# Supplementary material for: Growth Factor–like Gene Regulation Is Separable from Survival and Maturation in Antibody-Secreting Cells
Source: J Immunol. 2019 Jan 14;202(4):1287–300. doi: 10.4049/jimmunol.1801407 (PMC6360259; doi:10.4049/jimmunol.1801407)
Supplement: Data Supplement [file JI_1801407.zip]

Archive with 11 entries (11 files):
- JI_1801407_Supplemental_Figures_1.pdf
- JI_1801407_Supplemental_Table_1.xlsx
- JI_1801407_Supplemental_Table_2.xlsx
- JI_1801407_Supplemental_Table_3.xlsx
- JI_1801407_Supplemental_Table_4.xlsx
- JI_1801407_Supplemental_Table_5.xlsx
- JI_1801407_Supplemental_Table_6.xlsx
- JI_1801407_Supplemental_Table_7.xlsx
- JI_1801407_Supplemental_Table_8.xlsx
- JI_1801407_Supplemental_Table_9.xlsx
- manifest.xml
