# Supplementary material for: Growth Factor–like Gene Regulation Is Separable from Survival and Maturation in Antibody-Secreting Cells
Source: J Immunol. 2019 Jan 14;202(4):1287–300. doi: 10.4049/jimmunol.1801407 (PMC6360259; doi:10.4049/jimmunol.1801407)
Supplement: Data Supplement [file JI_1801407.zip › JI_1801407_Supplemental_Table_1.xlsx]

## Sheet: Filtered List of Secreted Prot
Protein IDs	Protein names	Gene names	Fasta headers	Peptides	Unique peptides	Peptides Irrad_1	Peptides Irrad_2	Peptides IrradPlus_1	Peptides IrradPlus_2	Peptides NoIrrad_1	Peptides NoIrrad_2	Sequence coverage [%]	Mol. weight [kDa]	Intensity Irrad_1	Intensity Irrad_2	Intensity IrradPlus_1	Intensity IrradPlus_2	Intensity NoIrrad_1	Intensity NoIrrad_2	LFQ intensity Irrad_1	LFQ intensity Irrad_2	LFQ intensity IrradPlus_1	LFQ intensity IrradPlus_2	LFQ intensity NoIrrad_1	LFQ intensity NoIrrad_2
Q8BP40	Lysophosphatidic acid phosphatase type 6	Acp6	>sp|Q8BP40|PPA6_MOUSE Lysophosphatidic acid phosphatase type 6 OS=Mus musculus GN=Acp6 PE=2 SV=1	4	4	1	2	2	1	0	1	11.7	47.624	254420	415740	261550	115900	0	276000	0	0	261860	0	0	0
Q8BHA9;D3Z7C3;D3Z2N0	Acid phosphatase-like protein 2	Acpl2	>sp|Q8BHA9|ACPL2_MOUSE Acid phosphatase-like protein 2 OS=Mus musculus GN=Acpl2 PE=2 SV=1;>tr|D3Z7C3|D3Z7C3_MOUSE Acid phosphatase-like protein 2 (Fragment) OS=Mus musculus GN=Acpl2 PE=2 SV=1;>tr|D3Z2N0|D3Z2N0_MOUSE Acid phosphatase-like protein 2 (Fragmen	3	3	0	0	1	1	0	2	5.8	54.937	0	0	78128	80320	0	155060	0	0	0	0	0	285910
Q9R001	A disintegrin and metalloproteinase with thrombospondin motifs 5	Adamts5	>sp|Q9R001|ATS5_MOUSE A disintegrin and metalloproteinase with thrombospondin motifs 5 OS=Mus musculus GN=Adamts5 PE=2 SV=2	5	5	2	1	1	2	1	3	7.4	101.84	817370	0	278540	408070	0	693970	1140200	0	0	472060	0	0
Q80T21	ADAMTS-like protein 4	Adamtsl4	>sp|Q80T21|ATL4_MOUSE ADAMTS-like protein 4 OS=Mus musculus GN=Adamtsl4 PE=2 SV=1	12	12	4	4	5	3	6	8	16.6	113.22	1009900	478480	637490	260920	1635300	981940	1749600	404470	516060	673520	2252200	1250000
Q8VDL4;Q8VDL4-3	ADP-dependent glucokinase	Adpgk	>sp|Q8VDL4|ADPGK_MOUSE ADP-dependent glucokinase OS=Mus musculus GN=Adpgk PE=1 SV=2;>sp|Q8VDL4-3|ADPGK_MOUSE Isoform 3 of ADP-dependent glucokinase OS=Mus musculus GN=Adpgk	1	1	0	0	0	0	0	1	3.2	53.902	0	0	0	0	0	40428	0	0	0	0	0	76520
Q640N1;Q640N1-2;Q9D2L5	Adipocyte enhancer-binding protein 1	Aebp1	>sp|Q640N1|AEBP1_MOUSE Adipocyte enhancer-binding protein 1 OS=Mus musculus GN=Aebp1 PE=1 SV=1;>sp|Q640N1-2|AEBP1_MOUSE Isoform 2 of Adipocyte enhancer-binding protein 1 OS=Mus musculus GN=Aebp1	43	43	37	31	33	30	32	38	40.4	128.36	364620000	326270000	478980000	292260000	459560000	315020000	421420000	396460000	509040000	324310000	660850000	585640000
Q8BYW9;D3Z459;D3YWW8	Uncharacterized glycosyltransferase AER61	Aer61	>sp|Q8BYW9|EOGT_MOUSE EGF domain-specific O-linked N-acetylglucosamine transferase OS=Mus musculus GN=Eogt PE=1 SV=1	5	5	1	3	3	1	1	1	12	61.445	245620	469190	459930	207140	68926	85956	0	609710	380300	0	0	0
P07724	Serum albumin	Alb	>sp|P07724|ALBU_MOUSE Serum albumin OS=Mus musculus GN=Alb PE=1 SV=3	3	2	3	3	2	3	3	3	5.4	68.692	60031000	7050400	1444900	95608000	226640000	123100000	134950000	48322000	0	91966000	180590000	286170000
O08538;Q2LA85	Angiopoietin-1	Angpt1	>sp|O08538|ANGP1_MOUSE Angiopoietin-1 OS=Mus musculus GN=Angpt1 PE=2 SV=2	23	23	17	13	13	11	18	16	48	57.518	9757600	6162300	8844700	4632200	13455000	13529000	13514000	6249700	9586100	8456400	17992000	21675000
P07356;B0V2N7;B0V2N8;B0V2N5	Annexin A2;Annexin	Anxa2	>sp|P07356|ANXA2_MOUSE Annexin A2 OS=Mus musculus GN=Anxa2 PE=1 SV=2;>tr|B0V2N7|B0V2N7_MOUSE Annexin A2 (Fragment) OS=Mus musculus GN=Anxa2 PE=2 SV=1;>tr|B0V2N8|B0V2N8_MOUSE Annexin A2 (Fragment) OS=Mus musculus GN=Anxa2 PE=2 SV=1;>tr|B0V2N5|B0V2N5_MOUSE A	17	17	10	10	7	6	8	8	53.1	38.676	3351900	3747400	4420800	3447300	3551300	2989800	4463800	2744100	3098800	8111100	4321600	4955100
P51910	Apolipoprotein D	Apod	>sp|P51910|APOD_MOUSE Apolipoprotein D OS=Mus musculus GN=Apod PE=2 SV=1	13	13	8	9	8	7	10	13	60.8	21.53	126710000	165550000	143300000	113850000	344510000	206230000	183250000	200570000	114640000	157110000	411820000	410250000
Q9QXP7	Complement C1q tumor necrosis factor-related protein 1	C1qtnf1	>sp|Q9QXP7|C1QT1_MOUSE Complement C1q tumor necrosis factor-related protein 1 OS=Mus musculus GN=C1qtnf1 PE=2 SV=1	2	2	1	1	1	1	1	1	13.5	32.009	88842	44157	41458	46448	81568	110290	113580	0	0	0	0	0
Q3UZ09	Complement C1r subcomponent-like protein	C1rl	>sp|Q3UZ09|C1RL_MOUSE Complement C1r subcomponent-like protein OS=Mus musculus GN=C1rl PE=1 SV=1	8	5	2	1	1	3	3	6	18	53.435	98362	0	0	80568	694160	1126800	0	0	0	0	1551200	1473900
P01029;G3UZS2	Complement C4-B;Complement C4 beta chain;Complement C4 alpha chain;C4a anaphylatoxin;Complement C4 gamma chain	C4b	>sp|P01029|CO4B_MOUSE Complement C4-B OS=Mus musculus GN=C4b PE=1 SV=3	48	44	33	26	22	25	32	40	31.5	192.91	26032000	17295000	22480000	16950000	46073000	38435000	34566000	21062000	19560000	21086000	54520000	78749000
Q03366	C-C motif chemokine 7	Ccl7	>sp|Q03366|CCL7_MOUSE C-C motif chemokine 7 OS=Mus musculus GN=Ccl7 PE=2 SV=1	4	4	3	4	3	2	3	4	34	10.999	1017400	2296200	1450200	729610	3217500	1670400	1283500	2060100	1442500	1036400	5203000	2687900
Q9Z121	C-C motif chemokine 8	Ccl8	>sp|Q9Z121|CCL8_MOUSE C-C motif chemokine 8 OS=Mus musculus GN=Ccl8 PE=2 SV=1	2	2	2	1	1	1	1	1	28.9	11.017	793740	421110	315810	135000	957840	442850	1037400	0	0	0	0	0
P56389	Cytidine deaminase	Cda	>sp|P56389|CDD_MOUSE Cytidine deaminase OS=Mus musculus GN=Cda PE=1 SV=2	3	3	3	0	1	1	0	1	31.5	16.131	1027300	0	576290	694460	0	218900	1343300	0	0	0	0	0
Q7TPC1	Corneodesmosin	Cdsn	>sp|Q7TPC1|CDSN_MOUSE Corneodesmosin OS=Mus musculus GN=Cdsn PE=2 SV=2	11	11	8	7	9	8	9	9	34.9	54.312	8382600	6297900	9552300	8194800	13883000	8073000	8277900	7786200	7728000	13481000	19084000	15091000
Q9Z0E2;A2CG33	Chordin	Chrd	>sp|Q9Z0E2|CHRD_MOUSE Chordin OS=Mus musculus GN=Chrd PE=1 SV=1	15	15	2	5	4	3	12	13	22.6	101.51	427220	1018400	1551600	1239600	4250300	2790000	485260	2146700	1238700	2130700	4835700	4742300
Q8BQ47;D3Z0T5	Protein canopy homolog 4	Cnpy4	>sp|Q8BQ47|CNPY4_MOUSE Protein canopy homolog 4 OS=Mus musculus GN=Cnpy4 PE=1 SV=1	3	3	3	2	2	0	0	1	18.4	28.093	329060	173090	271820	0	0	90257	262270	253720	381730	0	0	0
Q61245;Q61245-2;E9PVT8;Q64739;Q64739-3;Q64739-4;Q64739-6;Q64739-5;Q64739-1;Q64739-7;Q3UUU1	Collagen alpha-1(XI) chain	Col11a1	>sp|Q61245|COBA1_MOUSE Collagen alpha-1(XI) chain OS=Mus musculus GN=Col11a1 PE=1 SV=2;>sp|Q61245-2|COBA1_MOUSE Isoform Short of Collagen alpha-1(XI) chain OS=Mus musculus GN=Col11a1	39	32	19	15	13	8	28	33	27.7	181.03	7603200	4558600	3413800	3788800	15927000	11288000	10196000	6098900	4904400	5986600	17787000	20389000
Q63ZW6;F7CK55		Col4a5	>tr|Q63ZW6|Q63ZW6_MOUSE Col4a5 protein OS=Mus musculus GN=Col4a5 PE=2 SV=1;>tr|F7CK55|F7CK55_MOUSE Protein Col4a5 (Fragment) OS=Mus musculus GN=Col4a5 PE=4 SV=1	8	6	5	5	4	3	4	6	8.8	161.8	978800	713000	667740	423120	910590	1203200	976850	964020	520110	707050	1653700	1899500
Q9R0G6	Cartilage oligomeric matrix protein	Comp	>sp|Q9R0G6|COMP_MOUSE Cartilage oligomeric matrix protein OS=Mus musculus GN=Comp PE=1 SV=2	6	2	1	4	2	3	4	1	10.5	82.341	123640	1385700	269630	398120	993670	27756	0	1245400	532790	1102200	829810	0
G3X8Q5;G3X9T8;G3UWP5;G3UXG1;Q3V1H3;G3UZ53		Cp	>tr|G3X8Q5|G3X8Q5_MOUSE Ceruloplasmin OS=Mus musculus GN=Cp PE=4 SV=1;>tr|G3X9T8|G3X9T8_MOUSE Ceruloplasmin OS=Mus musculus GN=Cp PE=4 SV=1	43	1	27	16	19	17	30	37	46.5	124.14	13132000	9071800	9165800	8437500	34622000	29170000	16374000	14032000	12827000	14704000	39415000	49636000
Q5U901	Carboxypeptidase A6	Cpa6	>sp|Q5U901|CBPA6_MOUSE Carboxypeptidase A6 OS=Mus musculus GN=Cpa6 PE=2 SV=1	1	1	0	0	0	0	0	1	2.7	51.142	0	0	0	0	0	46572	0	0	0	0	0	88127
O88668;K4DI63;J3QP41	Protein CREG1	Creg1	>sp|O88668|CREG1_MOUSE Protein CREG1 OS=Mus musculus GN=Creg1 PE=2 SV=1;>tr|K4DI63|K4DI63_MOUSE Cellular repressor of E1A-stimulated genes 1, isoform CRA_a OS=Mus musculus GN=Creg1 PE=4 SV=1	5	5	3	4	3	1	4	2	30.9	24.452	3460600	3042200	3151500	223690	6135100	3428800	4125000	3278400	4331000	0	5016900	8890600
Q9JM58;F6T1W4;F6RP70	Cytokine receptor-like factor 1	Crlf1	>sp|Q9JM58|CRLF1_MOUSE Cytokine receptor-like factor 1 OS=Mus musculus GN=Crlf1 PE=1 SV=1	8	8	5	2	2	4	2	6	23.3	46.661	1426500	1328900	1492100	1777900	1489800	2379100	1323700	1339400	1453100	1739300	2779200	4710500
Q9D1B1		Cst6	>tr|Q9D1B1|Q9D1B1_MOUSE Cystatin E/M OS=Mus musculus GN=Cst6 PE=2 SV=1	6	6	4	4	4	5	5	5	48.3	16.796	3711000	1911500	1650200	1804600	6562500	3617600	6417900	1874200	1379900	1511100	7929300	7189900
O35188	Fractalkine;Processed fractalkine	Cx3cl1	>sp|O35188|X3CL1_MOUSE Fractalkine OS=Mus musculus GN=Cx3cl1 PE=2 SV=3	6	6	5	5	4	2	4	5	11.9	42.098	7086700	9593900	3395900	7387500	4302600	4909800	7468200	4469100	2642900	19703000	2952100	11002000
P17515;D3YW23	C-X-C motif chemokine 10	Cxcl10	>sp|P17515|CXL10_MOUSE C-X-C motif chemokine 10 OS=Mus musculus GN=Cxcl10 PE=1 SV=1;>tr|D3YW23|D3YW23_MOUSE C-X-C motif chemokine 10 OS=Mus musculus GN=Cxcl10 PE=2 SV=1	3	3	3	0	0	0	1	3	27.6	10.789	495540	0	0	0	82363	745290	520640	0	0	0	0	1552400
H7BX38;P40224;P40224-1	Stromal cell-derived factor 1	Cxcl12	>tr|H7BX38|H7BX38_MOUSE Stromal cell-derived factor 1 OS=Mus musculus GN=Cxcl12 PE=2 SV=1;>sp|P40224|SDF1_MOUSE Stromal cell-derived factor 1 OS=Mus musculus GN=Cxcl12 PE=2 SV=2;>sp|P40224-1|SDF1_MOUSE Isoform Alpha of Stromal cell-derived factor 1 OS=Mus	2	2	0	1	2	1	1	0	18.5	13.634	0	573890	934790	426210	694530	0	0	0	936640	0	0	0
Q3U0P5		Entpd6	>tr|Q3U0P5|Q3U0P5_MOUSE Ectonucleoside triphosphate diphosphohydrolase 6, isoform CRA_a OS=Mus musculus GN=Entpd6 PE=2 SV=1	2	2	0	1	0	0	1	2	8.1	49.799	0	181320	0	0	510950	291900	0	0	0	0	651430	0
Q99M71;Q99M71-2	Mammalian ependymin-related protein 1	Epdr1	>sp|Q99M71|EPDR1_MOUSE Mammalian ependymin-related protein 1 OS=Mus musculus GN=Epdr1 PE=2 SV=1	10	10	7	8	6	7	7	9	45.5	25.485	4459500	4398000	4028000	3101500	7296800	8375200	7248500	4832600	5422600	3889500	8029200	14683000
Q5MJS3;Q8CID3	Dentin matrix protein 4	Fam20c	>sp|Q5MJS3|DMP4_MOUSE Extracellular serine/threonine protein kinase FAM20C OS=Mus musculus GN=Fam20c PE=2 SV=1	5	5	2	1	1	0	2	4	11.4	65.765	514020	183900	119040	0	431450	564860	845540	0	0	0	696320	712880
Q9QXC1;Q6YJU1	Fetuin-B	Fetub	>sp|Q9QXC1|FETUB_MOUSE Fetuin-B OS=Mus musculus GN=Fetub PE=1 SV=1;>tr|Q6YJU1|Q6YJU1_MOUSE Fetuin-B OS=Mus musculus GN=Fetub PE=2 SV=1	3	3	3	2	1	2	3	1	17	42.712	961130	1261200	404780	575020	1887500	322870	848590	1821700	0	906560	2265700	0
P12804	Fibroleukin	Fgl2	>sp|P12804|FGL2_MOUSE Fibroleukin OS=Mus musculus GN=Fgl2 PE=1 SV=1	4	4	2	1	0	1	2	3	10.6	48.95	310590	97693	0	112280	605310	818280	0	0	0	0	0	1549700
P51655;Q8R3X6;Q9R087	Glypican-4;Secreted glypican-4	Gpc4	>sp|P51655|GPC4_MOUSE Glypican-4 OS=Mus musculus GN=Gpc4 PE=2 SV=2	15	15	3	4	3	4	10	13	35.5	62.586	1587500	1850700	1426000	826680	6974500	5299300	3471600	1996900	2019400	1952100	7726300	8613300
P63158;D3YZ18;D3YVC6	High mobility group protein B1	Hmgb1	>sp|P63158|HMGB1_MOUSE High mobility group protein B1 OS=Mus musculus GN=Hmgb1 PE=1 SV=2;>tr|D3YZ18|D3YZ18_MOUSE High mobility group protein B1 (Fragment) OS=Mus musculus GN=Hmgb1 PE=2 SV=1	12	11	9	9	10	7	7	4	59.5	24.893	10896000	27550000	26829000	20060000	6913000	659490	17425000	31051000	21442000	25456000	7474400	5466900
O35664-3;O35664;O35664-2;H3BJ04;F6XX07;F7BJH9;H3BKB3	Interferon alpha/beta receptor 2	Ifnar2	>sp|O35664-3|INAR2_MOUSE Isoform 3 of Interferon alpha/beta receptor 2 OS=Mus musculus GN=Ifnar2;>sp|O35664|INAR2_MOUSE Interferon alpha/beta receptor 2 OS=Mus musculus GN=Ifnar2 PE=1 SV=2;>sp|O35664-2|INAR2_MOUSE Isoform 2 of Interferon alpha/beta recepto	4	4	1	3	3	2	1	3	15.7	27.755	622500	2284400	1245800	930020	829580	3287900	0	1781800	797670	2494600	0	6129200
Q9Z0M9	Interleukin-18-binding protein	Il18bp	>sp|Q9Z0M9|I18BP_MOUSE Interleukin-18-binding protein OS=Mus musculus GN=Il18bp PE=1 SV=2	1	1	1	1	0	1	1	1	6.2	21.257	312490	349000	0	330530	526290	538620	0	0	0	0	0	1019400
P14719-2;P14719;G3UYU3	Interleukin-1 receptor-like 1	Il1rl1	>sp|P14719-2|ILRL1_MOUSE Isoform B of Interleukin-1 receptor-like 1 OS=Mus musculus GN=Il1rl1;>sp|P14719|ILRL1_MOUSE Interleukin-1 receptor-like 1 OS=Mus musculus GN=Il1rl1 PE=2 SV=2	17	17	13	13	14	15	14	15	51.3	38.501	105870000	103370000	78718000	86018000	132300000	134710000	156850000	98323000	78859000	100810000	155720000	280540000
P25085-2;P25085;Q3TBV5;A2AIU1	Interleukin-1 receptor antagonist protein	Il1rn	>sp|P25085-2|IL1RA_MOUSE Isoform 2 of Interleukin-1 receptor antagonist protein OS=Mus musculus GN=Il1rn;>sp|P25085|IL1RA_MOUSE Interleukin-1 receptor antagonist protein OS=Mus musculus GN=Il1rn PE=2 SV=1;>tr|Q3TBV5|Q3TBV5_MOUSE Interleukin-1 receptor anta	5	5	4	4	4	3	2	2	40.9	17.995	2134100	3305900	6261000	2655100	935400	342460	2438900	2911600	6388400	3845300	1891900	648780
Q6GU68	Immunoglobulin superfamily containing leucine-rich repeat protein	Islr	>sp|Q6GU68|ISLR_MOUSE Immunoglobulin superfamily containing leucine-rich repeat protein OS=Mus musculus GN=Islr PE=1 SV=1	6	6	3	1	0	1	1	5	19.6	45.614	595850	337240	0	158340	130660	1564200	665830	0	0	0	0	3096500
G3X977;Q61703;Q3UEG7	Inter-alpha-trypsin inhibitor heavy chain H2	Itih2	>tr|G3X977|G3X977_MOUSE Inter-alpha trypsin inhibitor, heavy chain 2 OS=Mus musculus GN=Itih2 PE=4 SV=1;>sp|Q61703|ITIH2_MOUSE Inter-alpha-trypsin inhibitor heavy chain H2 OS=Mus musculus GN=Itih2 PE=1 SV=1	38	22	21	23	17	17	28	25	42.4	106.36	3577200	5424200	4584000	4474800	8366200	5095000	4873600	7519600	5276200	6441500	8340300	9217800
O89051	Integral membrane protein 2B;BRI2, membrane form;BRI2 intracellular domain;BRI2C, soluble form;Bri23 peptide	Itm2b	>sp|O89051|ITM2B_MOUSE Integral membrane protein 2B OS=Mus musculus GN=Itm2b PE=2 SV=1	3	3	0	2	1	1	0	1	18.4	30.26	0	100800	0	0	0	149890	0	0	0	0	0	282100
Q8BJ66	Kazal-type serine protease inhibitor domain-containing protein 1	Kazald1	>sp|Q8BJ66|KAZD1_MOUSE Kazal-type serine protease inhibitor domain-containing protein 1 OS=Mus musculus GN=Kazald1 PE=1 SV=2	4	4	2	1	0	1	2	3	19.2	34.271	526630	610650	0	266100	1068500	601920	846150	0	0	0	0	980260
P20826;P20826-2	Kit ligand;Soluble KIT ligand	Kitlg	>sp|P20826|SCF_MOUSE Kit ligand OS=Mus musculus GN=Kitlg PE=1 SV=1;>sp|P20826-2|SCF_MOUSE Isoform 2 of Kit ligand OS=Mus musculus GN=Kitlg	1	1	1	1	1	0	1	1	5.5	30.645	193180	181940	72823	0	271800	169650	0	0	0	0	0	320320
P26262	Plasma kallikrein;Plasma kallikrein heavy chain;Plasma kallikrein light chain	Klkb1	>sp|P26262|KLKB1_MOUSE Plasma kallikrein OS=Mus musculus GN=Klkb1 PE=1 SV=2	1	1	1	1	0	1	0	0	1.6	71.382	335950	448500	0	566820	0	0	0	0	0	745460	0	0
F8VQ43;Q60675	Laminin subunit alpha-2	Lama2	>tr|F8VQ43|F8VQ43_MOUSE Laminin subunit alpha-2 OS=Mus musculus GN=Lama2 PE=2 SV=1;>sp|Q60675|LAMA2_MOUSE Laminin subunit alpha-2 OS=Mus musculus GN=Lama2 PE=1 SV=1	121	121	81	64	54	50	98	93	46.2	343.81	64340000	52491000	41593000	28941000	143200000	79067000	86938000	54501000	43174000	50272000	161610000	159650000
P97927	Laminin subunit alpha-4	Lama4	>sp|P97927|LAMA4_MOUSE Laminin subunit alpha-4 OS=Mus musculus GN=Lama4 PE=1 SV=2	59	59	38	25	27	23	42	47	36.6	201.82	20732000	15109000	16283000	11191000	50508000	32434000	23095000	18583000	20470000	23827000	62257000	52748000
Q61805;A2AC65;F6XKX9	Lipopolysaccharide-binding protein	Lbp	>sp|Q61805|LBP_MOUSE Lipopolysaccharide-binding protein OS=Mus musculus GN=Lbp PE=2 SV=2	9	9	4	2	5	5	4	6	21	53.055	1239800	992760	2184500	2220600	1201100	1939200	914670	2087000	2413000	2515400	2059200	3006000
O09010	Beta-1,3-N-acetylglucosaminyltransferase lunatic fringe	Lfng	>sp|O09010|LFNG_MOUSE Beta-1,3-N-acetylglucosaminyltransferase lunatic fringe OS=Mus musculus GN=Lfng PE=1 SV=1	2	2	0	0	0	1	0	2	6.9	41.952	0	0	0	51313	0	306550	0	0	0	0	0	580140
G3X9T7;O08573;B1AQR8;O08573-2	Galectin-9	Lgals9	>tr|G3X9T7|G3X9T7_MOUSE Galectin-9 OS=Mus musculus GN=Lgals9 PE=4 SV=1;>sp|O08573|LEG9_MOUSE Galectin-9 OS=Mus musculus GN=Lgals9 PE=1 SV=1;>tr|B1AQR8|B1AQR8_MOUSE Galectin-9 OS=Mus musculus GN=Lgals9 PE=2 SV=1;>sp|O08573-2|LEG9_MOUSE Isoform Short of Gale	6	6	3	3	3	2	3	4	20.1	40.021	613630	838220	724630	823210	1299900	1471400	904410	708840	606350	1516200	2145300	2119400
Q9Z175;E9Q0X7	Lysyl oxidase homolog 3	Loxl3	>sp|Q9Z175|LOXL3_MOUSE Lysyl oxidase homolog 3 OS=Mus musculus GN=Loxl3 PE=2 SV=2;>tr|E9Q0X7|E9Q0X7_MOUSE Lysyl oxidase homolog 3 OS=Mus musculus GN=Loxl3 PE=2 SV=1	35	35	27	25	22	17	28	31	51.9	83.739	38237000	29346000	30243000	20800000	70428000	62600000	61476000	31838000	31114000	31531000	86514000	106780000
O54782;F6TMZ3;F6Z025	Epididymis-specific alpha-mannosidase	Man2b2	>sp|O54782|MA2B2_MOUSE Epididymis-specific alpha-mannosidase OS=Mus musculus GN=Man2b2 PE=2 SV=2;>tr|F6TMZ3|F6TMZ3_MOUSE Epididymis-specific alpha-mannosidase (Fragment) OS=Mus musculus GN=Man2b2 PE=4 SV=1	22	22	19	12	10	13	18	19	26	115.61	14331000	12443000	10385000	8654100	17103000	13354000	16083000	16476000	10160000	11017000	15832000	32045000
P98064-2;P98064	Mannan-binding lectin serine protease 1;Mannan-binding lectin serine protease 1 heavy chain;Mannan-binding lectin serine protease 1 light chain	Masp1	>sp|P98064-2|MASP1_MOUSE Isoform 2 of Mannan-binding lectin serine protease 1 OS=Mus musculus GN=Masp1;>sp|P98064|MASP1_MOUSE Mannan-binding lectin serine protease 1 OS=Mus musculus GN=Masp1 PE=1 SV=2	27	27	22	19	19	20	24	23	40.8	82.445	55298000	41472000	46890000	39988000	67106000	94430000	75466000	46841000	51943000	54470000	95736000	158670000
O08746;O08746-2	Matrilin-2	Matn2	>sp|O08746|MATN2_MOUSE Matrilin-2 OS=Mus musculus GN=Matn2 PE=2 SV=2;>sp|O08746-2|MATN2_MOUSE Isoform 2 of Matrilin-2 OS=Mus musculus GN=Matn2	17	17	6	8	5	3	13	15	20.6	106.75	1342600	1677500	1206500	957190	6638900	4355600	2086600	1674200	1767000	1538400	6939000	8742100
Q8K5B2;D3Z1G3;D3Z6A4	Multiple coagulation factor deficiency protein 2 homolog	Mcfd2	>sp|Q8K5B2|MCFD2_MOUSE Multiple coagulation factor deficiency protein 2 homolog OS=Mus musculus GN=Mcfd2 PE=2 SV=1;>tr|D3Z1G3|D3Z1G3_MOUSE Multiple coagulation factor deficiency protein 2 homolog (Fragment) OS=Mus musculus GN=Mcfd2 PE=2 SV=1;>tr|D3Z6A4|D3Z	2	2	1	1	0	0	0	0	35.9	16.168	68525	292660	0	0	0	0	0	338390	0	0	0	0
Q8C1Q4;Q8C1Q4-2	Meteorin	Metrn	>sp|Q8C1Q4|METRN_MOUSE Meteorin OS=Mus musculus GN=Metrn PE=2 SV=2;>sp|Q8C1Q4-2|METRN_MOUSE Isoform 2 of Meteorin OS=Mus musculus GN=Metrn	4	4	0	0	1	0	2	4	16.2	31.469	0	0	76026	0	293940	871640	0	0	0	0	0	1664600
Q9QZJ6;D3Z4D7;F8WJ99;D3Z3L7	Microfibrillar-associated protein 5	Mfap5	>sp|Q9QZJ6|MFAP5_MOUSE Microfibrillar-associated protein 5 OS=Mus musculus GN=Mfap5 PE=2 SV=1;>tr|D3Z4D7|D3Z4D7_MOUSE Microfibrillar-associated protein 5 OS=Mus musculus GN=Mfap5 PE=2 SV=1;>tr|F8WJ99|F8WJ99_MOUSE Microfibrillar-associated protein 5 OS=Mus	2	2	2	2	2	2	1	1	14	18.538	945390	2637100	1369200	596460	67592	80156	1092300	2992800	1581900	688720	0	0
P19788	Matrix Gla protein	Mgp	>sp|P19788|MGP_MOUSE Matrix Gla protein OS=Mus musculus GN=Mgp PE=2 SV=1	2	2	2	2	2	0	2	2	23.1	12.359	1568700	1423400	1914500	0	392900	1085400	0	0	1916800	0	0	0
Q9JHI0	Matrix metalloproteinase-19	Mmp19	>sp|Q9JHI0|MMP19_MOUSE Matrix metalloproteinase-19 OS=Mus musculus GN=Mmp19 PE=2 SV=1	4	4	2	2	2	3	2	2	8.9	59.121	125790	82862	173060	197030	184960	273310	0	147850	155910	224960	0	0
Q6LDU8;P01139	Beta-nerve growth factor	Ngf	>tr|Q6LDU8|Q6LDU8_MOUSE Beta-nerve growth factor OS=Mus musculus GN=Ngf PE=2 SV=1;>sp|P01139|NGF_MOUSE Beta-nerve growth factor OS=Mus musculus GN=Ngf PE=1 SV=2	3	3	2	1	2	1	1	2	11.4	33.787	194280	131220	308720	67430	181730	159490	254980	0	0	0	0	296870
Q8CCH2;D6RE41	NHL repeat-containing protein 3	Nhlrc3	>sp|Q8CCH2|NHLC3_MOUSE NHL repeat-containing protein 3 OS=Mus musculus GN=Nhlrc3 PE=2 SV=1	7	7	4	4	2	2	4	4	22.8	38.195	1191400	933860	1164800	714220	1233400	1546500	1337500	849030	1303700	2109100	1575200	2065200
Q62000	Mimecan	Ogn	>sp|Q62000|MIME_MOUSE Mimecan OS=Mus musculus GN=Ogn PE=2 SV=1	21	21	13	13	15	16	15	19	53	34.012	103110000	94971000	97698000	93980000	185760000	127430000	146310000	118410000	93949000	111510000	217980000	251490000
Q3V1G4	Olfactomedin-like protein 2B	Olfml2b	>sp|Q3V1G4|OLM2B_MOUSE Olfactomedin-like protein 2B OS=Mus musculus GN=Olfml2b PE=1 SV=2	22	22	15	13	11	8	18	17	35.9	83.502	28327000	18221000	10773000	7575300	41130000	40754000	29817000	23288000	11949000	15919000	51575000	74297000
O35103	Osteomodulin	Omd	>sp|O35103|OMD_MOUSE Osteomodulin OS=Mus musculus GN=Omd PE=2 SV=1	4	4	1	1	0	1	1	2	8.5	49.745	0	156520	0	232880	0	242080	0	0	0	0	0	449350
F6XJP7;E9Q4D0;H3BJL4;H3BLN2		Pcsk6	>tr|F6XJP7|F6XJP7_MOUSE Protein Pcsk6 OS=Mus musculus GN=Pcsk6 PE=2 SV=1;>tr|E9Q4D0|E9Q4D0_MOUSE Protein Pcsk6 OS=Mus musculus GN=Pcsk6 PE=2 SV=2;>tr|H3BJL4|H3BJL4_MOUSE Protein Pcsk6 (Fragment) OS=Mus musculus GN=Pcsk6 PE=2 SV=1	21	21	11	9	9	7	18	17	26.7	106.05	3097700	3577200	2738300	1237900	9194600	5390700	3825500	4876400	3585100	2977600	9426200	9417300
Q8CI19	Platelet-derived growth factor C;Platelet-derived growth factor C, latent form;Platelet-derived growth factor C, receptor-binding form	Pdgfc	>sp|Q8CI19|PDGFC_MOUSE Platelet-derived growth factor C OS=Mus musculus GN=Pdgfc PE=1 SV=2	2	2	0	0	1	0	0	1	7.2	38.741	0	0	290450	0	0	59130	0	0	290450	0	0	0
Q6PE55	Platelet-derived growth factor receptor-like protein	Pdgfrl	>sp|Q6PE55|PGFRL_MOUSE Platelet-derived growth factor receptor-like protein OS=Mus musculus GN=Pdgfrl PE=2 SV=1	11	11	7	5	5	5	6	10	33.3	41.927	9886500	6729000	5157300	4099600	16024000	12743000	12468000	9054300	5288100	5360100	25053000	19129000
Q8VI78	Phospholipase A1 member A	Pla1a	>sp|Q8VI78|PLA1A_MOUSE Phospholipase A1 member A OS=Mus musculus GN=Pla1a PE=2 SV=3	3	3	0	1	0	0	1	3	10.1	49.983	0	61918	0	0	129130	320740	0	0	0	0	0	611760
Q60963;E9Q330;E9Q6J0;E9Q4T5	Platelet-activating factor acetylhydrolase	Pla2g7	>sp|Q60963|PAFA_MOUSE Platelet-activating factor acetylhydrolase OS=Mus musculus GN=Pla2g7 PE=2 SV=2;>tr|E9Q330|E9Q330_MOUSE Platelet-activating factor acetylhydrolase (Fragment) OS=Mus musculus GN=Pla2g7 PE=2 SV=1;>tr|E9Q6J0|E9Q6J0_MOUSE Platelet-activati	4	4	1	1	1	1	3	3	12.3	49.258	82039	163400	66130	156600	296970	243940	0	0	0	0	485450	348620
P06869	Urokinase-type plasminogen activator;Urokinase-type plasminogen activator long chain A;Urokinase-type plasminogen activator short chain A;Urokinase-type plasminogen activator chain B	Plau	>sp|P06869|UROK_MOUSE Urokinase-type plasminogen activator OS=Mus musculus GN=Plau PE=1 SV=1	11	11	6	2	3	0	6	9	37.6	48.267	1522500	491000	654680	0	2382000	2190600	1937600	942560	700400	0	3066300	3803700
P55065;A2A5K2;A2A5K4;A2A5K3	Phospholipid transfer protein	Pltp	>sp|P55065|PLTP_MOUSE Phospholipid transfer protein OS=Mus musculus GN=Pltp PE=1 SV=1;>tr|A2A5K2|A2A5K2_MOUSE Phospholipid transfer protein OS=Mus musculus GN=Pltp PE=2 SV=1	15	15	9	6	11	9	9	9	38.7	54.452	18023000	14733000	20197000	13771000	10952000	12993000	23019000	12763000	15002000	13884000	26052000	26098000
Q7TQ62;Q7TQ62-2;F6XS92	Podocan	Podn	>sp|Q7TQ62|PODN_MOUSE Podocan OS=Mus musculus GN=Podn PE=2 SV=1;>sp|Q7TQ62-2|PODN_MOUSE Isoform 2 of Podocan OS=Mus musculus GN=Podn;>tr|F6XS92|F6XS92_MOUSE Podocan (Fragment) OS=Mus musculus GN=Podn PE=4 SV=1	2	2	0	0	0	0	1	1	4.3	68.717	0	0	0	0	0	105320	0	0	0	0	0	199320
Q08761	Vitamin K-dependent protein S	Pros1	>sp|Q08761|PROS_MOUSE Vitamin K-dependent protein S OS=Mus musculus GN=Pros1 PE=2 SV=1	24	22	15	13	15	17	18	17	33.5	74.934	25984000	20582000	35625000	32299000	30270000	20989000	31928000	25218000	35715000	40909000	36932000	42205000
Q9CQ01	Ribonuclease T2	Rnaset2	>sp|Q9CQ01|RNT2_MOUSE Ribonuclease T2 OS=Mus musculus GN=Rnaset2 PE=2 SV=1	9	9	4	3	2	4	4	8	35.5	29.608	6164700	6239500	3501200	4269800	6072200	8992100	7081700	8284500	4299900	5780000	10005000	13582000
O08665;E9Q668;Q62177;M0QWQ7	Semaphorin-3A	Sema3a	>sp|O08665|SEM3A_MOUSE Semaphorin-3A OS=Mus musculus GN=Sema3a PE=1 SV=2;>tr|E9Q668|E9Q668_MOUSE Semaphorin-3A (Fragment) OS=Mus musculus GN=Sema3a PE=2 SV=1	44	41	27	25	23	20	30	37	54.4	88.812	92870000	80528000	91450000	55898000	208990000	126950000	102920000	94392000	76171000	94202000	238470000	273180000
Q8BH34	Semaphorin-3D	Sema3d	>sp|Q8BH34|SEM3D_MOUSE Semaphorin-3D OS=Mus musculus GN=Sema3d PE=1 SV=1	22	20	6	7	9	8	17	13	31.7	89.548	1562000	2263500	2001300	1941200	14044000	3277500	3442600	2776700	3376100	2803800	11913000	8851100
P70275	Semaphorin-3E	Sema3e	>sp|P70275|SEM3E_MOUSE Semaphorin-3E OS=Mus musculus GN=Sema3e PE=1 SV=3	23	23	13	11	10	11	19	21	32.3	89.542	9783100	4721300	6908800	6259100	27948000	19799000	15554000	7090300	7379500	6645200	38165000	32360000
P70274;E0CZC5;E0CX80;E0CZ76;E0CY03	Selenoprotein P	Sepp1	>sp|P70274|SEPP1_MOUSE Selenoprotein P OS=Mus musculus GN=Sepp1 PE=2 SV=3	9	9	3	0	1	1	6	7	23.2	42.885	971980	0	48295	433470	2889900	1530000	1073900	0	0	0	3526400	3088400
P32261	Antithrombin-III	Serpinc1	>sp|P32261|ANT3_MOUSE Antithrombin-III OS=Mus musculus GN=Serpinc1 PE=1 SV=1	11	3	6	10	7	8	9	6	22.6	52.003	6166400	23462000	8777600	14340000	6544800	7067500	14334000	28231000	5209600	15530000	6945400	13171000
P97298;Q5ND37;B7ZC25;F6S1M4;E9PWS2	Pigment epithelium-derived factor	Serpinf1	>sp|P97298|PEDF_MOUSE Pigment epithelium-derived factor OS=Mus musculus GN=Serpinf1 PE=1 SV=2	24	20	21	18	18	17	19	22	57.1	46.233	389360000	293990000	369910000	324240000	669660000	339970000	445530000	333140000	334690000	351460000	850220000	817800000
P97290;A2ATR8	Plasma protease C1 inhibitor	Serping1	>sp|P97290|IC1_MOUSE Plasma protease C1 inhibitor OS=Mus musculus GN=Serping1 PE=1 SV=3;>tr|A2ATR8|A2ATR8_MOUSE Plasma protease C1 inhibitor OS=Mus musculus GN=Serping1 PE=2 SV=1	8	7	5	2	2	4	5	7	20.4	55.584	1581400	1270200	390320	1275500	1762800	1800100	1526600	3073500	833380	1407000	2150300	2294500
O35684	Neuroserpin	Serpini1	>sp|O35684|NEUS_MOUSE Neuroserpin OS=Mus musculus GN=Serpini1 PE=1 SV=1	3	3	1	1	0	0	1	1	8.8	46.347	101100	106530	0	0	78876	37699	132310	0	0	0	0	0
Q8CD91	SPARC-related modular calcium-binding protein 2	Smoc2	>sp|Q8CD91|SMOC2_MOUSE SPARC-related modular calcium-binding protein 2 OS=Mus musculus GN=Smoc2 PE=1 SV=1	7	7	4	4	4	2	5	6	20.1	49.891	1379100	1689400	1427700	383170	4676300	2140000	1708700	2001300	1672600	0	6029300	3762000
Q8BMS2	Spondin-2	Spon2	>sp|Q8BMS2|SPON2_MOUSE Spondin-2 OS=Mus musculus GN=Spon2 PE=1 SV=2	4	4	3	0	1	1	3	3	17.9	35.964	885440	0	205470	661900	2892100	3115000	863410	0	0	0	3773500	6024100
F8WIP8;P10923;D3Z4N2;D3Z513	Osteopontin	Spp1	>tr|F8WIP8|F8WIP8_MOUSE Osteopontin OS=Mus musculus GN=Spp1 PE=2 SV=1;>sp|P10923|OSTP_MOUSE Osteopontin OS=Mus musculus GN=Spp1 PE=1 SV=1	7	7	4	5	4	6	3	5	25.4	32.587	9439400	12218000	9497500	12316000	8998500	10800000	13081000	9509100	8222600	13668000	13479000	25566000
B1AVI6;Q8R054	Sushi repeat-containing protein SRPX2	Srpx2	>tr|B1AVI6|B1AVI6_MOUSE Sushi repeat-containing protein SRPX2 OS=Mus musculus GN=Srpx2 PE=4 SV=1;>sp|Q8R054|SRPX2_MOUSE Sushi repeat-containing protein SRPX2 OS=Mus musculus GN=Srpx2 PE=1 SV=1	3	3	0	1	0	0	1	1	7.1	57.396	0	75370	0	0	60033	46242	0	0	0	0	0	89913
Q11204;D3Z3V2	CMP-N-acetylneuraminate-beta-galactosamide-alpha-2,3-sialyltransferase 2	St3gal2	>sp|Q11204|SIA4B_MOUSE CMP-N-acetylneuraminate-beta-galactosamide-alpha-2,3-sialyltransferase 2 OS=Mus musculus GN=St3gal2 PE=2 SV=2;>tr|D3Z3V2|D3Z3V2_MOUSE CMP-N-acetylneuraminate-beta-galactosamide-alpha-2,3-sialyltransferase 2 OS=Mus musculus GN=St3gal2	3	3	2	1	2	0	0	1	11.4	40.129	281040	221390	241640	0	0	72598	0	0	242030	0	0	0
A2AVA0;A2AVA0-2	Sushi, von Willebrand factor type A, EGF and pentraxin domain-containing protein 1	Svep1	>sp|A2AVA0|SVEP1_MOUSE Sushi, von Willebrand factor type A, EGF and pentraxin domain-containing protein 1 OS=Mus musculus GN=Svep1 PE=1 SV=1	43	43	14	9	8	4	24	31	17.7	387.45	3388400	2091000	1267600	368690	7044700	7179200	4014400	2597900	1272800	787690	9399400	13221000
O88968	Transcobalamin-2	Tcn2	>sp|O88968|TCO2_MOUSE Transcobalamin-2 OS=Mus musculus GN=Tcn2 PE=2 SV=1	6	6	3	1	1	0	3	4	19.5	47.585	398690	201590	225350	0	605210	733010	0	0	0	0	955310	1216600
Q91YU7;P17125	Transforming growth factor beta-3	Tgfb3	>tr|Q91YU7|Q91YU7_MOUSE Transforming growth factor beta-3 OS=Mus musculus GN=Tgfb3 PE=2 SV=1;>sp|P17125|TGFB3_MOUSE Transforming growth factor beta-3 OS=Mus musculus GN=Tgfb3 PE=2 SV=1	2	2	1	1	0	1	0	0	7.3	47.144	382380	65416	0	78215	0	0	0	0	0	102860	0	0
Q05895;E9PWF0;D3Z6N1	Thrombospondin-3	Thbs3	>sp|Q05895|TSP3_MOUSE Thrombospondin-3 OS=Mus musculus GN=Thbs3 PE=1 SV=2;>tr|E9PWF0|E9PWF0_MOUSE Thrombospondin-3 OS=Mus musculus GN=Thbs3 PE=2 SV=1	25	23	10	9	9	10	16	19	32.2	104.12	4068300	4332600	4862100	4394300	13821000	14051000	6859500	7765000	5299000	5758100	17531000	21684000
Q80W22	Threonine synthase-like 2	Thnsl2	>sp|Q80W22|THNS2_MOUSE Threonine synthase-like 2 OS=Mus musculus GN=Thnsl2 PE=2 SV=1	1	1	0	0	0	1	0	1	2.3	54.187	0	0	0	124770	0	195920	0	0	0	0	0	380950
P39876;E9QAB2	Metalloproteinase inhibitor 3	Timp3	>sp|P39876|TIMP3_MOUSE Metalloproteinase inhibitor 3 OS=Mus musculus GN=Timp3 PE=2 SV=1	5	5	3	0	0	0	4	3	29.4	24.182	929130	0	0	0	1646500	906120	897620	0	0	0	1645300	2449400
P25118;F6R6K0;F7A4X5	Tumor necrosis factor receptor superfamily member 1A	Tnfrsf1a	>sp|P25118|TNR1A_MOUSE Tumor necrosis factor receptor superfamily member 1A OS=Mus musculus GN=Tnfrsf1a PE=1 SV=1;>tr|F6R6K0|F6R6K0_MOUSE Tumor necrosis factor receptor superfamily member 1A (Fragment) OS=Mus musculus GN=Tnfrsf1a PE=4 SV=1	3	3	2	0	2	2	2	3	8.8	50.13	509190	0	549350	541350	619190	361090	665610	0	555260	810240	771110	624770
Q8CBR6	Tsukushin	Tsku	>sp|Q8CBR6|TSK_MOUSE Tsukushin OS=Mus musculus GN=Tsku PE=2 SV=2	1	1	1	0	0	0	0	1	4	38.362	177230	0	0	0	0	75391	0	0	0	0	0	143570
F8WH81;F8WH10;Q00731-6;Q00731;E9Q4N8;Q00731-2;F6ZE01;E9Q4N9;Q00731-3;Q00731-4;Q00731-5	Vascular endothelial growth factor A	Vegfa	>tr|F8WH81|F8WH81_MOUSE Vascular endothelial growth factor A OS=Mus musculus GN=Vegfa PE=2 SV=1;>tr|F8WH10|F8WH10_MOUSE Vascular endothelial growth factor A OS=Mus musculus GN=Vegfa PE=2 SV=1;>sp|Q00731-6|VEGFA_MOUSE Isoform L-VEGF-1 of Vascular endothelia	2	2	1	2	2	1	1	1	4.6	43.113	466500	1078600	828370	488550	761930	559200	0	1412000	643330	0	0	0
A2AHD1;Q9Z0G4	WNT1-inducible-signaling pathway protein 2	Wisp2	>tr|A2AHD1|A2AHD1_MOUSE WNT1 inducible signaling pathway protein 2, isoform CRA_a OS=Mus musculus GN=Wisp2 PE=4 SV=1;>sp|Q9Z0G4|WISP2_MOUSE WNT1-inducible-signaling pathway protein 2 OS=Mus musculus GN=Wisp2 PE=2 SV=1	6	6	3	1	1	2	5	6	29.1	27.079	1180200	655640	420330	970550	2255500	2464500	755650	0	0	1188400	3107200	5326000
Q00519	Xanthine dehydrogenase/oxidase;Xanthine dehydrogenase;Xanthine oxidase	Xdh	>sp|Q00519|XDH_MOUSE Xanthine dehydrogenase/oxidase OS=Mus musculus GN=Xdh PE=1 SV=5	40	40	32	26	29	24	23	25	40.7	146.56	43064000	35547000	57299000	50065000	28898000	15927000	57939000	42589000	56414000	64301000	35664000	29619000

## Sheet: All detected
Protein IDs	Protein names	Gene names	Fasta headers	Peptides	Unique peptides	Peptides Irrad_1	Peptides Irrad_2	Peptides IrradPlus_1	Peptides IrradPlus_2	Peptides NoIrrad_1	Peptides NoIrrad_2	Sequence coverage [%]	Mol. weight [kDa]	Intensity Irrad_1	Intensity Irrad_2	Intensity IrradPlus_1	Intensity IrradPlus_2	Intensity NoIrrad_1	Intensity NoIrrad_2	LFQ intensity Irrad_1	LFQ intensity Irrad_2	LFQ intensity IrradPlus_1	LFQ intensity IrradPlus_2	LFQ intensity NoIrrad_1	LFQ intensity NoIrrad_2
P42208;E9Q3V6;D3Z3C0;D3YYB1;F6WYM0;D3Z1S1;F6UKN5;D3YZU7;G3UYQ0;D3YV76	Septin-2	2002-09-01	>sp|P42208|SEPT2_MOUSE Septin-2 OS=Mus musculus GN=Sept2 PE=1 SV=2;>tr|E9Q3V6|E9Q3V6_MOUSE Septin-2 OS=Mus musculus GN=Sept2 PE=2 SV=1;>tr|D3Z3C0|D3Z3C0_MOUSE Septin-2 (Fragment) OS=Mus musculus GN=Sept2 PE=4 SV=1;>tr|D3YYB1|D3YYB1_MOUSE Septin-2 (Fragment	15	15	13	11	15	11	7	7	58.7	41.525	11585000	10877000	18857000	10006000	4206200	2981300	8879000	13823000	18450000	13672000	5706000	9680300
Q9Z2Q6	Septin-5	2005-09-01	>sp|Q9Z2Q6|SEPT5_MOUSE Septin-5 OS=Mus musculus GN=Sept5 PE=1 SV=2	3	3	2	2	2	2	0	1	8.4	42.747	157280	533460	639150	216420	0	47436	0	577130	651390	0	0	0
E9Q1G8;E9Q9F5;O55131;P28661;P28661-2;Q8C650;P28661-3;Q8C650-2;P28661-4;P28661-5	Septin-7	2007-09-01	>tr|E9Q1G8|E9Q1G8_MOUSE Septin-7 OS=Mus musculus GN=Sept7 PE=3 SV=2;>tr|E9Q9F5|E9Q9F5_MOUSE Septin-7 OS=Mus musculus GN=Sept7 PE=2 SV=2;>sp|O55131|SEPT7_MOUSE Septin-7 OS=Mus musculus GN=Sept7 PE=1 SV=1	26	25	20	15	19	18	7	13	51.7	50.648	11891000	15371000	17590000	14221000	3828800	4450100	14743000	15918000	24201000	14630000	5105100	7515200
B1AQZ0;B1AQY9;B7ZC46;Q8CHH9-2;Q8CHH9;E0CYM4	Septin-8	2008-09-01	>tr|B1AQZ0|B1AQZ0_MOUSE Septin-8 OS=Mus musculus GN=Sept8 PE=2 SV=1;>tr|B1AQY9|B1AQY9_MOUSE Septin-8 OS=Mus musculus GN=Sept8 PE=2 SV=1;>tr|B7ZC46|B7ZC46_MOUSE Septin-8 OS=Mus musculus GN=Sept8 PE=2 SV=1;>sp|Q8CHH9-2|SEPT8_MOUSE Isoform 2 of Septin-8 OS=Mu	11	8	6	10	9	6	3	3	29.8	55.874	3979200	5059800	6448800	1835200	554480	462570	4732000	3079700	6971400	3489400	1358900	1817700
Q80UG5;Q80UG5-3;A2A6U3;Q80UG5-2;A2A6U5;A8Y5D3	Septin-9	2009-09-01	>sp|Q80UG5|SEPT9_MOUSE Septin-9 OS=Mus musculus GN=Sept9 PE=1 SV=1;>sp|Q80UG5-3|SEPT9_MOUSE Isoform 3 of Septin-9 OS=Mus musculus GN=Sept9;>tr|A2A6U3|A2A6U3_MOUSE Septin-9 OS=Mus musculus GN=Sept9 PE=2 SV=1;>sp|Q80UG5-2|SEPT9_MOUSE Isoform 2 of Septin-9 OS	16	16	9	9	11	11	2	5	32.6	65.574	4395000	2698000	5252700	3981500	170450	406350	5674200	2864800	6128600	3945100	242980	1321900
Q8C1B7;Q8C1B7-2;Q8C1B7-3;Q9R1T4;Q9R1T4-3;Q9R1T4-2	Septin-11	2011-09-01	>sp|Q8C1B7|SEP11_MOUSE Septin-11 OS=Mus musculus GN=Sept11 PE=1 SV=4;>sp|Q8C1B7-2|SEP11_MOUSE Isoform 2 of Septin-11 OS=Mus musculus GN=Sept11;>sp|Q8C1B7-3|SEP11_MOUSE Isoform 3 of Septin-11 OS=Mus musculus GN=Sept11	17	15	9	9	9	10	5	9	44.8	49.694	7186400	10092000	13778000	6968300	1495800	2876700	7184100	11773000	16533000	8373500	2467500	4582600
Q9ERR7;D3Z3Y8	15 kDa selenoprotein	2015-09-01	>sp|Q9ERR7|SEP15_MOUSE 15 kDa selenoprotein OS=Mus musculus GN=Sep15 PE=1 SV=3	5	5	4	4	3	3	3	4	25.9	17.824	1024500	1014700	2196000	1166100	567570	615860	1176000	1133800	2260100	1641500	837860	1065900
Q8BHG2-3;Q8BHG2-2;Q8BHG2;B7ZC71;B7ZC72;A2A8E2;D6REH4;A2A8E4	UPF0587 protein C1orf123 homolog	0610037L13Rik	>sp|Q8BHG2-3|CA123_MOUSE Isoform 3 of UPF0587 protein C1orf123 homolog OS=Mus musculus;>sp|Q8BHG2-2|CA123_MOUSE Isoform 2 of UPF0587 protein C1orf123 homolog OS=Mus musculus;>sp|Q8BHG2|CA123_MOUSE UPF0587 protein C1orf123 homolog OS=Mus musculus PE=2 SV=1;	2	2	1	2	2	1	0	0	14.3	22.048	549590	570750	558260	544090	0	0	0	733320	451490	0	0	0
F8WIU1;Q9D1K7;H7BXB9	UPF0687 protein C20orf27 homolog	1700037H04Rik	>tr|F8WIU1|F8WIU1_MOUSE Protein 1700037H04Rik OS=Mus musculus GN=1700037H04Rik PE=2 SV=1;>sp|Q9D1K7|CT027_MOUSE UPF0687 protein C20orf27 homolog OS=Mus musculus PE=2 SV=3;>tr|H7BXB9|H7BXB9_MOUSE Protein 1700037H04Rik (Fragment) OS=Mus musculus GN=1700037H0	1	1	1	1	0	0	0	1	7.9	19.811	235910	111510	0	0	0	54693	307400	0	0	0	0	0
Q9CPN9		2210010C04Rik	>tr|Q9CPN9|Q9CPN9_MOUSE Protein 2210010C04Rik OS=Mus musculus GN=2210010C04Rik PE=2 SV=1	1	1	0	1	1	1	1	0	4.9	26.422	0	131180	270930	119420	235860	0	0	0	271290	0	0	0
E9QMV2;Q4KML4	Costars family protein ABRACL	3110003A17Rik;Abracl	>tr|E9QMV2|E9QMV2_MOUSE Protein Gm6314 OS=Mus musculus GN=Abracl PE=4 SV=1;>sp|Q4KML4|ABRAL_MOUSE Costars family protein ABRACL OS=Mus musculus GN=Abracl PE=3 SV=1	2	2	1	1	1	0	1	1	30.9	9.0583	395820	306080	675650	0	0	204330	0	0	676560	0	0	0
Q923B0;E0CX39;E0CZ04;Q923B0-2	Gamma-glutamylaminecyclotransferase	A2ld1	>sp|Q923B0|GGACT_MOUSE Gamma-glutamylaminecyclotransferase OS=Mus musculus GN=Ggact PE=1 SV=1;>tr|E0CX39|E0CX39_MOUSE Gamma-glutamylaminecyclotransferase (Fragment) OS=Mus musculus GN=Ggact PE=2 SV=1;>tr|E0CZ04|E0CZ04_MOUSE Gamma-glutamylaminecyclotransfer	1	1	1	0	1	1	0	1	6.7	17.08	319480	0	523600	319340	0	43893	0	0	0	419800	0	0
Q67BJ4	Lactosylceramide 4-alpha-galactosyltransferase	A4galt	>sp|Q67BJ4|A4GAT_MOUSE Lactosylceramide 4-alpha-galactosyltransferase OS=Mus musculus GN=A4galt PE=2 SV=1	2	2	1	0	1	0	0	2	6.7	41.366	215200	0	216850	0	0	631850	0	0	0	0	0	1197800
Q9D2R0	Acetoacetyl-CoA synthetase	Aacs	>sp|Q9D2R0|AACS_MOUSE Acetoacetyl-CoA synthetase OS=Mus musculus GN=Aacs PE=1 SV=1	6	6	1	1	4	1	1	1	11.2	75.199	82778	59459	703550	184270	115630	18337	0	0	704160	0	0	0
J3QN89;Q3TJ22		Aamp	>tr|J3QN89|J3QN89_MOUSE Protein Aamp OS=Mus musculus GN=Aamp PE=4 SV=1;>tr|Q3TJ22|Q3TJ22_MOUSE Angio-associated migratory protein OS=Mus musculus GN=Aamp PE=2 SV=1	5	5	4	3	3	2	0	0	15.8	46.966	395280	387980	483360	253550	0	0	404820	345600	681920	0	0	0
Q8BGQ7	Alanine--tRNA ligase, cytoplasmic	Aars	>sp|Q8BGQ7|SYAC_MOUSE Alanine--tRNA ligase, cytoplasmic OS=Mus musculus GN=Aars PE=1 SV=1	30	30	22	17	22	16	10	12	38.4	106.91	8976900	9110400	17670000	11254000	2867400	1969000	10049000	10881000	17789000	14609000	4356000	4275300
P21440	Multidrug resistance protein 3	Abcb4	>sp|P21440|MDR3_MOUSE Multidrug resistance protein 3 OS=Mus musculus GN=Abcb4 PE=2 SV=2	1	1	1	1	0	0	1	0	0.8	140.38	84659	156930	0	0	411240	0	0	0	0	0	531120	0
Q8VCR7	Abhydrolase domain-containing protein 14B	Abhd14b	>sp|Q8VCR7|ABHEB_MOUSE Alpha/beta hydrolase domain-containing protein 14B OS=Mus musculus GN=Abhd14b PE=2 SV=1	8	1	7	5	8	5	4	3	52.4	22.45	324320	237050	198780	0	0	0	0	266670	0	0	0	0
E9QN99		Abhd14b	>tr|E9QN99|E9QN99_MOUSE Alpha/beta hydrolase domain-containing protein 14B OS=Mus musculus GN=Abhd14b PE=4 SV=1	8	1	7	4	8	5	4	3	48.1	22.45	3028200	2858200	5618600	2041600	969090	673590	3499700	3739100	5192000	2210900	1565900	1854900
Q8BWT1	3-ketoacyl-CoA thiolase, mitochondrial	Acaa2	>sp|Q8BWT1|THIM_MOUSE 3-ketoacyl-CoA thiolase, mitochondrial OS=Mus musculus GN=Acaa2 PE=1 SV=3	3	3	2	1	2	3	0	0	10.6	41.829	455520	50727	459300	951810	0	0	819660	0	798970	690540	0	0
Q5SWU9-2;Q5SWU9	Acetyl-CoA carboxylase 1;Biotin carboxylase	Acaca	>sp|Q5SWU9-2|ACACA_MOUSE Isoform 2 of Acetyl-CoA carboxylase 1 OS=Mus musculus GN=Acaca;>sp|Q5SWU9|ACACA_MOUSE Acetyl-CoA carboxylase 1 OS=Mus musculus GN=Acaca PE=1 SV=1	2	2	0	0	1	1	0	0	1.1	269.96	0	0	69125	70935	0	0	0	0	0	93493	0	0
Q8CAY6;G3XA25;Q80X81;F2Z459	Acetyl-CoA acetyltransferase, cytosolic	Acat2;Acat3	>sp|Q8CAY6|THIC_MOUSE Acetyl-CoA acetyltransferase, cytosolic OS=Mus musculus GN=Acat2 PE=1 SV=2;>tr|G3XA25|G3XA25_MOUSE Acetyl-CoA acetyltransferase, cytosolic OS=Mus musculus GN=Acat2 PE=3 SV=1;>tr|Q80X81|Q80X81_MOUSE Acetyl-Coenzyme A acetyltransferase	11	11	7	9	6	6	4	5	38.3	41.297	7367900	5075900	6682700	8581300	1532400	1968400	9488100	4567300	5757400	10486000	3728800	5083600
Q8BMP6	Golgi resident protein GCP60	Acbd3	>sp|Q8BMP6|GCP60_MOUSE Golgi resident protein GCP60 OS=Mus musculus GN=Acbd3 PE=1 SV=3	3	3	0	0	3	0	0	0	7.6	60.18	0	0	582740	0	0	0	0	0	583320	0	0	0
B8JJ92;Q52KR6;Q9JIX8;Q9JIX8-4;F6RJ39;B8JJ91;Q9JIX8-2;Q9JIX8-3;B8JJ90	Apoptotic chromatin condensation inducer in the nucleus	Acin1	>tr|B8JJ92|B8JJ92_MOUSE Apoptotic chromatin condensation inducer in the nucleus OS=Mus musculus GN=Acin1 PE=2 SV=1;>tr|Q52KR6|Q52KR6_MOUSE Acin1 protein OS=Mus musculus GN=Acin1 PE=2 SV=1;>sp|Q9JIX8|ACINU_MOUSE Apoptotic chromatin condensation inducer in t	2	2	0	2	1	1	0	0	4	67.113	0	5446900	84970	38766	0	0	0	0	85099	0	0	0
Q3V117;Q91V92;Q3TS02	ATP-citrate synthase	Acly	>tr|Q3V117|Q3V117_MOUSE ATP-citrate synthase OS=Mus musculus GN=Acly PE=2 SV=1;>sp|Q91V92|ACLY_MOUSE ATP-citrate synthase OS=Mus musculus GN=Acly PE=1 SV=1	35	35	23	15	26	18	14	8	37.1	120.79	14129000	7270800	14060000	9171200	3619900	1666400	12782000	10512000	14857000	12048000	4506500	5813400
P28271;Q811J3	Cytoplasmic aconitate hydratase	Aco1	>sp|P28271|ACOC_MOUSE Cytoplasmic aconitate hydratase OS=Mus musculus GN=Aco1 PE=1 SV=3	5	5	4	2	4	3	0	0	6.6	98.124	1585400	399620	1074600	469700	0	0	1018500	799390	1546700	885980	0	0
Q99KI0	Aconitate hydratase, mitochondrial	Aco2	>sp|Q99KI0|ACON_MOUSE Aconitate hydratase, mitochondrial OS=Mus musculus GN=Aco2 PE=1 SV=1	20	20	9	12	15	11	6	5	36.2	85.462	2459000	3581500	4430000	2803400	527990	865850	3890300	3749200	3409200	3631600	800010	2223400
Q9QYR9;O55137;Q8BWN8;Q32Q92;Q32Q92-2	Acyl-coenzyme A thioesterase 2, mitochondrial;Acyl-coenzyme A thioesterase 1	Acot2;Acot1	>sp|Q9QYR9|ACOT2_MOUSE Acyl-coenzyme A thioesterase 2, mitochondrial OS=Mus musculus GN=Acot2 PE=1 SV=2;>sp|O55137|ACOT1_MOUSE Acyl-coenzyme A thioesterase 1 OS=Mus musculus GN=Acot1 PE=1 SV=1	9	9	6	5	5	7	4	2	21.9	49.656	4744300	5660200	4505500	5236200	1170200	221290	5887200	4761800	6049400	6124900	1470500	1586600
Q91V12-4;Q91V12-2;E9PYH2;Q91V12;Q91V12-3	Cytosolic acyl coenzyme A thioester hydrolase	Acot7	>sp|Q91V12-4|BACH_MOUSE Isoform D of Cytosolic acyl coenzyme A thioester hydrolase OS=Mus musculus GN=Acot7;>sp|Q91V12-2|BACH_MOUSE Isoform A of Cytosolic acyl coenzyme A thioester hydrolase OS=Mus musculus GN=Acot7;>tr|E9PYH2|E9PYH2_MOUSE Cytosolic acyl c	10	10	7	6	7	6	3	4	34.6	41.615	3371900	7365200	4772700	4587400	1796600	1011600	6983900	7944500	3472100	4212900	2672000	2511800
Q9R0X4;Q32MW3	Acyl-coenzyme A thioesterase 9, mitochondrial;Acyl-coenzyme A thioesterase 10, mitochondrial	Acot9;Acot10	>sp|Q9R0X4|ACOT9_MOUSE Acyl-coenzyme A thioesterase 9, mitochondrial OS=Mus musculus GN=Acot9 PE=1 SV=1;>sp|Q32MW3|ACO10_MOUSE Acyl-coenzyme A thioesterase 10, mitochondrial OS=Mus musculus GN=Acot10 PE=2 SV=1	6	6	2	1	3	2	0	0	13.9	50.56	204250	60324	355840	387180	0	0	0	0	271290	594480	0	0
Q9D358;Q9D358-2	Low molecular weight phosphotyrosine protein phosphatase	Acp1	>sp|Q9D358|PPAC_MOUSE Low molecular weight phosphotyrosine protein phosphatase OS=Mus musculus GN=Acp1 PE=1 SV=3;>sp|Q9D358-2|PPAC_MOUSE Isoform 2 of Low molecular weight phosphotyrosine protein phosphatase OS=Mus musculus GN=Acp1	6	2	3	5	4	2	2	1	39.2	18.192	1680300	2670500	3350100	1632400	502220	157590	2484300	2290200	3336900	2380900	886620	0
Q8BP40	Lysophosphatidic acid phosphatase type 6	Acp6	>sp|Q8BP40|PPA6_MOUSE Lysophosphatidic acid phosphatase type 6 OS=Mus musculus GN=Acp6 PE=2 SV=1	4	4	1	2	2	1	0	1	11.7	47.624	254420	415740	261550	115900	0	276000	0	0	261860	0	0	0
Q8BHA9;D3Z7C3;D3Z2N0	Acid phosphatase-like protein 2	Acpl2	>sp|Q8BHA9|ACPL2_MOUSE Acid phosphatase-like protein 2 OS=Mus musculus GN=Acpl2 PE=2 SV=1;>tr|D3Z7C3|D3Z7C3_MOUSE Acid phosphatase-like protein 2 (Fragment) OS=Mus musculus GN=Acpl2 PE=2 SV=1;>tr|D3Z2N0|D3Z2N0_MOUSE Acid phosphatase-like protein 2 (Fragmen	3	3	0	0	1	1	0	2	5.8	54.937	0	0	78128	80320	0	155060	0	0	0	0	0	285910
P62737;P63268;D3YZY0;D3Z2K3	Actin, aortic smooth muscle;Actin, gamma-enteric smooth muscle	Acta2;Actg2	>sp|P62737|ACTA_MOUSE Actin, aortic smooth muscle OS=Mus musculus GN=Acta2 PE=1 SV=1;>sp|P63268|ACTH_MOUSE Actin, gamma-enteric smooth muscle OS=Mus musculus GN=Actg2 PE=2 SV=1;>tr|D3YZY0|D3YZY0_MOUSE Actin, gamma-enteric smooth muscle (Fragment) OS=Mus mu	27	1	19	22	20	19	17	22	65.5	42.009	113350000	121300000	157670000	102220000	77781000	36149000	148300000	107560000	219970000	107030000	61377000	100500000
E9Q606		Actb	>tr|E9Q606|E9Q606_MOUSE Actin, cytoplasmic 1 (Fragment) OS=Mus musculus GN=Actb PE=2 SV=1	12	1	8	8	8	8	8	12	86	16.656	0	0	0	0	0	121490	0	0	0	0	0	236220
Q8BFZ3	Beta-actin-like protein 2	Actbl2	>sp|Q8BFZ3|ACTBL_MOUSE Beta-actin-like protein 2 OS=Mus musculus GN=Actbl2 PE=1 SV=1	15	2	11	10	9	9	6	10	39.4	42.004	32496000	108620000	41967000	67295000	0	0	43540000	0	0	0	0	0
P63260;B1ATY1;G3UZ07;G3UYG0;F8WGM8;F6WX90;E9Q3M9	Actin, cytoplasmic 2;Actin, cytoplasmic 2, N-terminally processed	Actg1	>sp|P63260|ACTG_MOUSE Actin, cytoplasmic 2 OS=Mus musculus GN=Actg1 PE=1 SV=1;>tr|B1ATY1|B1ATY1_MOUSE Actin, cytoplasmic 2 OS=Mus musculus GN=Actg1 PE=2 SV=1;>tr|G3UZ07|G3UZ07_MOUSE Actin, cytoplasmic 2 (Fragment) OS=Mus musculus GN=Actg1 PE=2 SV=1	32	1	23	25	21	20	18	27	89.3	41.792	0	0	0	0	0	0	0	0	0	0	0	0
Q9Z2N8;D3YVN1	Actin-like protein 6A	Actl6a	>sp|Q9Z2N8|ACL6A_MOUSE Actin-like protein 6A OS=Mus musculus GN=Actl6a PE=1 SV=2;>tr|D3YVN1|D3YVN1_MOUSE Actin-like protein 6A (Fragment) OS=Mus musculus GN=Actl6a PE=2 SV=1	1	1	1	0	0	1	0	0	4.2	47.447	120140	0	0	362910	0	0	0	0	0	477100	0	0
P61164	Alpha-centractin	Actr1a	>sp|P61164|ACTZ_MOUSE Alpha-centractin OS=Mus musculus GN=Actr1a PE=2 SV=1	9	3	3	4	5	5	6	2	32.7	42.613	2255500	1684000	3505300	4859500	2196500	813880	4952400	3142000	3508800	4171200	1402800	1989100
Q8R5C5;E0CYB4;E0CZD4	Beta-centractin	Actr1b	>sp|Q8R5C5|ACTY_MOUSE Beta-centractin OS=Mus musculus GN=Actr1b PE=1 SV=1	9	3	1	4	5	6	5	0	32.2	42.281	0	1344400	844430	887420	81974	0	0	1627200	748380	1154200	0	0
P61161	Actin-related protein 2	Actr2	>sp|P61161|ARP2_MOUSE Actin-related protein 2 OS=Mus musculus GN=Actr2 PE=1 SV=1	15	15	12	10	13	12	7	9	43.7	44.76	14077000	14245000	25291000	21301000	4072800	8014700	18077000	16280000	25807000	24104000	8624700	15068000
Q99JY9;Q641P0;Q641P0-2	Actin-related protein 3	Actr3	>sp|Q99JY9|ARP3_MOUSE Actin-related protein 3 OS=Mus musculus GN=Actr3 PE=1 SV=3	19	19	13	17	13	13	11	15	53.3	47.357	22077000	36352000	29434000	20930000	12501000	12879000	30110000	29550000	39943000	30304000	19297000	17597000
Q99JW2	Aminoacylase-1	Acy1	>sp|Q99JW2|ACY1_MOUSE Aminoacylase-1 OS=Mus musculus GN=Acy1 PE=1 SV=1	15	15	7	4	8	9	4	4	43.1	45.78	2112800	1607800	4425600	3213800	485130	653880	3011200	2336700	4631200	2482000	835570	1703800
E9QJT5;P56376;Q8BMV3	Acylphosphatase;Acylphosphatase-1	Acyp1	>tr|E9QJT5|E9QJT5_MOUSE Acylphosphatase OS=Mus musculus GN=Acyp1 PE=2 SV=1;>sp|P56376|ACYP1_MOUSE Acylphosphatase-1 OS=Mus musculus GN=Acyp1 PE=2 SV=2	4	4	3	3	2	4	0	0	27.4	17.344	744590	649730	726960	766420	0	0	1075000	689590	991400	666540	0	0
O35598;E9PYF2;D3Z1E6	Disintegrin and metalloproteinase domain-containing protein 10	Adam10	>sp|O35598|ADA10_MOUSE Disintegrin and metalloproteinase domain-containing protein 10 OS=Mus musculus GN=Adam10 PE=1 SV=2;>tr|E9PYF2|E9PYF2_MOUSE Disintegrin and metalloproteinase domain-containing protein 10 OS=Mus musculus GN=Adam10 PE=2 SV=1	9	9	2	1	2	3	4	6	18.3	83.967	909010	649160	662750	540220	2100100	2723900	1642800	0	891880	0	2913100	4445700
O88839;O88839-2;O88839-3;O88839-4	Disintegrin and metalloproteinase domain-containing protein 15	Adam15	>sp|O88839|ADA15_MOUSE Disintegrin and metalloproteinase domain-containing protein 15 OS=Mus musculus GN=Adam15 PE=1 SV=2;>sp|O88839-2|ADA15_MOUSE Isoform 2 of Disintegrin and metalloproteinase domain-containing protein 15 OS=Mus musculus GN=Adam15;>sp|O88	9	9	6	5	5	6	7	6	14.1	92.663	5203300	6189800	4886800	2885300	10840000	9106100	7824200	7577800	4691400	3760500	13354000	16557000
E9PXU2;Q9Z0F8;Q9Z0F8-2;J3QNB3	Disintegrin and metalloproteinase domain-containing protein 17	Adam17	>tr|E9PXU2|E9PXU2_MOUSE Disintegrin and metalloproteinase domain-containing protein 17 OS=Mus musculus GN=Adam17 PE=2 SV=1;>sp|Q9Z0F8|ADA17_MOUSE Disintegrin and metalloproteinase domain-containing protein 17 OS=Mus musculus GN=Adam17 PE=1 SV=3;>sp|Q9Z0F8-	4	4	2	1	2	2	1	1	5.4	95.231	112870	234100	392190	219380	137230	71917	0	0	0	0	174250	0
Q9R001	A disintegrin and metalloproteinase with thrombospondin motifs 5	Adamts5	>sp|Q9R001|ATS5_MOUSE A disintegrin and metalloproteinase with thrombospondin motifs 5 OS=Mus musculus GN=Adamts5 PE=2 SV=2	5	5	2	1	1	2	1	3	7.4	101.84	817370	0	278540	408070	0	693970	1140200	0	0	472060	0	0
Q80T21	ADAMTS-like protein 4	Adamtsl4	>sp|Q80T21|ATL4_MOUSE ADAMTS-like protein 4 OS=Mus musculus GN=Adamtsl4 PE=2 SV=1	12	12	4	4	5	3	6	8	16.6	113.22	1009900	478480	637490	260920	1635300	981940	1749600	404470	516060	673520	2252200	1250000
P28474	Alcohol dehydrogenase class-3	Adh5	>sp|P28474|ADHX_MOUSE Alcohol dehydrogenase class-3 OS=Mus musculus GN=Adh5 PE=1 SV=3	10	8	7	6	7	5	4	5	29.7	39.547	8649400	4450000	7374000	2588300	1442500	1173400	9743800	4662000	6961800	4137800	2772300	3014400
Q64437	Alcohol dehydrogenase class 4 mu/sigma chain	Adh7	>sp|Q64437|ADH7_MOUSE Alcohol dehydrogenase class 4 mu/sigma chain OS=Mus musculus GN=Adh7 PE=2 SV=2	13	11	9	10	10	10	6	9	42.5	39.904	9180400	12657000	15748000	9216900	4347800	7444300	11705000	13137000	14884000	12056000	8860700	13193000
P55264;P55264-2	Adenosine kinase	Adk	>sp|P55264|ADK_MOUSE Adenosine kinase OS=Mus musculus GN=Adk PE=1 SV=2;>sp|P55264-2|ADK_MOUSE Isoform Short of Adenosine kinase OS=Mus musculus GN=Adk	5	5	3	3	4	2	0	1	16.3	40.148	1041900	1872000	2208600	693510	0	221600	1449200	1939100	1971900	1235800	0	0
Q8VDL4;Q8VDL4-3	ADP-dependent glucokinase	Adpgk	>sp|Q8VDL4|ADPGK_MOUSE ADP-dependent glucokinase OS=Mus musculus GN=Adpgk PE=1 SV=2;>sp|Q8VDL4-3|ADPGK_MOUSE Isoform 3 of ADP-dependent glucokinase OS=Mus musculus GN=Adpgk	1	1	0	0	0	0	0	1	3.2	53.902	0	0	0	0	0	40428	0	0	0	0	0	76520
P54923	[Protein ADP-ribosylarginine] hydrolase	Adprh	>sp|P54923|ADPRH_MOUSE [Protein ADP-ribosylarginine] hydrolase OS=Mus musculus GN=Adprh PE=2 SV=1	15	15	9	9	7	8	3	4	39.8	40.068	1989300	2348800	3456600	2380400	609920	674320	1799100	2313600	3763500	3125200	1387100	1536600
Q8CG72;Q8CG72-2	Poly(ADP-ribose) glycohydrolase ARH3	Adprhl2	>sp|Q8CG72|ARHL2_MOUSE Poly(ADP-ribose) glycohydrolase ARH3 OS=Mus musculus GN=Adprhl2 PE=1 SV=1;>sp|Q8CG72-2|ARHL2_MOUSE Isoform 2 of Poly(ADP-ribose) glycohydrolase ARH3 OS=Mus musculus GN=Adprhl2	2	2	1	0	2	0	0	1	6.8	39.414	76715	0	241560	0	0	30082	0	0	241560	0	0	0
Q9JKV1	Proteasomal ubiquitin receptor ADRM1	Adrm1	>sp|Q9JKV1|ADRM1_MOUSE Proteasomal ubiquitin receptor ADRM1 OS=Mus musculus GN=Adrm1 PE=1 SV=2	2	2	1	1	1	2	1	1	6.1	42.06	181120	284310	407390	244100	102350	77661	0	0	0	320890	0	0
P54822;E9Q242;E9Q3T7;E9Q0A0	Adenylosuccinate lyase	Adsl	>sp|P54822|PUR8_MOUSE Adenylosuccinate lyase OS=Mus musculus GN=Adsl PE=2 SV=2;>tr|E9Q242|E9Q242_MOUSE Adenylosuccinate lyase OS=Mus musculus GN=Adsl PE=2 SV=1;>tr|E9Q3T7|E9Q3T7_MOUSE Adenylosuccinate lyase OS=Mus musculus GN=Adsl PE=2 SV=1	18	18	15	10	14	10	9	10	47.5	54.866	10774000	11348000	22322000	11493000	4627100	3736800	13605000	13242000	20783000	14733000	6094800	8898200
P46664;J3QN31;P28650-2;P28650	Adenylosuccinate synthetase isozyme 2	Adss	>sp|P46664|PURA2_MOUSE Adenylosuccinate synthetase isozyme 2 OS=Mus musculus GN=Adss PE=1 SV=2	16	16	8	13	7	11	5	7	42.3	50.02	3976800	10706000	6202100	12114000	2433400	2550400	7423500	9773300	8404500	11913000	3644300	6065200
Q640N1;Q640N1-2;Q9D2L5	Adipocyte enhancer-binding protein 1	Aebp1	>sp|Q640N1|AEBP1_MOUSE Adipocyte enhancer-binding protein 1 OS=Mus musculus GN=Aebp1 PE=1 SV=1;>sp|Q640N1-2|AEBP1_MOUSE Isoform 2 of Adipocyte enhancer-binding protein 1 OS=Mus musculus GN=Aebp1	43	43	37	31	33	30	32	38	40.4	128.36	364620000	326270000	478980000	292260000	459560000	315020000	421420000	396460000	509040000	324310000	660850000	585640000
Q8BYW9;D3Z459;D3YWW8	Uncharacterized glycosyltransferase AER61	Aer61	>sp|Q8BYW9|EOGT_MOUSE EGF domain-specific O-linked N-acetylglucosamine transferase OS=Mus musculus GN=Eogt PE=1 SV=1	5	5	1	3	3	1	1	1	12	61.445	245620	469190	459930	207140	68926	85956	0	609710	380300	0	0	0
Q64191	N(4)-(beta-N-acetylglucosaminyl)-L-asparaginase;Glycosylasparaginase alpha chain;Glycosylasparaginase beta chain	Aga	>sp|Q64191|ASPG_MOUSE N(4)-(beta-N-acetylglucosaminyl)-L-asparaginase OS=Mus musculus GN=Aga PE=2 SV=1	11	11	9	8	8	9	9	10	39.9	37.022	14501000	12614000	12751000	15922000	17419000	13599000	16953000	16919000	14708000	19730000	20170000	26243000
Q8K2K6;Q8K2K6-1;Q8K2K6-3;Q8K2K6-2	Arf-GAP domain and FG repeat-containing protein 1	Agfg1	>sp|Q8K2K6|AGFG1_MOUSE Arf-GAP domain and FG repeat-containing protein 1 OS=Mus musculus GN=Agfg1 PE=1 SV=2;>sp|Q8K2K6-1|AGFG1_MOUSE Isoform 1 of Arf-GAP domain and FG repeat-containing protein 1 OS=Mus musculus GN=Agfg1;>sp|Q8K2K6-3|AGFG1_MOUSE Isoform 3	2	2	0	1	1	0	0	0	5.9	58.042	0	171910	73860	0	0	0	0	187890	0	0	0	0
F8VPN4;F6XXE6;F7CSZ6		Agl	>tr|F8VPN4|F8VPN4_MOUSE Protein Agl OS=Mus musculus GN=Agl PE=4 SV=1;>tr|F6XXE6|F6XXE6_MOUSE Protein Agl (Fragment) OS=Mus musculus GN=Agl PE=4 SV=1;>tr|F7CSZ6|F7CSZ6_MOUSE Protein Agl (Fragment) OS=Mus musculus GN=Agl PE=4 SV=1	2	2	1	0	1	0	0	0	2.3	174.29	82894	0	141440	0	0	0	0	0	141810	0	0	0
P50247;A2ALT5	Adenosylhomocysteinase	Ahcy	>sp|P50247|SAHH_MOUSE Adenosylhomocysteinase OS=Mus musculus GN=Ahcy PE=1 SV=3	20	20	15	13	11	15	4	6	49.1	47.688	10152000	13209000	11928000	13662000	1073600	1619100	11774000	14159000	14787000	15198000	2470600	4073300
Q80SW1;E9PV16;Q68FL4;F8WGT1;F8WI65;Q68FL4-2;H3BKT5;D3Z2Q0;F7ATQ6;D3YYM7;H3BL31;D3YX97	Putative adenosylhomocysteinase 2;Adenosylhomocysteinase;Putative adenosylhomocysteinase 3	Ahcyl1;Ahcyl2	>sp|Q80SW1|SAHH2_MOUSE Putative adenosylhomocysteinase 2 OS=Mus musculus GN=Ahcyl1 PE=1 SV=1;>tr|E9PV16|E9PV16_MOUSE Adenosylhomocysteinase OS=Mus musculus GN=Ahcyl2 PE=2 SV=1;>sp|Q68FL4|SAHH3_MOUSE Putative adenosylhomocysteinase 3 OS=Mus musculus GN=Ahcy	11	11	6	3	8	5	1	1	28.3	58.951	1024300	508880	2532200	1355200	143720	71471	1433900	1080800	2342900	1385300	0	0
E9Q616;G5E8K8		Ahnak	>tr|E9Q616|E9Q616_MOUSE Protein Ahnak OS=Mus musculus GN=Ahnak PE=2 SV=1	199	199	119	113	147	119	67	94	67.3	604.25	72894000	98777000	180680000	108690000	30458000	29223000	99197000	101760000	173210000	137960000	48416000	63410000
E9PYB0		Ahnak2	>tr|E9PYB0|E9PYB0_MOUSE Protein Ahnak2 (Fragment) OS=Mus musculus GN=Ahnak2 PE=2 SV=1	10	1	7	9	7	7	5	5	44.5	182.7	186080	0	0	99941	0	0	243960	0	0	0	0	0
F7DBB3;Q3URZ6		Ahnak2	>tr|F7DBB3|F7DBB3_MOUSE Protein Ahnak2 (Fragment) OS=Mus musculus GN=Ahnak2 PE=2 SV=1	11	2	6	9	9	6	5	5	24.9	166.49	9714500	15927000	24156000	14910000	3353200	4420100	13896000	15139000	25856000	17903000	5317300	8743000
F7CVJ5		Ahnak2	>tr|F7CVJ5|F7CVJ5_MOUSE Protein Ahnak2 (Fragment) OS=Mus musculus GN=Ahnak2 PE=4 SV=1	10	1	6	10	8	7	5	5	67.4	115.14	0	106010	449380	276980	0	0	0	0	449740	0	0	0
Q8BK64	Activator of 90 kDa heat shock protein ATPase homolog 1	Ahsa1	>sp|Q8BK64|AHSA1_MOUSE Activator of 90 kDa heat shock protein ATPase homolog 1 OS=Mus musculus GN=Ahsa1 PE=2 SV=2	15	15	11	8	10	12	5	4	52.4	38.117	4775300	4321900	11094000	8201500	1073800	694290	5814100	5178400	10124000	9876000	2520600	2179800
E9QNR6;Q8VD62	UPF0696 protein C11orf68 homolog	AI837181;Bles03	>tr|E9QNR6|E9QNR6_MOUSE Protein AI837181 OS=Mus musculus GN=AI837181 PE=2 SV=1;>sp|Q8VD62|CK068_MOUSE UPF0696 protein C11orf68 homolog OS=Mus musculus GN=Bles03 PE=2 SV=1	3	3	2	2	1	3	2	2	10.7	31.845	1221100	1582000	1492400	1270600	257990	438760	1522200	2440600	0	1282300	431780	576450
Q8C4Q6	Axin interactor, dorsalization-associated protein	Aida	>sp|Q8C4Q6|AIDA_MOUSE Axin interactor, dorsalization-associated protein OS=Mus musculus GN=Aida PE=1 SV=1	3	3	2	2	1	1	0	0	9.8	34.888	209760	243070	426510	167760	0	0	278150	0	0	0	0	0
Q9Z0X1;B1AU25	Apoptosis-inducing factor 1, mitochondrial	Aifm1	>sp|Q9Z0X1|AIFM1_MOUSE Apoptosis-inducing factor 1, mitochondrial OS=Mus musculus GN=Aifm1 PE=1 SV=1;>tr|B1AU25|B1AU25_MOUSE Apoptosis-inducing factor 1, mitochondrial OS=Mus musculus GN=Aifm1 PE=2 SV=1	4	4	3	0	3	2	0	0	9.5	66.765	298700	0	378240	355940	0	0	332570	0	473470	431840	0	0
O08915;D3YW40	AH receptor-interacting protein	Aip	>sp|O08915|AIP_MOUSE AH receptor-interacting protein OS=Mus musculus GN=Aip PE=1 SV=1	3	3	0	1	2	0	0	0	13.9	37.605	0	233350	121550	0	0	0	0	0	121550	0	0	0
Q9R0Y5-2;Q9R0Y5	Adenylate kinase isoenzyme 1	Ak1	>sp|Q9R0Y5-2|KAD1_MOUSE Isoform 2 of Adenylate kinase isoenzyme 1 OS=Mus musculus GN=Ak1;>sp|Q9R0Y5|KAD1_MOUSE Adenylate kinase isoenzyme 1 OS=Mus musculus GN=Ak1 PE=1 SV=1	1	1	1	0	0	0	0	1	5.7	23.116	447090	0	0	0	0	180000	0	0	0	0	0	339940
Q9WTP6;Q9WTP6-2;F7BP55	Adenylate kinase 2, mitochondrial	Ak2	>sp|Q9WTP6|KAD2_MOUSE Adenylate kinase 2, mitochondrial OS=Mus musculus GN=Ak2 PE=1 SV=5;>sp|Q9WTP6-2|KAD2_MOUSE Isoform 2 of Adenylate kinase 2, mitochondrial OS=Mus musculus GN=Ak2	10	10	6	7	8	5	6	5	47.3	26.468	2683400	6401500	5202600	2631500	2233900	1831900	3503800	8185400	4376100	5620400	1383300	2625600
Q9JII6;B1AXW3	Alcohol dehydrogenase [NADP(+)]	Akr1a1	>sp|Q9JII6|AK1A1_MOUSE Alcohol dehydrogenase [NADP(+)] OS=Mus musculus GN=Akr1a1 PE=1 SV=3;>tr|B1AXW3|B1AXW3_MOUSE Alcohol dehydrogenase [NADP(+)] (Fragment) OS=Mus musculus GN=Akr1a1 PE=2 SV=1	19	19	12	15	14	14	11	14	64.3	36.586	20154000	26060000	38458000	27250000	13072000	14974000	32869000	25108000	32835000	35563000	18617000	30291000
P45376;D3YVJ7	Aldose reductase	Akr1b1;Akr1b3	>sp|P45376|ALDR_MOUSE Aldose reductase OS=Mus musculus GN=Akr1b1 PE=1 SV=3;>tr|D3YVJ7|D3YVJ7_MOUSE Protein Akr1b3 (Fragment) OS=Mus musculus GN=Akr1b3 PE=2 SV=1	15	15	8	9	10	9	7	8	51.3	35.732	5393800	7632800	12297000	8945000	3039700	3046000	7657900	8820000	11169000	12993000	2994800	5830500
P45377;G5E895;P21300;D3Z494	Aldose reductase-related protein 2;Aldose reductase-related protein 1	Akr1b8;Akr1b10;Akr1b7	>sp|P45377|ALD2_MOUSE Aldose reductase-related protein 2 OS=Mus musculus GN=Akr1b8 PE=1 SV=2;>tr|G5E895|G5E895_MOUSE MCG142264, isoform CRA_b OS=Mus musculus GN=Akr1b10 PE=4 SV=1;>sp|P21300|ALD1_MOUSE Aldose reductase-related protein 1 OS=Mus musculus GN=A	6	6	3	2	5	3	2	3	20.6	36.12	2109800	2426800	8494100	3904300	1403700	535610	3577500	2277700	6403100	4866500	2141500	2633200
Q8CG76	Aflatoxin B1 aldehyde reductase member 2	Akr7a2	>sp|Q8CG76|ARK72_MOUSE Aflatoxin B1 aldehyde reductase member 2 OS=Mus musculus GN=Akr7a2 PE=1 SV=3	4	4	2	1	2	1	0	0	15	40.612	226790	136870	482880	82373	0	0	300530	0	0	0	0	0
P31750;D3Z783;Q9WUA6;Q9WUA6-2;D3Z3N2;D3YXM7;D3YXX3	RAC-alpha serine/threonine-protein kinase	Akt1	>sp|P31750|AKT1_MOUSE RAC-alpha serine/threonine-protein kinase OS=Mus musculus GN=Akt1 PE=1 SV=2;>tr|D3Z783|D3Z783_MOUSE RAC-alpha serine/threonine-protein kinase OS=Mus musculus GN=Akt1 PE=2 SV=2	4	2	0	0	4	1	0	0	10	55.707	0	0	1169500	72518	0	0	0	0	1171200	0	0	0
P10518	Delta-aminolevulinic acid dehydratase	Alad	>sp|P10518|HEM2_MOUSE Delta-aminolevulinic acid dehydratase OS=Mus musculus GN=Alad PE=1 SV=1	8	8	7	6	7	6	4	6	29.4	36.023	4484200	3586400	5620200	3740600	1078600	2588500	6190800	4085100	4705400	4220200	1974200	5749800
P07724	Serum albumin	Alb	>sp|P07724|ALBU_MOUSE Serum albumin OS=Mus musculus GN=Alb PE=1 SV=3	3	2	3	3	2	3	3	3	5.4	68.692	60031000	7050400	1444900	95608000	226640000	123100000	134950000	48322000	0	91966000	180590000	286170000
Q571I9;D3Z0B9;F6RQF0	Aldehyde dehydrogenase family 16 member A1	Aldh16a1	>sp|Q571I9|A16A1_MOUSE Aldehyde dehydrogenase family 16 member A1 OS=Mus musculus GN=Aldh16a1 PE=2 SV=2;>tr|D3Z0B9|D3Z0B9_MOUSE Aldehyde dehydrogenase family 16 member A1 OS=Mus musculus GN=Aldh16a1 PE=2 SV=1	4	4	1	0	2	2	0	0	7.9	84.755	185150	0	494700	137850	0	0	0	0	495720	0	0	0
P47738;D3YYF3	Aldehyde dehydrogenase, mitochondrial	Aldh2	>sp|P47738|ALDH2_MOUSE Aldehyde dehydrogenase, mitochondrial OS=Mus musculus GN=Aldh2 PE=1 SV=1	6	6	4	2	2	2	1	0	13.1	56.537	601700	715930	507500	314180	372810	0	686740	0	0	511940	0	0
P47739;B1ATI0;B1AV77;P47740;B1ATI6	Aldehyde dehydrogenase, dimeric NADP-preferring	Aldh3a1	>sp|P47739|AL3A1_MOUSE Aldehyde dehydrogenase, dimeric NADP-preferring OS=Mus musculus GN=Aldh3a1 PE=2 SV=2	8	8	5	5	5	4	0	4	20.3	50.48	1715400	1644600	1987100	1300700	0	1112300	2186300	1510300	1861400	2216400	0	2118900
Q9DBF1;Q9DBF1-2;G3UYR8;G3UY72;E9Q1H3;E9Q1G1	Alpha-aminoadipic semialdehyde dehydrogenase	Aldh7a1	>sp|Q9DBF1|AL7A1_MOUSE Alpha-aminoadipic semialdehyde dehydrogenase OS=Mus musculus GN=Aldh7a1 PE=1 SV=4;>sp|Q9DBF1-2|AL7A1_MOUSE Isoform 2 of Alpha-aminoadipic semialdehyde dehydrogenase OS=Mus musculus GN=Aldh7a1;>tr|G3UYR8|G3UYR8_MOUSE Alpha-aminoadipic	16	16	11	11	13	9	4	7	38.2	58.861	6986000	8701800	8434900	5467100	1475800	2133300	11297000	7052100	7864100	8479300	2301300	3516000
Q3U367;Q9JLJ2	4-trimethylaminobutyraldehyde dehydrogenase	Aldh9a1	>tr|Q3U367|Q3U367_MOUSE 4-trimethylaminobutyraldehyde dehydrogenase OS=Mus musculus GN=Aldh9a1 PE=2 SV=1;>sp|Q9JLJ2|AL9A1_MOUSE 4-trimethylaminobutyraldehyde dehydrogenase OS=Mus musculus GN=Aldh9a1 PE=1 SV=1	5	5	3	1	1	1	0	0	14.1	55.887	1878400	604730	37976	313880	0	0	2447700	0	0	0	0	0
A6ZI44;P05064;A6ZI46;Q9CPQ9;D3YWI1;A6ZI47;D3YV98;D3Z510;P05063;Q91Y97	Fructose-bisphosphate aldolase;Fructose-bisphosphate aldolase A	Aldoa;Aldoart1;Aldoart2	>tr|A6ZI44|A6ZI44_MOUSE Fructose-bisphosphate aldolase OS=Mus musculus GN=Aldoa PE=2 SV=1;>sp|P05064|ALDOA_MOUSE Fructose-bisphosphate aldolase A OS=Mus musculus GN=Aldoa PE=1 SV=2;>tr|A6ZI46|A6ZI46_MOUSE Fructose-bisphosphate aldolase OS=Mus musculus GN=A	34	34	29	28	28	29	25	31	80.9	45.12	274750000	316760000	400160000	274600000	98682000	120090000	365050000	384540000	413600000	337380000	132040000	199210000
O08583;O08583-2;G3X9I4;Q9JJW6;Q9JJW6-2	THO complex subunit 4	Alyref	>sp|O08583|THOC4_MOUSE THO complex subunit 4 OS=Mus musculus GN=Alyref PE=1 SV=3;>sp|O08583-2|THOC4_MOUSE Isoform 2 of THO complex subunit 4 OS=Mus musculus GN=Alyref	3	3	2	2	1	1	1	2	14.5	26.94	644070	2184400	1364000	415920	249470	186810	950450	0	0	0	0	269530
O09174	Alpha-methylacyl-CoA racemase	Amacr	>sp|O09174|AMACR_MOUSE Alpha-methylacyl-CoA racemase OS=Mus musculus GN=Amacr PE=1 SV=4	2	2	1	0	1	0	0	0	7.3	41.704	166050	0	100430	0	0	0	222520	0	0	0	0	0
A2AE27;Q9DBT5;F7D159;A2AE25;F6WIB6;A2AE22	AMP deaminase 2	Ampd2	>tr|A2AE27|A2AE27_MOUSE AMP deaminase 2 OS=Mus musculus GN=Ampd2 PE=4 SV=1;>sp|Q9DBT5|AMPD2_MOUSE AMP deaminase 2 OS=Mus musculus GN=Ampd2 PE=1 SV=1	3	3	1	1	3	0	0	0	3.8	94.695	119580	253910	589200	0	0	0	0	0	590190	0	0	0
O08739;D3Z4N3;F6XQD0;D3YU73	AMP deaminase 3	Ampd3	>sp|O08739|AMPD3_MOUSE AMP deaminase 3 OS=Mus musculus GN=Ampd3 PE=2 SV=2	3	3	1	1	3	0	0	0	4	88.651	97321	148060	703570	0	0	0	0	0	704100	0	0	0
P00687;D3YYQ5;P00688;E9PV85;G3UXY7	Alpha-amylase 1	Amy1	>sp|P00687|AMY1_MOUSE Alpha-amylase 1 OS=Mus musculus GN=Amy1 PE=1 SV=2;>tr|D3YYQ5|D3YYQ5_MOUSE Alpha-amylase 1 (Fragment) OS=Mus musculus GN=Amy1 PE=2 SV=2	20	16	11	10	9	8	14	16	54	57.643	7370300	4621900	4547000	5418300	13939000	10553000	9438100	5888800	5380700	9001300	15449000	19392000
O08538;Q2LA85	Angiopoietin-1	Angpt1	>sp|O08538|ANGP1_MOUSE Angiopoietin-1 OS=Mus musculus GN=Angpt1 PE=2 SV=2	23	23	17	13	13	11	18	16	48	57.518	9757600	6162300	8844700	4632200	13455000	13529000	13514000	6249700	9586100	8456400	17992000	21675000
Q8C8R3-4;Q8C8R3-2;Q8C8R3;Q8C8R3-5;Q8C8R3-6;Q8C8R3-7;Q8C8R3-8;Q02357-6;Q02357-4;Q0VGY9;D3Z5M4;D3YTV8;G8JL84;Q02357-3;E9QNT8;Q02357;B7ZW98;G5E8J2;Q02357-2;Q02357-5;F7D1P5;G3UY11	Ankyrin-2	Ank2	>sp|Q8C8R3-4|ANK2_MOUSE Isoform 4 of Ankyrin-2 OS=Mus musculus GN=Ank2;>sp|Q8C8R3-2|ANK2_MOUSE Isoform 2 of Ankyrin-2 OS=Mus musculus GN=Ank2;>sp|Q8C8R3|ANK2_MOUSE Ankyrin-2 OS=Mus musculus GN=Ank2 PE=1 SV=2;>sp|Q8C8R3-5|ANK2_MOUSE Isoform 5 of Ankyrin-2 O	6	5	2	1	5	1	0	0	2.4	432.86	145500	147600	894950	118170	0	0	474370	0	612330	0	0	0
Q810B6;Q810B6-2	Ankyrin repeat and FYVE domain-containing protein 1	Ankfy1	>sp|Q810B6|ANFY1_MOUSE Ankyrin repeat and FYVE domain-containing protein 1 OS=Mus musculus GN=Ankfy1 PE=2 SV=2	11	11	4	3	7	7	0	2	13.9	128.65	402910	273910	1826200	982300	0	191500	600280	427720	1657900	1261500	0	0
O35381;D3Z7M9;D3YYE1;F6UFG6;Q64G17;E9Q148	Acidic leucine-rich nuclear phosphoprotein 32 family member A;Putative acidic leucine-rich nuclear phosphoprotein 32 family member C	Anp32a;Anp32c	>sp|O35381|AN32A_MOUSE Acidic leucine-rich nuclear phosphoprotein 32 family member A OS=Mus musculus GN=Anp32a PE=1 SV=1;>tr|D3Z7M9|D3Z7M9_MOUSE Acidic leucine-rich nuclear phosphoprotein 32 family member A OS=Mus musculus GN=Anp32a PE=2 SV=1;>tr|D3YYE1|D3	6	5	4	4	5	3	3	3	26.7	28.537	2081700	2222000	1341200	823520	488530	210570	2831500	2595600	961010	1166200	656790	428730
Q9EST5-2;Q9EST5	Acidic leucine-rich nuclear phosphoprotein 32 family member B	Anp32b	>sp|Q9EST5-2|AN32B_MOUSE Isoform 2 of Acidic leucine-rich nuclear phosphoprotein 32 family member B OS=Mus musculus GN=Anp32b;>sp|Q9EST5|AN32B_MOUSE Acidic leucine-rich nuclear phosphoprotein 32 family member B OS=Mus musculus GN=Anp32b PE=1 SV=1	3	2	2	3	3	3	1	0	11.9	37.447	975230	975500	1335100	734700	0	0	1438500	955370	1462900	806060	0	0
P07356;B0V2N7;B0V2N8;B0V2N5	Annexin A2;Annexin	Anxa2	>sp|P07356|ANXA2_MOUSE Annexin A2 OS=Mus musculus GN=Anxa2 PE=1 SV=2;>tr|B0V2N7|B0V2N7_MOUSE Annexin A2 (Fragment) OS=Mus musculus GN=Anxa2 PE=2 SV=1;>tr|B0V2N8|B0V2N8_MOUSE Annexin A2 (Fragment) OS=Mus musculus GN=Anxa2 PE=2 SV=1;>tr|B0V2N5|B0V2N5_MOUSE A	17	17	10	10	7	6	8	8	53.1	38.676	3351900	3747400	4420800	3447300	3551300	2989800	4463800	2744100	3098800	8111100	4321600	4955100
P97429;D3Z0S1;F7ANV6	Annexin A4;Annexin	Anxa4	>sp|P97429|ANXA4_MOUSE Annexin A4 OS=Mus musculus GN=Anxa4 PE=2 SV=4;>tr|D3Z0S1|D3Z0S1_MOUSE Annexin (Fragment) OS=Mus musculus GN=Anxa4 PE=2 SV=1;>tr|F7ANV6|F7ANV6_MOUSE Annexin (Fragment) OS=Mus musculus GN=Anxa4 PE=2 SV=1	6	6	2	2	3	3	4	3	23.2	35.915	414930	514740	627000	410590	784070	565380	736360	704170	647670	493520	818630	905500
P48036	Annexin A5	Anxa5	>sp|P48036|ANXA5_MOUSE Annexin A5 OS=Mus musculus GN=Anxa5 PE=1 SV=1	12	12	10	10	3	10	7	5	34.2	35.752	3770300	4237300	860500	4003400	1720700	967330	4400700	3230500	1755900	4247600	3065300	3157700
P14824;F8WIT2	Annexin A6;Annexin	Anxa6	>sp|P14824|ANXA6_MOUSE Annexin A6 OS=Mus musculus GN=Anxa6 PE=1 SV=3;>tr|F8WIT2|F8WIT2_MOUSE Annexin OS=Mus musculus GN=Anxa6 PE=2 SV=1	7	7	5	5	4	3	3	3	14.9	75.884	1701400	1427800	1217100	870850	451430	243150	2028400	1274000	1336100	1187200	514950	892080
Q07076	Annexin A7	Anxa7	>sp|Q07076|ANXA7_MOUSE Annexin A7 OS=Mus musculus GN=Anxa7 PE=2 SV=2	3	3	1	1	1	1	0	1	6.9	49.925	0	93157	121770	67706	0	28436	0	0	0	0	0	52432
Q5SGK3		Aox3l1	>tr|Q5SGK3|Q5SGK3_MOUSE Aldehyde oxidase 3 OS=Mus musculus GN=Aox3l1 PE=2 SV=2	1	1	1	0	0	0	1	1	0.7	147.91	730810	0	0	0	359640	199670	0	0	0	0	460450	0
O35643;Q5SVG4;Q5SVG5	AP-1 complex subunit beta-1	Ap1b1	>sp|O35643|AP1B1_MOUSE AP-1 complex subunit beta-1 OS=Mus musculus GN=Ap1b1 PE=1 SV=2;>tr|Q5SVG4|Q5SVG4_MOUSE AP-1 complex subunit beta-1 OS=Mus musculus GN=Ap1b1 PE=2 SV=1;>tr|Q5SVG5|Q5SVG5_MOUSE AP-1 complex subunit beta-1 OS=Mus musculus GN=Ap1b1 PE=2 S	17	9	15	8	12	10	4	4	20.9	103.93	1660000	857760	1448900	1503400	341800	102670	1586200	1426000	1409700	1745100	890980	0
Q8CBB7;P22892	AP-1 complex subunit gamma-1	Ap1g1	>tr|Q8CBB7|Q8CBB7_MOUSE AP-1 complex subunit gamma-1 OS=Mus musculus GN=Ap1g1 PE=2 SV=1;>sp|P22892|AP1G1_MOUSE AP-1 complex subunit gamma-1 OS=Mus musculus GN=Ap1g1 PE=1 SV=3	11	11	7	2	5	6	2	3	17.6	91.721	1708800	698570	2742200	2518200	340370	233500	2415000	943690	2438600	2670600	883780	587600
P35585;D3YZ71;Q9WVP1-2;Q9WVP1	AP-1 complex subunit mu-1	Ap1m1	>sp|P35585|AP1M1_MOUSE AP-1 complex subunit mu-1 OS=Mus musculus GN=Ap1m1 PE=1 SV=3	10	10	7	5	6	6	4	2	27.7	48.542	1996500	2930700	3272300	2809300	1065800	308260	2175700	2927000	2748600	3051700	1923900	1985700
P61967;D3YXN0;D3Z0D6;D3Z268	AP-1 complex subunit sigma-1A	Ap1s1	>sp|P61967|AP1S1_MOUSE AP-1 complex subunit sigma-1A OS=Mus musculus GN=Ap1s1 PE=1 SV=1;>tr|D3YXN0|D3YXN0_MOUSE AP-1 complex subunit sigma-1A (Fragment) OS=Mus musculus GN=Ap1s1 PE=2 SV=1;>tr|D3Z0D6|D3Z0D6_MOUSE AP-1 complex subunit sigma-1A (Fragment) OS=	2	2	2	1	1	1	1	0	15.8	18.733	582100	75837	218660	70068	44005	0	763810	0	0	0	0	0
P17426;P17426-2;F6TPX8;E9PWD0	AP-2 complex subunit alpha-1	Ap2a1	>sp|P17426|AP2A1_MOUSE AP-2 complex subunit alpha-1 OS=Mus musculus GN=Ap2a1 PE=1 SV=1;>sp|P17426-2|AP2A1_MOUSE Isoform B of AP-2 complex subunit alpha-1 OS=Mus musculus GN=Ap2a1	12	7	7	6	8	4	2	3	12.5	107.66	603550	1262900	1236200	533520	86545	265090	662160	1126500	1397100	928160	0	559030
P17427	AP-2 complex subunit alpha-2	Ap2a2	>sp|P17427|AP2A2_MOUSE AP-2 complex subunit alpha-2 OS=Mus musculus GN=Ap2a2 PE=1 SV=2	21	16	9	8	17	8	2	6	26.5	104.02	1825700	1916800	6395500	1895200	325380	631150	2759400	2421600	5552100	2359900	0	1519800
Q9DBG3-2;Q9DBG3;H3BIY9;H3BKM0;H3BJ06;Q5SWR0	AP-2 complex subunit beta	Ap2b1	>sp|Q9DBG3-2|AP2B1_MOUSE Isoform 2 of AP-2 complex subunit beta OS=Mus musculus GN=Ap2b1;>sp|Q9DBG3|AP2B1_MOUSE AP-2 complex subunit beta OS=Mus musculus GN=Ap2b1 PE=1 SV=1;>tr|H3BIY9|H3BIY9_MOUSE AP-2 complex subunit beta OS=Mus musculus GN=Ap2b1 PE=2 SV=	20	12	16	12	15	12	5	10	23.1	105.72	8877200	9094600	11971000	7319500	1257800	2201600	8029900	11054000	12631000	10787000	2957800	3820000
P84091;Q3TWV4	AP-2 complex subunit mu	Ap2m1	>sp|P84091|AP2M1_MOUSE AP-2 complex subunit mu OS=Mus musculus GN=Ap2m1 PE=1 SV=1;>tr|Q3TWV4|Q3TWV4_MOUSE AP-2 complex subunit mu OS=Mus musculus GN=Ap2m1 PE=2 SV=1	7	7	3	4	5	3	0	0	17.7	49.654	999300	439250	1459500	474660	0	0	0	279510	1652700	652330	0	0
Q9Z1T1	AP-3 complex subunit beta-1	Ap3b1	>sp|Q9Z1T1|AP3B1_MOUSE AP-3 complex subunit beta-1 OS=Mus musculus GN=Ap3b1 PE=1 SV=2	4	4	2	1	2	2	0	0	4.5	122.74	419480	489580	588420	348880	0	0	0	0	589130	0	0	0
O54774	AP-3 complex subunit delta-1	Ap3d1	>sp|O54774|AP3D1_MOUSE AP-3 complex subunit delta-1 OS=Mus musculus GN=Ap3d1 PE=1 SV=1	4	4	2	1	2	1	0	1	3.6	135.08	424710	350710	372430	69134	0	26477	569170	0	0	0	0	0
Q8R5A3	Amyloid beta A4 precursor protein-binding family B member 1-interacting protein	Apbb1ip	>sp|Q8R5A3|AB1IP_MOUSE Amyloid beta A4 precursor protein-binding family B member 1-interacting protein OS=Mus musculus GN=Apbb1ip PE=1 SV=2	3	3	0	0	3	1	1	0	4.8	74.318	0	0	353130	124930	40584	0	0	0	353500	0	0	0
Q8R146;Q8R146-2	Acylamino-acid-releasing enzyme	Apeh	>sp|Q8R146|APEH_MOUSE Acylamino-acid-releasing enzyme OS=Mus musculus GN=Apeh PE=2 SV=3;>sp|Q8R146-2|APEH_MOUSE Isoform 2 of Acylamino-acid-releasing enzyme OS=Mus musculus GN=Apeh	13	13	8	4	6	7	1	4	27.7	81.58	2152200	1451100	7613300	2195000	0	294430	5233300	3136600	2319700	3746600	0	1082000
P28352;F6QA74;D3Z124	DNA-(apurinic or apyrimidinic site) lyase;DNA-(apurinic or apyrimidinic site) lyase, mitochondrial	Apex1	>sp|P28352|APEX1_MOUSE DNA-(apurinic or apyrimidinic site) lyase OS=Mus musculus GN=Apex1 PE=1 SV=2;>tr|F6QA74|F6QA74_MOUSE DNA-(apurinic or apyrimidinic site) lyase (Fragment) OS=Mus musculus GN=Apex1 PE=2 SV=1;>tr|D3Z124|D3Z124_MOUSE DNA-(apurinic or apy	7	7	5	3	6	5	3	6	28.1	35.49	1612300	1483000	3697000	1617500	644470	1167400	1829900	3824300	2937600	1536000	987440	1496800
O35841	Apoptosis inhibitor 5	Api5	>sp|O35841|API5_MOUSE Apoptosis inhibitor 5 OS=Mus musculus GN=Api5 PE=2 SV=2	7	7	5	4	4	4	1	4	15.3	56.784	1637600	532550	1395500	1620800	191060	422780	2398600	1034900	1023100	2134800	0	499890
Q9WVQ5	Probable methylthioribulose-1-phosphate dehydratase	Apip	>sp|Q9WVQ5|MTNB_MOUSE Methylthioribulose-1-phosphate dehydratase OS=Mus musculus GN=Apip PE=1 SV=1	2	2	0	0	2	1	0	0	15.4	26.949	0	0	718270	223750	0	0	0	0	719040	0	0	0
Q60709;Q06335;Q06335-2	Amyloid-like protein 2	Aplp2	>tr|Q60709|Q60709_MOUSE Amyloid-like protein 2 OS=Mus musculus GN=Aplp2 PE=2 SV=1;>sp|Q06335|APLP2_MOUSE Amyloid-like protein 2 OS=Mus musculus GN=Aplp2 PE=1 SV=4;>sp|Q06335-2|APLP2_MOUSE Isoform 2 of Amyloid-like protein 2 OS=Mus musculus GN=Aplp2	12	10	7	2	0	3	6	10	17	85.247	4050600	194470	0	386480	3600400	4759600	2756500	1233500	0	1421800	9304000	4796300
P51910	Apolipoprotein D	Apod	>sp|P51910|APOD_MOUSE Apolipoprotein D OS=Mus musculus GN=Apod PE=2 SV=1	13	13	8	9	8	7	10	13	60.8	21.53	126710000	165550000	143300000	113850000	344510000	206230000	183250000	200570000	114640000	157110000	411820000	410250000
Q8K3H0	DCC-interacting protein 13-alpha	Appl1	>sp|Q8K3H0|DP13A_MOUSE DCC-interacting protein 13-alpha OS=Mus musculus GN=Appl1 PE=1 SV=1	9	9	3	1	6	3	3	1	20.7	79.327	481220	214960	2577300	581100	357060	37422	814450	0	0	740470	311750	0
P08030	Adenine phosphoribosyltransferase	Aprt	>sp|P08030|APT_MOUSE Adenine phosphoribosyltransferase OS=Mus musculus GN=Aprt PE=2 SV=2	7	7	2	2	4	1	0	2	42.8	19.724	265920	691030	1065600	0	0	150110	0	0	1067100	0	0	0
Q02013	Aquaporin-1	Aqp1	>sp|Q02013|AQP1_MOUSE Aquaporin-1 OS=Mus musculus GN=Aqp1 PE=1 SV=3	2	2	1	1	0	0	1	0	10.8	28.793	70989	228360	0	0	131630	0	0	258010	0	0	0	0
Q5XJY5	Coatomer subunit delta	Arcn1	>sp|Q5XJY5|COPD_MOUSE Coatomer subunit delta OS=Mus musculus GN=Arcn1 PE=2 SV=2	20	20	12	10	14	14	9	8	37	57.229	6595200	8642300	14976000	11379000	3587200	1590300	7584000	10181000	14762000	14176000	5375000	3807200
P61205;P84078;Q8BSL7;P84084;A2A6T9;E9Q2C2;D3YV25	ADP-ribosylation factor 3;ADP-ribosylation factor 1;ADP-ribosylation factor 2	Arf3;Arf1;Arf2	>sp|P61205|ARF3_MOUSE ADP-ribosylation factor 3 OS=Mus musculus GN=Arf3 PE=2 SV=2;>sp|P84078|ARF1_MOUSE ADP-ribosylation factor 1 OS=Mus musculus GN=Arf1 PE=1 SV=2;>sp|Q8BSL7|ARF2_MOUSE ADP-ribosylation factor 2 OS=Mus musculus GN=Arf2 PE=1 SV=2	9	6	5	9	8	8	7	5	47	20.601	8308800	11270000	13470000	11360000	4956000	4463900	16353000	9577100	12001000	12979000	5425300	10135000
P61750;E9Q798;F6UFB9	ADP-ribosylation factor 4	Arf4	>sp|P61750|ARF4_MOUSE ADP-ribosylation factor 4 OS=Mus musculus GN=Arf4 PE=2 SV=2;>tr|E9Q798|E9Q798_MOUSE ADP-ribosylation factor 4 OS=Mus musculus GN=Arf4 PE=2 SV=1	4	1	3	4	4	4	3	3	22.8	20.396	168220	306500	517020	354780	322330	34638	0	0	0	0	405740	0
A2RSX9;G5E8V9;E9Q3G5;E9QAY5		Arfip1	>tr|A2RSX9|A2RSX9_MOUSE Arfip1 protein OS=Mus musculus GN=Arfip1 PE=2 SV=1;>tr|G5E8V9|G5E8V9_MOUSE MCG18094 (Fragment) OS=Mus musculus GN=Arfip1 PE=4 SV=1;>tr|E9Q3G5|E9Q3G5_MOUSE Protein Arfip1 OS=Mus musculus GN=Arfip1 PE=2 SV=1;>tr|E9QAY5|E9QAY5_MOUSE Pr	6	6	4	4	5	2	0	0	29	38.416	952780	1648500	3171900	1538200	0	0	1190300	2189800	2248300	2630900	0	0
A2AH25;Q5FWK3	Rho GTPase-activating protein 1	Arhgap1	>tr|A2AH25|A2AH25_MOUSE Rho GTPase-activating protein 1 OS=Mus musculus GN=Arhgap1 PE=2 SV=1;>sp|Q5FWK3|RHG01_MOUSE Rho GTPase-activating protein 1 OS=Mus musculus GN=Arhgap1 PE=1 SV=1	8	8	3	3	6	6	3	2	19.4	54.437	918840	839690	3242300	1291100	406210	190110	1768000	862270	2173500	1457000	1016300	693190
Q99PT1	Rho GDP-dissociation inhibitor 1	Arhgdia	>sp|Q99PT1|GDIR1_MOUSE Rho GDP-dissociation inhibitor 1 OS=Mus musculus GN=Arhgdia PE=1 SV=3	15	15	13	14	14	11	9	10	79.9	23.407	79270000	111730000	135320000	130720000	58630000	35003000	85706000	136650000	147290000	173540000	85551000	49848000
Q9Z1K5;H9KV21;H7BWY7	E3 ubiquitin-protein ligase ARIH1	Arih1	>sp|Q9Z1K5|ARI1_MOUSE E3 ubiquitin-protein ligase ARIH1 OS=Mus musculus GN=Arih1 PE=2 SV=3;>tr|H9KV21|H9KV21_MOUSE E3 ubiquitin-protein ligase ARIH1 OS=Mus musculus GN=Arih1 PE=2 SV=1;>tr|H7BWY7|H7BWY7_MOUSE E3 ubiquitin-protein ligase ARIH1 OS=Mus musculu	4	4	0	1	4	0	0	0	14.1	64.016	0	323580	747190	0	0	0	0	0	748390	0	0	0
Q9WUL7	ADP-ribosylation factor-like protein 3	Arl3	>sp|Q9WUL7|ARL3_MOUSE ADP-ribosylation factor-like protein 3 OS=Mus musculus GN=Arl3 PE=1 SV=1	4	4	0	2	4	1	0	0	22	20.486	0	540610	1015300	84224	0	0	0	811610	818770	0	0	0
Q9WV32;F6VVE6;F6THG2;D3Z6S0	Actin-related protein 2/3 complex subunit 1B	Arpc1b	>sp|Q9WV32|ARC1B_MOUSE Actin-related protein 2/3 complex subunit 1B OS=Mus musculus GN=Arpc1b PE=1 SV=4	17	17	13	13	11	11	8	12	51.3	41.063	22568000	17543000	19804000	18936000	6883200	5544200	27056000	20094000	26467000	22503000	8315800	8764400
Q9CVB6;D3YXG6	Actin-related protein 2/3 complex subunit 2	Arpc2	>sp|Q9CVB6|ARPC2_MOUSE Actin-related protein 2/3 complex subunit 2 OS=Mus musculus GN=Arpc2 PE=1 SV=3;>tr|D3YXG6|D3YXG6_MOUSE Actin-related protein 2/3 complex subunit 2 OS=Mus musculus GN=Arpc2 PE=4 SV=1	16	16	9	11	12	9	6	7	43.3	34.357	15501000	23831000	23554000	15514000	5094600	6306900	22446000	22607000	25113000	17988000	8383300	13351000
Q9JM76;H7BWZ3;D3Z2F8;D3Z2F7	Actin-related protein 2/3 complex subunit 3	Arpc3	>sp|Q9JM76|ARPC3_MOUSE Actin-related protein 2/3 complex subunit 3 OS=Mus musculus GN=Arpc3 PE=1 SV=3;>tr|H7BWZ3|H7BWZ3_MOUSE Actin-related protein 2/3 complex subunit 3 OS=Mus musculus GN=Arpc3 PE=2 SV=1;>tr|D3Z2F8|D3Z2F8_MOUSE Actin-related protein 2/3 c	7	7	5	6	5	4	2	3	42.1	20.524	1509800	2714200	5540800	1748600	653990	1170300	1775700	3002600	4164600	2459000	1662700	2872800
P59999;E9PWA7	Actin-related protein 2/3 complex subunit 4	Arpc4	>sp|P59999|ARPC4_MOUSE Actin-related protein 2/3 complex subunit 4 OS=Mus musculus GN=Arpc4 PE=1 SV=3	7	7	6	7	5	6	2	6	48.8	19.667	18366000	26979000	18497000	11108000	2814600	4552300	18016000	29584000	23403000	12888000	7397900	8635900
Q9CPW4;Q3UA72	Actin-related protein 2/3 complex subunit 5	Arpc5	>sp|Q9CPW4|ARPC5_MOUSE Actin-related protein 2/3 complex subunit 5 OS=Mus musculus GN=Arpc5 PE=2 SV=3;>tr|Q3UA72|Q3UA72_MOUSE Actin-related protein 2/3 complex subunit 5 OS=Mus musculus GN=Arpc5 PE=3 SV=1	5	5	4	4	4	2	1	1	57	16.288	3446400	2768400	2787400	1667400	512810	273210	2751500	3813100	2869300	3227400	0	0
A3KGQ6;Q9D898	Actin-related protein 2/3 complex subunit 5;Actin-related protein 2/3 complex subunit 5-like protein	Arpc5l	>tr|A3KGQ6|A3KGQ6_MOUSE Actin-related protein 2/3 complex subunit 5-like protein OS=Mus musculus GN=Arpc5l PE=2 SV=1;>sp|Q9D898|ARP5L_MOUSE Actin-related protein 2/3 complex subunit 5-like protein OS=Mus musculus GN=Arpc5l PE=1 SV=1	1	1	1	1	0	1	0	0	7.8	17.109	71912	210150	0	156280	0	0	0	0	0	205570	0	0
P50428;F6QGM0	Arylsulfatase A	Arsa	>sp|P50428|ARSA_MOUSE Arylsulfatase A OS=Mus musculus GN=Arsa PE=2 SV=2	12	11	9	5	8	9	8	11	34.6	53.748	5557900	5031900	4580200	4621500	11438000	7526000	8241000	5739800	4510300	6482500	15656000	11792000
P50429;P50429-2	Arylsulfatase B	Arsb	>sp|P50429|ARSB_MOUSE Arylsulfatase B OS=Mus musculus GN=Arsb PE=2 SV=3;>sp|P50429-2|ARSB_MOUSE Isoform 2 of Arylsulfatase B OS=Mus musculus GN=Arsb	10	10	5	7	8	5	4	9	21.5	59.646	3455100	3810800	5426800	2528400	3469000	6757900	7037200	3350100	3830800	4005300	7818400	8737900
Q9WV54;D3Z015;D3Z505	Acid ceramidase;Acid ceramidase subunit alpha;Acid ceramidase subunit beta	Asah1	>sp|Q9WV54|ASAH1_MOUSE Acid ceramidase OS=Mus musculus GN=Asah1 PE=1 SV=1	21	21	13	13	9	9	11	18	49.7	44.669	12374000	9144300	7288800	8561800	28253000	29308000	16807000	14211000	17768000	20845000	25345000	41201000
Q9JHE3	Neutral ceramidase;Neutral ceramidase soluble form	Asah2	>sp|Q9JHE3|ASAH2_MOUSE Neutral ceramidase OS=Mus musculus GN=Asah2 PE=1 SV=1	8	8	2	4	3	2	3	4	17.3	83.508	240440	675820	123810	268450	403350	636830	327450	244620	0	0	926360	1323600
Q91YI0;E0CXM2;E0CY49;F7D439;E0CYV3	Argininosuccinate lyase	Asl	>sp|Q91YI0|ARLY_MOUSE Argininosuccinate lyase OS=Mus musculus GN=Asl PE=2 SV=1;>tr|E0CXM2|E0CXM2_MOUSE Argininosuccinate lyase OS=Mus musculus GN=Asl PE=2 SV=1;>tr|E0CY49|E0CY49_MOUSE Argininosuccinate lyase (Fragment) OS=Mus musculus GN=Asl PE=2 SV=1	8	8	3	2	6	4	2	1	23.9	51.739	1123300	1567000	2404200	964160	640140	95509	1217000	3011700	1322900	859670	1358300	0
O54984	ATPase Asna1	Asna1	>sp|O54984|ASNA_MOUSE ATPase Asna1 OS=Mus musculus GN=Asna1 PE=1 SV=2	5	5	2	3	5	2	0	0	16.7	38.822	282340	1000300	1796000	292440	0	0	617920	1290300	1115200	667910	0	0
Q61024;D3Z0C2;D3YYR0;D3Z028	Asparagine synthetase [glutamine-hydrolyzing]	Asns	>sp|Q61024|ASNS_MOUSE Asparagine synthetase [glutamine-hydrolyzing] OS=Mus musculus GN=Asns PE=2 SV=3	20	20	16	13	14	13	6	9	43	64.282	8625100	9588000	12209000	5124700	2320500	1910100	10167000	9837900	11668000	6585700	4640200	4663400
Q8R3P0;B0QZP3;D6RJ20	Aspartoacylase	Aspa	>sp|Q8R3P0|ACY2_MOUSE Aspartoacylase OS=Mus musculus GN=Aspa PE=1 SV=2;>tr|B0QZP3|B0QZP3_MOUSE Aspartoacylase (Fragment) OS=Mus musculus GN=Aspa PE=2 SV=1	5	5	2	4	4	4	2	3	19.9	35.344	1689500	2513100	2882200	2258300	593070	719650	3202500	2430200	2913200	2598500	812600	993750
Q8C0J2-3;Q8C0J2;Q8C0J2-5;Q8C0J2-2	Autophagy-related protein 16-1	Atg16l1	>sp|Q8C0J2-3|A16L1_MOUSE Isoform 3 of Autophagy-related protein 16-1 OS=Mus musculus GN=Atg16l1;>sp|Q8C0J2|A16L1_MOUSE Autophagy-related protein 16-1 OS=Mus musculus GN=Atg16l1 PE=1 SV=1;>sp|Q8C0J2-5|A16L1_MOUSE Isoform 5 of Autophagy-related protein 16-1	1	1	1	0	0	0	0	0	1.6	69.83	78847	0	0	0	0	0	103170	0	0	0	0	0
Q9CPX6	Ubiquitin-like-conjugating enzyme ATG3	Atg3	>sp|Q9CPX6|ATG3_MOUSE Ubiquitin-like-conjugating enzyme ATG3 OS=Mus musculus GN=Atg3 PE=1 SV=1	2	2	1	0	2	1	0	0	8	35.796	68415	0	273730	58590	0	0	0	0	274000	0	0	0
Q8BP56-3;Q8BP56;Q8BP56-2;E9QA85;F6QM56;E9Q4H7	Acid trehalase-like protein 1	Athl1	>sp|Q8BP56-3|ATHL1_MOUSE Isoform 3 of Acid trehalase-like protein 1 OS=Mus musculus GN=Athl1;>sp|Q8BP56|ATHL1_MOUSE Acid trehalase-like protein 1 OS=Mus musculus GN=Athl1 PE=2 SV=1;>sp|Q8BP56-2|ATHL1_MOUSE Isoform 2 of Acid trehalase-like protein 1 OS=Mus	2	2	1	2	2	2	0	1	3.9	77.406	178360	326280	357210	230430	0	120830	0	358940	375770	288860	0	0
Q9CWJ9	Bifunctional purine biosynthesis protein PURH;Phosphoribosylaminoimidazolecarboxamide formyltransferase;IMP cyclohydrolase	Atic	>sp|Q9CWJ9|PUR9_MOUSE Bifunctional purine biosynthesis protein PURH OS=Mus musculus GN=Atic PE=1 SV=2	23	23	18	16	18	18	15	12	50.3	64.217	16397000	17139000	30845000	16545000	6852000	4716100	17832000	20183000	30589000	20940000	9538800	12049000
O08997	Copper transport protein ATOX1	Atox1	>sp|O08997|ATOX1_MOUSE Copper transport protein ATOX1 OS=Mus musculus GN=Atox1 PE=2 SV=1	3	3	2	3	3	1	2	3	58.8	7.3384	5285600	3398300	4423500	1755600	953570	1193600	8849400	2662500	3832400	0	1752600	1695500
P56480	ATP synthase subunit beta, mitochondrial	Atp5b	>sp|P56480|ATPB_MOUSE ATP synthase subunit beta, mitochondrial OS=Mus musculus GN=Atp5b PE=1 SV=2	9	9	5	5	3	3	7	6	24	56.3	1691300	2378100	1149100	1410300	2271000	960310	2616500	2411000	1570600	2258600	2291600	1529000
Q9R1Q9;Q3TKX1;B7FAU3;B7FAU7;F6X9J0;F6ZE56	V-type proton ATPase subunit S1	Atp6ap1	>sp|Q9R1Q9|VAS1_MOUSE V-type proton ATPase subunit S1 OS=Mus musculus GN=Atp6ap1 PE=1 SV=1;>tr|Q3TKX1|Q3TKX1_MOUSE ATPase, H+ transporting, lysosomal accessory protein OS=Mus musculus GN=Atp6ap1 PE=2 SV=1;>tr|B7FAU3|B7FAU3_MOUSE ATPase, H+ transporting, ly	4	4	3	3	2	3	3	4	11.4	51.007	4928400	5813000	5411000	9177700	4039000	6006200	6244600	5326000	7410600	10329000	6320700	10928000
Q9CYN9	Renin receptor	Atp6ap2	>sp|Q9CYN9|RENR_MOUSE Renin receptor OS=Mus musculus GN=Atp6ap2 PE=2 SV=2	9	9	6	7	6	6	8	6	30.3	39.091	9719600	10408000	14956000	8817400	19319000	15704000	16216000	11429000	13552000	14969000	23153000	26145000
P50516;P50516-2;D3Z1B9;D3YWH3;D3YZ23	V-type proton ATPase catalytic subunit A	Atp6v1a	>sp|P50516|VATA_MOUSE V-type proton ATPase catalytic subunit A OS=Mus musculus GN=Atp6v1a PE=1 SV=2;>sp|P50516-2|VATA_MOUSE Isoform 2 of V-type proton ATPase catalytic subunit A OS=Mus musculus GN=Atp6v1a	17	17	15	10	12	10	5	9	32.9	68.325	7588100	8500600	8508700	6194800	2471100	2304500	8430000	9722100	7883500	8382300	4263600	4911400
P62814;Q91YH6	V-type proton ATPase subunit B, brain isoform	Atp6v1b2	>sp|P62814|VATB2_MOUSE V-type proton ATPase subunit B, brain isoform OS=Mus musculus GN=Atp6v1b2 PE=1 SV=1	11	11	8	6	8	5	6	4	25.4	56.55	4746400	4455500	7457000	3860000	1996900	1062800	5901200	5122300	6528200	4740900	2146300	3918900
Q9Z1G3;Q99L60-2;Q99L60;Q99L60-3;D3Z5W3	V-type proton ATPase subunit C 1	Atp6v1c1	>sp|Q9Z1G3|VATC1_MOUSE V-type proton ATPase subunit C 1 OS=Mus musculus GN=Atp6v1c1 PE=1 SV=4	4	4	1	1	4	1	0	0	11.8	43.887	82723	66923	595400	58378	0	0	0	0	595960	0	0	0
P57746	V-type proton ATPase subunit D	Atp6v1d	>sp|P57746|VATD_MOUSE V-type proton ATPase subunit D OS=Mus musculus GN=Atp6v1d PE=1 SV=1	4	4	2	2	1	1	0	0	20.2	28.369	319440	423650	447940	216430	0	0	0	0	448500	0	0	0
P50518;Q9D593	V-type proton ATPase subunit E 1	Atp6v1e1	>sp|P50518|VATE1_MOUSE V-type proton ATPase subunit E 1 OS=Mus musculus GN=Atp6v1e1 PE=1 SV=2	5	5	3	2	2	3	3	2	23	26.157	323040	424290	328770	921820	264530	308560	445760	451500	0	1061700	284540	814120
P28658	Ataxin-10	Atxn10	>sp|P28658|ATX10_MOUSE Ataxin-10 OS=Mus musculus GN=Atxn10 PE=1 SV=2	4	4	2	2	4	1	2	2	12.6	53.706	267760	578810	1142500	342070	206100	194680	399700	789650	933970	0	227620	431980
Q00993;Q6PE80;F6YPR4	Tyrosine-protein kinase receptor UFO	Axl	>sp|Q00993|UFO_MOUSE Tyrosine-protein kinase receptor UFO OS=Mus musculus GN=Axl PE=1 SV=2;>tr|Q6PE80|Q6PE80_MOUSE Axl protein OS=Mus musculus GN=Axl PE=2 SV=1	11	11	7	6	7	9	9	8	14.8	98.19	7236000	6196300	10182000	10571000	15162000	18410000	13493000	10626000	10492000	11516000	19938000	29311000
Q8BWP8;Q8BWP8-2	N-acetyllactosaminide beta-1,3-N-acetylglucosaminyltransferase	B3gnt1	>sp|Q8BWP8|B3GN1_MOUSE N-acetyllactosaminide beta-1,3-N-acetylglucosaminyltransferase OS=Mus musculus GN=B3gnt1 PE=2 SV=1;>sp|Q8BWP8-2|B3GN1_MOUSE Isoform 2 of N-acetyllactosaminide beta-1,3-N-acetylglucosaminyltransferase OS=Mus musculus GN=B3gnt1	9	9	3	2	2	4	4	5	23.1	47.384	2636200	677430	353430	2473700	2750000	3842900	2571900	0	898820	2976100	2653200	9044300
Q9Z222;G3UWI7	UDP-GlcNAc:betaGal beta-1,3-N-acetylglucosaminyltransferase 2	B3gnt2	>sp|Q9Z222|B3GN2_MOUSE UDP-GlcNAc:betaGal beta-1,3-N-acetylglucosaminyltransferase 2 OS=Mus musculus GN=B3gnt2 PE=1 SV=3;>tr|G3UWI7|G3UWI7_MOUSE UDP-GlcNAc:betaGal beta-1,3-N-acetylglucosaminyltransferase 2 (Fragment) OS=Mus musculus GN=B3gnt2 PE=2 SV=1	8	8	0	0	2	0	2	5	22.4	45.882	0	0	267030	0	622300	1281900	0	0	0	0	0	2474500
Q9JMK0;F6XV02;Q9WVK5	Beta-1,4-galactosyltransferase 5	B4galt5	>sp|Q9JMK0|B4GT5_MOUSE Beta-1,4-galactosyltransferase 5 OS=Mus musculus GN=B4galt5 PE=2 SV=2	6	6	2	2	2	2	3	3	17.5	44.814	2035100	1637400	2053300	2185800	3964800	3361000	0	0	2346500	2757700	5400700	5775100
Q9JLV1	BAG family molecular chaperone regulator 3	Bag3	>sp|Q9JLV1|BAG3_MOUSE BAG family molecular chaperone regulator 3 OS=Mus musculus GN=Bag3 PE=1 SV=2	12	12	4	3	9	4	1	1	32.8	61.859	1196100	642810	2304000	1020400	269170	80598	1666800	1585700	1421900	1258600	0	0
Q9Z1R2;Q3UF95;G3UZT6;Q3TDL4;G3UYQ2;G3UXT8;G3V013;G3UYZ0	Large proline-rich protein BAG6	Bag6	>sp|Q9Z1R2|BAG6_MOUSE Large proline-rich protein BAG6 OS=Mus musculus GN=Bag6 PE=1 SV=1;>tr|Q3UF95|Q3UF95_MOUSE Large proline-rich protein BAG6 OS=Mus musculus GN=Bag6 PE=2 SV=1;>tr|G3UZT6|G3UZT6_MOUSE Large proline-rich protein BAG6 OS=Mus musculus GN=Bag	4	4	2	1	0	1	0	1	6.2	121.04	835020	0	0	100660	0	10286000	1074100	0	0	0	0	0
Q8BKX1;Q8BKX1-2;B1AZ46;Q8BKX1-3;Q8BKX1-4	Brain-specific angiogenesis inhibitor 1-associated protein 2	Baiap2	>sp|Q8BKX1|BAIP2_MOUSE Brain-specific angiogenesis inhibitor 1-associated protein 2 OS=Mus musculus GN=Baiap2 PE=1 SV=2;>sp|Q8BKX1-2|BAIP2_MOUSE Isoform 2 of Brain-specific angiogenesis inhibitor 1-associated protein 2 OS=Mus musculus GN=Baiap2;>tr|B1AZ46|	2	2	1	0	2	0	0	0	5.4	59.236	83272	0	221930	0	0	0	0	0	222230	0	0	0
Q07813	Apoptosis regulator BAX	Bax	>sp|Q07813|BAX_MOUSE Apoptosis regulator BAX OS=Mus musculus GN=Bax PE=1 SV=1	8	8	4	5	7	4	5	3	54.2	21.394	2610800	2599400	4658400	1952000	1804300	857820	3688100	3060300	3691100	3152500	1880000	2066100
Q8CBC8;P24288;E9Q4K3;B2KFA8;B2KFA9;B2KFA7;B2KFA6;F6YUH3	Branched-chain-amino-acid aminotransferase;Branched-chain-amino-acid aminotransferase, cytosolic	Bcat1	>tr|Q8CBC8|Q8CBC8_MOUSE Branched-chain-amino-acid aminotransferase OS=Mus musculus GN=Bcat1 PE=2 SV=1;>sp|P24288|BCAT1_MOUSE Branched-chain-amino-acid aminotransferase, cytosolic OS=Mus musculus GN=Bcat1 PE=2 SV=2;>tr|E9Q4K3|E9Q4K3_MOUSE Branched-chain-ami	9	9	7	8	6	5	4	5	21.2	49.9	10199000	6047900	4132900	3221500	1558800	3348000	12481000	5866400	4811000	5604700	2564200	5662200
O35855;D3Z7C8;O88374;D3Z3D7	Branched-chain-amino-acid aminotransferase, mitochondrial;Branched-chain-amino-acid aminotransferase	Bcat2	>sp|O35855|BCAT2_MOUSE Branched-chain-amino-acid aminotransferase, mitochondrial OS=Mus musculus GN=Bcat2 PE=2 SV=2;>tr|D3Z7C8|D3Z7C8_MOUSE Branched-chain-amino-acid aminotransferase OS=Mus musculus GN=Bcat2 PE=2 SV=1;>tr|O88374|O88374_MOUSE Branched-chain	5	5	3	1	3	3	1	0	18.1	44.127	474550	331330	1017400	806030	368990	0	628920	0	977930	1095400	0	0
O08539;Q6P1B9;O08539-2;Q7TQF7;D3Z6Q9	Myc box-dependent-interacting protein 1	Bin1	>sp|O08539|BIN1_MOUSE Myc box-dependent-interacting protein 1 OS=Mus musculus GN=Bin1 PE=1 SV=1;>tr|Q6P1B9|Q6P1B9_MOUSE Bin1 protein OS=Mus musculus GN=Bin1 PE=2 SV=1;>sp|O08539-2|BIN1_MOUSE Isoform 2 of Myc box-dependent-interacting protein 1 OS=Mus muscu	10	10	6	8	7	5	0	2	22.3	64.469	2246400	2419100	3800000	1518600	0	417250	2842700	2174800	3517200	3044700	0	714460
Q8R016;E9PY26;E9QA53;E9Q6V3;E9PZH4	Bleomycin hydrolase	Blmh	>sp|Q8R016|BLMH_MOUSE Bleomycin hydrolase OS=Mus musculus GN=Blmh PE=2 SV=1;>tr|E9PY26|E9PY26_MOUSE Bleomycin hydrolase (Fragment) OS=Mus musculus GN=Blmh PE=2 SV=1	17	17	9	10	13	12	7	8	40.7	52.511	5029300	5268500	11284000	7735700	3614300	2042200	7711200	6915200	8119000	10358000	4816500	4478500
Q9CY64;A2ASB1;A2ASB7;A2ASB8	Biliverdin reductase A	Blvra	>sp|Q9CY64|BIEA_MOUSE Biliverdin reductase A OS=Mus musculus GN=Blvra PE=2 SV=1;>tr|A2ASB1|A2ASB1_MOUSE Biliverdin reductase A (Fragment) OS=Mus musculus GN=Blvra PE=2 SV=1;>tr|A2ASB7|A2ASB7_MOUSE Biliverdin reductase A (Fragment) OS=Mus musculus GN=Blvra	4	4	2	2	4	1	0	1	18	33.524	449100	1426900	1778800	171830	0	0	881470	1851800	1236800	0	0	0
E9PZC3;Q923D2;E9PZC4	Flavin reductase (NADPH)	Blvrb	>tr|E9PZC3|E9PZC3_MOUSE Flavin reductase (NADPH) OS=Mus musculus GN=Blvrb PE=2 SV=1;>sp|Q923D2|BLVRB_MOUSE Flavin reductase (NADPH) OS=Mus musculus GN=Blvrb PE=2 SV=3;>tr|E9PZC4|E9PZC4_MOUSE Flavin reductase (NADPH) OS=Mus musculus GN=Blvrb PE=2 SV=1	10	10	8	3	8	5	6	4	49.8	26.647	8925200	7754600	19219000	13745000	4297300	952350	9715300	10192000	16178000	18748000	4269100	5929200
Q8R164	Valacyclovir hydrolase	Bphl	>sp|Q8R164|BPHL_MOUSE Valacyclovir hydrolase OS=Mus musculus GN=Bphl PE=2 SV=1	6	6	4	3	3	3	1	2	27.1	32.851	2216800	1564600	988750	1082800	163820	427720	2613800	2147800	1074400	1257500	0	0
Q9Z0S1;D3Z0E6;D3Z5X0	3(2),5-bisphosphate nucleotidase 1	Bpnt1	>sp|Q9Z0S1|BPNT1_MOUSE 3(2),5-bisphosphate nucleotidase 1 OS=Mus musculus GN=Bpnt1 PE=1 SV=2;>tr|D3Z0E6|D3Z0E6_MOUSE 3(2),5-bisphosphate nucleotidase 1 OS=Mus musculus GN=Bpnt1 PE=2 SV=1	14	14	10	7	10	7	5	5	56.5	33.196	3911100	3386900	4114900	1851800	1542000	595950	4016400	3770400	3811000	2078100	3135900	1797000
Q8K2Q7;Q8K2Q7-2;J3KMJ4	BRO1 domain-containing protein BROX	Brox	>sp|Q8K2Q7|BROX_MOUSE BRO1 domain-containing protein BROX OS=Mus musculus GN=Brox PE=2 SV=1;>sp|Q8K2Q7-2|BROX_MOUSE Isoform 2 of BRO1 domain-containing protein BROX OS=Mus musculus GN=Brox;>tr|J3KMJ4|J3KMJ4_MOUSE BRO1 domain-containing protein BROX OS=Mus	2	2	0	0	1	1	0	0	6.6	46.201	0	0	122590	380140	0	0	0	0	122590	0	0	0
Q64152;Q64152-2	Transcription factor BTF3	Btf3	>sp|Q64152|BTF3_MOUSE Transcription factor BTF3 OS=Mus musculus GN=Btf3 PE=2 SV=3;>sp|Q64152-2|BTF3_MOUSE Isoform 2 of Transcription factor BTF3 OS=Mus musculus GN=Btf3	2	2	0	1	2	2	0	0	23.5	22.031	0	1169500	3372400	1467900	0	0	0	0	3212800	2093200	0	0
Q9CQH7	Transcription factor BTF3 homolog 4	Btf3l4	>sp|Q9CQH7|BT3L4_MOUSE Transcription factor BTF3 homolog 4 OS=Mus musculus GN=Btf3l4 PE=2 SV=1	1	1	0	0	0	1	0	0	17.7	17.27	0	0	0	449100	0	0	0	0	0	589140	0	0
Q9WVA3	Mitotic checkpoint protein BUB3	Bub3	>sp|Q9WVA3|BUB3_MOUSE Mitotic checkpoint protein BUB3 OS=Mus musculus GN=Bub3 PE=2 SV=2	7	7	4	1	5	2	0	1	23	36.954	533510	209140	1014200	804160	0	66736	543720	0	1013200	1206900	0	0
O54825	Bystin	Bysl	>sp|O54825|BYST_MOUSE Bystin OS=Mus musculus GN=Bysl PE=1 SV=3	1	1	1	0	0	0	0	0	2.1	49.783	69081	0	0	0	0	0	92578	0	0	0	0	0
Q9CQC6	Basic leucine zipper and W2 domain-containing protein 1	Bzw1	>sp|Q9CQC6|BZW1_MOUSE Basic leucine zipper and W2 domain-containing protein 1 OS=Mus musculus GN=Bzw1 PE=1 SV=1	6	5	4	1	3	1	2	3	12.6	48.043	776280	335020	953870	577000	146960	187150	1002500	0	990230	0	0	337160
Q91VK1	Basic leucine zipper and W2 domain-containing protein 2	Bzw2	>sp|Q91VK1|BZW2_MOUSE Basic leucine zipper and W2 domain-containing protein 2 OS=Mus musculus GN=Bzw2 PE=1 SV=1	4	3	2	2	1	0	1	1	10.5	48.063	1315600	104810	44232	0	0	0	0	121180	0	0	0	0
Q8R5L1;O35658	Complement component 1 Q subcomponent-binding protein, mitochondrial	C1qbp	>tr|Q8R5L1|Q8R5L1_MOUSE Complement component 1 Q subcomponent-binding protein, mitochondrial OS=Mus musculus GN=C1qbp PE=2 SV=1;>sp|O35658|C1QBP_MOUSE Complement component 1 Q subcomponent-binding protein, mitochondrial OS=Mus musculus GN=C1qbp PE=1 SV=1	4	4	3	2	2	4	3	2	22.2	31.025	1423400	1098900	1527200	1790700	1295100	462490	1235100	1586900	2130900	1696300	1898200	990450
Q9QXP7	Complement C1q tumor necrosis factor-related protein 1	C1qtnf1	>sp|Q9QXP7|C1QT1_MOUSE Complement C1q tumor necrosis factor-related protein 1 OS=Mus musculus GN=C1qtnf1 PE=2 SV=1	2	2	1	1	1	1	1	1	13.5	32.009	88842	44157	41458	46448	81568	110290	113580	0	0	0	0	0
Q8CG16	Complement C1r-A subcomponent;Complement C1r-A subcomponent heavy chain;Complement C1r-A subcomponent light chain	C1ra	>sp|Q8CG16|C1RA_MOUSE Complement C1r-A subcomponent OS=Mus musculus GN=C1ra PE=1 SV=1	46	11	29	31	29	31	34	36	67	80.072	252690000	243590000	250850000	228590000	453360000	388000000	338330000	252880000	246190000	273750000	596550000	757400000
Q8CFG9	Complement C1r-B subcomponent;Complement C1r-B subcomponent heavy chain;Complement C1r-B subcomponent light chain	C1rb	>sp|Q8CFG9|C1RB_MOUSE Complement C1r-B subcomponent OS=Mus musculus GN=C1rb PE=2 SV=1	34	1	22	24	22	23	27	27	56.7	79.935	484640	3009900	3958100	2242300	3830300	4162200	0	0	0	0	0	7771700
Q3UZ09	Complement C1r subcomponent-like protein	C1rl	>sp|Q3UZ09|C1RL_MOUSE Complement C1r subcomponent-like protein OS=Mus musculus GN=C1rl PE=1 SV=1	8	5	2	1	1	3	3	6	18	53.435	98362	0	0	80568	694160	1126800	0	0	0	0	1551200	1473900
Q8CG14	Complement C1s-A subcomponent;Complement C1s-A subcomponent heavy chain;Complement C1s-A subcomponent light chain	C1sa	>sp|Q8CG14|CS1A_MOUSE Complement C1s-A subcomponent OS=Mus musculus GN=C1sa PE=2 SV=2	41	1	33	32	32	33	36	35	69.5	76.857	0	0	34356	0	33580	0	0	0	0	0	49080	0
Q8CFG8	Complement C1s-B subcomponent;Complement C1s-B subcomponent heavy chain;Complement C1s-B subcomponent light chain	C1sb	>sp|Q8CFG8|CS1B_MOUSE Complement C1s-B subcomponent OS=Mus musculus GN=C1sb PE=2 SV=1	18	1	15	14	11	13	16	16	28.6	76.699	3416600	0	2945800	2009400	2828200	3991100	0	0	0	0	0	7513300
P01029;G3UZS2	Complement C4-B;Complement C4 beta chain;Complement C4 alpha chain;C4a anaphylatoxin;Complement C4 gamma chain	C4b	>sp|P01029|CO4B_MOUSE Complement C4-B OS=Mus musculus GN=C4b PE=1 SV=3	48	44	33	26	22	25	32	40	31.5	192.91	26032000	17295000	22480000	16950000	46073000	38435000	34566000	21062000	19560000	21086000	54520000	78749000
Q9D6N1	Carbonic anhydrase 13	Ca13	>sp|Q9D6N1|CAH13_MOUSE Carbonic anhydrase 13 OS=Mus musculus GN=Ca13 PE=1 SV=1	5	5	4	1	4	3	2	1	29	29.522	1857700	461140	3998200	1952600	1660000	425400	2135700	0	4226900	2416700	2354400	0
Q06138;Q9DB16;Q9DB16-2	Calcium-binding protein 39	Cab39	>sp|Q06138|CAB39_MOUSE Calcium-binding protein 39 OS=Mus musculus GN=Cab39 PE=1 SV=2	7	7	3	3	3	1	1	1	19.6	39.842	465320	1173400	1307900	645800	351410	30940	0	1522500	1114000	0	0	0
Q9CXW3	Calcyclin-binding protein	Cacybp	>sp|Q9CXW3|CYBP_MOUSE Calcyclin-binding protein OS=Mus musculus GN=Cacybp PE=1 SV=1	15	15	12	10	12	11	9	10	67.2	26.51	23340000	22140000	25269000	16812000	9441600	5091900	24545000	22714000	28450000	25248000	13122000	10278000
B2RQC6;E9QAI5;G3UWN2;B7ZN27;E9QAT6		Cad	>tr|B2RQC6|B2RQC6_MOUSE Carbamoyl-phosphate synthetase 2, aspartate transcarbamylase, and dihydroorotase OS=Mus musculus GN=Cad PE=2 SV=1;>tr|E9QAI5|E9QAI5_MOUSE Protein Cad OS=Mus musculus GN=Cad PE=2 SV=1;>tr|G3UWN2|G3UWN2_MOUSE Protein Cad OS=Mus muscul	14	14	3	3	10	2	1	2	8	243.24	232430	241440	2240700	233990	0	175900	0	164350	2502600	150700	0	0
E9QA16;Q8VCQ8;E9Q0M9;F6ZAW1;F6QLP8;E9Q9F3;F6RGN9		Cald1	>tr|E9QA16|E9QA16_MOUSE Protein Cald1 OS=Mus musculus GN=Cald1 PE=2 SV=1;>tr|Q8VCQ8|Q8VCQ8_MOUSE Caldesmon 1 OS=Mus musculus GN=Cald1 PE=2 SV=1;>tr|E9Q0M9|E9Q0M9_MOUSE Protein Cald1 OS=Mus musculus GN=Cald1 PE=2 SV=1	37	2	22	20	29	25	15	21	50.9	61.836	15767000	19805000	32542000	18615000	8416500	4894600	21077000	22572000	34113000	22790000	11831000	7948400
Q3UKW2;P62204;Q9D6P8;P20801	Calmodulin;Calmodulin-like protein 3	Calm1;Calml3	>tr|Q3UKW2|Q3UKW2_MOUSE Calmodulin OS=Mus musculus GN=Calm1 PE=2 SV=1;>sp|P62204|CALM_MOUSE Calmodulin OS=Mus musculus GN=Calm1 PE=1 SV=2;>sp|Q9D6P8|CALL3_MOUSE Calmodulin-like protein 3 OS=Mus musculus GN=Calml3 PE=2 SV=1	7	7	5	4	6	5	3	4	32.5	21.56	5694700	4883300	6986900	7243600	2964400	1891200	8204400	6065500	7726900	7931100	4194600	2597300
Q91YS8;D3Z368	Calcium/calmodulin-dependent protein kinase type 1	Camk1	>sp|Q91YS8|KCC1A_MOUSE Calcium/calmodulin-dependent protein kinase type 1 OS=Mus musculus GN=Camk1 PE=1 SV=1;>tr|D3Z368|D3Z368_MOUSE Calcium/calmodulin-dependent protein kinase type 1 (Fragment) OS=Mus musculus GN=Camk1 PE=2 SV=1	4	3	1	0	3	3	0	0	11.8	41.624	125110	0	615460	417780	0	0	0	0	625000	540680	0	0
E9Q1T1;E9Q1V9;Q6PHZ2-5;Q6PHZ2;Q6PHZ2-4;E9Q1W0;E9PXV3;Q6PHZ2-2;Q8CCM0;Q5SVJ0;Q5SVI1;Q68EG2;P28652;Q5SVI2;Q5SVI0;Q5SVI3;Q5SVJ1;Q5SVI9;F7A856;F6RWZ9;F6ZIE1;F8WIS9;P11798;D6RDQ8;E9QAJ4;F6WHR9;E9PYZ8	Calcium/calmodulin-dependent protein kinase type II subunit delta	Camk2d	>tr|E9Q1T1|E9Q1T1_MOUSE Calcium/calmodulin-dependent protein kinase type II subunit delta OS=Mus musculus GN=Camk2d PE=2 SV=1;>tr|E9Q1V9|E9Q1V9_MOUSE Calcium/calmodulin-dependent protein kinase type II subunit delta OS=Mus musculus GN=Camk2d PE=2 SV=1;>sp|	11	8	5	4	9	7	4	3	25.7	60.004	1104900	908660	3708100	1603300	364210	296820	1380700	1253900	3219000	2197000	398360	905320
Q6ZQ38;D3YWC5	Cullin-associated NEDD8-dissociated protein 1	Cand1	>sp|Q6ZQ38|CAND1_MOUSE Cullin-associated NEDD8-dissociated protein 1 OS=Mus musculus GN=Cand1 PE=2 SV=2	37	36	25	23	23	20	12	17	33.3	136.33	20194000	20805000	27614000	21522000	5016100	5668400	24489000	21716000	29177000	28461000	8083200	11210000
Q8VCF1-3;Q8VCF1;Q8VCF1-2	Soluble calcium-activated nucleotidase 1	Cant1	>sp|Q8VCF1-3|CANT1_MOUSE Isoform 3 of Soluble calcium-activated nucleotidase 1 OS=Mus musculus GN=Cant1;>sp|Q8VCF1|CANT1_MOUSE Soluble calcium-activated nucleotidase 1 OS=Mus musculus GN=Cant1 PE=2 SV=1	20	20	11	10	14	9	17	15	53.6	49.565	11398000	8199000	6727300	6430500	18063000	9801900	17153000	8524600	5801100	9689000	22860000	16357000
P35564	Calnexin	Canx	>sp|P35564|CALX_MOUSE Calnexin OS=Mus musculus GN=Canx PE=1 SV=1	1	1	1	1	1	1	0	0	2.7	67.277	218550	153940	137240	256290	0	0	0	0	0	336760	0	0
P40124;B1ARS0;Q9CYT6;D3YTR7	Adenylyl cyclase-associated protein 1	Cap1	>sp|P40124|CAP1_MOUSE Adenylyl cyclase-associated protein 1 OS=Mus musculus GN=Cap1 PE=1 SV=4	28	28	20	26	22	19	16	14	60.1	51.564	38944000	40347000	77179000	41949000	16486000	10671000	45684000	44776000	70143000	62963000	18310000	28586000
Q99LB4;P24452;D3YTL5;D3YU77;D3YZN3;D3Z4K5;D3Z014	Macrophage-capping protein	Capg	>tr|Q99LB4|Q99LB4_MOUSE Capping protein (Actin filament), gelsolin-like OS=Mus musculus GN=Capg PE=1 SV=1;>sp|P24452|CAPG_MOUSE Macrophage-capping protein OS=Mus musculus GN=Capg PE=1 SV=2;>tr|D3YTL5|D3YTL5_MOUSE Macrophage-capping protein (Fragment) OS=Mu	10	10	8	8	8	8	10	6	45.8	38.768	38604000	34244000	48132000	31794000	20255000	7423300	48502000	36418000	46164000	46728000	20366000	20542000
O35350	Calpain-1 catalytic subunit	Capn1	>sp|O35350|CAN1_MOUSE Calpain-1 catalytic subunit OS=Mus musculus GN=Capn1 PE=2 SV=1	4	4	1	1	4	0	0	1	7	82.105	55923	87280	539190	0	0	26541	0	0	539950	0	0	0
O08529	Calpain-2 catalytic subunit	Capn2	>sp|O08529|CAN2_MOUSE Calpain-2 catalytic subunit OS=Mus musculus GN=Capn2 PE=2 SV=4	21	21	11	11	17	13	5	10	34.4	79.871	5407700	4798200	11667000	5411900	1449500	1040500	6794300	6314900	10639000	6019900	2641700	2661500
O88456;D3YW48;Q9D7J7	Calpain small subunit 1	Capns1	>sp|O88456|CPNS1_MOUSE Calpain small subunit 1 OS=Mus musculus GN=Capns1 PE=2 SV=1;>tr|D3YW48|D3YW48_MOUSE Calpain small subunit 1 (Fragment) OS=Mus musculus GN=Capns1 PE=2 SV=1	4	4	3	2	3	2	1	1	16.7	28.463	1070700	908380	1809700	741750	36432	58667	579310	1214000	2018300	1398100	0	0
Q60865;F6YLI0	Caprin-1	Caprin1	>sp|Q60865|CAPR1_MOUSE Caprin-1 OS=Mus musculus GN=Caprin1 PE=1 SV=2	9	9	5	5	6	5	2	5	17.5	78.168	2148600	2108200	5174000	2976200	538630	604770	2386400	1963200	5557300	3862100	1334300	992750
A2AMV7;P47757-2;A2AMW0;P47757;F7CAZ6;F6YHZ8;F6QJN8	F-actin-capping protein subunit beta	Capzb	>tr|A2AMV7|A2AMV7_MOUSE CAPZB3 OS=Mus musculus GN=Capzb PE=2 SV=1;>sp|P47757-2|CAPZB_MOUSE Isoform 2 of F-actin-capping protein subunit beta OS=Mus musculus GN=Capzb;>tr|A2AMW0|A2AMW0_MOUSE Capping protein (Actin filament) muscle Z-line, beta, isoform CRA_	19	19	16	9	13	7	4	4	64.8	33.767	9750900	9708800	13490000	6329300	1697300	2395400	9734900	12503000	13051000	6966800	2847200	7251400
J3QPI4;Q9CR86	Calcium-regulated heat stable protein 1	Carhsp1	>tr|J3QPI4|J3QPI4_MOUSE Uncharacterized protein OS=Mus musculus GN=Gm9791 PE=4 SV=1;>sp|Q9CR86|CHSP1_MOUSE Calcium-regulated heat stable protein 1 OS=Mus musculus GN=Carhsp1 PE=1 SV=1	2	2	1	1	1	0	0	1	18.2	16.048	48610	456840	567560	0	0	112970	0	513540	0	0	0	0
D3YUP1;Q9WVG6;Q9WVG6-2;D6RFA7	Histone-arginine methyltransferase CARM1	Carm1	>tr|D3YUP1|D3YUP1_MOUSE Histone-arginine methyltransferase CARM1 OS=Mus musculus GN=Carm1 PE=2 SV=1;>sp|Q9WVG6|CARM1_MOUSE Histone-arginine methyltransferase CARM1 OS=Mus musculus GN=Carm1 PE=1 SV=2;>sp|Q9WVG6-2|CARM1_MOUSE Isoform 2 of Histone-arginine me	1	1	0	0	1	0	0	0	2	70.322	0	0	80312	0	0	0	0	0	80521	0	0	0
Q9ER72	Cysteine--tRNA ligase, cytoplasmic	Cars	>sp|Q9ER72|SYCC_MOUSE Cysteine--tRNA ligase, cytoplasmic OS=Mus musculus GN=Cars PE=1 SV=2	40	3	26	21	26	19	8	12	54	94.859	12957000	10489000	24443000	13209000	2012400	3625500	16154000	11835000	23360000	16073000	4036300	8533600
O70589;O70589-5;O70589-4;O70589-3;O70589-2;F6Y9I5;F6ZQR2;B1AUH5;F7CD87	Peripheral plasma membrane protein CASK	Cask	>sp|O70589|CSKP_MOUSE Peripheral plasma membrane protein CASK OS=Mus musculus GN=Cask PE=1 SV=2;>sp|O70589-5|CSKP_MOUSE Isoform 5 of Peripheral plasma membrane protein CASK OS=Mus musculus GN=Cask;>sp|O70589-4|CSKP_MOUSE Isoform 4 of Peripheral plasma memb	7	7	3	3	4	4	1	0	10.3	105.11	347510	595760	1778900	1825300	204050	0	974900	692910	1391900	2254000	0	0
P70677	Caspase-3;Caspase-3 subunit p17;Caspase-3 subunit p12	Casp3	>sp|P70677|CASP3_MOUSE Caspase-3 OS=Mus musculus GN=Casp3 PE=1 SV=1	5	5	3	3	1	3	1	0	21.3	31.474	980460	790290	528230	643940	92376	0	0	1072500	0	655310	0	0
O89110	Caspase-8;Caspase-8 subunit p18;Caspase-8 subunit p10	Casp8	>sp|O89110|CASP8_MOUSE Caspase-8 OS=Mus musculus GN=Casp8 PE=1 SV=1	2	2	0	0	2	0	0	0	4.2	55.356	0	0	141850	0	0	0	0	0	142030	0	0	0
P51125;P51125-2;P51125-3;P51125-6;Q8CE80;P51125-7;P51125-4;P51125-5	Calpastatin	Cast	>sp|P51125|ICAL_MOUSE Calpastatin OS=Mus musculus GN=Cast PE=1 SV=2;>sp|P51125-2|ICAL_MOUSE Isoform 2 of Calpastatin OS=Mus musculus GN=Cast;>sp|P51125-3|ICAL_MOUSE Isoform 3 of Calpastatin OS=Mus musculus GN=Cast;>sp|P51125-6|ICAL_MOUSE Isoform 6 of Calpa	15	15	10	8	11	8	6	6	29.4	84.921	3046900	2783800	5509000	3039300	1051100	625140	2759900	3393800	5011500	4279500	1307000	2388700
P24270	Catalase	Cat	>sp|P24270|CATA_MOUSE Catalase OS=Mus musculus GN=Cat PE=1 SV=4	3	3	3	1	1	2	0	1	6.3	59.795	338160	73301	174210	850620	0	108840	355450	0	0	1206700	0	0
Q08024;Q08024-2;Q08024-4	Core-binding factor subunit beta	Cbfb	>sp|Q08024|PEBB_MOUSE Core-binding factor subunit beta OS=Mus musculus GN=Cbfb PE=1 SV=1;>sp|Q08024-2|PEBB_MOUSE Isoform 2 of Core-binding factor subunit beta OS=Mus musculus GN=Cbfb;>sp|Q08024-4|PEBB_MOUSE Isoform 4 of Core-binding factor subunit beta OS=	1	1	1	0	1	1	0	0	8.6	22.03	87749	0	204830	68557	0	0	0	0	0	89934	0	0
P48758	Carbonyl reductase [NADPH] 1	Cbr1	>sp|P48758|CBR1_MOUSE Carbonyl reductase [NADPH] 1 OS=Mus musculus GN=Cbr1 PE=1 SV=3	3	3	3	0	1	0	0	0	14.8	30.641	164210	0	337320	0	0	0	215300	0	0	0	0	0
Q8K354	Carbonyl reductase [NADPH] 3	Cbr3	>sp|Q8K354|CBR3_MOUSE Carbonyl reductase [NADPH] 3 OS=Mus musculus GN=Cbr3 PE=2 SV=1	3	3	0	3	2	1	0	0	12.6	30.953	0	311680	565720	74771	0	0	0	198510	722580	0	0	0
P83917;Q9CYJ8;Q7TPM0	Chromobox protein homolog 1	Cbx1	>sp|P83917|CBX1_MOUSE Chromobox protein homolog 1 OS=Mus musculus GN=Cbx1 PE=1 SV=1;>tr|Q9CYJ8|Q9CYJ8_MOUSE Chromobox homolog 1 (Drosophila HP1 beta), isoform CRA_a OS=Mus musculus GN=Cbx1 PE=2 SV=1;>tr|Q7TPM0|Q7TPM0_MOUSE Cbx1 protein OS=Mus musculus GN=C	5	4	3	2	3	4	2	2	37.3	21.418	958300	1078500	1788900	1299400	315130	126480	1146400	1350400	1803600	1670300	0	232380
P23198;Q9DCC5;D3Z313;D3Z1A9	Chromobox protein homolog 3	Cbx3	>sp|P23198|CBX3_MOUSE Chromobox protein homolog 3 OS=Mus musculus GN=Cbx3 PE=1 SV=2;>tr|Q9DCC5|Q9DCC5_MOUSE Cbx3 protein OS=Mus musculus GN=Cbx3 PE=2 SV=1	7	5	5	2	4	3	4	3	42.6	20.855	3743800	4916100	3451100	532040	1489200	692200	2929400	6446200	4116600	1629900	1365500	1168000
Q78PG9	Coiled-coil domain-containing protein 25	Ccdc25	>sp|Q78PG9|CCD25_MOUSE Coiled-coil domain-containing protein 25 OS=Mus musculus GN=Ccdc25 PE=1 SV=1	2	2	0	1	1	2	0	0	8.7	24.48	0	82228	140660	303650	0	0	0	0	0	399090	0	0
Q8R3Q6;F8WJI3;E9Q4B5	Coiled-coil domain-containing protein 58	Ccdc58	>sp|Q8R3Q6|CCD58_MOUSE Coiled-coil domain-containing protein 58 OS=Mus musculus GN=Ccdc58 PE=2 SV=1;>tr|F8WJI3|F8WJI3_MOUSE Coiled-coil domain-containing protein 58 OS=Mus musculus GN=Ccdc58 PE=2 SV=1;>tr|E9Q4B5|E9Q4B5_MOUSE Coiled-coil domain-containing p	2	2	1	1	1	1	0	0	22.2	16.665	402570	323780	273610	100160	0	0	0	0	273950	0	0	0
D3YTR9;D6RJL4		Ccdc64	>tr|D3YTR9|D3YTR9_MOUSE Bicaudal D-related protein 1 OS=Mus musculus GN=Ccdc64 PE=4 SV=1;>tr|D6RJL4|D6RJL4_MOUSE Bicaudal D-related protein 1 OS=Mus musculus GN=Ccdc64 PE=2 SV=1	1	1	0	0	0	1	0	0	19.5	9.3956	0	0	0	19806000	0	0	0	0	0	26043000	0	0
Q03366	C-C motif chemokine 7	Ccl7	>sp|Q03366|CCL7_MOUSE C-C motif chemokine 7 OS=Mus musculus GN=Ccl7 PE=2 SV=1	4	4	3	4	3	2	3	4	34	10.999	1017400	2296200	1450200	729610	3217500	1670400	1283500	2060100	1442500	1036400	5203000	2687900
Q9Z121	C-C motif chemokine 8	Ccl8	>sp|Q9Z121|CCL8_MOUSE C-C motif chemokine 8 OS=Mus musculus GN=Ccl8 PE=2 SV=1	2	2	2	1	1	1	1	1	28.9	11.017	793740	421110	315810	135000	957840	442850	1037400	0	0	0	0	0
P51670	C-C motif chemokine 9;CCL9(29-101);CCL9(30-101);CCL9(31-101)	Ccl9	>sp|P51670|CCL9_MOUSE C-C motif chemokine 9 OS=Mus musculus GN=Ccl9 PE=1 SV=1	2	2	0	0	0	0	2	1	13.1	13.871	0	0	0	0	424350	279010	0	0	0	0	575900	0
P80314	T-complex protein 1 subunit beta	Cct2	>sp|P80314|TCPB_MOUSE T-complex protein 1 subunit beta OS=Mus musculus GN=Cct2 PE=1 SV=4	24	24	11	12	15	10	6	11	46.4	57.477	5762700	9576900	12191000	6708400	2403600	1718500	8876000	9175300	13448000	7100800	3878500	3190300
P80318;E9Q133;Q3U0I3;F6Q609;F6ZVG8	T-complex protein 1 subunit gamma	Cct3	>sp|P80318|TCPG_MOUSE T-complex protein 1 subunit gamma OS=Mus musculus GN=Cct3 PE=1 SV=1;>tr|E9Q133|E9Q133_MOUSE T-complex protein 1 subunit gamma OS=Mus musculus GN=Cct3 PE=2 SV=1;>tr|Q3U0I3|Q3U0I3_MOUSE T-complex protein 1 subunit gamma OS=Mus musculus	31	31	20	18	18	17	14	12	66.1	60.629	34433000	13010000	48800000	138240000	14889000	5560900	63706000	57979000	72405000	64819000	31248000	30211000
P80315;G5E839;G3UYW5;G3UXG2;G3UXF3	T-complex protein 1 subunit delta	Cct4	>sp|P80315|TCPD_MOUSE T-complex protein 1 subunit delta OS=Mus musculus GN=Cct4 PE=1 SV=3;>tr|G5E839|G5E839_MOUSE T-complex protein 1 subunit delta OS=Mus musculus GN=Cct4 PE=2 SV=1	17	17	12	10	10	8	11	7	43.8	58.066	7080100	4944100	6289700	6363800	2362600	2488000	8405200	5334300	7658400	7447400	2641900	5767200
P80316;E0CZA1	T-complex protein 1 subunit epsilon	Cct5	>sp|P80316|TCPE_MOUSE T-complex protein 1 subunit epsilon OS=Mus musculus GN=Cct5 PE=1 SV=1	19	19	13	10	16	11	9	10	45.8	59.623	8911800	13126000	18420000	8493300	4294900	3228700	13215000	13517000	17358000	11546000	5164500	6490800
E9QPA6;P80317;Q61390;B1AT05	T-complex protein 1 subunit zeta	Cct6a	>tr|E9QPA6|E9QPA6_MOUSE T-complex protein 1 subunit zeta OS=Mus musculus GN=Cct6a PE=3 SV=1;>sp|P80317|TCPZ_MOUSE T-complex protein 1 subunit zeta OS=Mus musculus GN=Cct6a PE=1 SV=3	17	17	14	9	10	9	4	9	35.9	58.57	8523200	5948300	8703600	4893200	1059300	2829800	9269000	7634500	8290800	7337400	2571000	4739700
P80313	T-complex protein 1 subunit eta	Cct7	>sp|P80313|TCPH_MOUSE T-complex protein 1 subunit eta OS=Mus musculus GN=Cct7 PE=1 SV=1	17	17	13	12	13	9	9	3	34.4	59.652	7350000	7900900	10362000	4684200	3896900	1409800	7784100	7495800	12634000	7296000	3643800	3872600
P42932;H3BL49;H3BJB6;H3BKG2;H3BLL1;H3BKR8	T-complex protein 1 subunit theta	Cct8	>sp|P42932|TCPQ_MOUSE T-complex protein 1 subunit theta OS=Mus musculus GN=Cct8 PE=1 SV=3;>tr|H3BL49|H3BL49_MOUSE T-complex protein 1 subunit theta OS=Mus musculus GN=Cct8 PE=2 SV=1	32	32	23	19	19	21	12	17	58.9	59.555	16875000	17215000	34149000	21468000	5316400	4412400	19352000	18817000	31676000	26015000	8658600	14359000
Q91V98	Endosialin	Cd248	>sp|Q91V98|CD248_MOUSE Endosialin OS=Mus musculus GN=Cd248 PE=2 SV=1	8	8	6	6	5	4	5	5	13.5	81.812	3229700	3948600	3887600	2800100	4325500	4410900	3760500	3175400	3531900	3825400	6346900	9508300
P41731	CD63 antigen	Cd63	>sp|P41731|CD63_MOUSE CD63 antigen OS=Mus musculus GN=Cd63 PE=1 SV=2	3	3	1	0	0	0	1	2	15.1	25.766	286120	0	0	0	426480	530900	0	0	0	0	548810	0
P40240	CD9 antigen	Cd9	>sp|P40240|CD9_MOUSE CD9 antigen OS=Mus musculus GN=Cd9 PE=1 SV=2	2	2	1	1	0	2	2	1	8.4	25.258	237110	137530	0	253380	323730	163020	0	0	0	315480	429150	0
P56389	Cytidine deaminase	Cda	>sp|P56389|CDD_MOUSE Cytidine deaminase OS=Mus musculus GN=Cda PE=1 SV=2	3	3	3	0	1	1	0	1	31.5	16.131	1027300	0	576290	694460	0	218900	1343300	0	0	0	0	0
Q61081	Hsp90 co-chaperone Cdc37	Cdc37	>sp|Q61081|CDC37_MOUSE Hsp90 co-chaperone Cdc37 OS=Mus musculus GN=Cdc37 PE=2 SV=1	11	11	4	3	9	3	0	2	29.8	44.593	616270	280430	1959200	1142800	0	322650	752470	496800	2321600	919590	0	706240
P60766;P60766-1	Cell division control protein 42 homolog	Cdc42	>sp|P60766|CDC42_MOUSE Cell division control protein 42 homolog OS=Mus musculus GN=Cdc42 PE=1 SV=2;>sp|P60766-1|CDC42_MOUSE Isoform 1 of Cell division control protein 42 homolog OS=Mus musculus GN=Cdc42	6	5	3	4	4	3	1	2	39.3	21.258	309010	605190	1196500	625330	417750	122570	358710	0	1212700	890620	0	191760
P55288;J3QN48;J3QPW4;D3Z1Y8;J3QP17;J3QMZ6;P97291;Q5RJH3;Q8BM92;E9Q451;Q8C449;E9PYB2;D6RG94	Cadherin-11	Cdh11	>sp|P55288|CAD11_MOUSE Cadherin-11 OS=Mus musculus GN=Cdh11 PE=1 SV=1	25	25	18	17	14	16	20	22	34.3	88.111	24928000	18115000	19004000	18852000	32404000	26735000	31178000	20442000	20878000	26189000	42436000	48839000
P15116;D3YYT0	Cadherin-2	Cdh2	>sp|P15116|CADH2_MOUSE Cadherin-2 OS=Mus musculus GN=Cdh2 PE=1 SV=2;>tr|D3YYT0|D3YYT0_MOUSE Cadherin-2 OS=Mus musculus GN=Cdh2 PE=2 SV=1	16	16	11	10	11	8	12	14	19.1	99.795	7705100	9101500	8458800	5112500	10144000	6848300	8862000	7595200	7396400	7421300	16619000	13380000
P11440;D3Z2T9	Cyclin-dependent kinase 1	Cdk1	>sp|P11440|CDK1_MOUSE Cyclin-dependent kinase 1 OS=Mus musculus GN=Cdk1 PE=1 SV=3;>tr|D3Z2T9|D3Z2T9_MOUSE Cyclin-dependent kinase 1 (Fragment) OS=Mus musculus GN=Cdk1 PE=2 SV=1	3	2	2	2	2	1	0	1	10.4	34.106	440050	180920	374890	0	0	73329	579070	0	0	0	0	0
P30285;E9PZX7;E9Q9E4;D3YWB0;D6RHS5	Cyclin-dependent kinase 4	Cdk4	>sp|P30285|CDK4_MOUSE Cyclin-dependent kinase 4 OS=Mus musculus GN=Cdk4 PE=1 SV=1;>tr|E9PZX7|E9PZX7_MOUSE Cyclin-dependent kinase 4 (Fragment) OS=Mus musculus GN=Cdk4 PE=2 SV=1;>tr|E9Q9E4|E9Q9E4_MOUSE Cyclin-dependent kinase 4 (Fragment) OS=Mus musculus GN	6	5	3	2	5	2	0	0	27.4	33.75	1380100	1022100	2291400	1419400	0	0	1771100	1235800	2023900	2109000	0	0
Q7TPC1	Corneodesmosin	Cdsn	>sp|Q7TPC1|CDSN_MOUSE Corneodesmosin OS=Mus musculus GN=Cdsn PE=2 SV=2	11	11	8	7	9	8	9	9	34.9	54.312	8382600	6297900	9552300	8194800	13883000	8073000	8277900	7786200	7728000	13481000	19084000	15091000
Q4VAA2;Q4VAA2-2;F8WGL9	Protein CDV3	Cdv3	>sp|Q4VAA2|CDV3_MOUSE Protein CDV3 OS=Mus musculus GN=Cdv3 PE=1 SV=2;>sp|Q4VAA2-2|CDV3_MOUSE Isoform 2 of Protein CDV3 OS=Mus musculus GN=Cdv3	11	11	9	6	8	6	4	8	54.1	29.729	2434000	2355600	3366100	2948600	735700	869540	3049600	2579000	3666800	3247600	1751900	1379100
Q6RT24;E9QKK1	Centromere-associated protein E	Cenpe	>sp|Q6RT24|CENPE_MOUSE Centromere-associated protein E OS=Mus musculus GN=Cenpe PE=1 SV=1;>tr|E9QKK1|E9QKK1_MOUSE Centromere-associated protein E OS=Mus musculus GN=Cenpe PE=3 SV=1	2	2	0	0	0	0	2	1	1	286.52	0	0	0	0	363090	233780	0	0	0	0	414650	0
Q6A065;H7BX26;Q6A065-2;Q80U49;Q80U49-2	Centrosomal protein of 170 kDa;Protein KIAA0284	Cep170;Kiaa0284	>sp|Q6A065|CE170_MOUSE Centrosomal protein of 170 kDa OS=Mus musculus GN=Cep170 PE=1 SV=2;>tr|H7BX26|H7BX26_MOUSE Centrosomal protein of 170 kDa OS=Mus musculus GN=Cep170 PE=2 SV=1;>sp|Q6A065-2|CE170_MOUSE Isoform 2 of Centrosomal protein of 170 kDa OS=Mus	2	2	0	0	2	2	0	0	1.5	175.05	0	0	591960	219520	0	0	0	0	584790	296840	0	0
E9PYP1		Ces1a	>tr|E9PYP1|E9PYP1_MOUSE Protein Ces1a OS=Mus musculus GN=Ces1a PE=4 SV=1	1	1	0	0	0	0	1	0	4.3	61.743	0	0	0	0	72524	0	0	0	0	0	82822	0
F8WGL3;P18760	Cofilin-1	Cfl1	>tr|F8WGL3|F8WGL3_MOUSE Cofilin-1 OS=Mus musculus GN=Cfl1 PE=2 SV=1;>sp|P18760|COF1_MOUSE Cofilin-1 OS=Mus musculus GN=Cfl1 PE=1 SV=3	20	19	19	17	17	13	14	15	58.1	24.576	159720000	215920000	272380000	210970000	106920000	47213000	166570000	260260000	276320000	272140000	146150000	108290000
P45591	Cofilin-2	Cfl2	>sp|P45591|COF2_MOUSE Cofilin-2 OS=Mus musculus GN=Cfl2 PE=1 SV=1	14	13	11	7	11	10	8	8	66.3	18.709	15144000	6756100	19560000	9888300	7325900	5839200	19211000	11714000	15864000	14093000	8049800	11460000
O55229;F6RRT7	Choline/ethanolamine kinase	Chkb	>sp|O55229|CHKB_MOUSE Choline/ethanolamine kinase OS=Mus musculus GN=Chkb PE=1 SV=3;>tr|F6RRT7|F6RRT7_MOUSE Choline/ethanolamine kinase (Fragment) OS=Mus musculus GN=Chkb PE=2 SV=1	2	2	0	0	2	0	0	0	7.6	45.126	0	0	126710	0	0	0	0	0	126710	0	0	0
Q9D8B3;Q9D7F7	Charged multivesicular body protein 4b	Chmp4b	>sp|Q9D8B3|CHM4B_MOUSE Charged multivesicular body protein 4b OS=Mus musculus GN=Chmp4b PE=2 SV=2	3	3	0	1	1	1	1	2	12.9	24.936	0	55327	525160	108790	90946	79489	0	0	525890	0	0	0
Q9D1P4	Cysteine and histidine-rich domain-containing protein 1	Chordc1	>sp|Q9D1P4|CHRD1_MOUSE Cysteine and histidine-rich domain-containing protein 1 OS=Mus musculus GN=Chordc1 PE=1 SV=1	10	10	6	5	6	5	1	5	46.8	37.35	2671900	2104400	5191900	2558000	210250	707060	3430300	1949400	3548600	5723800	0	1086100
Q9Z0E2;A2CG33	Chordin	Chrd	>sp|Q9Z0E2|CHRD_MOUSE Chordin OS=Mus musculus GN=Chrd PE=1 SV=1	15	15	2	5	4	3	12	13	22.6	101.51	427220	1018400	1551600	1239600	4250300	2790000	485260	2146700	1238700	2130700	4835700	4742300
Q9EQC0	Carbohydrate sulfotransferase 1	Chst1	>sp|Q9EQC0|CHST1_MOUSE Carbohydrate sulfotransferase 1 OS=Mus musculus GN=Chst1 PE=2 SV=1	5	5	4	3	3	1	3	2	16.5	46.903	902770	1054600	581200	188050	916740	730980	925140	1028700	475090	0	1250700	1799300
Q80V53;A2AQV2	Carbohydrate sulfotransferase 14	Chst14	>sp|Q80V53|CHSTE_MOUSE Carbohydrate sulfotransferase 14 OS=Mus musculus GN=Chst14 PE=2 SV=2;>tr|A2AQV2|A2AQV2_MOUSE Carbohydrate sulfotransferase 14 OS=Mus musculus GN=Chst14 PE=2 SV=1	3	3	0	2	2	1	1	0	10.9	43.144	0	632330	269640	299250	261720	0	0	751850	225890	0	0	0
Q99KN2;G3UYR5;G3UYN9	Probable cytosolic iron-sulfur protein assembly protein CIAO1	Ciao1	>sp|Q99KN2|CIAO1_MOUSE Probable cytosolic iron-sulfur protein assembly protein CIAO1 OS=Mus musculus GN=Ciao1 PE=2 SV=1;>tr|G3UYR5|G3UYR5_MOUSE Probable cytosolic iron-sulfur protein assembly protein CIAO1 OS=Mus musculus GN=Ciao1 PE=2 SV=1	4	4	3	1	3	2	0	0	17.7	37.632	317720	100230	486820	331390	0	0	367730	0	0	481730	0	0
Q8WTY4;E0CYY1;F8WIK0	Anamorsin	Ciapin1	>sp|Q8WTY4|CPIN1_MOUSE Anamorsin OS=Mus musculus GN=Ciapin1 PE=1 SV=1;>tr|E0CYY1|E0CYY1_MOUSE Anamorsin (Fragment) OS=Mus musculus GN=Ciapin1 PE=2 SV=1	3	3	1	1	3	1	0	0	11.3	33.429	111180	722830	1375700	545020	0	0	0	0	1377600	0	0	0
Q9Z1Q5	Chloride intracellular channel protein 1	Clic1	>sp|Q9Z1Q5|CLIC1_MOUSE Chloride intracellular channel protein 1 OS=Mus musculus GN=Clic1 PE=1 SV=3	12	12	8	9	6	7	9	8	67.6	27.013	5769500	7760200	5469500	4374200	4076100	2132900	9207300	7063800	7031900	5618000	3822800	4080400
Q9QYB1	Chloride intracellular channel protein 4	Clic4	>sp|Q9QYB1|CLIC4_MOUSE Chloride intracellular channel protein 4 OS=Mus musculus GN=Clic4 PE=1 SV=3	9	9	7	8	9	5	3	2	49.8	28.729	3838500	5361900	6804500	2149700	1225300	563130	4359200	5076600	6832500	3477600	2125100	1527600
Q5SUH6;Q5SUH7		Clint1	>tr|Q5SUH6|Q5SUH6_MOUSE Clathrin interactor 1 OS=Mus musculus GN=Clint1 PE=4 SV=1;>tr|Q5SUH7|Q5SUH7_MOUSE Clathrin interactor 1 OS=Mus musculus GN=Clint1 PE=2 SV=1	1	1	0	0	1	0	0	0	2.2	69.758	0	0	65393	0	0	0	0	0	65563	0	0	0
F8WIA1;D3Z2Z1;Q922J3;Q922J3-2;D3Z3M7;Q8C0S5;F6RCU2;F7CB97;F6RAY2	CAP-Gly domain-containing linker protein 1	Clip1	>tr|F8WIA1|F8WIA1_MOUSE CAP-Gly domain-containing linker protein 1 OS=Mus musculus GN=Clip1 PE=2 SV=1;>tr|D3Z2Z1|D3Z2Z1_MOUSE CAP-Gly domain-containing linker protein 1 OS=Mus musculus GN=Clip1 PE=2 SV=1;>sp|Q922J3|CLIP1_MOUSE CAP-Gly domain-containing lin	13	13	2	2	10	5	2	0	11.1	161.23	181310	282070	1983000	501440	667590	0	0	287000	1791100	881000	0	0
Q3UMW8	Ceroid-lipofuscinosis neuronal protein 5 homolog	Cln5	>sp|Q3UMW8|CLN5_MOUSE Ceroid-lipofuscinosis neuronal protein 5 homolog OS=Mus musculus GN=Cln5 PE=2 SV=1	4	4	2	0	0	0	0	4	12.6	39.329	82332	0	0	0	0	386260	296490	0	0	0	0	541010
Q923F1;Q61189	Methylosome subunit pICln	Clns1a	>tr|Q923F1|Q923F1_MOUSE Chloride channel, nucleotide-sensitive, 1A OS=Mus musculus GN=Clns1a PE=2 SV=1;>sp|Q61189|ICLN_MOUSE Methylosome subunit pICln OS=Mus musculus GN=Clns1a PE=1 SV=1	5	5	2	2	3	4	0	0	35.7	26.522	339650	347460	452130	358130	0	0	0	443780	458640	407240	0	0
B1AWD9;B1AWD8;O08585;B1AWE1;Q6PFA2;B1AWE0	Clathrin light chain A	Clta	>tr|B1AWD9|B1AWD9_MOUSE Clathrin light chain A OS=Mus musculus GN=Clta PE=2 SV=1;>tr|B1AWD8|B1AWD8_MOUSE Clathrin light chain A OS=Mus musculus GN=Clta PE=4 SV=1;>sp|O08585|CLCA_MOUSE Clathrin light chain A OS=Mus musculus GN=Clta PE=1 SV=2;>tr|B1AWE1|B1AW	5	5	3	1	2	3	2	2	21.8	27.061	1155700	840580	2054900	1949700	334500	495390	1762000	0	1485000	2402000	0	1413200
Q6IRU5;Q6IRU5-2;Q6IRU5-3;F7BHJ0	Clathrin light chain B	Cltb	>sp|Q6IRU5|CLCB_MOUSE Clathrin light chain B OS=Mus musculus GN=Cltb PE=2 SV=1;>sp|Q6IRU5-2|CLCB_MOUSE Isoform 2 of Clathrin light chain B OS=Mus musculus GN=Cltb;>sp|Q6IRU5-3|CLCB_MOUSE Isoform 3 of Clathrin light chain B OS=Mus musculus GN=Cltb;>tr|F7BHJ	5	5	1	1	4	2	0	0	14.4	25.171	253610	143660	919420	648170	0	0	0	0	920510	0	0	0
Q5SXR6;Q68FD5;F6Z1R4	Clathrin heavy chain 1	Cltc	>tr|Q5SXR6|Q5SXR6_MOUSE Clathrin heavy chain 1 OS=Mus musculus GN=Cltc PE=2 SV=1;>sp|Q68FD5|CLH1_MOUSE Clathrin heavy chain 1 OS=Mus musculus GN=Cltc PE=1 SV=3	52	52	29	32	39	30	28	29	37	191.98	19177000	24032000	38596000	19748000	14091000	8879500	29910000	22140000	39855000	28153000	17631000	14336000
Q9DBP5	UMP-CMP kinase	Cmpk1	>sp|Q9DBP5|KCY_MOUSE UMP-CMP kinase OS=Mus musculus GN=Cmpk1 PE=1 SV=1	7	7	6	4	5	5	6	5	42.3	22.165	5880900	4550000	8496200	5848000	2861900	1569600	6468700	6953300	9085400	7436200	2724700	2831300
Q3U5Q7	UMP-CMP kinase 2, mitochondrial	Cmpk2	>sp|Q3U5Q7|CMPK2_MOUSE UMP-CMP kinase 2, mitochondrial OS=Mus musculus GN=Cmpk2 PE=2 SV=2	18	18	13	11	14	9	6	7	50.3	50.036	8293400	9920800	21220000	13324000	3825500	2011800	11170000	14242000	17393000	13922000	6401700	6397800
P53996-3;P53996-2;D3YYF6;Q9D548		Cnbp	>sp|P53996-3|CNBP_MOUSE Isoform 3 of Cellular nucleic acid-binding protein OS=Mus musculus GN=Cnbp;>sp|P53996-2|CNBP_MOUSE Isoform 2 of Cellular nucleic acid-binding protein OS=Mus musculus GN=Cnbp;>tr|D3YYF6|D3YYF6_MOUSE Cellular nucleic acid-binding prot	10	1	9	7	7	6	6	7	57.1	19.463	1337600	1693900	2734000	1203100	991660	544100	0	0	0	0	0	1032600
P53996	Cellular nucleic acid-binding protein	Cnbp	>sp|P53996|CNBP_MOUSE Cellular nucleic acid-binding protein OS=Mus musculus GN=Cnbp PE=2 SV=2	10	1	9	7	7	6	6	7	57.3	19.592	7691700	12562000	20156000	5625100	5378800	3900500	9561000	12871000	19744000	9653100	7249600	6954800
Q9D1A2	Cytosolic non-specific dipeptidase	Cndp2	>sp|Q9D1A2|CNDP2_MOUSE Cytosolic non-specific dipeptidase OS=Mus musculus GN=Cndp2 PE=1 SV=1	12	12	9	6	7	5	3	2	34.3	52.767	3038200	2973400	3567900	2476700	673810	207050	3684700	2192600	4236200	3694000	876910	672030
Q08093;D3Z7R6	Calponin-2	Cnn2	>sp|Q08093|CNN2_MOUSE Calponin-2 OS=Mus musculus GN=Cnn2 PE=2 SV=1;>tr|D3Z7R6|D3Z7R6_MOUSE Calponin-2 OS=Mus musculus GN=Cnn2 PE=2 SV=1	12	11	8	6	9	7	4	5	43.9	33.155	5119900	8969200	15630000	6991300	1663900	1595100	7012900	9319900	14168000	9914900	3034900	3337100
Q9DAW9	Calponin-3	Cnn3	>sp|Q9DAW9|CNN3_MOUSE Calponin-3 OS=Mus musculus GN=Cnn3 PE=2 SV=1	9	8	5	6	9	6	2	3	35.5	36.428	2447300	1848400	4664900	1832100	230200	384580	3089000	2417800	3860700	2792900	0	926760
Q9QXT0	Protein canopy homolog 2	Cnpy2	>sp|Q9QXT0|CNPY2_MOUSE Protein canopy homolog 2 OS=Mus musculus GN=Cnpy2 PE=2 SV=1	10	10	5	6	6	4	3	3	64.8	20.767	3010100	4812400	6846500	3370100	1325600	661950	3758100	5423600	5777100	4309200	2041400	2323100
Q9DAU1;Q9DAU1-2;B0V2V1	Protein canopy homolog 3	Cnpy3	>sp|Q9DAU1|CNPY3_MOUSE Protein canopy homolog 3 OS=Mus musculus GN=Cnpy3 PE=1 SV=1	3	3	1	1	3	2	1	0	12.3	30.537	164620	46986	965190	275370	157690	0	0	0	822050	507040	0	0
Q8BQ47;D3Z0T5	Protein canopy homolog 4	Cnpy4	>sp|Q8BQ47|CNPY4_MOUSE Protein canopy homolog 4 OS=Mus musculus GN=Cnpy4 PE=1 SV=1	3	3	3	2	2	0	0	1	18.4	28.093	329060	173090	271820	0	0	90257	262270	253720	381730	0	0	0
Q61245;Q61245-2;E9PVT8;Q64739;Q64739-3;Q64739-4;Q64739-6;Q64739-5;Q64739-1;Q64739-7;Q3UUU1	Collagen alpha-1(XI) chain	Col11a1	>sp|Q61245|COBA1_MOUSE Collagen alpha-1(XI) chain OS=Mus musculus GN=Col11a1 PE=1 SV=2;>sp|Q61245-2|COBA1_MOUSE Isoform Short of Collagen alpha-1(XI) chain OS=Mus musculus GN=Col11a1	39	32	19	15	13	8	28	33	27.7	181.03	7603200	4558600	3413800	3788800	15927000	11288000	10196000	6098900	4904400	5986600	17787000	20389000
Q63ZW6;F7CK55		Col4a5	>tr|Q63ZW6|Q63ZW6_MOUSE Col4a5 protein OS=Mus musculus GN=Col4a5 PE=2 SV=1;>tr|F7CK55|F7CK55_MOUSE Protein Col4a5 (Fragment) OS=Mus musculus GN=Col4a5 PE=4 SV=1	8	6	5	5	4	3	4	6	8.8	161.8	978800	713000	667740	423120	910590	1203200	976850	964020	520110	707050	1653700	1899500
Q8K4Q8	Collectin-12	Colec12	>sp|Q8K4Q8|COL12_MOUSE Collectin-12 OS=Mus musculus GN=Colec12 PE=1 SV=1	8	8	1	3	5	3	3	4	15.8	81.303	290620	1295300	1169700	1817900	670450	887700	0	1609500	550030	2005600	1400100	1952400
Q9R0G6	Cartilage oligomeric matrix protein	Comp	>sp|Q9R0G6|COMP_MOUSE Cartilage oligomeric matrix protein OS=Mus musculus GN=Comp PE=1 SV=2	6	2	1	4	2	3	4	1	10.5	82.341	123640	1385700	269630	398120	993670	27756	0	1245400	532790	1102200	829810	0
O88587;O88587-2	Catechol O-methyltransferase	Comt	>sp|O88587|COMT_MOUSE Catechol O-methyltransferase OS=Mus musculus GN=Comt PE=1 SV=2;>sp|O88587-2|COMT_MOUSE Isoform Soluble of Catechol O-methyltransferase OS=Mus musculus GN=Comt	2	2	0	0	1	1	0	0	11.7	29.486	0	0	47647	123500	0	0	0	0	0	162010	0	0
Q9JIF7	Coatomer subunit beta	Copb1	>sp|Q9JIF7|COPB_MOUSE Coatomer subunit beta OS=Mus musculus GN=Copb1 PE=1 SV=1	22	22	13	13	18	10	3	7	27.4	107.06	3335600	6105600	12421000	4163200	674450	1114300	5039000	6138000	11726000	6102300	957370	2172100
O55029	Coatomer subunit beta	Copb2	>sp|O55029|COPB2_MOUSE Coatomer subunit beta OS=Mus musculus GN=Copb2 PE=2 SV=2	22	22	16	8	16	13	3	9	33	102.45	5477600	4389900	10199000	4758100	647560	1767200	5446600	6492800	9083700	6724600	1180400	3894600
O89079;D3Z315;F6YFR7;E9Q6I5	Coatomer subunit epsilon	Cope	>sp|O89079|COPE_MOUSE Coatomer subunit epsilon OS=Mus musculus GN=Cope PE=2 SV=3;>tr|D3Z315|D3Z315_MOUSE Coatomer subunit epsilon (Fragment) OS=Mus musculus GN=Cope PE=2 SV=1	7	7	4	4	5	5	4	2	28.9	34.567	2387600	3154700	6105900	4280400	1041400	322680	3885600	4564600	5670400	2909300	1709600	1617500
Q9QZE5;Q7TNQ1;Q9QXK3-3;Q9QXK3-2;E9Q783;F7ARP0	Coatomer subunit gamma-1	Copg1	>sp|Q9QZE5|COPG1_MOUSE Coatomer subunit gamma-1 OS=Mus musculus GN=Copg1 PE=2 SV=1	17	16	9	7	13	7	3	2	25.2	97.512	1949100	2839100	7015100	3857000	976330	83469	4301700	3075500	5171200	4708800	1247200	705360
P61202-2;P61202;A2AQE4	COP9 signalosome complex subunit 2	Cops2	>sp|P61202-2|CSN2_MOUSE Isoform 2 of COP9 signalosome complex subunit 2 OS=Mus musculus GN=Cops2;>sp|P61202|CSN2_MOUSE COP9 signalosome complex subunit 2 OS=Mus musculus GN=Cops2 PE=1 SV=1;>tr|A2AQE4|A2AQE4_MOUSE COP9 signalosome complex subunit 2 OS=Mus m	14	14	11	5	8	9	1	7	34	52.404	3532300	5109700	7424100	4400800	1494600	766810	4546100	7375000	6948500	3797200	0	2396900
O88543;F6YCA7;D3Z036	COP9 signalosome complex subunit 3	Cops3	>sp|O88543|CSN3_MOUSE COP9 signalosome complex subunit 3 OS=Mus musculus GN=Cops3 PE=1 SV=3	11	11	8	4	7	5	2	4	36.2	47.832	1890800	1199400	2014800	977890	228110	668770	2045100	1849800	1465400	1399600	612130	1274300
O88544;F6QTS1;D3YV99;D3Z1R9	COP9 signalosome complex subunit 4	Cops4	>sp|O88544|CSN4_MOUSE COP9 signalosome complex subunit 4 OS=Mus musculus GN=Cops4 PE=1 SV=1;>tr|F6QTS1|F6QTS1_MOUSE COP9 signalosome complex subunit 4 (Fragment) OS=Mus musculus GN=Cops4 PE=2 SV=1;>tr|D3YV99|D3YV99_MOUSE COP9 signalosome complex subunit 4	12	12	6	6	7	4	1	4	37.2	46.284	1411400	1781100	2666600	818260	208080	460690	1681300	2331700	2010000	1305000	0	1113200
O35864	COP9 signalosome complex subunit 5	Cops5	>sp|O35864|CSN5_MOUSE COP9 signalosome complex subunit 5 OS=Mus musculus GN=Cops5 PE=1 SV=3	11	11	7	6	8	9	6	9	33.8	37.548	3459000	4901500	5198000	4456900	1562300	1703400	6230500	3203600	5852600	5025300	2549000	3510400
O88545;D3Z0F5;F6QK86	COP9 signalosome complex subunit 6	Cops6	>sp|O88545|CSN6_MOUSE COP9 signalosome complex subunit 6 OS=Mus musculus GN=Cops6 PE=1 SV=1;>tr|D3Z0F5|D3Z0F5_MOUSE COP9 signalosome complex subunit 6 OS=Mus musculus GN=Cops6 PE=2 SV=1	7	7	5	4	4	2	3	1	34	35.88	1928100	2401900	3724300	667010	415770	148530	2728100	2723000	2340600	1955700	585880	0
Q9CZ04-2;Q9CZ04;D3Z440;D3YVI6;D3Z0S0	COP9 signalosome complex subunit 7a	Cops7a	>sp|Q9CZ04-2|CSN7A_MOUSE Isoform 2 of COP9 signalosome complex subunit 7a OS=Mus musculus GN=Cops7a;>sp|Q9CZ04|CSN7A_MOUSE COP9 signalosome complex subunit 7a OS=Mus musculus GN=Cops7a PE=1 SV=2;>tr|D3Z440|D3Z440_MOUSE COP9 signalosome complex subunit 7a (	5	5	3	2	4	1	1	1	27.4	30.404	792080	706310	7999900	473280	266900	124980	1740500	3071000	5009000	0	0	0
Q8VBV7	COP9 signalosome complex subunit 8	Cops8	>sp|Q8VBV7|CSN8_MOUSE COP9 signalosome complex subunit 8 OS=Mus musculus GN=Cops8 PE=1 SV=1	3	3	2	2	2	2	0	0	23.9	23.255	305420	896220	1143300	695450	0	0	326540	1047200	1183000	0	0	0
P61924	Coatomer subunit zeta-1	Copz1	>sp|P61924|COPZ1_MOUSE Coatomer subunit zeta-1 OS=Mus musculus GN=Copz1 PE=2 SV=1	4	4	3	2	4	1	1	1	24.9	20.198	615340	345270	1823800	489560	87232	105600	884130	532920	1599300	0	0	0
Q9JHH9;F2Z4A2	Coatomer subunit zeta-2	Copz2	>sp|Q9JHH9|COPZ2_MOUSE Coatomer subunit zeta-2 OS=Mus musculus GN=Copz2 PE=2 SV=1;>tr|F2Z4A2|F2Z4A2_MOUSE Coatomer subunit zeta-2 OS=Mus musculus GN=Copz2 PE=2 SV=1	2	2	1	2	2	1	0	0	14.6	22.934	176170	288490	459750	163090	0	0	0	299110	476780	0	0	0
Q9WUM3;D3YUG6	Coronin-1B	Coro1b	>sp|Q9WUM3|COR1B_MOUSE Coronin-1B OS=Mus musculus GN=Coro1b PE=1 SV=1	12	11	9	7	6	6	2	4	25.4	53.912	3443200	6676800	6172700	4101100	1581000	914820	3803700	6283300	6368200	5098600	2794600	2911400
Q9WUM4;E9PX03;E9PVJ1;E9PZJ0;Q920M5-4;Q920M5;Q920M5-2;B9EIZ7;Q920M5-3	Coronin-1C	Coro1c	>sp|Q9WUM4|COR1C_MOUSE Coronin-1C OS=Mus musculus GN=Coro1c PE=1 SV=2	12	11	6	7	8	5	4	7	26.8	53.12	3109800	2410900	3904200	2436600	959810	1122200	4559900	2584800	3281900	3629200	1852300	1313500
Q9CQI6	Coactosin-like protein	Cotl1	>sp|Q9CQI6|COTL1_MOUSE Coactosin-like protein OS=Mus musculus GN=Cotl1 PE=1 SV=3	3	3	0	2	2	1	0	1	30.3	15.944	0	509280	394710	95392	0	75388	0	572750	0	0	0	0
P56394	Cytochrome c oxidase copper chaperone	Cox17	>sp|P56394|COX17_MOUSE Cytochrome c oxidase copper chaperone OS=Mus musculus GN=Cox17 PE=2 SV=2	1	1	0	1	1	1	0	0	25.4	6.784	0	63045	117590	51705	0	0	0	0	117750	0	0	0
P56391	Cytochrome c oxidase subunit 6B1	Cox6b1	>sp|P56391|CX6B1_MOUSE Cytochrome c oxidase subunit 6B1 OS=Mus musculus GN=Cox6b1 PE=1 SV=2	3	3	2	2	3	2	2	2	37.2	10.071	966210	945610	1823200	902250	397250	404410	1030400	1224500	1361800	1524600	688250	800130
G3X8Q5;G3X9T8;G3UWP5;G3UXG1;Q3V1H3;G3UZ53		Cp	>tr|G3X8Q5|G3X8Q5_MOUSE Ceruloplasmin OS=Mus musculus GN=Cp PE=4 SV=1;>tr|G3X9T8|G3X9T8_MOUSE Ceruloplasmin OS=Mus musculus GN=Cp PE=4 SV=1	43	1	27	16	19	17	30	37	46.5	124.14	13132000	9071800	9165800	8437500	34622000	29170000	16374000	14032000	12827000	14704000	39415000	49636000
Q5U901	Carboxypeptidase A6	Cpa6	>sp|Q5U901|CBPA6_MOUSE Carboxypeptidase A6 OS=Mus musculus GN=Cpa6 PE=2 SV=1	1	1	0	0	0	0	0	1	2.7	51.142	0	0	0	0	0	46572	0	0	0	0	0	88127
Q8C166;B7ZCP4;A3KGK7;F6R587	Copine-1	Cpne1	>sp|Q8C166|CPNE1_MOUSE Copine-1 OS=Mus musculus GN=Cpne1 PE=1 SV=1;>tr|B7ZCP4|B7ZCP4_MOUSE Copine-1 OS=Mus musculus GN=Cpne1 PE=2 SV=1;>tr|A3KGK7|A3KGK7_MOUSE Copine-1 (Fragment) OS=Mus musculus GN=Cpne1 PE=2 SV=1;>tr|F6R587|F6R587_MOUSE Copine-1 (Fragment	1	1	0	0	1	1	0	0	3	58.886	0	0	832580	571540	0	0	0	0	0	751340	0	0
Q8BT60;Q8JZW4;B2RS65;Q9DC53;Q0VE82;Q8BLR2;Q9Z140;Q3UYN2;Q1RLL3;P59108;Q9D6C8	Copine-3;Copine-5;Copine-8;Copine-7;Copine-4;Copine-6;Copine-9;Copine-2	Cpne3;Cpne5;Cpne8;Cpne7;Cpne4;Cpne6;Cpne9;Cpne2	>sp|Q8BT60|CPNE3_MOUSE Copine-3 OS=Mus musculus GN=Cpne3 PE=1 SV=2;>sp|Q8JZW4|CPNE5_MOUSE Copine-5 OS=Mus musculus GN=Cpne5 PE=2 SV=1;>tr|B2RS65|B2RS65_MOUSE Copine VIII OS=Mus musculus GN=Cpne8 PE=2 SV=1;>sp|Q9DC53|CPNE8_MOUSE Copine-8 OS=Mus musculus GN=	2	2	1	1	2	0	0	0	4.7	59.584	243480	389440	733800	0	0	0	0	0	734680	0	0	0
P36552	Coproporphyrinogen-III oxidase, mitochondrial	Cpox	>sp|P36552|HEM6_MOUSE Coproporphyrinogen-III oxidase, mitochondrial OS=Mus musculus GN=Cpox PE=1 SV=2	2	2	2	0	0	1	0	0	5	49.714	168780	0	0	101350	0	0	221110	0	0	0	0	0
Q8BFS6-4;Q8BFS6;Q8BFS6-2;D3Z7F7;Q8BFS6-3	Calcineurin-like phosphoesterase domain-containing protein 1	Cpped1	>sp|Q8BFS6-4|CPPED_MOUSE Isoform 4 of Calcineurin-like phosphoesterase domain-containing protein 1 OS=Mus musculus GN=Cpped1;>sp|Q8BFS6|CPPED_MOUSE Calcineurin-like phosphoesterase domain-containing protein 1 OS=Mus musculus GN=Cpped1 PE=2 SV=1;>sp|Q8BFS6-	4	4	2	3	2	3	2	2	19.9	30.333	976770	1791700	1001100	2040400	469260	335690	1537700	1448800	1149500	2307800	1155400	0
Q9WVJ3;Q9WVJ3-2	Carboxypeptidase Q	Cpq	>sp|Q9WVJ3|CBPQ_MOUSE Carboxypeptidase Q OS=Mus musculus GN=Cpq PE=2 SV=1;>sp|Q9WVJ3-2|CBPQ_MOUSE Isoform 2 of Carboxypeptidase Q OS=Mus musculus GN=Cpq	16	16	10	12	12	10	12	15	42.6	51.813	50060000	67034000	60569000	39142000	72041000	94498000	73107000	59011000	38351000	47134000	96351000	207760000
H3BJW3;H3BJ30;Q6NVF9	Cleavage and polyadenylation specificity factor subunit 6	Cpsf6	>tr|H3BJW3|H3BJW3_MOUSE Cleavage and polyadenylation-specificity factor subunit 6 OS=Mus musculus GN=Cpsf6 PE=2 SV=1;>tr|H3BJ30|H3BJ30_MOUSE Cleavage and polyadenylation-specificity factor subunit 6 OS=Mus musculus GN=Cpsf6 PE=2 SV=1;>sp|Q6NVF9|CPSF6_MOUSE	1	1	1	0	0	0	0	0	2.4	63.413	60405	0	0	0	0	0	80952	0	0	0	0	0
O88668;K4DI63;J3QP41	Protein CREG1	Creg1	>sp|O88668|CREG1_MOUSE Protein CREG1 OS=Mus musculus GN=Creg1 PE=2 SV=1;>tr|K4DI63|K4DI63_MOUSE Cellular repressor of E1A-stimulated genes 1, isoform CRA_a OS=Mus musculus GN=Creg1 PE=4 SV=1	5	5	3	4	3	1	4	2	30.9	24.452	3460600	3042200	3151500	223690	6135100	3428800	4125000	3278400	4331000	0	5016900	8890600
Q9DCT8	Cysteine-rich protein 2	Crip2	>sp|Q9DCT8|CRIP2_MOUSE Cysteine-rich protein 2 OS=Mus musculus GN=Crip2 PE=1 SV=1	1	1	1	1	1	1	0	0	15.4	22.727	98457	117960	168310	105640	0	0	0	0	0	139230	0	0
Q64010;Q5ND50;Q64010-2;Q8JZR2;F7D232;Q3TQV3	Adapter molecule crk	Crk	>sp|Q64010|CRK_MOUSE Adapter molecule crk OS=Mus musculus GN=Crk PE=1 SV=1;>tr|Q5ND50|Q5ND50_MOUSE Adapter molecule crk OS=Mus musculus GN=Crk PE=2 SV=2;>sp|Q64010-2|CRK_MOUSE Isoform Crk-I of Adapter molecule crk OS=Mus musculus GN=Crk;>tr|Q8JZR2|Q8JZR2_M	10	10	6	5	7	6	4	5	43.8	33.814	4831000	3254900	6187900	4028600	1458700	1657600	6743800	4776000	4219400	5247000	2214100	3300900
P47941	Crk-like protein	Crkl	>sp|P47941|CRKL_MOUSE Crk-like protein OS=Mus musculus GN=Crkl PE=1 SV=2	9	9	5	2	7	6	1	2	43.9	33.83	1310000	1548200	5422400	2771700	314970	182360	2324600	1508000	4995600	3141400	0	904400
Q9JM58;F6T1W4;F6RP70	Cytokine receptor-like factor 1	Crlf1	>sp|Q9JM58|CRLF1_MOUSE Cytokine receptor-like factor 1 OS=Mus musculus GN=Crlf1 PE=1 SV=1	8	8	5	2	2	4	2	6	23.3	46.661	1426500	1328900	1492100	1777900	1489800	2379100	1323700	1339400	1453100	1739300	2779200	4710500
Q9DC50	Peroxisomal carnitine O-octanoyltransferase	Crot	>sp|Q9DC50|OCTC_MOUSE Peroxisomal carnitine O-octanoyltransferase OS=Mus musculus GN=Crot PE=1 SV=1	7	7	4	4	4	3	1	2	15.2	70.264	810140	1191900	803450	755030	82951	126250	817150	1415000	901430	1078800	0	0
P47199;D3YUG9;D3Z2X0;D3Z4Q4;D3YWU6	Quinone oxidoreductase	Cryz	>sp|P47199|QOR_MOUSE Quinone oxidoreductase OS=Mus musculus GN=Cryz PE=2 SV=1;>tr|D3YUG9|D3YUG9_MOUSE Quinone oxidoreductase (Fragment) OS=Mus musculus GN=Cryz PE=2 SV=1	8	8	5	3	7	4	2	4	38.1	35.268	2603800	1590000	4775000	1789000	439040	780980	2124400	2805000	4181900	3026800	997300	1229500
Q921W4;D3YZD6;Q921W4-2;D3Z6I4;F7BGV1;D3YU21	Quinone oxidoreductase-like protein 1	Cryzl1	>sp|Q921W4|QORL1_MOUSE Quinone oxidoreductase-like protein 1 OS=Mus musculus GN=Cryzl1 PE=2 SV=1;>tr|D3YZD6|D3YZD6_MOUSE Quinone oxidoreductase-like protein 1 OS=Mus musculus GN=Cryzl1 PE=2 SV=1;>sp|Q921W4-2|QORL1_MOUSE Isoform 2 of Quinone oxidoreductase-	5	5	1	2	3	0	0	0	17	38.725	191350	316290	426930	0	0	0	0	348950	0	0	0	0
Q9CZU6;Q80X68	Citrate synthase, mitochondrial	Cs	>sp|Q9CZU6|CISY_MOUSE Citrate synthase, mitochondrial OS=Mus musculus GN=Cs PE=1 SV=1	9	9	8	5	7	7	4	4	20.3	51.736	4281100	2614800	5164300	6787700	1196900	751940	3716300	3668500	5746700	6912400	3282200	2301200
Q9DBE0;Q80WP8;Q80WP8-2;E9QP13;D3YWS5	Cysteine sulfinic acid decarboxylase	Csad	>sp|Q9DBE0|CSAD_MOUSE Cysteine sulfinic acid decarboxylase OS=Mus musculus GN=Csad PE=2 SV=1	7	7	2	3	6	1	0	1	19.9	55.144	423160	516200	999650	149730	0	95332	955150	441400	740930	0	0	0
Q9JKB3-2;Q9JKB3	DNA-binding protein A	Csda	>sp|Q9JKB3-2|DBPA_MOUSE Isoform 2 of DNA-binding protein A OS=Mus musculus GN=Csda;>sp|Q9JKB3|DBPA_MOUSE DNA-binding protein A OS=Mus musculus GN=Csda PE=1 SV=2	12	8	9	7	8	8	7	7	66.8	30.764	1555300	416100	925910	1304600	601690	894040	1729000	767370	998650	1736700	828700	1574800
Q91W50	Cold shock domain-containing protein E1	Csde1	>sp|Q91W50|CSDE1_MOUSE Cold shock domain-containing protein E1 OS=Mus musculus GN=Csde1 PE=2 SV=1	6	6	1	0	6	2	0	0	9.5	88.79	212330	0	1371000	217260	0	0	0	0	1253200	405090	0	0
Q9ERK4;E9Q1T9;F6ZEW4;E9QAX7	Exportin-2	Cse1l	>sp|Q9ERK4|XPO2_MOUSE Exportin-2 OS=Mus musculus GN=Cse1l PE=2 SV=1;>tr|E9Q1T9|E9Q1T9_MOUSE Exportin-2 OS=Mus musculus GN=Cse1l PE=2 SV=1;>tr|F6ZEW4|F6ZEW4_MOUSE Exportin-2 (Fragment) OS=Mus musculus GN=Cse1l PE=2 SV=1;>tr|E9QAX7|E9QAX7_MOUSE Exportin-2 OS	10	10	5	4	5	2	1	3	12	110.45	649100	4895200	5220600	780750	1535400	1923300	3313500	3452500	3344500	3965300	0	2131800
Q80T79;Q80T79-1;E9PWJ0	CUB and sushi domain-containing protein 3	Csmd3	>sp|Q80T79|CSMD3_MOUSE CUB and sushi domain-containing protein 3 OS=Mus musculus GN=Csmd3 PE=2 SV=3;>sp|Q80T79-1|CSMD3_MOUSE Isoform 2 of CUB and sushi domain-containing protein 3 OS=Mus musculus GN=Csmd3;>tr|E9PWJ0|E9PWJ0_MOUSE CUB and sushi domain-contai	1	1	1	0	0	0	1	1	0.3	405.76	61354	0	0	0	108240	84896	0	0	0	0	0	161470
Q8VHY0;Q8VHY0-3;Q8VHY0-2	Chondroitin sulfate proteoglycan 4	Cspg4	>sp|Q8VHY0|CSPG4_MOUSE Chondroitin sulfate proteoglycan 4 OS=Mus musculus GN=Cspg4 PE=1 SV=3;>sp|Q8VHY0-3|CSPG4_MOUSE Isoform 3 of Chondroitin sulfate proteoglycan 4 OS=Mus musculus GN=Cspg4	55	55	27	21	14	13	31	46	31.6	252.31	15597000	10860000	8803500	5776100	29862000	27090000	19786000	13490000	14399000	11175000	36079000	43507000
P97315	Cysteine and glycine-rich protein 1	Csrp1	>sp|P97315|CSRP1_MOUSE Cysteine and glycine-rich protein 1 OS=Mus musculus GN=Csrp1 PE=1 SV=3	13	13	12	8	10	9	8	7	68.4	20.583	14906000	10637000	20804000	11616000	6403000	2591600	18363000	12551000	26776000	13683000	6723000	2392800
P97314	Cysteine and glycine-rich protein 2	Csrp2	>sp|P97314|CSRP2_MOUSE Cysteine and glycine-rich protein 2 OS=Mus musculus GN=Csrp2 PE=1 SV=3	12	12	8	6	8	8	8	7	59.6	20.926	8629500	4189000	12827000	6821300	6423800	3072900	11220000	5608900	11096000	9545800	7822700	6606400
Q9D1B1		Cst6	>tr|Q9D1B1|Q9D1B1_MOUSE Cystatin E/M OS=Mus musculus GN=Cst6 PE=2 SV=1	6	6	4	4	4	5	5	5	48.3	16.796	3711000	1911500	1650200	1804600	6562500	3617600	6417900	1874200	1379900	1511100	7929300	7189900
Q62426	Cystatin-B	Cstb	>sp|Q62426|CYTB_MOUSE Cystatin-B OS=Mus musculus GN=Cstb PE=1 SV=1	7	7	5	4	5	5	4	4	87.8	11.045	10276000	9375400	12280000	13921000	4545100	2988900	15076000	12004000	10372000	18552000	5904800	4039500
Q8BIQ5;A2AEK1;Q8BIQ5-2;A2AEJ8	Cleavage stimulation factor subunit 2	Cstf2	>sp|Q8BIQ5|CSTF2_MOUSE Cleavage stimulation factor subunit 2 OS=Mus musculus GN=Cstf2 PE=1 SV=2;>tr|A2AEK1|A2AEK1_MOUSE AlphaCstF-64 variant 4 OS=Mus musculus GN=Cstf2 PE=2 SV=1;>sp|Q8BIQ5-2|CSTF2_MOUSE Isoform 2 of Cleavage stimulation factor subunit 2 OS	1	1	0	0	1	0	0	1	1.9	61.341	0	0	62641	0	0	35304	0	0	0	0	0	66827
P56546-2;P56546;Q91YZ2;O88712;O88712-2;E9PWQ9;E9Q0T4;O88712-3	C-terminal-binding protein 2;C-terminal-binding protein 1	Ctbp2;Ctbp1	>sp|P56546-2|CTBP2_MOUSE Isoform 2 of C-terminal-binding protein 2 OS=Mus musculus GN=Ctbp2;>sp|P56546|CTBP2_MOUSE C-terminal-binding protein 2 OS=Mus musculus GN=Ctbp2 PE=1 SV=2;>tr|Q91YZ2|Q91YZ2_MOUSE C-terminal binding protein 2, isoform CRA_b OS=Mus mu	4	4	1	1	4	2	0	0	4.8	107.13	116960	274500	963470	164100	0	0	0	0	945660	235170	0	0
Q8R242;Q8R242-2	Di-N-acetylchitobiase	Ctbs	>sp|Q8R242|DIAC_MOUSE Di-N-acetylchitobiase OS=Mus musculus GN=Ctbs PE=2 SV=2;>sp|Q8R242-2|DIAC_MOUSE Isoform 2 of Di-N-acetylchitobiase OS=Mus musculus GN=Ctbs	10	10	7	7	7	6	6	8	36.1	41.295	4386200	5732600	3400200	1898800	4945800	3131400	6974500	4366400	2910300	3292700	6738000	5960200
Q8VCN5	Cystathionine gamma-lyase	Cth	>sp|Q8VCN5|CGL_MOUSE Cystathionine gamma-lyase OS=Mus musculus GN=Cth PE=1 SV=1	6	6	3	0	2	3	0	0	16.8	43.567	269790	0	601280	851100	0	0	0	0	0	1120200	0	0
P26231;E0CXB9;Q61301;Q61301-3;Q61301-2;Q8BS72	Catenin alpha-1	Ctnna1	>sp|P26231|CTNA1_MOUSE Catenin alpha-1 OS=Mus musculus GN=Ctnna1 PE=1 SV=1	3	3	2	0	2	0	0	0	4.7	100.11	65224	0	164280	0	0	0	0	0	164280	0	0	0
Q02248;E9Q6A9;D3YUH4;F7BAC9;F7CRC6;F6QZ47;E9PW26;D3Z5Q1;D3Z7S6	Catenin beta-1	Ctnnb1	>sp|Q02248|CTNB1_MOUSE Catenin beta-1 OS=Mus musculus GN=Ctnnb1 PE=1 SV=1;>tr|E9Q6A9|E9Q6A9_MOUSE Catenin beta-1 OS=Mus musculus GN=Ctnnb1 PE=2 SV=1	15	11	6	7	9	4	4	2	23.4	85.47	1763500	1439300	2444400	1437000	518770	611140	2080900	1168800	1913900	2421100	628160	1861900
P70698	CTP synthase 1	Ctps	>sp|P70698|PYRG1_MOUSE CTP synthase 1 OS=Mus musculus GN=Ctps1 PE=1 SV=2	15	12	7	7	7	5	2	3	30.6	66.682	1184800	1695200	2601800	2179900	751150	254590	1517300	1975400	3124200	1889100	1106900	795490
P70303;P70303-2;P70303-3	CTP synthase 2	Ctps2	>sp|P70303|PYRG2_MOUSE CTP synthase 2 OS=Mus musculus GN=Ctps2 PE=1 SV=1;>sp|P70303-2|PYRG2_MOUSE Isoform 2 of CTP synthase 2 OS=Mus musculus GN=Ctps2;>sp|P70303-3|PYRG2_MOUSE Isoform 3 of CTP synthase 2 OS=Mus musculus GN=Ctps2	6	3	2	2	4	2	1	0	10.2	65.514	29491	0	167940	0	0	0	0	0	168200	0	0	0
G3X8T3;P16675;A2A5J9;A2A5J6;A2A5J8	Lysosomal protective protein;Lysosomal protective protein 32 kDa chain;Lysosomal protective protein 20 kDa chain	Ctsa	>tr|G3X8T3|G3X8T3_MOUSE Lysosomal protective protein OS=Mus musculus GN=Ctsa PE=4 SV=1;>sp|P16675|PPGB_MOUSE Lysosomal protective protein OS=Mus musculus GN=Ctsa PE=1 SV=1	15	15	11	11	12	9	14	15	35.2	55.726	27739000	25527000	30177000	20338000	45207000	37257000	37876000	29297000	24773000	29243000	54679000	74962000
P49935;D3Z437;D3YVI3	Pro-cathepsin H;Cathepsin H mini chain;Cathepsin H;Cathepsin H heavy chain;Cathepsin H light chain	Ctsh	>sp|P49935|CATH_MOUSE Pro-cathepsin H OS=Mus musculus GN=Ctsh PE=2 SV=2;>tr|D3Z437|D3Z437_MOUSE Pro-cathepsin H (Fragment) OS=Mus musculus GN=Ctsh PE=2 SV=1	9	9	3	6	2	3	4	6	29.4	37.17	818270	877700	603530	298570	3184200	1773000	684420	1030200	1192300	1082300	2618200	3779600
P55097	Cathepsin K	Ctsk	>sp|P55097|CATK_MOUSE Cathepsin K OS=Mus musculus GN=Ctsk PE=2 SV=2	2	2	2	0	1	0	1	1	10	36.888	169460	0	129730	0	85282	93095	219400	0	0	0	0	0
Q8BM88	Cathepsin O	Ctso	>sp|Q8BM88|CATO_MOUSE Cathepsin O OS=Mus musculus GN=Ctso PE=2 SV=1	7	7	5	3	3	3	4	3	23.4	34.723	2609600	858400	1108300	540280	3759300	1034400	2573200	1144800	1476500	960160	4604000	2244900
Q9WUU7	Cathepsin Z	Ctsz	>sp|Q9WUU7|CATZ_MOUSE Cathepsin Z OS=Mus musculus GN=Ctsz PE=2 SV=1	14	14	10	9	10	8	6	13	43.5	33.996	30043000	22108000	21857000	18599000	38070000	36634000	38045000	27324000	21635000	18517000	57276000	65254000
Q60598;Q921L6	Src substrate cortactin	Cttn	>sp|Q60598|SRC8_MOUSE Src substrate cortactin OS=Mus musculus GN=Cttn PE=1 SV=2;>tr|Q921L6|Q921L6_MOUSE Cortactin, isoform CRA_a OS=Mus musculus GN=Cttn PE=2 SV=1	17	17	9	5	10	4	6	5	33.5	61.249	2207700	2321800	6655600	1500100	796800	924510	2732400	2995800	6318200	2658100	1143500	1007000
Q9D4H8;Q9D4H8-2;E0CYT5;H7BX52	Cullin-2	Cul2	>sp|Q9D4H8|CUL2_MOUSE Cullin-2 OS=Mus musculus GN=Cul2 PE=1 SV=2;>sp|Q9D4H8-2|CUL2_MOUSE Isoform 2 of Cullin-2 OS=Mus musculus GN=Cul2;>tr|E0CYT5|E0CYT5_MOUSE Cullin-2 (Fragment) OS=Mus musculus GN=Cul2 PE=2 SV=1;>tr|H7BX52|H7BX52_MOUSE Cullin-2 OS=Mus mus	2	2	0	1	2	0	0	0	2.6	86.876	0	0	190320	0	0	0	0	0	190630	0	0	0
Q9JLV5;E9Q4T8	Cullin-3	Cul3	>sp|Q9JLV5|CUL3_MOUSE Cullin-3 OS=Mus musculus GN=Cul3 PE=1 SV=1;>tr|E9Q4T8|E9Q4T8_MOUSE Cullin-3 OS=Mus musculus GN=Cul3 PE=2 SV=1	3	3	0	0	2	1	0	1	4.6	88.947	0	0	423750	64953	0	58112	0	0	424320	0	0	0
Q3TCH7	Cullin-4A	Cul4a	>sp|Q3TCH7|CUL4A_MOUSE Cullin-4A OS=Mus musculus GN=Cul4a PE=1 SV=1	3	2	0	1	1	1	0	0	4.7	87.752	0	52312	141410	64408	0	0	0	0	141600	0	0	0
O35188	Fractalkine;Processed fractalkine	Cx3cl1	>sp|O35188|X3CL1_MOUSE Fractalkine OS=Mus musculus GN=Cx3cl1 PE=2 SV=3	6	6	5	5	4	2	4	5	11.9	42.098	7086700	9593900	3395900	7387500	4302600	4909800	7468200	4469100	2642900	19703000	2952100	11002000
P17515;D3YW23	C-X-C motif chemokine 10	Cxcl10	>sp|P17515|CXL10_MOUSE C-X-C motif chemokine 10 OS=Mus musculus GN=Cxcl10 PE=1 SV=1;>tr|D3YW23|D3YW23_MOUSE C-X-C motif chemokine 10 OS=Mus musculus GN=Cxcl10 PE=2 SV=1	3	3	3	0	0	0	1	3	27.6	10.789	495540	0	0	0	82363	745290	520640	0	0	0	0	1552400
H7BX38;P40224;P40224-1	Stromal cell-derived factor 1	Cxcl12	>tr|H7BX38|H7BX38_MOUSE Stromal cell-derived factor 1 OS=Mus musculus GN=Cxcl12 PE=2 SV=1;>sp|P40224|SDF1_MOUSE Stromal cell-derived factor 1 OS=Mus musculus GN=Cxcl12 PE=2 SV=2;>sp|P40224-1|SDF1_MOUSE Isoform Alpha of Stromal cell-derived factor 1 OS=Mus	2	2	0	1	2	1	1	0	18.5	13.634	0	573890	934790	426210	694530	0	0	0	936640	0	0	0
Q9D172	ES1 protein homolog, mitochondrial	D10Jhu81e	>sp|Q9D172|ES1_MOUSE ES1 protein homolog, mitochondrial OS=Mus musculus GN=D10Jhu81e PE=1 SV=1	6	6	1	3	6	2	1	1	39.8	28.09	311030	1473100	2517200	705350	174530	191610	0	1751300	2176200	1184300	0	0
Q99LF4	tRNA-splicing ligase RtcB homolog	D10Wsu52e	>sp|Q99LF4|RTCB_MOUSE tRNA-splicing ligase RtcB homolog OS=Mus musculus GN=D10Wsu52e PE=2 SV=1	2	2	1	2	0	0	0	0	5	55.249	0	139660	0	0	0	0	0	152640	0	0	0	0
Q91UZ6;G3UZE5		D17H6S56E-5	>tr|Q91UZ6|Q91UZ6_MOUSE DNA segment, Chr 17, human D6S56E 5, isoform CRA_c OS=Mus musculus GN=D17H6S56E-5 PE=2 SV=1	10	10	7	5	5	7	8	9	19.6	65.92	4279100	2042700	2240600	3860400	11579000	17803000	5050800	2086500	2572200	4817100	12967000	36040000
Q9CPT4	UPF0556 protein C19orf10 homolog	D17Wsu104e	>sp|Q9CPT4|CS010_MOUSE UPF0556 protein C19orf10 homolog OS=Mus musculus GN=D17Wsu104e PE=2 SV=1	6	6	5	4	5	4	3	4	52.4	17.982	11916000	12169000	6748900	5853900	6369500	2377900	14740000	12980000	7209800	9704900	8321400	3348500
P98078;E9QL31;P98078-2;F6TQN9;P98078-3;Q3TRE6;E9PX84;E0CXT5;Q9DCE6	Disabled homolog 2	Dab2	>sp|P98078|DAB2_MOUSE Disabled homolog 2 OS=Mus musculus GN=Dab2 PE=1 SV=2;>tr|E9QL31|E9QL31_MOUSE Disabled homolog 2 OS=Mus musculus GN=Dab2 PE=2 SV=1;>sp|P98078-2|DAB2_MOUSE Isoform p93 of Disabled homolog 2 OS=Mus musculus GN=Dab2;>tr|F6TQN9|F6TQN9_MOUS	2	2	0	0	2	0	0	0	3	82.311	0	0	180230	0	0	0	0	0	180230	0	0	0
Q8VC30	Bifunctional ATP-dependent dihydroxyacetone kinase/FAD-AMP lyase (cyclizing);ATP-dependent dihydroxyacetone kinase;FAD-AMP lyase (cyclizing)	Dak	>sp|Q8VC30|DHAK_MOUSE Bifunctional ATP-dependent dihydroxyacetone kinase/FAD-AMP lyase (cyclizing) OS=Mus musculus GN=Dak PE=2 SV=1	2	2	0	1	2	1	0	0	6.2	59.69	0	65946	191020	42848	0	0	0	0	191380	0	0	0
Q91XC8	Death-associated protein 1	Dap	>sp|Q91XC8|DAP1_MOUSE Death-associated protein 1 OS=Mus musculus GN=Dap PE=1 SV=3	5	5	2	3	3	2	0	2	51	11.154	243920	640720	1081500	726310	0	220200	537430	507930	0	0	0	0
Q922B2;Q8BJY7	Aspartate--tRNA ligase, cytoplasmic	Dars	>sp|Q922B2|SYDC_MOUSE Aspartate--tRNA ligase, cytoplasmic OS=Mus musculus GN=Dars PE=2 SV=2	19	19	14	13	16	14	7	10	46.1	57.147	5889600	10101000	10759000	6929100	2618900	2067900	8791700	9786300	10643000	8280600	4700800	4071900
Q3UGB5;Q9JII5;Q9JII5-2;D3Z4J1	DAZ-associated protein 1	Dazap1	>tr|Q3UGB5|Q3UGB5_MOUSE DAZ associated protein 1, isoform CRA_b OS=Mus musculus GN=Dazap1 PE=2 SV=1;>sp|Q9JII5|DAZP1_MOUSE DAZ-associated protein 1 OS=Mus musculus GN=Dazap1 PE=2 SV=2;>sp|Q9JII5-2|DAZP1_MOUSE Isoform 2 of DAZ-associated protein 1 OS=Mus mu	2	2	2	1	2	2	0	1	7.6	43.157	350330	228910	1045000	505280	0	80476	387560	0	1154700	631180	0	0
Q4VWZ5;F6WUQ1;P31786;M0QWU8;D3Z563	Acyl-CoA-binding protein	Dbi	>tr|Q4VWZ5|Q4VWZ5_MOUSE Acyl-CoA-binding protein OS=Mus musculus GN=Dbi PE=2 SV=1;>tr|F6WUQ1|F6WUQ1_MOUSE Acyl-CoA-binding protein (Fragment) OS=Mus musculus GN=Dbi PE=4 SV=1;>sp|P31786|ACBP_MOUSE Acyl-CoA-binding protein OS=Mus musculus GN=Dbi PE=1 SV=2;>	6	6	4	5	6	2	2	2	45.2	15.228	2538700	4346100	3347200	3331400	222540	273150	3960700	4714900	3062600	3522000	581770	871730
Q9QXS6;Q9QXS6-3;Q9QXS6-2;F7CPL2	Drebrin	Dbn1	>sp|Q9QXS6|DREB_MOUSE Drebrin OS=Mus musculus GN=Dbn1 PE=1 SV=4;>sp|Q9QXS6-3|DREB_MOUSE Isoform E2 of Drebrin OS=Mus musculus GN=Dbn1;>sp|Q9QXS6-2|DREB_MOUSE Isoform A2 of Drebrin OS=Mus musculus GN=Dbn1;>tr|F7CPL2|F7CPL2_MOUSE Drebrin (Fragment) OS=Mus mu	2	2	0	0	2	0	0	0	5.2	77.286	0	0	286280	0	0	0	0	0	287020	0	0	0
Q62418;Q62418-2;Q62418-3	Drebrin-like protein	Dbnl	>sp|Q62418|DBNL_MOUSE Drebrin-like protein OS=Mus musculus GN=Dbnl PE=1 SV=2;>sp|Q62418-2|DBNL_MOUSE Isoform 2 of Drebrin-like protein OS=Mus musculus GN=Dbnl;>sp|Q62418-3|DBNL_MOUSE Isoform 3 of Drebrin-like protein OS=Mus musculus GN=Dbnl	12	12	7	7	11	8	5	5	35.8	48.699	2324200	2149800	6139200	3667200	991160	1118600	3252900	3279200	5526200	4709100	1234400	1746300
Q91ZV3	Discoidin, CUB and LCCL domain-containing protein 2	Dcbld2	>sp|Q91ZV3|DCBD2_MOUSE Discoidin, CUB and LCCL domain-containing protein 2 OS=Mus musculus GN=Dcbld2 PE=2 SV=1	5	5	1	0	2	1	3	3	7.3	83.773	122450	0	455990	212890	565340	602410	0	0	599740	0	0	1004300
Q9DAR7;Q3TBW9;D6RFQ0	m7GpppX diphosphatase	Dcps	>sp|Q9DAR7|DCPS_MOUSE m7GpppX diphosphatase OS=Mus musculus GN=Dcps PE=1 SV=1;>tr|Q3TBW9|Q3TBW9_MOUSE m7GpppX diphosphatase OS=Mus musculus GN=Dcps PE=2 SV=1	9	9	8	7	5	7	3	3	35.2	38.988	3147800	4414700	5594300	4324300	1188800	673690	4944100	3693000	5990300	4105200	2374300	2007700
O08788;E9Q3M3;O08788-2;E9Q586;D3YX34	Dynactin subunit 1	Dctn1	>sp|O08788|DCTN1_MOUSE Dynactin subunit 1 OS=Mus musculus GN=Dctn1 PE=1 SV=3;>tr|E9Q3M3|E9Q3M3_MOUSE Dynactin subunit 1 OS=Mus musculus GN=Dctn1 PE=2 SV=1;>sp|O08788-2|DCTN1_MOUSE Isoform 2 of Dynactin subunit 1 OS=Mus musculus GN=Dctn1;>tr|E9Q586|E9Q586_M	17	17	6	5	11	5	2	3	17.6	141.67	495100	1066600	2111700	756680	208940	92228	667500	701670	2500200	804630	433650	276260
Q99KJ8	Dynactin subunit 2	Dctn2	>sp|Q99KJ8|DCTN2_MOUSE Dynactin subunit 2 OS=Mus musculus GN=Dctn2 PE=1 SV=3	13	13	8	9	10	9	4	5	39.3	44.116	2847900	3071600	5668200	2934800	714780	597520	4080200	2559100	5939200	3065600	1628700	1449600
Q9Z0Y1;E9Q919	Dynactin subunit 3	Dctn3	>sp|Q9Z0Y1|DCTN3_MOUSE Dynactin subunit 3 OS=Mus musculus GN=Dctn3 PE=2 SV=2	3	3	1	0	2	0	0	0	19.4	20.978	0	0	470680	0	0	0	0	0	471900	0	0	0
Q8CBY8;Q8CBY8-2	Dynactin subunit 4	Dctn4	>sp|Q8CBY8|DCTN4_MOUSE Dynactin subunit 4 OS=Mus musculus GN=Dctn4 PE=1 SV=1;>sp|Q8CBY8-2|DCTN4_MOUSE Isoform 2 of Dynactin subunit 4 OS=Mus musculus GN=Dctn4	2	2	1	1	2	1	0	0	6.4	53.056	54378	56592	383800	162700	0	0	0	0	384320	0	0	0
Q9WUB4;D3Z6H3;D3Z4E5;D3Z6A1	Dynactin subunit 6	Dctn6	>sp|Q9WUB4|DCTN6_MOUSE Dynactin subunit 6 OS=Mus musculus GN=Dctn6 PE=1 SV=1;>tr|D3Z6H3|D3Z6H3_MOUSE Dynactin 6, isoform CRA_b OS=Mus musculus GN=Dctn6 PE=4 SV=1;>tr|D3Z4E5|D3Z4E5_MOUSE Dynactin subunit 6 OS=Mus musculus GN=Dctn6 PE=2 SV=1;>tr|D3Z6A1|D3Z6A	2	2	0	1	2	1	1	1	16.8	20.67	0	86894	607920	231840	62049	50739	0	0	608460	0	0	0
Q9QZ73;Q3UT23;D3Z2L7;D3Z0B8;D3YUG2;Q8BZJ7;Q8BZJ7-2;G5E8Q6;Q8BZJ7-4;G5E8Q5	DCN1-like protein 1;DCN1-like protein 2	Dcun1d1;Dcun1d2	>sp|Q9QZ73|DCNL1_MOUSE DCN1-like protein 1 OS=Mus musculus GN=Dcun1d1 PE=2 SV=1;>tr|Q3UT23|Q3UT23_MOUSE DCN1-like protein 1 OS=Mus musculus GN=Dcun1d1 PE=2 SV=1;>tr|D3Z2L7|D3Z2L7_MOUSE DCN1-like protein 1 (Fragment) OS=Mus musculus GN=Dcun1d1 PE=2 SV=1;>tr	4	4	2	4	3	2	0	0	16.6	30.097	382430	1380200	1134800	215710	0	0	426830	1469000	1159100	411050	0	0
Q91X52;A2AC16	L-xylulose reductase	Dcxr	>sp|Q91X52|DCXR_MOUSE L-xylulose reductase OS=Mus musculus GN=Dcxr PE=2 SV=2;>tr|A2AC16|A2AC16_MOUSE Dicarbonyl L-xylulose reductase, isoform CRA_a OS=Mus musculus GN=Dcxr PE=4 SV=1	3	3	3	1	1	1	0	0	18	25.746	178280	0	76046	187490	0	0	0	0	0	246520	0	0
Q9CWS0;D3YU15	N(G),N(G)-dimethylarginine dimethylaminohydrolase 1	Ddah1	>sp|Q9CWS0|DDAH1_MOUSE N(G),N(G)-dimethylarginine dimethylaminohydrolase 1 OS=Mus musculus GN=Ddah1 PE=1 SV=3;>tr|D3YU15|D3YU15_MOUSE Dimethylarginine dimethylaminohydrolase 1, isoform CRA_a OS=Mus musculus GN=Ddah1 PE=4 SV=1	4	4	2	2	2	2	0	2	21.4	31.381	358450	524240	650460	250190	0	207160	0	568120	696710	310100	0	0
Q3U1J4	DNA damage-binding protein 1	Ddb1	>sp|Q3U1J4|DDB1_MOUSE DNA damage-binding protein 1 OS=Mus musculus GN=Ddb1 PE=1 SV=2	37	37	27	21	26	25	17	20	38	126.85	16376000	17789000	28189000	20992000	7224700	7314000	24607000	16853000	23464000	24031000	13069000	18227000
O35215;G3UYJ7;G3UZN1	D-dopachrome decarboxylase	Ddt;Gm20441	>sp|O35215|DOPD_MOUSE D-dopachrome decarboxylase OS=Mus musculus GN=Ddt PE=1 SV=3;>tr|G3UYJ7|G3UYJ7_MOUSE Protein Gm20441 (Fragment) OS=Mus musculus GN=Gm20441 PE=4 SV=1;>tr|G3UZN1|G3UZN1_MOUSE D-dopachrome decarboxylase OS=Mus musculus GN=Ddt PE=2 SV=1	8	8	6	3	4	6	3	3	86.4	13.077	6479700	3216100	6714400	6403200	1535400	1105300	5908400	6859200	8359200	5417500	2154600	2590600
Q91VR5	ATP-dependent RNA helicase DDX1	Ddx1	>sp|Q91VR5|DDX1_MOUSE ATP-dependent RNA helicase DDX1 OS=Mus musculus GN=Ddx1 PE=1 SV=1	3	3	0	0	2	1	0	0	5.1	82.499	0	0	403470	37341	0	0	0	0	404030	0	0	0
Q3U741;Q501J6;Q8BTS0;Q61656;Q501J6-2;Q62167;P16381;Q62095	Probable ATP-dependent RNA helicase DDX17;Probable ATP-dependent RNA helicase DDX5	Ddx17;Ddx5	>tr|Q3U741|Q3U741_MOUSE DEAD (Asp-Glu-Ala-Asp) box polypeptide 17, isoform CRA_a OS=Mus musculus GN=Ddx17 PE=2 SV=1;>sp|Q501J6|DDX17_MOUSE Probable ATP-dependent RNA helicase DDX17 OS=Mus musculus GN=Ddx17 PE=2 SV=1;>tr|Q8BTS0|Q8BTS0_MOUSE DEAD (Asp-Glu-Al	5	5	2	1	2	1	0	0	9.4	72.584	224770	90001	826730	70259	0	0	0	0	827740	0	0	0
Q9JIK5	Nucleolar RNA helicase 2	Ddx21	>sp|Q9JIK5|DDX21_MOUSE Nucleolar RNA helicase 2 OS=Mus musculus GN=Ddx21 PE=1 SV=3	2	2	2	1	2	1	0	1	3.8	93.55	426590	479570	646900	377360	0	26881	558760	0	0	0	0	0
Q8VDW0;Q8VDW0-2	ATP-dependent RNA helicase DDX39A	Ddx39a	>sp|Q8VDW0|DX39A_MOUSE ATP-dependent RNA helicase DDX39A OS=Mus musculus GN=Ddx39a PE=2 SV=1	9	1	6	7	9	7	5	6	19.2	49.067	0	156950	432220	0	0	0	0	0	432670	0	0	0
Q9Z1N5;G3UXI6;D6RHT5	Spliceosome RNA helicase Ddx39b	Ddx39b	>sp|Q9Z1N5|DX39B_MOUSE Spliceosome RNA helicase Ddx39b OS=Mus musculus GN=Ddx39b PE=1 SV=1	14	6	10	9	13	12	7	9	33.4	49.035	12158000	12564000	19011000	19940000	4953600	4460400	19660000	14351000	17622000	18639000	9746700	10279000
Q810A7;Q810A7-2	ATP-dependent RNA helicase DDX42	Ddx42	>sp|Q810A7|DDX42_MOUSE ATP-dependent RNA helicase DDX42 OS=Mus musculus GN=Ddx42 PE=1 SV=3;>sp|Q810A7-2|DDX42_MOUSE Isoform 2 of ATP-dependent RNA helicase DDX42 OS=Mus musculus GN=Ddx42	6	6	2	2	4	2	0	0	8.9	101.96	117850	528040	540990	98245	0	0	0	0	440390	230480	0	0
Q6Q899;A2AP29;Q6Q899-2;Q6Q899-3;Q6Q899-4	Probable ATP-dependent RNA helicase DDX58	Ddx58	>sp|Q6Q899|DDX58_MOUSE Probable ATP-dependent RNA helicase DDX58 OS=Mus musculus GN=Ddx58 PE=1 SV=2;>tr|A2AP29|A2AP29_MOUSE Probable ATP-dependent RNA helicase DDX58 (Fragment) OS=Mus musculus GN=Ddx58 PE=2 SV=1;>sp|Q6Q899-2|DDX58_MOUSE Isoform 2 of Probab	24	24	18	14	14	11	7	11	30.7	105.97	5748200	3949000	8713700	2993400	1843900	1889300	5053000	4464900	6982100	6316100	3609000	4213500
P54823	Probable ATP-dependent RNA helicase DDX6	Ddx6	>sp|P54823|DDX6_MOUSE Probable ATP-dependent RNA helicase DDX6 OS=Mus musculus GN=Ddx6 PE=2 SV=1	7	7	4	3	6	3	1	1	20.5	54.191	1058800	658930	2193100	1006500	216380	28036	1323900	986460	1723400	1594000	0	0
Q9CQJ6;E9Q0G1	Density-regulated protein	Denr	>sp|Q9CQJ6|DENR_MOUSE Density-regulated protein OS=Mus musculus GN=Denr PE=2 SV=1;>tr|E9Q0G1|E9Q0G1_MOUSE Density-regulated protein (Fragment) OS=Mus musculus GN=Denr PE=2 SV=1	2	2	1	0	2	0	0	0	12.6	22.166	58607	0	50481	0	0	0	0	0	50612	0	0	0
P00375	Dihydrofolate reductase	Dhfr	>sp|P00375|DYR_MOUSE Dihydrofolate reductase OS=Mus musculus GN=Dhfr PE=1 SV=3	5	5	5	2	3	2	0	1	32.6	21.606	1067100	515170	807470	433730	0	110550	877170	997800	563880	919920	0	0
O35286	Putative pre-mRNA-splicing factor ATP-dependent RNA helicase DHX15	Dhx15	>sp|O35286|DHX15_MOUSE Putative pre-mRNA-splicing factor ATP-dependent RNA helicase DHX15 OS=Mus musculus GN=Dhx15 PE=2 SV=2	7	7	5	2	4	3	0	1	10.6	91.006	437380	305760	659610	202430	0	252670	425660	478740	393310	543900	0	0
E9QNN1;O70133-2;O70133;O70133-3	ATP-dependent RNA helicase A	Dhx9	>tr|E9QNN1|E9QNN1_MOUSE ATP-dependent RNA helicase A OS=Mus musculus GN=Dhx9 PE=2 SV=1;>sp|O70133-2|DHX9_MOUSE Isoform 2 of ATP-dependent RNA helicase A OS=Mus musculus GN=Dhx9;>sp|O70133|DHX9_MOUSE ATP-dependent RNA helicase A OS=Mus musculus GN=Dhx9 PE=1	6	6	3	1	1	2	0	0	5.6	149.69	396000	248630	128150	138700	0	0	525210	0	0	0	0	0
E9PV41;E9PXV7;O08808;D3Z074;Q6NS79	Protein diaphanous homolog 1	Diap1;Diaph1	>tr|E9PV41|E9PV41_MOUSE Protein Diap1 OS=Mus musculus GN=Diap1 PE=2 SV=1;>tr|E9PXV7|E9PXV7_MOUSE Protein Diap1 OS=Mus musculus GN=Diap1 PE=2 SV=1;>sp|O08808|DIAP1_MOUSE Protein diaphanous homolog 1 OS=Mus musculus GN=Diaph1 PE=1 SV=1;>tr|D3Z074|D3Z074_MOUS	2	2	0	0	2	1	0	0	1.4	140.4	0	0	266380	334950	0	0	0	0	266840	0	0	0
Q9ESX5	H/ACA ribonucleoprotein complex subunit 4	Dkc1	>sp|Q9ESX5|DKC1_MOUSE H/ACA ribonucleoprotein complex subunit 4 OS=Mus musculus GN=Dkc1 PE=1 SV=4	1	1	1	0	1	1	0	0	3.5	57.401	39718	0	35724	47464	0	0	0	0	0	62558	0	0
O08749	Dihydrolipoyl dehydrogenase, mitochondrial	Dld	>sp|O08749|DLDH_MOUSE Dihydrolipoyl dehydrogenase, mitochondrial OS=Mus musculus GN=Dld PE=1 SV=2	13	13	9	7	9	9	7	6	29.1	54.272	4182100	4050000	6698200	4611800	3201200	1365400	4598900	4677900	6355400	4717400	3982700	5063300
Q811D0-3;E9Q9H0;Q811D0;Q811D0-2;H7BWY4;D3Z3B8;Q91XM9-7;Q91XM9-4;E9Q2L2;Q91XM9-2;Q91XM9;Q91XM9-8;Q91XM9-6;Q91XM9-3;Q62108-2;D3YUZ8;Q62108;Q62108-3;Q91XM9-5;F6UDT8;B1AR31;E9PXG2	Disks large homolog 1	Dlg1	>sp|Q811D0-3|DLG1_MOUSE Isoform 3 of Disks large homolog 1 OS=Mus musculus GN=Dlg1;>tr|E9Q9H0|E9Q9H0_MOUSE Disks large homolog 1 OS=Mus musculus GN=Dlg1 PE=2 SV=1;>sp|Q811D0|DLG1_MOUSE Disks large homolog 1 OS=Mus musculus GN=Dlg1 PE=1 SV=1;>sp|Q811D0-2|DL	3	3	2	0	1	2	1	0	5.1	102.98	413820	0	200550	216630	677510	0	582180	0	0	244080	0	0
Q9D2G2	Dihydrolipoyllysine-residue succinyltransferase component of 2-oxoglutarate dehydrogenase complex, mitochondrial	Dlst	>sp|Q9D2G2|ODO2_MOUSE Dihydrolipoyllysine-residue succinyltransferase component of 2-oxoglutarate dehydrogenase complex, mitochondrial OS=Mus musculus GN=Dlst PE=1 SV=1	1	1	0	0	0	1	0	0	2.4	48.994	0	0	0	225340	0	0	0	0	0	296410	0	0
K3W4R0;Q69Z23;E9Q7P0;Q69Z23-2;A2A520	Dynein heavy chain 17, axonemal	Dnah17;Dnahc17	>tr|K3W4R0|K3W4R0_MOUSE Protein Dnahc17 OS=Mus musculus GN=Dnahc17 PE=4 SV=1;>sp|Q69Z23|DYH17_MOUSE Dynein heavy chain 17, axonemal OS=Mus musculus GN=Dnah17 PE=2 SV=2;>tr|E9Q7P0|E9Q7P0_MOUSE Protein Dnahc17 OS=Mus musculus GN=Dnahc17 PE=2 SV=1;>sp|Q69Z23-	2	2	0	1	0	1	0	0	0.5	511.46	0	940070	0	247890	0	0	0	1053900	0	0	0	0
P63037;B1AXY1;B1AXY0	DnaJ homolog subfamily A member 1	Dnaja1	>sp|P63037|DNJA1_MOUSE DnaJ homolog subfamily A member 1 OS=Mus musculus GN=Dnaja1 PE=1 SV=1;>tr|B1AXY1|B1AXY1_MOUSE DnaJ homolog subfamily A member 1 (Fragment) OS=Mus musculus GN=Dnaja1 PE=2 SV=1	4	4	0	0	4	1	0	0	14.4	44.868	0	0	973880	125980	0	0	0	0	975180	0	0	0
Q9QYJ0	DnaJ homolog subfamily A member 2	Dnaja2	>sp|Q9QYJ0|DNJA2_MOUSE DnaJ homolog subfamily A member 2 OS=Mus musculus GN=Dnaja2 PE=1 SV=1	3	3	1	1	2	1	0	0	7	45.745	55843	174220	406460	279950	0	0	0	0	406950	0	0	0
Q99KV1	DnaJ homolog subfamily B member 11	Dnajb11	>sp|Q99KV1|DJB11_MOUSE DnaJ homolog subfamily B member 11 OS=Mus musculus GN=Dnajb11 PE=1 SV=1	9	9	6	6	6	6	6	8	32.7	40.555	4789600	3188500	3295900	3402200	4424200	4880200	6190000	4397900	3584100	5654100	5578000	7274500
Q9D832	DnaJ homolog subfamily B member 4	Dnajb4	>sp|Q9D832|DNJB4_MOUSE DnaJ homolog subfamily B member 4 OS=Mus musculus GN=Dnajb4 PE=2 SV=1	2	2	2	0	1	1	0	0	7.7	37.781	0	0	91588	87423	0	0	0	0	0	115220	0	0
Q91YW3	DnaJ homolog subfamily C member 3	Dnajc3	>sp|Q91YW3|DNJC3_MOUSE DnaJ homolog subfamily C member 3 OS=Mus musculus GN=Dnajc3 PE=1 SV=1	5	5	3	3	2	2	3	1	13.1	57.463	1105900	312110	170930	557670	1256900	259050	992690	470250	1017300	911340	950400	0
Q6NZB0;A2ALF3;F6TQL3;A2ALF0;F7CXJ2;D3Z4I5;F6QIL6;E9PZT4	DnaJ homolog subfamily C member 8	Dnajc8	>sp|Q6NZB0|DNJC8_MOUSE DnaJ homolog subfamily C member 8 OS=Mus musculus GN=Dnajc8 PE=2 SV=2;>tr|A2ALF3|A2ALF3_MOUSE DnaJ homolog subfamily C member 8 OS=Mus musculus GN=Dnajc8 PE=2 SV=1;>tr|F6TQL3|F6TQL3_MOUSE DnaJ homolog subfamily C member 8 (Fragment)	6	6	4	2	4	2	0	1	19.8	29.812	598700	796480	1333700	637060	0	63040	959820	0	1026300	965480	0	0
Q91WN1	DnaJ homolog subfamily C member 9	Dnajc9	>sp|Q91WN1|DNJC9_MOUSE DnaJ homolog subfamily C member 9 OS=Mus musculus GN=Dnajc9 PE=2 SV=2	2	2	0	1	1	1	0	0	11.6	30.059	0	31027	159340	32620	0	0	0	0	159530	0	0	0
P56542;D3Z512;D3Z5U3	Deoxyribonuclease-2-alpha	Dnase2;Dnase2a	>sp|P56542|DNS2A_MOUSE Deoxyribonuclease-2-alpha OS=Mus musculus GN=Dnase2 PE=2 SV=1;>tr|D3Z512|D3Z512_MOUSE Protein Dnase2a OS=Mus musculus GN=Dnase2a PE=2 SV=1;>tr|D3Z5U3|D3Z5U3_MOUSE Protein Dnase2a (Fragment) OS=Mus musculus GN=Dnase2a PE=2 SV=1	6	6	1	0	1	1	2	6	17.8	38.81	141370	0	33100	101950	232200	629550	0	0	0	0	424410	1084500
P39053;P39053-4;P39053-6;P39053-2;P39053-3;P39053-5	Dynamin-1	Dnm1	>sp|P39053|DYN1_MOUSE Dynamin-1 OS=Mus musculus GN=Dnm1 PE=1 SV=2;>sp|P39053-4|DYN1_MOUSE Isoform 4 of Dynamin-1 OS=Mus musculus GN=Dnm1;>sp|P39053-6|DYN1_MOUSE Isoform 6 of Dynamin-1 OS=Mus musculus GN=Dnm1;>sp|P39053-2|DYN1_MOUSE Isoform 2 of Dynamin-1 O	5	2	2	1	3	1	0	0	5.7	97.802	0	0	297600	0	0	0	0	0	297600	0	0	0
Q8K1M6;Q8K1M6-2;E9PUD2;Q8K1M6-3;Q8K1M6-4;Q8K1M6-5	Dynamin-1-like protein	Dnm1l	>sp|Q8K1M6|DNM1L_MOUSE Dynamin-1-like protein OS=Mus musculus GN=Dnm1l PE=1 SV=2;>sp|Q8K1M6-2|DNM1L_MOUSE Isoform 2 of Dynamin-1-like protein OS=Mus musculus GN=Dnm1l;>tr|E9PUD2|E9PUD2_MOUSE Dynamin-1-like protein OS=Mus musculus GN=Dnm1l PE=2 SV=1;>sp|Q8K	5	5	3	2	4	4	0	0	7.5	82.657	1098900	386490	932120	733170	0	0	923120	822370	906010	1123800	0	0
F8WIV5;G3X9G4;P39054;Q3TCR7;P39054-2;Q3T9X3;G3UZZ3;G3UXX2	Dynamin-2	Dnm2	>tr|F8WIV5|F8WIV5_MOUSE Dynamin-2 OS=Mus musculus GN=Dnm2 PE=3 SV=2;>tr|G3X9G4|G3X9G4_MOUSE Dynamin-2 OS=Mus musculus GN=Dnm2 PE=2 SV=1;>sp|P39054|DYN2_MOUSE Dynamin-2 OS=Mus musculus GN=Dnm2 PE=1 SV=2;>tr|Q3TCR7|Q3TCR7_MOUSE Dynamin-2 OS=Mus musculus GN=D	5	2	2	1	3	2	0	0	5.6	98.096	259470	232710	1055900	404310	0	0	0	0	1104400	485000	0	0
Q9Z2W0	Aspartyl aminopeptidase	Dnpep	>sp|Q9Z2W0|DNPEP_MOUSE Aspartyl aminopeptidase OS=Mus musculus GN=Dnpep PE=2 SV=2	13	13	7	6	9	7	4	10	31.1	52.206	7793300	5582900	11858000	9369600	3215100	6197500	9822800	9339400	12534000	11674000	5700400	7417300
Q99KK7	Dipeptidyl peptidase 3	Dpp3	>sp|Q99KK7|DPP3_MOUSE Dipeptidyl peptidase 3 OS=Mus musculus GN=Dpp3 PE=2 SV=2	18	18	9	11	9	10	5	6	32.5	82.897	3223600	5278000	3096800	4665700	1189200	1383200	4623500	4630900	5167000	3834800	1549100	3663300
O08553	Dihydropyrimidinase-related protein 2	Dpysl2	>sp|O08553|DPYL2_MOUSE Dihydropyrimidinase-related protein 2 OS=Mus musculus GN=Dpysl2 PE=1 SV=2	20	16	18	15	15	16	12	11	50	62.277	15896000	20256000	30916000	16931000	6070400	6461400	19578000	17855000	31344000	20244000	10660000	17082000
E9PWE8;Q62188;Q3TT92;D3YUS0;D3Z567	Dihydropyrimidinase-related protein 3	Dpysl3	>tr|E9PWE8|E9PWE8_MOUSE Dihydropyrimidinase-related protein 3 OS=Mus musculus GN=Dpysl3 PE=2 SV=1;>sp|Q62188|DPYL3_MOUSE Dihydropyrimidinase-related protein 3 OS=Mus musculus GN=Dpysl3 PE=1 SV=1;>tr|Q3TT92|Q3TT92_MOUSE Dihydropyrimidinase-related protein 3	20	16	14	14	13	12	7	6	43.9	73.884	7326200	9746000	11305000	7137600	2423300	1011200	8604100	9278600	12281000	8845300	4031100	3218100
Q7TSF1;Q61495;Q7TSF0	Desmoglein-1-beta;Desmoglein-1-alpha;Desmoglein-1-gamma	Dsg1b;Dsg1a;Dsg1c	>sp|Q7TSF1|DSG1B_MOUSE Desmoglein-1-beta OS=Mus musculus GN=Dsg1b PE=1 SV=1;>sp|Q61495|DSG1A_MOUSE Desmoglein-1-alpha OS=Mus musculus GN=Dsg1a PE=2 SV=2;>sp|Q7TSF0|DSG1C_MOUSE Desmoglein-1-gamma OS=Mus musculus GN=Dsg1c PE=1 SV=1	1	1	0	0	0	1	0	0	0.9	114.45	0	0	0	144020	0	0	0	0	0	188930	0	0
E9Q557;E9PZW0	Desmoplakin	Dsp	>sp|E9Q557|DESP_MOUSE Desmoplakin OS=Mus musculus GN=Dsp PE=2 SV=1;>tr|E9PZW0|E9PZW0_MOUSE Desmoplakin OS=Mus musculus GN=Dsp PE=2 SV=1	2	2	1	1	1	2	1	1	0.7	332.91	3633900	2994800	2368600	1384200	7622600	4747700	0	0	0	0	0	8971400
Q9R0P5	Destrin	Dstn	>sp|Q9R0P5|DEST_MOUSE Destrin OS=Mus musculus GN=Dstn PE=1 SV=3	12	12	9	8	9	5	7	7	56.4	18.521	11751000	11315000	21712000	5926500	8864200	6923900	18596000	11328000	17261000	12155000	12565000	10565000
Q3UIR3;Q3UIR3-2	E3 ubiquitin-protein ligase DTX3L	Dtx3l	>sp|Q3UIR3|DTX3L_MOUSE E3 ubiquitin-protein ligase DTX3L OS=Mus musculus GN=Dtx3l PE=2 SV=1;>sp|Q3UIR3-2|DTX3L_MOUSE Isoform 2 of E3 ubiquitin-protein ligase DTX3L OS=Mus musculus GN=Dtx3l	7	7	1	1	6	3	0	0	16	83.043	145040	0	1006400	346730	0	0	0	0	853620	609520	0	0
Q9CQ43		Dut	>tr|Q9CQ43|Q9CQ43_MOUSE Deoxyuridine triphosphatase OS=Mus musculus GN=Dut PE=2 SV=1	3	2	0	2	2	1	0	0	19.1	17.384	0	167520	250030	118570	0	0	0	0	250500	0	0	0
Q9JHU4	Cytoplasmic dynein 1 heavy chain 1	Dync1h1	>sp|Q9JHU4|DYHC1_MOUSE Cytoplasmic dynein 1 heavy chain 1 OS=Mus musculus GN=Dync1h1 PE=1 SV=2	44	44	19	12	30	13	1	6	11.6	532.04	2779700	1870200	7131000	1665400	135000	298840	3266800	1451700	7613700	2703500	0	607940
A2BFF9;A2BFF5;Q3TPJ8;O88487;A2BFF8	Cytoplasmic dynein 1 intermediate chain 2	Dync1i2	>tr|A2BFF9|A2BFF9_MOUSE Cytoplasmic dynein 1 intermediate chain 2 OS=Mus musculus GN=Dync1i2 PE=4 SV=1;>tr|A2BFF5|A2BFF5_MOUSE Cytoplasmic dynein 1 intermediate chain 2 OS=Mus musculus GN=Dync1i2 PE=2 SV=1;>tr|Q3TPJ8|Q3TPJ8_MOUSE Cytoplasmic dynein 1 inter	4	4	3	3	4	3	0	0	10.7	71.424	471360	1718300	3577800	713450	0	0	682710	1295100	3915200	1172000	0	0
P63168	Dynein light chain 1, cytoplasmic	Dynll1	>sp|P63168|DYL1_MOUSE Dynein light chain 1, cytoplasmic OS=Mus musculus GN=Dynll1 PE=1 SV=1	3	1	2	2	2	2	0	2	49.4	10.366	0	153490	0	152900	0	0	0	0	0	201140	0	0
Q9D0M5;D6RIN4;Q80ZS7	Dynein light chain 2, cytoplasmic	Dynll2	>sp|Q9D0M5|DYL2_MOUSE Dynein light chain 2, cytoplasmic OS=Mus musculus GN=Dynll2 PE=1 SV=1;>tr|D6RIN4|D6RIN4_MOUSE Dynein light chain 2, cytoplasmic OS=Mus musculus GN=Dynll2 PE=2 SV=1	4	2	3	2	4	2	1	2	57.3	10.35	911020	571130	2716900	359090	276040	310070	959690	909420	1505000	1029600	0	1208100
A2AVR9;P62627	Dynein light chain roadblock-type 1	Dynlrb1	>tr|A2AVR9|A2AVR9_MOUSE Dynein light chain roadblock-type 1 OS=Mus musculus GN=Dynlrb1 PE=2 SV=1;>sp|P62627|DLRB1_MOUSE Dynein light chain roadblock-type 1 OS=Mus musculus GN=Dynlrb1 PE=1 SV=3	2	2	0	2	1	1	1	1	20.2	11.928	0	928910	696000	291630	218550	111270	0	1043800	0	0	0	0
Q58FA4	Transcription factor E2F8	E2f8	>sp|Q58FA4|E2F8_MOUSE Transcription factor E2F8 OS=Mus musculus GN=E2f8 PE=1 SV=1	1	1	0	1	1	1	0	0	1.6	93.275	0	982460	1318000	519690	0	0	0	0	0	684970	0	0
Q9D9V3;Q9D9V3-2;E0CXS3	Ethylmalonyl-CoA decarboxylase	Echdc1	>sp|Q9D9V3|ECHD1_MOUSE Ethylmalonyl-CoA decarboxylase OS=Mus musculus GN=Echdc1 PE=1 SV=2;>sp|Q9D9V3-2|ECHD1_MOUSE Isoform 2 of Ethylmalonyl-CoA decarboxylase OS=Mus musculus GN=Echdc1;>tr|E0CXS3|E0CXS3_MOUSE Ethylmalonyl-CoA decarboxylase (Fragment) OS=Mu	2	2	0	0	2	1	0	0	7.5	35.467	0	0	600690	202960	0	0	0	0	601940	0	0	0
P42125	Enoyl-CoA delta isomerase 1, mitochondrial	Eci1	>sp|P42125|ECI1_MOUSE Enoyl-CoA delta isomerase 1, mitochondrial OS=Mus musculus GN=Eci1 PE=2 SV=2	8	8	5	4	4	4	0	1	30.4	32.25	1196500	480770	1237900	557380	0	137380	1284800	477560	1500200	820640	0	0
Q6PDI5;Q6PDI5-2;A2ALV7;A2ALV6;A2ALV8	Proteasome-associated protein ECM29 homolog	Ecm29;AI314180	>sp|Q6PDI5|ECM29_MOUSE Proteasome-associated protein ECM29 homolog OS=Mus musculus GN=Ecm29 PE=1 SV=3;>sp|Q6PDI5-2|ECM29_MOUSE Isoform 2 of Proteasome-associated protein ECM29 homolog OS=Mus musculus GN=Ecm29;>tr|A2ALV7|A2ALV7_MOUSE Protein AI314180 (Fragm	2	2	0	0	2	0	0	0	1.6	203.7	0	0	324960	0	0	0	0	0	325090	0	0	0
Q8BX35	Tumor necrosis factor receptor superfamily member 27	Eda2r	>sp|Q8BX35|TNR27_MOUSE Tumor necrosis factor receptor superfamily member 27 OS=Mus musculus GN=Eda2r PE=2 SV=1	1	1	1	1	1	0	0	0	4.7	33.066	151250	205660	83151	0	0	0	0	230420	0	0	0	0
Q8BL66	Early endosome antigen 1	Eea1	>sp|Q8BL66|EEA1_MOUSE Early endosome antigen 1 OS=Mus musculus GN=Eea1 PE=1 SV=2	11	11	4	2	8	3	1	0	10.3	160.91	429020	74558	1529600	411690	28523	0	548430	0	1546700	0	0	0
P10126;D3YZ68;D3Z3I8;P62631	Elongation factor 1-alpha 1;Elongation factor 1-alpha 2	Eef1a1;Eef1a2	>sp|P10126|EF1A1_MOUSE Elongation factor 1-alpha 1 OS=Mus musculus GN=Eef1a1 PE=1 SV=3;>tr|D3YZ68|D3YZ68_MOUSE Elongation factor 1-alpha 1 (Fragment) OS=Mus musculus GN=Eef1a1 PE=2 SV=1;>tr|D3Z3I8|D3Z3I8_MOUSE Elongation factor 1-alpha 1 (Fragment) OS=Mus	22	22	14	16	19	13	14	13	58.4	50.113	161500000	233900000	292490000	157160000	102430000	51568000	199570000	268150000	324740000	189310000	118210000	102570000
O70251;G3UZ47;G3UX43;M0QWH8;M0QWK5	Elongation factor 1-beta	Eef1b	>sp|O70251|EF1B_MOUSE Elongation factor 1-beta OS=Mus musculus GN=Eef1b PE=1 SV=5	8	7	5	4	5	5	3	4	54.2	24.693	4362400	4664700	7218500	8505400	324710	1527500	5350500	6481400	9191300	9432800	0	1843200
P57776-3;P57776;Q80T06;Q91VK2;E9QN08;D3YUQ9;D3YY68;D3YZT9	Elongation factor 1-delta	Eef1d	>sp|P57776-3|EF1D_MOUSE Isoform 3 of Elongation factor 1-delta OS=Mus musculus GN=Eef1d;>sp|P57776|EF1D_MOUSE Elongation factor 1-delta OS=Mus musculus GN=Eef1d PE=1 SV=3;>tr|Q80T06|Q80T06_MOUSE Elongation factor 1-delta OS=Mus musculus GN=Eef1d PE=2 SV=1;	12	1	7	8	10	7	5	2	22.9	72.931	11026000	13117000	16880000	8052400	7133100	607910	13460000	13406000	18338000	9148800	9929600	2709400
F6ZFU0;P57776-2;D3Z7N2		Eef1d	>tr|F6ZFU0|F6ZFU0_MOUSE Elongation factor 1-delta (Fragment) OS=Mus musculus GN=Eef1d PE=2 SV=1;>sp|P57776-2|EF1D_MOUSE Isoform 2 of Elongation factor 1-delta OS=Mus musculus GN=Eef1d;>tr|D3Z7N2|D3Z7N2_MOUSE Elongation factor 1-delta (Fragment) OS=Mus musc	12	1	7	8	10	6	5	2	26.8	61.391	196780	803210	2847200	0	0	0	0	0	2853900	0	0	0
Q9D8N0	Elongation factor 1-gamma	Eef1g	>sp|Q9D8N0|EF1G_MOUSE Elongation factor 1-gamma OS=Mus musculus GN=Eef1g PE=1 SV=3	27	27	21	20	19	21	16	23	60	50.06	63381000	80004000	93120000	58443000	32017000	23899000	89392000	82079000	97350000	81087000	37325000	42077000
P58252	Elongation factor 2	Eef2	>sp|P58252|EF2_MOUSE Elongation factor 2 OS=Mus musculus GN=Eef2 PE=1 SV=2	57	56	42	37	46	42	34	40	64.8	95.313	249570000	300850000	416690000	296460000	123790000	75400000	280380000	367850000	467490000	388950000	149920000	116250000
Q8C845;Q9D8Y0;Q9D4J1	EF-hand domain-containing protein D2	Efhd2	>tr|Q8C845|Q8C845_MOUSE EF-hand domain-containing protein D2 OS=Mus musculus GN=Efhd2 PE=2 SV=1;>sp|Q9D8Y0|EFHD2_MOUSE EF-hand domain-containing protein D2 OS=Mus musculus GN=Efhd2 PE=1 SV=1	6	6	3	1	2	1	1	0	24.2	26.8	231230	158960	311910	42815	152710	0	297150	0	0	0	0	0
O08543;O08543-2	Ephrin-A5	Efna5	>sp|O08543|EFNA5_MOUSE Ephrin-A5 OS=Mus musculus GN=Efna5 PE=1 SV=1;>sp|O08543-2|EFNA5_MOUSE Isoform Short of Ephrin-A5 OS=Mus musculus GN=Efna5	2	2	0	0	0	0	2	1	14.5	26.339	0	0	0	0	237450	74808	0	0	0	0	271170	0
A2AH85;O08810;G3UZ34;G3UXK8	116 kDa U5 small nuclear ribonucleoprotein component	Eftud2	>tr|A2AH85|A2AH85_MOUSE 116 kDa U5 small nuclear ribonucleoprotein component OS=Mus musculus GN=Eftud2 PE=4 SV=1;>sp|O08810|U5S1_MOUSE 116 kDa U5 small nuclear ribonucleoprotein component OS=Mus musculus GN=Eftud2 PE=2 SV=1;>tr|G3UZ34|G3UZ34_MOUSE 116 kDa	9	8	4	3	6	2	1	1	13.5	109.49	466950	353440	4981800	419920	0	0	0	3774000	1613700	0	0	0
Q9WVK4;Q9QXY6;Q9EQP2	EH domain-containing protein 1	Ehd1	>sp|Q9WVK4|EHD1_MOUSE EH domain-containing protein 1 OS=Mus musculus GN=Ehd1 PE=1 SV=1	9	9	3	4	6	4	1	3	21.2	60.602	1175700	1333700	3886500	1070800	76210	205060	1596000	1435500	3215500	2087900	0	0
Q8BH64	EH domain-containing protein 2	Ehd2	>sp|Q8BH64|EHD2_MOUSE EH domain-containing protein 2 OS=Mus musculus GN=Ehd2 PE=1 SV=1	4	4	0	3	4	1	1	1	9.2	61.174	0	1994600	1259400	984270	594950	230180	0	1967500	1534500	0	0	0
Q8BMJ3;Q60872;J3QNQ2;E9Q5G6;J3QNT6;J3QP87;J3QPI8;J3QQ02;M0QWL1;Q3TQZ4;Q3UTA4;J3QPQ5;D3Z367;J3QMW5;Q3UT53;Q8BX20;F6YNI8	Eukaryotic translation initiation factor 1A, X-chromosomal;Eukaryotic translation initiation factor 1A	Eif1ax;Eif1a;Gm2022;Gm2016	>sp|Q8BMJ3|IF1AX_MOUSE Eukaryotic translation initiation factor 1A, X-chromosomal OS=Mus musculus GN=Eif1ax PE=2 SV=3;>sp|Q60872|IF1A_MOUSE Eukaryotic translation initiation factor 1A OS=Mus musculus GN=Eif1a PE=2 SV=3;>tr|J3QNQ2|J3QNQ2_MOUSE Uncharacteriz	6	6	3	4	5	2	0	0	41.7	16.46	430250	759560	1106500	448400	0	0	504850	621520	984470	997240	0	0
Q8BJW6;Q8BJW6-2;D3YZZ6;D6RGA6;D6RFN2	Eukaryotic translation initiation factor 2A	Eif2a	>sp|Q8BJW6|EIF2A_MOUSE Eukaryotic translation initiation factor 2A OS=Mus musculus GN=Eif2a PE=2 SV=2;>sp|Q8BJW6-2|EIF2A_MOUSE Isoform 2 of Eukaryotic translation initiation factor 2A OS=Mus musculus GN=Eif2a	18	18	10	9	12	9	3	6	44.6	64.403	3952100	3390100	5224300	4042100	289340	1571400	5555000	5147200	4973500	3813200	527410	2943700
Q03963	Interferon-induced, double-stranded RNA-activated protein kinase	Eif2ak2	>sp|Q03963|E2AK2_MOUSE Interferon-induced, double-stranded RNA-activated protein kinase OS=Mus musculus GN=Eif2ak2 PE=1 SV=2	2	2	0	0	2	1	0	0	5.8	58.279	0	0	515460	90690	0	0	0	0	515880	0	0	0
B1AUN2;Q3UKV0;B1AUN3		Eif2b3	>tr|B1AUN2|B1AUN2_MOUSE MCG14442 OS=Mus musculus GN=Eif2b3 PE=4 SV=1;>tr|Q3UKV0|Q3UKV0_MOUSE Protein Eif2b3 OS=Mus musculus GN=Eif2b3 PE=2 SV=1;>tr|B1AUN3|B1AUN3_MOUSE Protein Eif2b3 OS=Mus musculus GN=Eif2b3 PE=2 SV=1	5	5	1	0	4	0	0	0	14.8	50.488	105240	0	279950	0	0	0	0	0	280300	0	0	0
Q8CJG0;Q8CJG1;H3BJ70;Q8CJF9;Q8CJF8;Q8CJF8-2	Protein argonaute-2	Eif2c2	>sp|Q8CJG0|AGO2_MOUSE Protein argonaute-2 OS=Mus musculus GN=Eif2c2 PE=1 SV=3	7	7	3	3	6	3	0	1	11.4	97.303	569990	461320	1337500	399790	0	95806	708910	518290	1048400	857550	0	0
Q6ZWX6	Eukaryotic translation initiation factor 2 subunit 1	Eif2s1	>sp|Q6ZWX6|IF2A_MOUSE Eukaryotic translation initiation factor 2 subunit 1 OS=Mus musculus GN=Eif2s1 PE=1 SV=3	18	18	11	7	14	13	6	7	56.8	36.108	5302400	8829100	17514000	7997800	1676100	1502100	9081200	10237000	14994000	9447200	2861900	3195100
J3QPC6;Q99L45;E0CXJ3	Eukaryotic translation initiation factor 2 subunit 2	Eif2s2	>tr|J3QPC6|J3QPC6_MOUSE Protein Gm9892 OS=Mus musculus GN=Gm9892 PE=4 SV=1;>sp|Q99L45|IF2B_MOUSE Eukaryotic translation initiation factor 2 subunit 2 OS=Mus musculus GN=Eif2s2 PE=1 SV=1	5	5	3	1	4	1	1	2	16.3	38.12	363540	172770	6717300	435950	6147200	1648000	2498200	0	5492600	0	0	2404400
Q9Z0N1;Q9Z0N2;A2AAW9	Eukaryotic translation initiation factor 2 subunit 3, X-linked;Eukaryotic translation initiation factor 2 subunit 3, Y-linked	Eif2s3x;Eif2s3y	>sp|Q9Z0N1|IF2G_MOUSE Eukaryotic translation initiation factor 2 subunit 3, X-linked OS=Mus musculus GN=Eif2s3x PE=1 SV=2;>sp|Q9Z0N2|IF2H_MOUSE Eukaryotic translation initiation factor 2 subunit 3, Y-linked OS=Mus musculus GN=Eif2s3y PE=2 SV=2;>tr|A2AAW9|A	13	13	7	7	9	7	6	5	44.9	51.065	9735500	14399000	17130000	8657600	2065800	1813200	13117000	20457000	14731000	7899900	3567300	3880000
P23116	Eukaryotic translation initiation factor 3 subunit A	Eif3a	>sp|P23116|EIF3A_MOUSE Eukaryotic translation initiation factor 3 subunit A OS=Mus musculus GN=Eif3a PE=1 SV=5	41	41	24	12	29	18	11	15	31.4	161.93	8211500	5453000	17298000	6078300	4419400	3041300	8489200	8213700	13438000	11582000	6261900	5734500
Q8JZQ9	Eukaryotic translation initiation factor 3 subunit B	Eif3b	>sp|Q8JZQ9|EIF3B_MOUSE Eukaryotic translation initiation factor 3 subunit B OS=Mus musculus GN=Eif3b PE=1 SV=1	29	29	21	20	25	18	14	15	42.1	91.369	17707000	14985000	28834000	12958000	5282800	4409900	20050000	13458000	27461000	18871000	10500000	10850000
Q8R1B4	Eukaryotic translation initiation factor 3 subunit C	Eif3c	>sp|Q8R1B4|EIF3C_MOUSE Eukaryotic translation initiation factor 3 subunit C OS=Mus musculus GN=Eif3c PE=1 SV=1	25	25	12	13	21	15	9	11	27.3	105.53	5630000	5984900	12979000	5957800	3027200	2360800	9337900	6907300	10952000	5992600	4904700	5059100
O70194	Eukaryotic translation initiation factor 3 subunit D	Eif3d	>sp|O70194|EIF3D_MOUSE Eukaryotic translation initiation factor 3 subunit D OS=Mus musculus GN=Eif3d PE=1 SV=2	11	11	8	7	8	7	4	6	28.5	63.988	3158300	2441600	4559600	2918900	1027400	1349200	4177600	2105400	4778900	3503400	2151300	2471600
P60229	Eukaryotic translation initiation factor 3 subunit E	Eif3e	>sp|P60229|EIF3E_MOUSE Eukaryotic translation initiation factor 3 subunit E OS=Mus musculus GN=Eif3e PE=1 SV=1	10	10	7	1	6	4	4	3	29.2	52.22	2584000	590720	2465200	1256400	594780	428480	2717100	0	2161600	1478900	1135400	1681500
Q9DCH4	Eukaryotic translation initiation factor 3 subunit F	Eif3f	>sp|Q9DCH4|EIF3F_MOUSE Eukaryotic translation initiation factor 3 subunit F OS=Mus musculus GN=Eif3f PE=1 SV=2	13	13	5	5	10	5	3	6	47.1	37.984	3583600	9362100	12627000	5864100	580150	2269600	7376600	9445200	7513900	9213200	2418200	4543500
Q9Z1D1	Eukaryotic translation initiation factor 3 subunit G	Eif3g	>sp|Q9Z1D1|EIF3G_MOUSE Eukaryotic translation initiation factor 3 subunit G OS=Mus musculus GN=Eif3g PE=1 SV=2	9	9	4	3	9	5	2	3	26.6	35.638	3056900	1627200	4661300	1717000	1039700	1482000	3513200	2761400	2825400	3489400	1752500	2610400
Q91WK2	Eukaryotic translation initiation factor 3 subunit H	Eif3h	>sp|Q91WK2|EIF3H_MOUSE Eukaryotic translation initiation factor 3 subunit H OS=Mus musculus GN=Eif3h PE=1 SV=1	11	11	8	3	7	6	3	5	36.4	39.832	1677200	2657100	6193100	2582500	1184900	1070900	1721000	3970700	5957000	2778200	1843500	2051800
Q9QZD9;A2AE03	Eukaryotic translation initiation factor 3 subunit I	Eif3i	>sp|Q9QZD9|EIF3I_MOUSE Eukaryotic translation initiation factor 3 subunit I OS=Mus musculus GN=Eif3i PE=1 SV=1	12	12	8	8	8	7	4	8	58.5	36.46	11792000	11567000	13010000	7155500	3635900	3166700	12614000	12926000	16263000	10381000	4742400	4740800
Q66JS6;Q3UGC7	Eukaryotic translation initiation factor 3 subunit J	Eif3j	>sp|Q66JS6|EI3JB_MOUSE Eukaryotic translation initiation factor 3 subunit J-B OS=Mus musculus GN=Eif3j2 PE=2 SV=1;>sp|Q3UGC7|EI3JA_MOUSE Eukaryotic translation initiation factor 3 subunit J-A OS=Mus musculus GN=Eif3j1 PE=2 SV=1	5	5	2	2	2	3	1	0	25.9	29.485	150960	517420	1702700	931220	208160	0	0	600720	2024100	893340	0	0
Q9DBZ5;Q9DBZ5-2	Eukaryotic translation initiation factor 3 subunit K	Eif3k	>sp|Q9DBZ5|EIF3K_MOUSE Eukaryotic translation initiation factor 3 subunit K OS=Mus musculus GN=Eif3k PE=1 SV=1;>sp|Q9DBZ5-2|EIF3K_MOUSE Isoform 2 of Eukaryotic translation initiation factor 3 subunit K OS=Mus musculus GN=Eif3k	7	7	4	4	5	3	0	1	39	25.086	1620100	3059200	1744200	1018200	0	115880	3221700	2700200	1662200	1077400	0	0
Q8QZY1	Eukaryotic translation initiation factor 3 subunit L	Eif3l	>sp|Q8QZY1|EIF3L_MOUSE Eukaryotic translation initiation factor 3 subunit L OS=Mus musculus GN=Eif3l PE=1 SV=1	18	18	12	9	10	8	8	11	36	66.612	5260400	5248800	5716100	5764800	1652700	2555300	6238300	6225600	6621500	6909000	2014500	5109100
Q99JX4;A2A702;A2A701	Eukaryotic translation initiation factor 3 subunit M	Eif3m	>sp|Q99JX4|EIF3M_MOUSE Eukaryotic translation initiation factor 3 subunit M OS=Mus musculus GN=Eif3m PE=2 SV=1;>tr|A2A702|A2A702_MOUSE Eukaryotic translation initiation factor 3 subunit M OS=Mus musculus GN=Eif3m PE=4 SV=1	10	10	6	9	7	3	4	2	37.7	42.516	5144000	6824400	6338000	3770300	1144400	1310300	6784200	7443400	6021500	3392200	1867800	4066600
P60843	Eukaryotic initiation factor 4A-I	Eif4a1	>sp|P60843|IF4A1_MOUSE Eukaryotic initiation factor 4A-I OS=Mus musculus GN=Eif4a1 PE=2 SV=1	14	7	11	8	9	9	5	9	38.9	46.153	9064100	7506500	14224000	8914700	4022500	3369500	10300000	9832400	14438000	10652000	6515300	6185400
P10630-2;P10630;Q8BTU6;E9Q561;D6RJ11;D6RJ60	Eukaryotic initiation factor 4A-II	Eif4a2	>sp|P10630-2|IF4A2_MOUSE Isoform 2 of Eukaryotic initiation factor 4A-II OS=Mus musculus GN=Eif4a2;>sp|P10630|IF4A2_MOUSE Eukaryotic initiation factor 4A-II OS=Mus musculus GN=Eif4a2 PE=2 SV=2;>tr|Q8BTU6|Q8BTU6_MOUSE Eukaryotic initiation factor 4A-II OS=M	11	4	8	8	10	5	3	4	31.6	46.489	881370	1083500	1211800	0	0	0	1807300	334580	1438700	0	0	0
Q91VC3;E9PV04;A2AFK7	Eukaryotic initiation factor 4A-III	Eif4a3;Gm5576	>sp|Q91VC3|IF4A3_MOUSE Eukaryotic initiation factor 4A-III OS=Mus musculus GN=Eif4a3 PE=2 SV=3;>tr|E9PV04|E9PV04_MOUSE Protein Gm8994 OS=Mus musculus GN=Gm8994 PE=3 SV=2;>tr|A2AFK7|A2AFK7_MOUSE Eukaryotic initiation factor 4A-III (Fragment) OS=Mus musculus	4	2	1	0	4	0	0	0	11.4	46.839	0	0	442180	0	0	0	0	0	442890	0	0	0
Q8BGD9	Eukaryotic translation initiation factor 4B	Eif4b	>sp|Q8BGD9|IF4B_MOUSE Eukaryotic translation initiation factor 4B OS=Mus musculus GN=Eif4b PE=1 SV=1	20	20	12	11	18	11	9	6	27.8	68.839	3657000	4574900	12742000	4448200	1767700	975140	4426800	4393700	11620000	7101300	2366800	2625200
P63073	Eukaryotic translation initiation factor 4E	Eif4e	>sp|P63073|IF4E_MOUSE Eukaryotic translation initiation factor 4E OS=Mus musculus GN=Eif4e PE=1 SV=1	4	4	4	2	4	2	1	0	31.3	25.053	1791200	1757700	3314100	743120	298150	0	1289500	2645900	3193000	1453900	0	0
E9PVC5;Q6NZJ6;E9Q9E1;E9PVC6;Q6NZJ6-2;E9Q770;Q80XI3-3;A2AMI2;Q80XI3;Q80XI3-4;Q80XI3-2;D3Z439;D3YWM1;D3YWY7;A2AMI7;A2AMI6;Q8BQR8;A2AMI4	Eukaryotic translation initiation factor 4 gamma 1	Eif4g1	>tr|E9PVC5|E9PVC5_MOUSE Eukaryotic translation initiation factor 4 gamma 1 OS=Mus musculus GN=Eif4g1 PE=2 SV=1;>sp|Q6NZJ6|IF4G1_MOUSE Eukaryotic translation initiation factor 4 gamma 1 OS=Mus musculus GN=Eif4g1 PE=1 SV=1;>tr|E9Q9E1|E9Q9E1_MOUSE Eukaryotic	24	24	10	6	21	7	1	5	16.6	175.46	4657500	3058300	10763000	3607500	481090	1928100	3741400	4585400	11566000	4720100	0	4067100
Q9WUK2;Q9WUK2-2	Eukaryotic translation initiation factor 4H	Eif4h	>sp|Q9WUK2|IF4H_MOUSE Eukaryotic translation initiation factor 4H OS=Mus musculus GN=Eif4h PE=1 SV=3;>sp|Q9WUK2-2|IF4H_MOUSE Isoform Short of Eukaryotic translation initiation factor 4H OS=Mus musculus GN=Eif4h	2	2	0	0	2	1	0	0	13.7	27.341	0	0	616690	60517	0	0	0	0	617500	0	0	0
P59325	Eukaryotic translation initiation factor 5	Eif5	>sp|P59325|IF5_MOUSE Eukaryotic translation initiation factor 5 OS=Mus musculus GN=Eif5 PE=1 SV=1	4	4	4	2	4	2	1	2	12.6	48.968	984970	609830	1370300	734790	104590	125670	1156000	683800	1183900	1231500	0	298120
P63242;Q8BGY2;J3QPS8	Eukaryotic translation initiation factor 5A-1;Eukaryotic translation initiation factor 5A-2	Eif5a;Eif5a2	>sp|P63242|IF5A1_MOUSE Eukaryotic translation initiation factor 5A-1 OS=Mus musculus GN=Eif5a PE=1 SV=2;>sp|Q8BGY2|IF5A2_MOUSE Eukaryotic translation initiation factor 5A-2 OS=Mus musculus GN=Eif5a2 PE=2 SV=3	14	14	8	13	9	11	7	6	88.3	16.832	25888000	26725000	38707000	29709000	6719800	9318500	38872000	30917000	40055000	33859000	8132900	16377000
Q05D44	Eukaryotic translation initiation factor 5B	Eif5b	>sp|Q05D44|IF2P_MOUSE Eukaryotic translation initiation factor 5B OS=Mus musculus GN=Eif5b PE=1 SV=2	8	8	3	0	5	0	0	2	8.4	137.61	328760	0	562710	0	0	163320	0	0	563230	0	0	0
O55135;A6PWZ2;B1AZQ4;D6RJJ3;D6RG53	Eukaryotic translation initiation factor 6	Eif6	>sp|O55135|IF6_MOUSE Eukaryotic translation initiation factor 6 OS=Mus musculus GN=Eif6 PE=1 SV=2	6	6	4	6	6	5	3	3	42.4	26.511	4336700	8423900	12828000	6868600	1550900	1109200	6255800	8518400	14447000	6231600	3018500	2849000
Q80Y81;Q80Y81-2;B1ATP7	Zinc phosphodiesterase ELAC protein 2	Elac2	>sp|Q80Y81|RNZ2_MOUSE Zinc phosphodiesterase ELAC protein 2 OS=Mus musculus GN=Elac2 PE=1 SV=1;>sp|Q80Y81-2|RNZ2_MOUSE Isoform 2 of Zinc phosphodiesterase ELAC protein 2 OS=Mus musculus GN=Elac2;>tr|B1ATP7|B1ATP7_MOUSE Zinc phosphodiesterase ELAC protein 2	2	2	0	0	1	1	0	0	4	92.718	0	0	0	71717	0	0	0	0	0	94525	0	0
P70372	ELAV-like protein 1	Elavl1	>sp|P70372|ELAV1_MOUSE ELAV-like protein 1 OS=Mus musculus GN=Elavl1 PE=1 SV=2	10	10	7	6	6	6	5	5	36.8	36.169	3246800	2483800	3399200	2587900	800340	1456900	2550100	3273100	4123800	4434600	1026400	2148900
Q05BC3-3;Q05BC3;D3Z4J9;Q05BC3-2;D6RII3	Echinoderm microtubule-associated protein-like 1	Eml1	>sp|Q05BC3-3|EMAL1_MOUSE Isoform 3 of Echinoderm microtubule-associated protein-like 1 OS=Mus musculus GN=Eml1;>sp|Q05BC3|EMAL1_MOUSE Echinoderm microtubule-associated protein-like 1 OS=Mus musculus GN=Eml1 PE=2 SV=1;>tr|D3Z4J9|D3Z4J9_MOUSE Echinoderm micr	2	2	0	0	2	0	0	0	4.7	91.595	0	0	507480	0	0	0	0	0	507830	0	0	0
E9QLZ9;Q03173;E9QKQ9;J3QNM3;Q03173-5;E9QKR1;Q03173-4;Q03173-3;Q03173-6;Q03173-2	Protein enabled homolog	Enah	>tr|E9QLZ9|E9QLZ9_MOUSE Protein enabled homolog OS=Mus musculus GN=Enah PE=2 SV=1;>sp|Q03173|ENAH_MOUSE Protein enabled homolog OS=Mus musculus GN=Enah PE=1 SV=2;>tr|E9QKQ9|E9QKQ9_MOUSE Protein enabled homolog OS=Mus musculus GN=Enah PE=2 SV=1;>tr|J3QNM3|J	7	7	1	3	5	2	1	0	12.8	86.052	115180	432860	1806400	611190	90663	0	0	0	1086000	1526300	0	0
P17182;Q6PHC1;B0QZL1;B1ARR7;D3Z2S4;B1ARR6;D3YVD3	Alpha-enolase;Enolase	Eno1	>sp|P17182|ENOA_MOUSE Alpha-enolase OS=Mus musculus GN=Eno1 PE=1 SV=3;>tr|Q6PHC1|Q6PHC1_MOUSE Enolase OS=Mus musculus GN=Eno1 PE=2 SV=1	38	32	28	30	30	29	21	25	83.6	47.14	486080000	659870000	614110000	489150000	227210000	186370000	660810000	714740000	640830000	650780000	254160000	357650000
P17183;D3Z6E4	Gamma-enolase;Enolase	Eno2	>sp|P17183|ENOG_MOUSE Gamma-enolase OS=Mus musculus GN=Eno2 PE=1 SV=2;>tr|D3Z6E4|D3Z6E4_MOUSE Enolase OS=Mus musculus GN=Eno2 PE=2 SV=1	10	4	5	7	6	7	5	5	30.4	47.296	80598	574150	650960	766470	132810	3593400	0	863920	862830	587610	0	0
P21550;Q5SX59;J3QPZ9;Q5SX60;Q5SX61	Beta-enolase;Enolase	Eno3	>sp|P21550|ENOB_MOUSE Beta-enolase OS=Mus musculus GN=Eno3 PE=1 SV=3;>tr|Q5SX59|Q5SX59_MOUSE Beta-enolase (Fragment) OS=Mus musculus GN=Eno3 PE=2 SV=1	9	3	5	8	5	6	5	5	25.1	47.024	215760	187000	0	132640	81388	31374	0	210750	0	0	0	0
Q8BGB7;Q8BGB7-2	Enolase-phosphatase E1	Enoph1	>sp|Q8BGB7|ENOPH_MOUSE Enolase-phosphatase E1 OS=Mus musculus GN=Enoph1 PE=2 SV=1;>sp|Q8BGB7-2|ENOPH_MOUSE Isoform 2 of Enolase-phosphatase E1 OS=Mus musculus GN=Enoph1	5	5	3	2	5	3	1	1	23.3	28.6	440480	500410	1665800	750080	48497	45000	853390	707820	1137400	1107200	0	0
Q3U0P5		Entpd6	>tr|Q3U0P5|Q3U0P5_MOUSE Ectonucleoside triphosphate diphosphohydrolase 6, isoform CRA_a OS=Mus musculus GN=Entpd6 PE=2 SV=1	2	2	0	1	0	0	1	2	8.1	49.799	0	181320	0	0	510950	291900	0	0	0	0	651430	0
Q9JIX0	Enhancer of yellow 2 transcription factor homolog	Eny2	>sp|Q9JIX0|ENY2_MOUSE Enhancer of yellow 2 transcription factor homolog OS=Mus musculus GN=Eny2 PE=2 SV=1	2	2	0	1	1	0	0	0	23.8	11.528	0	79063	445580	0	0	0	0	91415	0	0	0	0
O70318	Band 4.1-like protein 2	Epb41l2	>sp|O70318|E41L2_MOUSE Band 4.1-like protein 2 OS=Mus musculus GN=Epb41l2 PE=1 SV=2	16	16	5	4	11	4	5	4	21.6	109.94	1077300	1376100	3738000	1984800	937740	633750	1229200	1808400	3500700	3171100	664640	1335600
Q9WV92-8;Q9WV92-2;Q9WV92;Q9WV92-3;Q9WV92-5;Q9WV92-4;Q9WV92-6;Q9WV92-7	Band 4.1-like protein 3	Epb41l3	>sp|Q9WV92-8|E41L3_MOUSE Isoform 8 of Band 4.1-like protein 3 OS=Mus musculus GN=Epb41l3;>sp|Q9WV92-2|E41L3_MOUSE Isoform 2 of Band 4.1-like protein 3 OS=Mus musculus GN=Epb41l3;>sp|Q9WV92|E41L3_MOUSE Band 4.1-like protein 3 OS=Mus musculus GN=Epb41l3 PE=1	2	2	1	0	1	0	0	0	2.3	116.78	58176	0	321010	0	0	0	74373	0	0	0	0	0
Q99M71;Q99M71-2	Mammalian ependymin-related protein 1	Epdr1	>sp|Q99M71|EPDR1_MOUSE Mammalian ependymin-related protein 1 OS=Mus musculus GN=Epdr1 PE=2 SV=1	10	10	7	8	6	7	7	9	45.5	25.485	4459500	4398000	4028000	3101500	7296800	8375200	7248500	4832600	5422600	3889500	8029200	14683000
Q03145	Ephrin type-A receptor 2	Epha2	>sp|Q03145|EPHA2_MOUSE Ephrin type-A receptor 2 OS=Mus musculus GN=Epha2 PE=1 SV=3	1	1	1	0	1	1	1	0	3.4	108.85	131470	0	380770	250050	172630	0	0	0	0	328820	0	0
Q9D379;E9PWK1;F6YTS6;D3Z4M3	Epoxide hydrolase 1	Ephx1	>sp|Q9D379|HYEP_MOUSE Epoxide hydrolase 1 OS=Mus musculus GN=Ephx1 PE=1 SV=2;>tr|E9PWK1|E9PWK1_MOUSE Epoxide hydrolase 1 OS=Mus musculus GN=Ephx1 PE=2 SV=1;>tr|F6YTS6|F6YTS6_MOUSE Epoxide hydrolase 1 (Fragment) OS=Mus musculus GN=Ephx1 PE=4 SV=1	7	7	3	6	2	3	1	1	22.4	52.576	508690	1255300	908150	791940	195310	74991	840940	1051600	1122600	1040300	0	0
Q8CGC7	Bifunctional glutamate/proline--tRNA ligase;Glutamate--tRNA ligase;Proline--tRNA ligase	Eprs	>sp|Q8CGC7|SYEP_MOUSE Bifunctional glutamate/proline--tRNA ligase OS=Mus musculus GN=Eprs PE=1 SV=4	24	24	18	14	15	12	5	5	21.8	170.08	7184500	4955100	9649700	4975300	889180	705280	7218200	7577500	8586900	6448800	1896100	1900100
Q60902;Q60902-2;Q60902-4;Q60902-3	Epidermal growth factor receptor substrate 15-like 1	Eps15l1	>sp|Q60902|EP15R_MOUSE Epidermal growth factor receptor substrate 15-like 1 OS=Mus musculus GN=Eps15l1 PE=1 SV=3;>sp|Q60902-2|EP15R_MOUSE Isoform 2 of Epidermal growth factor receptor substrate 15-like 1 OS=Mus musculus GN=Eps15l1;>sp|Q60902-4|EP15R_MOUSE	3	3	1	1	1	1	0	1	4.4	99.307	186150	142040	20897	122510	0	60290	244730	0	0	0	0	0
G3UW85;P84089;Q9D9P6	Enhancer of rudimentary homolog	Erh	>tr|G3UW85|G3UW85_MOUSE Enhancer of rudimentary homolog OS=Mus musculus GN=Erh PE=4 SV=1;>sp|P84089|ERH_MOUSE Enhancer of rudimentary homolog OS=Mus musculus GN=Erh PE=1 SV=1	5	5	3	5	5	2	2	3	38.2	14.355	2102700	3769000	2878300	1465800	598130	749520	3142500	3366400	2537600	2240900	1435400	1347700
Q8R180;Q8R2E9	ERO1-like protein alpha	Ero1l	>sp|Q8R180|ERO1A_MOUSE ERO1-like protein alpha OS=Mus musculus GN=Ero1l PE=1 SV=2	17	17	13	12	12	13	9	11	48.5	54.084	15101000	17891000	14543000	14802000	4968300	5402800	18245000	19891000	16768000	17812000	7908300	9476900
P57759;D6RG87;F8WIM7;F8WJI4	Endoplasmic reticulum resident protein 29	Erp29	>sp|P57759|ERP29_MOUSE Endoplasmic reticulum resident protein 29 OS=Mus musculus GN=Erp29 PE=1 SV=2	5	5	4	3	2	2	1	3	23.3	28.823	1979300	1326000	780770	747540	339840	242630	1671700	1507300	1212700	1536300	0	394090
Q9D1Q6	Endoplasmic reticulum resident protein 44	Erp44	>sp|Q9D1Q6|ERP44_MOUSE Endoplasmic reticulum resident protein 44 OS=Mus musculus GN=Erp44 PE=1 SV=1	10	10	7	6	8	8	8	7	29.1	46.852	4894900	5935500	7993400	5703200	3614300	3830900	8263400	6556300	8348700	6339800	4626400	6219700
H3BKH6;Q9R0P3;H3BJL6;H3BLJ9;H3BJP2;H3BK43;H3BJC6;H3BL99	S-formylglutathione hydrolase	Esd	>tr|H3BKH6|H3BKH6_MOUSE S-formylglutathione hydrolase OS=Mus musculus GN=Esd PE=2 SV=1;>sp|Q9R0P3|ESTD_MOUSE S-formylglutathione hydrolase OS=Mus musculus GN=Esd PE=2 SV=1;>tr|H3BJL6|H3BJL6_MOUSE S-formylglutathione hydrolase OS=Mus musculus GN=Esd PE=2 SV	7	7	5	5	5	5	3	5	31.5	32.829	6022300	10655000	17011000	12283000	3656800	2658300	7185100	13236000	17500000	16358000	4220200	4356100
Q3U7R1;Q3U7R1-2	Extended synaptotagmin-1	Esyt1	>sp|Q3U7R1|ESYT1_MOUSE Extended synaptotagmin-1 OS=Mus musculus GN=Esyt1 PE=2 SV=2;>sp|Q3U7R1-2|ESYT1_MOUSE Isoform 2 of Extended synaptotagmin-1 OS=Mus musculus GN=Esyt1	2	2	0	1	1	1	0	1	2.2	121.55	0	1301000	475310	499370	0	132210	0	1459800	0	0	0	0
Q8BWY3	Eukaryotic peptide chain release factor subunit 1	Etf1	>sp|Q8BWY3|ERF1_MOUSE Eukaryotic peptide chain release factor subunit 1 OS=Mus musculus GN=Etf1 PE=1 SV=4	13	13	9	8	9	7	4	3	38.7	49.03	3805000	3414000	4915700	3775600	780130	933730	3975600	3557100	5574600	5124800	861820	2355300
Q99LC5	Electron transfer flavoprotein subunit alpha, mitochondrial	Etfa	>sp|Q99LC5|ETFA_MOUSE Electron transfer flavoprotein subunit alpha, mitochondrial OS=Mus musculus GN=Etfa PE=1 SV=2	2	2	1	1	1	1	0	0	7.2	35.009	3847200	101770	108890	189590	0	0	0	0	0	249280	0	0
Q9DCW4	Electron transfer flavoprotein subunit beta	Etfb	>sp|Q9DCW4|ETFB_MOUSE Electron transfer flavoprotein subunit beta OS=Mus musculus GN=Etfb PE=1 SV=3	2	2	1	2	2	0	0	0	11.4	27.623	218230	253000	328630	0	0	0	0	276820	334900	0	0	0
Q5SUS9;Q61545;Q5SUT0;Q5SUS8	RNA-binding protein EWS	Ewsr1	>tr|Q5SUS9|Q5SUS9_MOUSE RNA-binding protein EWS OS=Mus musculus GN=Ewsr1 PE=2 SV=1;>sp|Q61545|EWS_MOUSE RNA-binding protein EWS OS=Mus musculus GN=Ewsr1 PE=1 SV=2;>tr|Q5SUT0|Q5SUT0_MOUSE RNA-binding protein EWS OS=Mus musculus GN=Ewsr1 PE=2 SV=1	4	4	3	3	4	3	3	3	10.4	69.036	794040	953810	1789600	641910	412940	457250	1243400	1021000	1341700	933600	583410	982900
P97464;D3YVY6	Exostosin-1	Ext1	>sp|P97464|EXT1_MOUSE Exostosin-1 OS=Mus musculus GN=Ext1 PE=1 SV=1	19	19	14	9	8	10	16	15	29.8	86.307	9382400	5590800	5864300	4051700	16015000	10113000	8876500	6858100	7575000	5612800	20729000	19883000
P70428;E9Q1M5;A2AIG3;A2AIG6;F6WHC9	Exostosin-2	Ext2	>sp|P70428|EXT2_MOUSE Exostosin-2 OS=Mus musculus GN=Ext2 PE=1 SV=2;>tr|E9Q1M5|E9Q1M5_MOUSE Exostosin-2 OS=Mus musculus GN=Ext2 PE=2 SV=1	24	24	13	9	10	11	17	20	34.7	82.063	6125800	4306100	4477000	4690600	14498000	9852500	8732000	5460400	5091300	6754700	19182000	15515000
P26040	Ezrin	Ezr	>sp|P26040|EZRI_MOUSE Ezrin OS=Mus musculus GN=Ezr PE=1 SV=3	30	17	18	15	20	15	17	23	39.8	69.406	2710900	7034600	6486800	2221900	2270200	2113000	2883200	4210000	8301700	3822900	3391500	4787000
Q05816	Fatty acid-binding protein, epidermal	Fabp5	>sp|Q05816|FABP5_MOUSE Fatty acid-binding protein, epidermal OS=Mus musculus GN=Fabp5 PE=1 SV=3	8	8	6	6	7	6	6	6	72.6	15.137	9686200	18197000	19127000	9678700	4460800	3168600	16330000	20653000	18227000	10096000	7004000	4415900
P54731	FAS-associated factor 1	Faf1	>sp|P54731|FAF1_MOUSE FAS-associated factor 1 OS=Mus musculus GN=Faf1 PE=1 SV=2	6	6	2	1	6	2	1	0	10.5	73.862	220320	319990	1624300	531450	78085	0	328790	0	1273200	1005000	0	0
P35505;D3Z2R9	Fumarylacetoacetase	Fah	>sp|P35505|FAAA_MOUSE Fumarylacetoacetase OS=Mus musculus GN=Fah PE=1 SV=2	4	4	3	1	3	0	0	0	13.4	46.175	216240	129090	307040	0	0	0	244710	0	343910	0	0	0
Q9D281	Protein Noxp20	Fam114a1	>sp|Q9D281|NXP20_MOUSE Protein Noxp20 OS=Mus musculus GN=Fam114a1 PE=2 SV=1	7	7	2	4	4	4	0	1	19.2	61.012	605050	1343100	1032700	1045900	0	33872	1233500	1584800	1124900	759660	0	0
Q6RI63;Q6RI63-2	Constitutive coactivator of peroxisome proliferator-activated receptor gamma	Fam120b	>sp|Q6RI63|F120B_MOUSE Constitutive coactivator of peroxisome proliferator-activated receptor gamma OS=Mus musculus GN=Fam120b PE=1 SV=1;>sp|Q6RI63-2|F120B_MOUSE Isoform 2 of Constitutive coactivator of peroxisome proliferator-activated receptor gamma OS=M	1	1	1	1	1	1	1	1	1.5	89.312	3650000	585680	3649400	3756000	571690	4271000	0	0	0	0	0	8064600
Q8R1F1;A2ARS6	Niban-like protein 1	Fam129b	>sp|Q8R1F1|NIBL1_MOUSE Niban-like protein 1 OS=Mus musculus GN=Fam129b PE=1 SV=2	14	14	7	7	12	8	1	3	20.8	84.818	1960300	1759400	4944400	2850000	143090	630860	2058700	2112300	4496000	4298800	0	1484500
Q3UPI1	Protein FAM198B	Fam198b	>sp|Q3UPI1|F198B_MOUSE Protein FAM198B OS=Mus musculus GN=Fam198b PE=2 SV=1	12	12	4	5	4	5	7	8	29.4	58.297	2148600	2623700	1358600	1434000	3158100	2380800	3141700	2702800	1401200	2028800	4370200	4098600
Q5MJS3;Q8CID3	Dentin matrix protein 4	Fam20c	>sp|Q5MJS3|DMP4_MOUSE Extracellular serine/threonine protein kinase FAM20C OS=Mus musculus GN=Fam20c PE=2 SV=1	5	5	2	1	1	0	2	4	11.4	65.765	514020	183900	119040	0	431450	564860	845540	0	0	0	696320	712880
Q6PGL7;Q6PGL7-2	WASH complex subunit FAM21	Fam21	>sp|Q6PGL7|FAM21_MOUSE WASH complex subunit FAM21 OS=Mus musculus GN=Fam21 PE=1 SV=1;>sp|Q6PGL7-2|FAM21_MOUSE Isoform 2 of WASH complex subunit FAM21 OS=Mus musculus GN=Fam21	2	2	0	0	2	0	0	0	3.4	145.31	0	0	315010	0	0	0	0	0	315150	0	0	0
Q921M7;Q8BHZ0	Protein FAM49B	Fam49b	>sp|Q921M7|FA49B_MOUSE Protein FAM49B OS=Mus musculus GN=Fam49b PE=2 SV=1	12	12	9	8	7	5	5	4	45.1	36.776	3105100	3410300	5121700	1544300	954750	418460	3995800	2349100	4567700	2843400	1854800	1449000
Q9WV03	Protein FAM50A	Fam50a	>sp|Q9WV03|FA50A_MOUSE Protein FAM50A OS=Mus musculus GN=Fam50a PE=2 SV=1	3	3	3	1	1	1	1	0	12.1	40.251	805130	125660	181300	316430	566440	0	1035000	0	0	0	0	0
Q3UVG3	Protein FAM91A1	Fam91a1	>sp|Q3UVG3|F91A1_MOUSE Protein FAM91A1 OS=Mus musculus GN=Fam91a1 PE=1 SV=1	2	2	0	0	1	1	0	0	3.6	93.462	0	0	78085	52369	0	0	0	0	0	69024	0	0
Q8C0C7;E9PWY9;D6RIJ2	Phenylalanine--tRNA ligase alpha subunit	Farsa	>sp|Q8C0C7|SYFA_MOUSE Phenylalanine--tRNA ligase alpha subunit OS=Mus musculus GN=Farsa PE=2 SV=1;>tr|E9PWY9|E9PWY9_MOUSE Phenylalanine--tRNA ligase alpha subunit OS=Mus musculus GN=Farsa PE=2 SV=1	3	3	1	1	2	1	0	0	11	57.598	23899	382210	709030	292070	0	0	0	0	0	384230	0	0
Q9WUA2	Phenylalanine--tRNA ligase beta subunit	Farsb	>sp|Q9WUA2|SYFB_MOUSE Phenylalanine--tRNA ligase beta subunit OS=Mus musculus GN=Farsb PE=2 SV=2	8	8	5	2	6	5	1	1	16.6	65.696	1178900	514910	1158900	883330	68929	26837	1596100	952250	979810	898570	0	0
P19096	Fatty acid synthase;[Acyl-carrier-protein] S-acetyltransferase;[Acyl-carrier-protein] S-malonyltransferase;3-oxoacyl-[acyl-carrier-protein] synthase;3-oxoacyl-[acyl-carrier-protein] reductase;3-hydroxypalmitoyl-[acyl-carrier-protein] dehydratase;Enoyl-[acyl-carrier-protein] reductase;Oleoyl-[acyl-carrier-protein] hydrolase	Fasn	>sp|P19096|FAS_MOUSE Fatty acid synthase OS=Mus musculus GN=Fasn PE=1 SV=2	57	57	34	39	40	29	15	18	28.4	272.43	11910000	13096000	21492000	11551000	2423100	3111000	13328000	12429000	19727000	14606000	5310000	10827000
F2Z4A3		Fat1	>tr|F2Z4A3|F2Z4A3_MOUSE Protein Fat1 OS=Mus musculus GN=Fat1 PE=2 SV=1	51	51	25	12	22	12	22	26	14.4	506.26	6287400	4373800	6532900	4825400	6952200	5543300	7882600	5335100	6635600	7183000	8679800	9770400
Q9QZN4;A2A7H1;A2A7G9	F-box only protein 6	Fbxo6	>sp|Q9QZN4|FBX6_MOUSE F-box only protein 6 OS=Mus musculus GN=Fbxo6 PE=1 SV=1;>tr|A2A7H1|A2A7H1_MOUSE F-box only protein 6 (Fragment) OS=Mus musculus GN=Fbxo6 PE=2 SV=1;>tr|A2A7G9|A2A7G9_MOUSE F-box only protein 6 (Fragment) OS=Mus musculus GN=Fbxo6 PE=2 S	1	1	0	0	1	0	0	0	3.4	34.492	0	0	160840	0	0	0	0	0	161030	0	0	0
Q920E5	Farnesyl pyrophosphate synthase	Fdps	>sp|Q920E5|FPPS_MOUSE Farnesyl pyrophosphate synthase OS=Mus musculus GN=Fdps PE=2 SV=1	10	10	7	7	8	4	6	6	26.6	40.581	24989000	19957000	24138000	9847100	14528000	11764000	29987000	24140000	21821000	20640000	12381000	23026000
Q8CIB5;A6X940	Fermitin family homolog 2	Fermt2	>sp|Q8CIB5|FERM2_MOUSE Fermitin family homolog 2 OS=Mus musculus GN=Fermt2 PE=1 SV=1	4	4	2	2	1	1	0	0	7.2	77.8	438180	313450	316950	67942	0	0	573440	0	0	0	0	0
Q9QXC1;Q6YJU1	Fetuin-B	Fetub	>sp|Q9QXC1|FETUB_MOUSE Fetuin-B OS=Mus musculus GN=Fetub PE=1 SV=1;>tr|Q6YJU1|Q6YJU1_MOUSE Fetuin-B OS=Mus musculus GN=Fetub PE=2 SV=1	3	3	3	2	1	2	3	1	17	42.712	961130	1261200	404780	575020	1887500	322870	848590	1821700	0	906560	2265700	0
P12804	Fibroleukin	Fgl2	>sp|P12804|FGL2_MOUSE Fibroleukin OS=Mus musculus GN=Fgl2 PE=1 SV=1	4	4	2	1	0	1	2	3	10.6	48.95	310590	97693	0	112280	605310	818280	0	0	0	0	0	1549700
P97807;P97807-2	Fumarate hydratase, mitochondrial	Fh	>sp|P97807|FUMH_MOUSE Fumarate hydratase, mitochondrial OS=Mus musculus GN=Fh PE=1 SV=3;>sp|P97807-2|FUMH_MOUSE Isoform Cytoplasmic of Fumarate hydratase, mitochondrial OS=Mus musculus GN=Fh	11	11	7	8	8	9	6	5	25	54.356	4041800	4921700	6566200	6415100	1651000	1198200	5650100	5613600	6480300	7319600	2150200	3006200
A2AEX6;A2AEX8;P97447;A2AEY2;A2AEY1;A2AEX7;P97447-2;A2AEY0;A2AEX9;Q8CDC8	Four and a half LIM domains protein 1	Fhl1	>tr|A2AEX6|A2AEX6_MOUSE Four and a half LIM domains protein 1 OS=Mus musculus GN=Fhl1 PE=2 SV=1;>tr|A2AEX8|A2AEX8_MOUSE Four and a half LIM domains 1, isoform CRA_b OS=Mus musculus GN=Fhl1 PE=4 SV=1;>sp|P97447|FHL1_MOUSE Four and a half LIM domains protein	10	10	5	7	7	3	4	3	44.3	35.08	2102300	1817000	3117000	1081900	909740	660860	2646600	1403700	2463700	1724200	1651000	1913500
O70433	Four and a half LIM domains protein 2	Fhl2	>sp|O70433|FHL2_MOUSE Four and a half LIM domains protein 2 OS=Mus musculus GN=Fhl2 PE=1 SV=1	14	14	7	3	9	3	0	3	49.1	32.072	1968300	1368800	2656400	978950	0	292630	1454100	2216700	3000700	1227600	0	726310
Q9R059;F2Z455;D6RJ68	Four and a half LIM domains protein 3	Fhl3	>sp|Q9R059|FHL3_MOUSE Four and a half LIM domains protein 3 OS=Mus musculus GN=Fhl3 PE=2 SV=2;>tr|F2Z455|F2Z455_MOUSE Four and a half LIM domains protein 3 OS=Mus musculus GN=Fhl3 PE=2 SV=1	12	12	7	7	10	8	3	7	56.1	31.794	3584500	5707100	8179000	3543800	1178700	1983900	5740200	6530200	6802900	5336600	1782900	3123400
Q61576;A2A4H9;F6W360	Peptidyl-prolyl cis-trans isomerase FKBP10	Fkbp10	>sp|Q61576|FKB10_MOUSE Peptidyl-prolyl cis-trans isomerase FKBP10 OS=Mus musculus GN=Fkbp10 PE=1 SV=2;>tr|A2A4H9|A2A4H9_MOUSE Peptidyl-prolyl cis-trans isomerase FKBP10 OS=Mus musculus GN=Fkbp10 PE=2 SV=1	28	27	21	15	15	14	22	22	46	64.697	29734000	26031000	22579000	20933000	60862000	37000000	43278000	30743000	20682000	31135000	65658000	74070000
P26883;F6X9I3	Peptidyl-prolyl cis-trans isomerase FKBP1A	Fkbp1a	>sp|P26883|FKB1A_MOUSE Peptidyl-prolyl cis-trans isomerase FKBP1A OS=Mus musculus GN=Fkbp1a PE=1 SV=2	6	6	4	4	6	2	4	3	41.7	11.922	6542700	8045800	11563000	6135000	5308200	4270000	8254900	7701700	10501000	11682000	5603800	8158800
P45878	Peptidyl-prolyl cis-trans isomerase FKBP2	Fkbp2	>sp|P45878|FKBP2_MOUSE Peptidyl-prolyl cis-trans isomerase FKBP2 OS=Mus musculus GN=Fkbp2 PE=1 SV=1	6	6	3	3	3	1	2	2	33.6	15.344	2205900	2178400	2654500	790100	392260	512400	2487000	1949700	3023600	0	0	1447100
Q62446	Peptidyl-prolyl cis-trans isomerase FKBP3	Fkbp3	>sp|Q62446|FKBP3_MOUSE Peptidyl-prolyl cis-trans isomerase FKBP3 OS=Mus musculus GN=Fkbp3 PE=1 SV=2	10	10	7	5	5	6	4	5	54.9	25.147	4836400	4762200	7486900	4200300	2527700	1325700	6020700	4914000	10188000	4061500	3728900	1546400
P30416;F6S2D5;D6RDE2;F7CAT1	Peptidyl-prolyl cis-trans isomerase FKBP4;Peptidyl-prolyl cis-trans isomerase FKBP4, N-terminally processed;Peptidyl-prolyl cis-trans isomerase	Fkbp4	>sp|P30416|FKBP4_MOUSE Peptidyl-prolyl cis-trans isomerase FKBP4 OS=Mus musculus GN=Fkbp4 PE=1 SV=5;>tr|F6S2D5|F6S2D5_MOUSE Peptidyl-prolyl cis-trans isomerase (Fragment) OS=Mus musculus GN=Fkbp4 PE=4 SV=1	31	31	21	20	24	19	16	16	69.4	51.572	17138000	15598000	40088000	16847000	10875000	6404800	19635000	14350000	39077000	27955000	14373000	12962000
Q9Z247	Peptidyl-prolyl cis-trans isomerase FKBP9	Fkbp9	>sp|Q9Z247|FKBP9_MOUSE Peptidyl-prolyl cis-trans isomerase FKBP9 OS=Mus musculus GN=Fkbp9 PE=1 SV=1	14	13	10	7	9	6	5	8	22.5	62.995	6842600	3547100	8652700	5998200	1201400	3088100	8732000	3805200	7795700	8275700	3082000	5166000
Q9JJ28	Protein flightless-1 homolog	Flii	>sp|Q9JJ28|FLII_MOUSE Protein flightless-1 homolog OS=Mus musculus GN=Flii PE=1 SV=1	7	7	1	2	7	3	0	1	7.7	144.8	183030	754770	1272300	287910	0	66665	0	920120	1147600	449940	0	0
Q80X90	Filamin-B	Flnb	>sp|Q80X90|FLNB_MOUSE Filamin-B OS=Mus musculus GN=Flnb PE=1 SV=3	136	122	104	101	110	106	84	87	63.7	277.82	183170000	190300000	306720000	184080000	80117000	54978000	229800000	219060000	307580000	246370000	95236000	110140000
Q8VHX6;Q8VHX6-2;D3Z576;D3YW87	Filamin-C	Flnc	>sp|Q8VHX6|FLNC_MOUSE Filamin-C OS=Mus musculus GN=Flnc PE=1 SV=3;>sp|Q8VHX6-2|FLNC_MOUSE Isoform 2 of Filamin-C OS=Mus musculus GN=Flnc;>tr|D3Z576|D3Z576_MOUSE Filamin-C OS=Mus musculus GN=Flnc PE=2 SV=1;>tr|D3YW87|D3YW87_MOUSE Filamin-C OS=Mus musculus G	132	115	95	79	95	92	58	69	54.5	291.12	90560000	92524000	161250000	92086000	26478000	35637000	99060000	95035000	167440000	125300000	49953000	69767000
Q8BLU0		Flrt2	>tr|Q8BLU0|Q8BLU0_MOUSE Fibronectin leucine rich transmembrane protein 2 OS=Mus musculus GN=Flrt2 PE=2 SV=1	14	14	7	4	6	6	10	11	27.1	73.947	3691300	2492100	3633500	3561500	6971600	4363300	5794600	4385200	4819500	4396700	7257800	6306000
Q61239	Protein farnesyltransferase/geranylgeranyltransferase type-1 subunit alpha	Fnta	>sp|Q61239|FNTA_MOUSE Protein farnesyltransferase/geranylgeranyltransferase type-1 subunit alpha OS=Mus musculus GN=Fnta PE=1 SV=1	4	4	1	1	1	2	0	0	12.2	44.013	140300	803610	73610	796910	0	0	0	0	0	1047500	0	0
D3YWJ4;Q8K2I1	Protein farnesyltransferase subunit beta	Fntb	>tr|D3YWJ4|D3YWJ4_MOUSE Protein farnesyltransferase subunit beta OS=Mus musculus GN=Fntb PE=2 SV=1;>sp|Q8K2I1|FNTB_MOUSE Protein farnesyltransferase subunit beta OS=Mus musculus GN=Fntb PE=1 SV=1	2	2	2	1	1	1	0	1	4.2	52.784	7804600	118890	259520	83105	0	2247400	0	0	259780	0	0	0
Q61553;F7BDR1;D3Z1X1;D3YWW3;D3YZR7	Fascin	Fscn1	>sp|Q61553|FSCN1_MOUSE Fascin OS=Mus musculus GN=Fscn1 PE=1 SV=4	32	32	27	24	26	23	18	24	62.7	54.507	49850000	54214000	65484000	47128000	23132000	19488000	62399000	58045000	72043000	63615000	31996000	31996000
P09528	Ferritin heavy chain	Fth1	>sp|P09528|FRIH_MOUSE Ferritin heavy chain OS=Mus musculus GN=Fth1 PE=1 SV=2	16	16	10	10	12	9	7	10	76.4	21.066	13143000	20190000	17789000	10547000	10997000	6058400	17537000	21604000	17194000	16912000	13108000	10881000
Q9CPX4;P29391;P49945;H3BKD3	Ferritin;Ferritin light chain 1;Ferritin light chain 2	Ftl1;Ftl2	>tr|Q9CPX4|Q9CPX4_MOUSE Ferritin OS=Mus musculus GN=Ftl1 PE=2 SV=1;>sp|P29391|FRIL1_MOUSE Ferritin light chain 1 OS=Mus musculus GN=Ftl1 PE=1 SV=2;>sp|P49945|FRIL2_MOUSE Ferritin light chain 2 OS=Mus musculus GN=Ftl2 PE=2 SV=2	13	13	11	10	7	10	8	6	79.2	20.772	22221000	25893000	16852000	15269000	12286000	5751300	28982000	27847000	25602000	20521000	8179800	10821000
Q91WJ8;Q3TUE1;Q91WJ8-2;Q3TIX6;A2AJ72	Far upstream element-binding protein 1	Fubp1	>sp|Q91WJ8|FUBP1_MOUSE Far upstream element-binding protein 1 OS=Mus musculus GN=Fubp1 PE=1 SV=1;>tr|Q3TUE1|Q3TUE1_MOUSE Far upstream element-binding protein 1 OS=Mus musculus GN=Fubp1 PE=2 SV=1;>sp|Q91WJ8-2|FUBP1_MOUSE Isoform 2 of Far upstream element-bi	14	11	6	6	11	9	3	5	22.9	68.539	1717700	2432300	6263500	3630700	433200	805000	2776700	3236600	5371100	4194200	487230	2062800
Q99LJ1	Tissue alpha-L-fucosidase	Fuca1	>sp|Q99LJ1|FUCO_MOUSE Tissue alpha-L-fucosidase OS=Mus musculus GN=Fuca1 PE=2 SV=1	2	2	1	0	1	1	1	1	4.9	52.28	162780	0	159720	192130	411210	424320	0	0	0	0	530640	0
P23188	Furin	Furin	>sp|P23188|FURIN_MOUSE Furin OS=Mus musculus GN=Furin PE=1 SV=2	8	8	3	3	1	2	4	6	16.4	86.771	507710	790580	540360	381970	1121100	1564600	737890	721350	0	622430	995620	3312700
P56959;Q8CFQ9;G3UXT7;Q91VQ2;G3UZD2	RNA-binding protein FUS	Fus	>sp|P56959|FUS_MOUSE RNA-binding protein FUS OS=Mus musculus GN=Fus PE=2 SV=1;>tr|Q8CFQ9|Q8CFQ9_MOUSE Fusion, derived from t(12;16) malignant liposarcoma (Human) OS=Mus musculus GN=Fus PE=2 SV=1;>tr|G3UXT7|G3UXT7_MOUSE RNA-binding protein FUS (Fragment) OS	7	5	6	5	7	5	6	4	16	52.673	3041300	2101700	8575200	4065500	2097500	2075800	3974700	3433700	8150100	5938200	2245700	3079300
P11370;B2RQY6	Retrovirus-related Env polyprotein from Fv-4 locus	Fv4;BC035947	>sp|P11370|ENV2_MOUSE Retrovirus-related Env polyprotein from Fv-4 locus OS=Mus musculus GN=Fv4 PE=1 SV=2;>tr|B2RQY6|B2RQY6_MOUSE BC035947 protein OS=Mus musculus GN=BC035947 PE=2 SV=1	2	1	1	1	1	2	2	1	4.1	74.452	7559000	5030200	5716100	5175400	14101000	11063000	0	0	0	0	0	20923000
O35943	Frataxin, mitochondrial;Frataxin intermediate form;Frataxin mature form	Fxn	>sp|O35943|FRDA_MOUSE Frataxin, mitochondrial OS=Mus musculus GN=Fxn PE=1 SV=1	1	1	1	0	0	0	0	0	8.2	22.924	146720	0	0	0	0	0	187570	0	0	0	0	0
Q61584;Q61584-3;Q61584-7;Q61584-4;Q61584-6;Q61584-5;Q61584-2	Fragile X mental retardation syndrome-related protein 1	Fxr1	>sp|Q61584|FXR1_MOUSE Fragile X mental retardation syndrome-related protein 1 OS=Mus musculus GN=Fxr1 PE=1 SV=2;>sp|Q61584-3|FXR1_MOUSE Isoform B of Fragile X mental retardation syndrome-related protein 1 OS=Mus musculus GN=Fxr1;>sp|Q61584-7|FXR1_MOUSE Iso	2	2	1	0	1	1	0	0	3.1	76.221	60850	0	81785	49135	0	0	79207	0	0	0	0	0
P97855	Ras GTPase-activating protein-binding protein 1	G3bp1	>sp|P97855|G3BP1_MOUSE Ras GTPase-activating protein-binding protein 1 OS=Mus musculus GN=G3bp1 PE=1 SV=1	12	11	9	9	8	7	2	7	36.8	51.828	3935300	6896300	8269500	3900100	887980	1518600	4282400	7457500	7661600	7547400	1699000	1759600
P97379;P97379-2	Ras GTPase-activating protein-binding protein 2	G3bp2	>sp|P97379|G3BP2_MOUSE Ras GTPase-activating protein-binding protein 2 OS=Mus musculus GN=G3bp2 PE=1 SV=2;>sp|P97379-2|G3BP2_MOUSE Isoform B of Ras GTPase-activating protein-binding protein 2 OS=Mus musculus GN=G3bp2	4	3	3	2	4	2	1	1	9.1	54.087	382840	120760	567350	77609	0	0	562610	0	502700	0	0	0
Q00612;A3KG36;G3UWD6;P97324;REV__P46662	Glucose-6-phosphate 1-dehydrogenase X;Glucose-6-phosphate 1-dehydrogenase	G6pdx	>sp|Q00612|G6PD1_MOUSE Glucose-6-phosphate 1-dehydrogenase X OS=Mus musculus GN=G6pdx PE=1 SV=3;>tr|A3KG36|A3KG36_MOUSE Glucose-6-phosphate 1-dehydrogenase (Fragment) OS=Mus musculus GN=G6pdx PE=3 SV=1	22	22	10	13	10	13	7	8	46.2	59.262	4710700	9933500	8240900	10475000	3378300	2493700	7752900	8369800	11198000	10084000	5067400	5900700
P70699;A2AFL3;A2AFL5;F6R5R5;F6VEG4	Lysosomal alpha-glucosidase	Gaa	>sp|P70699|LYAG_MOUSE Lysosomal alpha-glucosidase OS=Mus musculus GN=Gaa PE=1 SV=2	25	25	18	15	12	9	18	16	29.9	106.25	12821000	15748000	13228000	8219800	15074000	16963000	17219000	17764000	13401000	12070000	19243000	29792000
P54818	Galactocerebrosidase	Galc	>sp|P54818|GALC_MOUSE Galactocerebrosidase OS=Mus musculus GN=Galc PE=1 SV=2	1	1	1	0	0	0	0	0	2.8	77.256	587650	0	0	0	0	0	751260	0	0	0	0	0
Q9JIA6;Q9R0N0	Galactokinase	Galk1	>tr|Q9JIA6|Q9JIA6_MOUSE Galactokinase OS=Mus musculus GN=Galk1 PE=2 SV=1;>sp|Q9R0N0|GALK1_MOUSE Galactokinase OS=Mus musculus GN=Galk1 PE=2 SV=1	5	5	2	3	2	3	0	2	13	42.295	249870	406800	1201100	534580	0	185670	0	322190	1459200	593940	0	0
Q8K157;F6XWR4	Aldose 1-epimerase	Galm	>sp|Q8K157|GALM_MOUSE Aldose 1-epimerase OS=Mus musculus GN=Galm PE=2 SV=1	3	3	2	2	3	3	2	2	15.5	37.798	511370	1814600	2535500	1257400	720940	616010	1137400	1913000	2278900	1554900	875920	1180600
Q571E4	N-acetylgalactosamine-6-sulfatase	Galns	>sp|Q571E4|GALNS_MOUSE N-acetylgalactosamine-6-sulfatase OS=Mus musculus GN=Galns PE=2 SV=2	12	11	7	6	5	7	10	9	29.2	57.673	5589400	3876700	3268800	5071000	13696000	5768800	6799900	5398300	4359800	6808500	15921000	10958000
Q6P9S7;Q5ST18	Polypeptide N-acetylgalactosaminyltransferase 10	Galnt10	>sp|Q6P9S7|GLT10_MOUSE Polypeptide N-acetylgalactosaminyltransferase 10 OS=Mus musculus GN=Galnt10 PE=2 SV=1	19	19	5	4	6	4	9	17	32.5	69.115	1603500	1370300	1573500	735770	3893000	4767100	3185400	2117000	1822300	1175700	4850400	7084900
O08832;Q8BGT9;A2ANU2	Polypeptide N-acetylgalactosaminyltransferase 4	Galnt4	>sp|O08832|GALT4_MOUSE Polypeptide N-acetylgalactosaminyltransferase 4 OS=Mus musculus GN=Galnt4 PE=2 SV=1	5	4	1	1	1	1	2	3	9.7	66.554	85323	0	0	0	191210	430290	0	0	0	0	0	816760
Q80VA0;Q80VA0-2;Q80VA0-3	N-acetylgalactosaminyltransferase 7	Galnt7	>sp|Q80VA0|GALT7_MOUSE N-acetylgalactosaminyltransferase 7 OS=Mus musculus GN=Galnt7 PE=2 SV=2;>sp|Q80VA0-2|GALT7_MOUSE Isoform 2 of N-acetylgalactosaminyltransferase 7 OS=Mus musculus GN=Galnt7;>sp|Q80VA0-3|GALT7_MOUSE Isoform 3 of N-acetylgalactosaminylt	4	4	1	0	0	0	2	1	6.8	75.418	50237	0	0	0	250470	0	0	0	0	0	309310	0
Q8K1B9;Q59J91	Putative polypeptide N-acetylgalactosaminyltransferase-like protein 4	Galntl4	>sp|Q8K1B9|GLT18_MOUSE Polypeptide N-acetylgalactosaminyltransferase 18 OS=Mus musculus GN=Galnt18 PE=2 SV=1;>tr|Q59J91|Q59J91_MOUSE Protein Galnt18 OS=Mus musculus GN=Galnt18 PE=2 SV=1	1	1	0	0	0	0	0	1	1.8	71.095	0	0	0	0	0	67415	0	0	0	0	0	131080
Q8BHN3;Q8BHN3-2;Q8BHN3-3	Neutral alpha-glucosidase AB	Ganab	>sp|Q8BHN3|GANAB_MOUSE Neutral alpha-glucosidase AB OS=Mus musculus GN=Ganab PE=1 SV=1;>sp|Q8BHN3-2|GANAB_MOUSE Isoform 2 of Neutral alpha-glucosidase AB OS=Mus musculus GN=Ganab;>sp|Q8BHN3-3|GANAB_MOUSE Isoform 3 of Neutral alpha-glucosidase AB OS=Mus mus	41	41	33	29	28	27	33	31	49.7	106.91	66209000	58502000	67925000	55494000	58899000	43508000	88688000	71207000	69109000	82332000	68140000	71339000
P16858;M0QWZ0;F8WJL5;D3YYI5;D3YU05;D3Z0Z9;F6QXU4;F6UT49;Q64467	Glyceraldehyde-3-phosphate dehydrogenase	Gapdh;Gm7293;Gm6316	>sp|P16858|G3P_MOUSE Glyceraldehyde-3-phosphate dehydrogenase OS=Mus musculus GN=Gapdh PE=1 SV=2;>tr|M0QWZ0|M0QWZ0_MOUSE Uncharacterized protein OS=Mus musculus PE=4 SV=1;>tr|F8WJL5|F8WJL5_MOUSE Glyceraldehyde-3-phosphate dehydrogenase OS=Mus musculus GN=G	21	21	18	18	18	19	18	16	80.8	35.81	247980000	266410000	362190000	276550000	116780000	86219000	289220000	326130000	387340000	357340000	127300000	176310000
Q9CZD3	Glycine--tRNA ligase	Gars	>sp|Q9CZD3|SYG_MOUSE Glycine--tRNA ligase OS=Mus musculus GN=Gars PE=1 SV=1	21	21	11	10	13	11	5	10	29.1	81.877	8446200	5471100	10603000	9416200	2942900	2776700	10224000	6762300	13532000	9590300	3906800	5147800
Q64737;Q64737-2;D6RCG1	Trifunctional purine biosynthetic protein adenosine-3;Phosphoribosylamine--glycine ligase;Phosphoribosylformylglycinamidine cyclo-ligase;Phosphoribosylglycinamide formyltransferase	Gart	>sp|Q64737|PUR2_MOUSE Trifunctional purine biosynthetic protein adenosine-3 OS=Mus musculus GN=Gart PE=2 SV=3;>sp|Q64737-2|PUR2_MOUSE Isoform Short of Trifunctional purine biosynthetic protein adenosine-3 OS=Mus musculus GN=Gart;>tr|D6RCG1|D6RCG1_MOUSE Tri	16	16	14	8	14	8	4	2	19.4	107.5	4046600	3229700	7630100	4090300	422660	260980	4906500	4372100	7418800	5039600	631520	690820
Q01721	Growth arrest-specific protein 1	Gas1	>sp|Q01721|GAS1_MOUSE Growth arrest-specific protein 1 OS=Mus musculus GN=Gas1 PE=2 SV=2	8	8	7	4	5	5	6	8	36.7	35.694	2477800	1670500	1335100	2296900	6657400	4516500	2604900	2282700	1690800	3417500	9025400	7552500
P17439	Glucosylceramidase	Gba	>sp|P17439|GLCM_MOUSE Glucosylceramidase OS=Mus musculus GN=Gba PE=1 SV=1	13	13	8	7	6	5	9	10	28	57.621	2795100	3445600	2262600	1592400	3685700	4565300	2975300	4386500	3917000	2958900	1771200	9145200
F6ZHD8;Q9D6Y9;G3UW30	1,4-alpha-glucan-branching enzyme	Gbe1	>tr|F6ZHD8|F6ZHD8_MOUSE 1,4-alpha-glucan-branching enzyme OS=Mus musculus GN=Gbe1 PE=4 SV=2;>sp|Q9D6Y9|GLGB_MOUSE 1,4-alpha-glucan-branching enzyme OS=Mus musculus GN=Gbe1 PE=2 SV=1;>tr|G3UW30|G3UW30_MOUSE 1,4-alpha-glucan-branching enzyme OS=Mus musculus	15	15	10	9	11	9	0	2	24.2	80.336	3172000	4504200	5588400	4389700	0	199830	3495900	4469700	7520000	5069200	0	0
Q01514;A4UUI2	Interferon-induced guanylate-binding protein 1	Gbp1	>sp|Q01514|GBP1_MOUSE Interferon-induced guanylate-binding protein 1 OS=Mus musculus GN=Gbp1 PE=1 SV=1;>tr|A4UUI2|A4UUI2_MOUSE Guanylate binding protein 1 OS=Mus musculus GN=Gbp1 PE=2 SV=1	18	11	14	14	13	12	9	6	32.4	67.711	3140400	4816800	2938200	7283600	1402700	343480	5027400	4557800	4827500	7559700	1458600	1195500
L7N1X8;Q000W5;A9YVJ5		Gbp10	>tr|L7N1X8|L7N1X8_MOUSE Protein Gbp6 OS=Mus musculus GN=Gbp6 PE=4 SV=1;>tr|Q000W5|Q000W5_MOUSE Guanylate-binding protein 10 OS=Mus musculus GN=Gbp10 PE=2 SV=1	8	1	3	2	6	5	2	0	17	70.451	0	0	473000	0	0	0	0	0	474230	0	0	0
Q9Z0E6;E9Q2N7;Q8CFB4	Interferon-induced guanylate-binding protein 2	Gbp2	>sp|Q9Z0E6|GBP2_MOUSE Interferon-induced guanylate-binding protein 2 OS=Mus musculus GN=Gbp2 PE=1 SV=1	25	18	18	13	20	18	10	12	40.9	66.739	23294000	41315000	59883000	37891000	7917600	9590700	30349000	48248000	57923000	48157000	10772000	19276000
Q61107;D3YUH5;D3YVW6	Guanylate-binding protein 4	Gbp4	>sp|Q61107|GBP4_MOUSE Guanylate-binding protein 4 OS=Mus musculus GN=Gbp4 PE=1 SV=1	25	24	16	18	20	17	8	9	41.8	70.801	10653000	11032000	20574000	13923000	3476900	1957900	16367000	9759400	16698000	19219000	5158600	6260900
Q91Z40		Gbp7	>tr|Q91Z40|Q91Z40_MOUSE Gbp6 protein OS=Mus musculus GN=Gbp7 PE=2 SV=2	5	4	1	2	5	1	1	0	10	72.72	0	82974	580330	0	0	0	0	0	581340	0	0	0
Q8BTS3		Gbp9	>tr|Q8BTS3|Q8BTS3_MOUSE Guanylate-binding protein 9 OS=Mus musculus GN=Gbp9 PE=2 SV=1	13	5	6	2	10	7	2	1	28.4	71.341	736480	174030	2700100	1024600	287330	111570	998390	0	2741700	1274700	0	0
O88986;E9PWY6	2-amino-3-ketobutyrate coenzyme A ligase, mitochondrial	Gcat	>sp|O88986|KBL_MOUSE 2-amino-3-ketobutyrate coenzyme A ligase, mitochondrial OS=Mus musculus GN=Gcat PE=1 SV=2;>tr|E9PWY6|E9PWY6_MOUSE 2-amino-3-ketobutyrate coenzyme A ligase, mitochondrial OS=Mus musculus GN=Gcat PE=2 SV=1	2	2	2	0	2	1	0	1	5.8	44.93	540630	0	274620	277040	0	137450	720700	0	262220	0	0	0
P97494	Glutamate--cysteine ligase catalytic subunit	Gclc	>sp|P97494|GSH1_MOUSE Glutamate--cysteine ligase catalytic subunit OS=Mus musculus GN=Gclc PE=2 SV=4	9	9	5	5	6	3	3	3	17.1	72.571	1269000	1147600	2019500	925160	520330	302810	1360800	1313700	1720800	1713200	701110	641370
O09172;H3BJA3;F6VNW5	Glutamate--cysteine ligase regulatory subunit	Gclm	>sp|O09172|GSH0_MOUSE Glutamate--cysteine ligase regulatory subunit OS=Mus musculus GN=Gclm PE=2 SV=1;>tr|H3BJA3|H3BJA3_MOUSE Glutamate--cysteine ligase regulatory subunit (Fragment) OS=Mus musculus GN=Gclm PE=4 SV=1	5	5	3	3	4	4	2	1	22.6	30.534	898000	717120	969360	857760	822250	143110	1619100	567460	727730	700890	1510600	0
E9PVA8;Q8BIX2		Gcn1l1	>tr|E9PVA8|E9PVA8_MOUSE Protein Gcn1l1 OS=Mus musculus GN=Gcn1l1 PE=2 SV=1	3	3	2	1	1	0	1	1	0.9	293.02	1836200	1794800	214360	0	3054400	3485300	2404200	0	0	0	0	0
P50396;B7FAU8;D6RI86	Rab GDP dissociation inhibitor alpha	Gdi1	>sp|P50396|GDIA_MOUSE Rab GDP dissociation inhibitor alpha OS=Mus musculus GN=Gdi1 PE=1 SV=3	18	12	14	17	16	14	9	13	50.8	50.521	7129600	12807000	13663000	8707400	3022900	4227600	10052000	12439000	13899000	13247000	4480300	6545900
Q61598;Q61598-2	Rab GDP dissociation inhibitor beta	Gdi2	>sp|Q61598|GDIB_MOUSE Rab GDP dissociation inhibitor beta OS=Mus musculus GN=Gdi2 PE=1 SV=1;>sp|Q61598-2|GDIB_MOUSE Isoform 2 of Rab GDP dissociation inhibitor beta OS=Mus musculus GN=Gdi2	37	31	26	28	31	26	22	23	79.1	50.537	45320000	53017000	59444000	46801000	22822000	16231000	61952000	50898000	58717000	62089000	31981000	33759000
P47856;P47856-2;D3YYD9;Q9Z2Z9;D3YYE0	Glucosamine--fructose-6-phosphate aminotransferase [isomerizing] 1	Gfpt1	>sp|P47856|GFPT1_MOUSE Glutamine--fructose-6-phosphate aminotransferase [isomerizing] 1 OS=Mus musculus GN=Gfpt1 PE=1 SV=3;>sp|P47856-2|GFPT1_MOUSE Isoform 2 of Glutamine--fructose-6-phosphate aminotransferase [isomerizing] 1 OS=Mus musculus GN=Gfpt1	13	13	4	3	9	5	4	3	26.4	78.538	601160	1162800	3286000	1654900	493070	328150	1446100	1224300	3103200	1629800	745420	0
Q8R0H9;Q8BMI3;A2A9W7;Q6P5E6;A2A9W5	ADP-ribosylation factor-binding protein GGA1	Gga1	>sp|Q8R0H9|GGA1_MOUSE ADP-ribosylation factor-binding protein GGA1 OS=Mus musculus GN=Gga1 PE=1 SV=1	3	3	1	1	2	2	0	0	7.1	69.971	426400	98596	1098200	369480	0	0	0	0	1099600	0	0	0
Q9D7X8	Gamma-glutamylcyclotransferase	Ggct	>sp|Q9D7X8|GGCT_MOUSE Gamma-glutamylcyclotransferase OS=Mus musculus GN=Ggct PE=2 SV=1	2	2	1	0	1	0	0	1	11.2	21.166	51810	0	72834	0	0	61339	0	0	73023	0	0	0
Q9DBU1;P23336;Q8C2H7;Q91W00;P23336-3;P23336-2;B2FDI6	N-acetyllactosaminide alpha-1,3-galactosyltransferase	Ggta1	>tr|Q9DBU1|Q9DBU1_MOUSE Glycoprotein galactosyltransferase alpha 1, 3, isoform CRA_e OS=Mus musculus GN=Ggta1 PE=2 SV=1;>sp|P23336|GGTA1_MOUSE N-acetyllactosaminide alpha-1,3-galactosyltransferase OS=Mus musculus GN=Ggta1 PE=2 SV=1;>tr|Q8C2H7|Q8C2H7_MOUSE	6	6	3	2	2	2	4	3	20.2	47.865	884000	901160	746660	672280	687940	885500	1158100	1091200	639700	956870	576290	1833500
P23780	Beta-galactosidase	Glb1	>sp|P23780|BGAL_MOUSE Beta-galactosidase OS=Mus musculus GN=Glb1 PE=2 SV=1	9	9	6	6	7	6	3	3	20.9	73.12	2697100	3540100	5481500	4596300	2014600	1236900	3021000	2786500	3840600	4655900	4787700	4860400
Q9EPS3	D-glucuronyl C5-epimerase	Glce	>sp|Q9EPS3|GLCE_MOUSE D-glucuronyl C5-epimerase OS=Mus musculus GN=Glce PE=1 SV=2	7	7	4	2	2	2	2	3	14.1	70.088	389450	173260	336020	128120	384530	508240	265640	0	0	0	0	1201600
Q61543;F8WHM5;E9PWD8;F6RSH1	Golgi apparatus protein 1	Glg1	>sp|Q61543|GSLG1_MOUSE Golgi apparatus protein 1 OS=Mus musculus GN=Glg1 PE=1 SV=1;>tr|F8WHM5|F8WHM5_MOUSE Golgi apparatus protein 1 (Fragment) OS=Mus musculus GN=Glg1 PE=2 SV=1	9	9	3	2	1	2	3	5	9.9	133.73	421080	305180	94703	162230	567120	511150	0	0	0	273030	1005700	701530
Q9CPU0	Lactoylglutathione lyase	Glo1	>sp|Q9CPU0|LGUL_MOUSE Lactoylglutathione lyase OS=Mus musculus GN=Glo1 PE=1 SV=3	11	11	10	5	9	9	6	6	59.8	20.809	47501000	10279000	20300000	26866000	11862000	8153300	30843000	24027000	25308000	40532000	16826000	22927000
Q9CPV4;Q9CPV4-2;E9Q197;Q9CPV4-3;F6ZTG3;E9Q2R6;E9Q055;F7BB55	Glyoxalase domain-containing protein 4	Glod4	>sp|Q9CPV4|GLOD4_MOUSE Glyoxalase domain-containing protein 4 OS=Mus musculus GN=Glod4 PE=2 SV=1;>sp|Q9CPV4-2|GLOD4_MOUSE Isoform 2 of Glyoxalase domain-containing protein 4 OS=Mus musculus GN=Glod4;>tr|E9Q197|E9Q197_MOUSE Glyoxalase domain-containing prot	19	19	15	10	12	13	12	11	66.8	33.316	16893000	11208000	20845000	11796000	9316200	5449000	16527000	16662000	21586000	18029000	10292000	10331000
Q9QUH0	Glutaredoxin-1	Glrx	>sp|Q9QUH0|GLRX1_MOUSE Glutaredoxin-1 OS=Mus musculus GN=Glrx PE=1 SV=3	2	2	1	1	2	2	0	1	30.8	11.871	854330	908300	1766600	2082300	0	207530	0	0	983650	3522900	0	0
Q9CQM9	Glutaredoxin-3	Glrx3	>sp|Q9CQM9|GLRX3_MOUSE Glutaredoxin-3 OS=Mus musculus GN=Glrx3 PE=1 SV=1	9	9	5	4	6	4	3	5	29.1	37.778	2809800	2946000	4534000	1997700	403000	733050	3551200	3794300	3980400	2403400	1071500	1322800
P26443;F7CFA5	Glutamate dehydrogenase 1, mitochondrial	Glud1	>sp|P26443|DHE3_MOUSE Glutamate dehydrogenase 1, mitochondrial OS=Mus musculus GN=Glud1 PE=1 SV=1	28	28	20	13	17	15	15	15	54.3	61.336	18878000	9923500	12351000	11909000	9423200	8564900	18038000	11296000	11576000	17750000	14334000	19067000
E9QAZ2;Q9CZM2;E9Q1X1;B8JKK2	Ribosomal protein L15;60S ribosomal protein L15	Gm10020;Rpl15;Gm8420	>tr|E9QAZ2|E9QAZ2_MOUSE Ribosomal protein L15 OS=Mus musculus GN=Gm10020 PE=3 SV=1;>sp|Q9CZM2|RL15_MOUSE 60S ribosomal protein L15 OS=Mus musculus GN=Rpl15 PE=2 SV=4;>tr|E9Q1X1|E9Q1X1_MOUSE Ribosomal protein L15 OS=Mus musculus GN=Gm8420 PE=3 SV=1;>tr|B8JK	4	4	3	3	2	2	2	3	22.5	24.077	1198700	2321800	861900	920940	748690	564820	1582600	1827900	1653300	1359200	1029000	847720
E9PYL9;Q9CXW4;D3Z3K1;E9PZB3;A2BH06;D3YW69	60S ribosomal protein L11	Gm10036;Rpl11;Gm10288;Gm5093	>tr|E9PYL9|E9PYL9_MOUSE Uncharacterized protein OS=Mus musculus GN=Gm10036 PE=3 SV=1;>sp|Q9CXW4|RL11_MOUSE 60S ribosomal protein L11 OS=Mus musculus GN=Rpl11 PE=1 SV=4;>tr|D3Z3K1|D3Z3K1_MOUSE MCG11809 OS=Mus musculus GN=Gm10288 PE=3 SV=1;>tr|E9PZB3|E9PZB3_	6	6	6	3	5	4	2	2	35.4	20.266	100980000	3737400	5910800	3832800	1477200	1106600	25562000	30092000	38972000	32617000	12869000	11475000
E9Q3T0;P47955	60S acidic ribosomal protein P1	Gm10073;Rplp1	>tr|E9Q3T0|E9Q3T0_MOUSE Uncharacterized protein OS=Mus musculus GN=Gm10073 PE=4 SV=1;>sp|P47955|RLA1_MOUSE 60S acidic ribosomal protein P1 OS=Mus musculus GN=Rplp1 PE=1 SV=1	1	1	0	1	0	0	0	0	14.9	11.433	0	268020	0	0	0	0	0	301490	0	0	0	0
G3UWG1;P62897;CON__P62894	Cytochrome c, somatic	Gm10108;Cycs	>tr|G3UWG1|G3UWG1_MOUSE MCG115977 OS=Mus musculus GN=Gm10108 PE=3 SV=1;>sp|P62897|CYC_MOUSE Cytochrome c, somatic OS=Mus musculus GN=Cycs PE=1 SV=2	4	4	4	4	4	4	4	4	32.4	11.695	9731400	13360000	7482100	10766000	6161900	5146500	17572000	15927000	6726200	11945000	8782100	5802100
D3Z6C3;P97351;D3Z7W7	40S ribosomal protein S3a	Gm10119;Rps3a;Gm9000	>tr|D3Z6C3|D3Z6C3_MOUSE Uncharacterized protein OS=Mus musculus GN=Rps3a2 PE=3 SV=1;>sp|P97351|RS3A_MOUSE 40S ribosomal protein S3a OS=Mus musculus GN=Rps3a PE=1 SV=3;>tr|D3Z7W7|D3Z7W7_MOUSE Uncharacterized protein OS=Mus musculus GN=Rps3a3 PE=3 SV=1	11	11	6	8	8	6	5	4	43.9	29.824	5788500	10223000	12197000	4812500	4085800	2730900	7319700	11401000	9306400	5392900	7554600	7137800
D3Z1N9;P47915;F6QL70;F6YH22	60S ribosomal protein L29	Gm10709;Rpl29;Gm17669;Gm5218	>tr|D3Z1N9|D3Z1N9_MOUSE MCG9889 OS=Mus musculus GN=Gm10709 PE=4 SV=1;>sp|P47915|RL29_MOUSE 60S ribosomal protein L29 OS=Mus musculus GN=Rpl29 PE=2 SV=2;>tr|F6QL70|F6QL70_MOUSE Protein Gm17669 OS=Mus musculus GN=Gm17669 PE=4 SV=1;>tr|F6YH22|F6YH22_MOUSE Pro	1	1	0	0	0	0	1	0	6.9	17.647	0	0	0	0	305190	0	0	0	0	0	384730	0
Q8CGP2-2;Q8CBB6;P10853;Q64475;Q8CGP1;Q8CGP2;P70696;Q8CGP0;Q9D2U9	Histone H2B;Histone H2B type 1-F/J/L;Histone H2B type 1-B;Histone H2B type 1-K;Histone H2B type 1-P;Histone H2B type 1-A;Histone H2B type 3-B;Histone H2B type 3-A	Gm13646;Hist1h2bf;Hist1h2bb;Hist1h2bk;Hist1h2bp;Hist1h2ba;Hist3h2bb;Hist3h2ba	>sp|Q8CGP2-2|H2B1P_MOUSE Isoform 2 of Histone H2B type 1-P OS=Mus musculus GN=Hist1h2bp;>tr|Q8CBB6|Q8CBB6_MOUSE Histone H2B OS=Mus musculus GN=Gm13646 PE=2 SV=1;>sp|P10853|H2B1F_MOUSE Histone H2B type 1-F/J/L OS=Mus musculus GN=Hist1h2bf PE=1 SV=2;>sp|Q644	7	1	4	3	2	5	5	4	37.7	15.565	3969800	4321100	2227200	5491900	5685000	5038700	4858900	7011900	4133700	4995800	8647100	6949700
F6YVP7;P62270;F5H8M6;G3UZW2	40S ribosomal protein S18	Gm17352;Rps18;Gm10260	>tr|F6YVP7|F6YVP7_MOUSE Uncharacterized protein OS=Mus musculus GN=Gm10260 PE=3 SV=2;>sp|P62270|RS18_MOUSE 40S ribosomal protein S18 OS=Mus musculus GN=Rps18 PE=1 SV=3;>tr|F5H8M6|F5H8M6_MOUSE MCG9349 OS=Mus musculus GN=Rps18-ps3 PE=3 SV=2;>tr|G3UZW2|G3UZW2	9	9	6	7	7	7	7	3	48.7	17.671	4672000	7863700	9001200	4989700	4193300	1463900	8215700	7008200	7812300	5543900	4744200	5378100
E9PZF0;Q01768;Q5NC79	Nucleoside diphosphate kinase;Nucleoside diphosphate kinase B	Gm20390;Nme2	>tr|E9PZF0|E9PZF0_MOUSE Nucleoside diphosphate kinase OS=Mus musculus GN=Gm20390 PE=2 SV=1;>sp|Q01768|NDKB_MOUSE Nucleoside diphosphate kinase B OS=Mus musculus GN=Nme2 PE=1 SV=1	19	8	16	17	15	15	13	15	82.8	30.2	371090000	297480000	338960000	269350000	144540000	116620000	455130000	331970000	401660000	365010000	162630000	198250000
F7AA26;A2API8;O54931;O54931-2;O54931-3;O54931-4;O54931-5;A2API9	A-kinase anchor protein 2	Gm20459;Akap2	>tr|F7AA26|F7AA26_MOUSE Protein Gm20459 (Fragment) OS=Mus musculus GN=Gm20459 PE=4 SV=1;>tr|A2API8|A2API8_MOUSE A-kinase anchor protein 2 OS=Mus musculus GN=Akap2 PE=2 SV=1;>sp|O54931|AKAP2_MOUSE A-kinase anchor protein 2 OS=Mus musculus GN=Akap2 PE=1 SV=3	8	7	3	1	6	6	1	1	13	125.98	271400	91122	2558800	1813600	103010	36748	1246200	0	3206200	847480	0	0
D3Z5F7;G3UY42;Q8CCS6;Q8CCS6-2;G3UWS5;D3Z055;D3YUB9	Polyadenylate-binding protein 2	Gm20521;Pabpn1	>tr|D3Z5F7|D3Z5F7_MOUSE Protein Gm20521 OS=Mus musculus GN=Gm20521 PE=2 SV=1;>tr|G3UY42|G3UY42_MOUSE Polyadenylate-binding protein 2 OS=Mus musculus GN=Pabpn1 PE=2 SV=1;>sp|Q8CCS6|PABP2_MOUSE Polyadenylate-binding protein 2 OS=Mus musculus GN=Pabpn1 PE=2 S	1	1	0	0	0	0	0	1	3.3	37.244	0	0	0	0	0	43983	0	0	0	0	0	85521
B8JJN0;B8JJM5;P04186;F6VQX8;B8JJM6;F6XQ00;H3BK95;F6W2T4;B8JJM3;F6WZA2	Complement factor B;Complement factor B Ba fragment;Complement factor B Bb fragment	Gm20547;Cfb;C2	>tr|B8JJN0|B8JJN0_MOUSE Protein Gm20547 OS=Mus musculus GN=Gm20547 PE=2 SV=1;>tr|B8JJM5|B8JJM5_MOUSE Complement factor B OS=Mus musculus GN=Cfb PE=2 SV=1;>sp|P04186|CFAB_MOUSE Complement factor B OS=Mus musculus GN=Cfb PE=1 SV=2;>tr|F6VQX8|F6VQX8_MOUSE Pro	37	35	25	22	20	17	27	31	27	142.32	27821000	23759000	21147000	21774000	48306000	43620000	38307000	25178000	20715000	27464000	71106000	75639000
Q60648	Ganglioside GM2 activator	Gm2a	>sp|Q60648|SAP3_MOUSE Ganglioside GM2 activator OS=Mus musculus GN=Gm2a PE=1 SV=2	4	4	1	1	1	0	3	2	25.9	20.824	222260	660340	218730	0	970380	830730	0	0	0	0	0	1568400
A2AD25;P62911	60S ribosomal protein L32	Gm4987;Rpl32	>tr|A2AD25|A2AD25_MOUSE MCG49690 OS=Mus musculus GN=Gm4987 PE=4 SV=1;>sp|P62911|RL32_MOUSE 60S ribosomal protein L32 OS=Mus musculus GN=Rpl32 PE=2 SV=2	1	1	0	1	1	0	0	1	9.6	16.005	0	213390	206510	0	0	28387	0	0	206770	0	0	0
G3UW42;P48024;D3YXK8;Q9CXU9;J3QN87;J3QPZ8	Eukaryotic translation initiation factor 1;Eukaryotic translation initiation factor 1b	Gm6900;Eif1;Gm16378;Eif1b	>tr|G3UW42|G3UW42_MOUSE MCG49030 OS=Mus musculus GN=Gm6900 PE=4 SV=1;>sp|P48024|EIF1_MOUSE Eukaryotic translation initiation factor 1 OS=Mus musculus GN=Eif1 PE=2 SV=2;>tr|D3YXK8|D3YXK8_MOUSE MCG1035767 OS=Mus musculus GN=Gm16378 PE=4 SV=1;>sp|Q9CXU9|EIF1B	3	3	1	1	2	2	0	1	48.7	12.639	387210	300280	876350	706320	0	59385	0	0	0	928920	0	0
J3QNY1;Q8BG05-2;E9Q7H5;Q8BG05;B2RXM2;A2AL12;A2AL13	Heterogeneous nuclear ribonucleoprotein A3	Gm8991;Hnrnpa3;Gm6793	>tr|J3QNY1|J3QNY1_MOUSE Uncharacterized protein OS=Mus musculus GN=Gm9242 PE=4 SV=1;>sp|Q8BG05-2|ROA3_MOUSE Isoform 2 of Heterogeneous nuclear ribonucleoprotein A3 OS=Mus musculus GN=Hnrnpa3;>tr|E9Q7H5|E9Q7H5_MOUSE Uncharacterized protein OS=Mus musculus G	16	15	13	12	12	8	7	7	47.1	37.14	8060900	13023000	14960000	6053500	5693600	2208500	8023400	11634000	15761000	8738600	6166900	9589400
Q8K0C9	GDP-mannose 4,6 dehydratase	Gmds	>sp|Q8K0C9|GMDS_MOUSE GDP-mannose 4,6 dehydratase OS=Mus musculus GN=Gmds PE=2 SV=1	5	5	2	1	4	2	0	0	16.1	41.984	133490	51995	508290	286730	0	0	0	0	508650	0	0	0
Q9CQI3;Q9ERL7;D3YY16;D3Z2F6;D3YY93	Glia maturation factor beta	Gmfb	>sp|Q9CQI3|GMFB_MOUSE Glia maturation factor beta OS=Mus musculus GN=Gmfb PE=1 SV=3	3	3	1	1	1	1	1	1	30.3	16.723	357210	392340	441280	1006900	463850	71519	0	440470	0	0	0	0
Q922H4;D3Z0T7;D3Z5Z5;D3Z2T0;D3YVK2;D3Z2L8	Mannose-1-phosphate guanyltransferase alpha	Gmppa	>sp|Q922H4|GMPPA_MOUSE Mannose-1-phosphate guanyltransferase alpha OS=Mus musculus GN=Gmppa PE=2 SV=1;>tr|D3Z0T7|D3Z0T7_MOUSE Mannose-1-phosphate guanyltransferase alpha (Fragment) OS=Mus musculus GN=Gmppa PE=2 SV=1;>tr|D3Z5Z5|D3Z5Z5_MOUSE Mannose-1-phosph	2	2	0	0	2	0	0	0	6.9	46.244	0	0	459110	0	0	0	0	0	459710	0	0	0
Q8BTZ7	Mannose-1-phosphate guanyltransferase beta	Gmppb	>sp|Q8BTZ7|GMPPB_MOUSE Mannose-1-phosphate guanyltransferase beta OS=Mus musculus GN=Gmppb PE=2 SV=1	5	5	2	2	5	3	0	0	20	39.916	237870	559170	1540800	482710	0	0	798250	571940	1204600	523010	0	0
Q3THK7	GMP synthase [glutamine-hydrolyzing]	Gmps	>sp|Q3THK7|GUAA_MOUSE GMP synthase [glutamine-hydrolyzing] OS=Mus musculus GN=Gmps PE=1 SV=2	9	9	1	1	5	2	2	0	17	76.723	121290	102280	1083600	546470	115280	0	0	0	1084800	0	0	0
P08752;B2RSH2;P18872;P18872-2;Q9DC51;Q6R0H7;Q6R0H7-4;Q66L47;P63094;Q8CGK7;P63094-2;P50149;Q3V3I2;P20612;A2AE32;D3Z2M7;A2AE31;A2A610	Guanine nucleotide-binding protein G(i) subunit alpha-2;Guanine nucleotide-binding protein G(i) subunit alpha-1;Guanine nucleotide-binding protein G(o) subunit alpha;Guanine nucleotide-binding protein G(k) subunit alpha	Gnai2;Gnai1;Gnao1;Gnai3	>sp|P08752|GNAI2_MOUSE Guanine nucleotide-binding protein G(i) subunit alpha-2 OS=Mus musculus GN=Gnai2 PE=1 SV=5;>sp|B2RSH2|GNAI1_MOUSE Guanine nucleotide-binding protein G(i) subunit alpha-1 OS=Mus musculus GN=Gnai1 PE=2 SV=1;>sp|P18872|GNAO_MOUSE Guanin	3	3	0	1	0	2	1	2	10.1	40.489	0	634840	0	675010	354840	191410	0	0	0	0	0	367440
P62874;H3BKR2;H3BLF7;Q61011	Guanine nucleotide-binding protein G(I)/G(S)/G(T) subunit beta-1	Gnb1	>sp|P62874|GBB1_MOUSE Guanine nucleotide-binding protein G(I)/G(S)/G(T) subunit beta-1 OS=Mus musculus GN=Gnb1 PE=1 SV=3;>tr|H3BKR2|H3BKR2_MOUSE Guanine nucleotide-binding protein G(I)/G(S)/G(T) subunit beta-1 (Fragment) OS=Mus musculus GN=Gnb1 PE=2 SV=1	5	2	1	2	2	1	3	0	19.7	37.377	0	0	0	54608	67755	0	0	0	0	71975	0	0
E9QKR0;P62880;D3YZX3;D3Z1M1;D3Z1T4;P29387;E9PWM7	Guanine nucleotide-binding protein G(I)/G(S)/G(T) subunit beta-2	Gnb2	>tr|E9QKR0|E9QKR0_MOUSE Guanine nucleotide-binding protein G(I)/G(S)/G(T) subunit beta-2 OS=Mus musculus GN=Gnb2 PE=2 SV=1;>sp|P62880|GBB2_MOUSE Guanine nucleotide-binding protein G(I)/G(S)/G(T) subunit beta-2 OS=Mus musculus GN=Gnb2 PE=1 SV=3;>tr|D3YZX3|D	5	2	2	2	2	0	2	2	14.9	41.408	374220	1396500	1491700	0	889630	163480	0	1802800	1260800	0	0	0
P68040	Guanine nucleotide-binding protein subunit beta-2-like 1	Gnb2l1	>sp|P68040|GBLP_MOUSE Guanine nucleotide-binding protein subunit beta-2-like 1 OS=Mus musculus GN=Gnb2l1 PE=1 SV=3	14	14	11	10	11	7	9	10	55.2	35.076	30615000	24599000	39026000	16255000	13316000	12389000	44210000	25459000	37331000	24727000	16460000	20999000
O88958;D3Z0R5	Glucosamine-6-phosphate isomerase 1	Gnpda1	>sp|O88958|GNPI1_MOUSE Glucosamine-6-phosphate isomerase 1 OS=Mus musculus GN=Gnpda1 PE=2 SV=3	13	11	11	6	11	6	4	7	60.6	32.549	8519500	3504500	6195100	4222000	1580500	2187700	7829300	4906700	5046800	6377700	3742000	5145600
Q8BFR4	N-acetylglucosamine-6-sulfatase	Gns	>sp|Q8BFR4|GNS_MOUSE N-acetylglucosamine-6-sulfatase OS=Mus musculus GN=Gns PE=2 SV=1	15	15	8	7	11	8	13	9	34.9	61.174	10730000	8343900	8455600	9637000	16660000	10671000	16967000	8527700	6850300	13156000	17763000	22759000
Q99JX3;A2ATI9;A2ATI6;A2ATI8;Q99JX3-2	Golgi reassembly-stacking protein 2	Gorasp2	>sp|Q99JX3|GORS2_MOUSE Golgi reassembly-stacking protein 2 OS=Mus musculus GN=Gorasp2 PE=1 SV=3;>tr|A2ATI9|A2ATI9_MOUSE Golgi reassembly stacking protein 2, isoform CRA_d OS=Mus musculus GN=Gorasp2 PE=4 SV=1;>tr|A2ATI6|A2ATI6_MOUSE Golgi reassembly stackin	3	3	1	1	2	1	0	0	8.2	47.038	0	288550	443630	99151	0	0	0	0	444010	0	0	0
P05201;F7ALS6	Aspartate aminotransferase, cytoplasmic	Got1	>sp|P05201|AATC_MOUSE Aspartate aminotransferase, cytoplasmic OS=Mus musculus GN=Got1 PE=1 SV=3	20	20	18	15	14	16	13	14	49.2	46.247	26424000	32064000	31514000	41891000	10974000	11118000	29965000	37974000	32365000	56441000	17607000	17818000
P05202	Aspartate aminotransferase, mitochondrial	Got2	>sp|P05202|AATM_MOUSE Aspartate aminotransferase, mitochondrial OS=Mus musculus GN=Got2 PE=1 SV=1	29	29	22	19	23	17	16	20	70	47.411	54406000	49488000	75336000	48766000	29616000	23714000	75486000	50282000	74109000	57224000	38876000	53361000
P51655;Q8R3X6;Q9R087	Glypican-4;Secreted glypican-4	Gpc4	>sp|P51655|GPC4_MOUSE Glypican-4 OS=Mus musculus GN=Gpc4 PE=2 SV=2	15	15	3	4	3	4	10	13	35.5	62.586	1587500	1850700	1426000	826680	6974500	5299300	3471600	1996900	2019400	1952100	7726300	8613300
A0JNY3;Q8BUV3	Gephyrin;Molybdopterin adenylyltransferase;Molybdopterin molybdenumtransferase	Gphn	>tr|A0JNY3|A0JNY3_MOUSE Gephyrin OS=Mus musculus GN=Gphn PE=2 SV=1;>sp|Q8BUV3|GEPH_MOUSE Gephyrin OS=Mus musculus GN=Gphn PE=1 SV=2	5	5	0	0	5	2	1	0	7	83.665	0	0	1590200	543170	80991	0	0	0	1385000	921510	0	0
P06745;F6SAC3	Glucose-6-phosphate isomerase	Gpi;Gm1840	>sp|P06745|G6PI_MOUSE Glucose-6-phosphate isomerase OS=Mus musculus GN=Gpi PE=1 SV=4;>tr|F6SAC3|F6SAC3_MOUSE Glucose-6-phosphate isomerase OS=Mus musculus GN=Gm1840 PE=3 SV=1	37	28	27	26	28	28	28	30	67.2	62.766	286960000	404650000	606600000	290800000	186980000	135980000	441930000	449260000	525290000	386230000	232670000	275410000
Q6F3F9	G-protein coupled receptor 126	Gpr126	>sp|Q6F3F9|GP126_MOUSE G-protein coupled receptor 126 OS=Mus musculus GN=Gpr126 PE=1 SV=1	5	5	3	0	1	1	2	3	5.5	129.72	556360	0	84362	87075	206570	336360	689250	0	0	0	346580	0
G3UXW9;Q3MIA8;Q99LD4;B1ATU4;Q99LD4-2	COP9 signalosome complex subunit 1	Gps1	>tr|G3UXW9|G3UXW9_MOUSE COP9 signalosome complex subunit 1 OS=Mus musculus GN=Gps1 PE=4 SV=1;>tr|Q3MIA8|Q3MIA8_MOUSE COP9 signalosome complex subunit 1 OS=Mus musculus GN=Gps1 PE=2 SV=1;>sp|Q99LD4|CSN1_MOUSE COP9 signalosome complex subunit 1 OS=Mus muscul	10	10	3	6	7	6	3	2	25.3	58.86	407920	2464700	2980100	3124500	721480	258410	0	2405500	3474300	2733500	1349300	1317100
P11352	Glutathione peroxidase 1	Gpx1	>sp|P11352|GPX1_MOUSE Glutathione peroxidase 1 OS=Mus musculus GN=Gpx1 PE=1 SV=2	9	9	8	8	8	8	7	3	55.7	22.347	8368200	7299000	8612700	8187900	5307600	2745000	12819000	8742600	6469300	9463800	4733700	8393400
Q60631;B1AT92;Q60631-2;B1AT95	Growth factor receptor-bound protein 2	Grb2	>sp|Q60631|GRB2_MOUSE Growth factor receptor-bound protein 2 OS=Mus musculus GN=Grb2 PE=1 SV=1;>tr|B1AT92|B1AT92_MOUSE Growth factor receptor-bound protein 2 OS=Mus musculus GN=Grb2 PE=2 SV=1;>sp|Q60631-2|GRB2_MOUSE Isoform 2 of Growth factor receptor-boun	8	8	5	3	6	4	4	5	36.9	25.238	1551100	1403300	1652600	1347000	1026800	1586300	2413500	2165800	1886700	2485500	1203200	1019700
Q91Z53;D6REG4	Glyoxylate reductase/hydroxypyruvate reductase	Grhpr	>sp|Q91Z53|GRHPR_MOUSE Glyoxylate reductase/hydroxypyruvate reductase OS=Mus musculus GN=Grhpr PE=1 SV=1;>tr|D6REG4|D6REG4_MOUSE Glyoxylate reductase/hydroxypyruvate reductase OS=Mus musculus GN=Grhpr PE=2 SV=1	2	2	0	1	2	0	0	0	11.6	35.328	0	161100	362330	0	0	0	0	0	363080	0	0	0
Q99LP6	GrpE protein homolog 1, mitochondrial	Grpel1	>sp|Q99LP6|GRPE1_MOUSE GrpE protein homolog 1, mitochondrial OS=Mus musculus GN=Grpel1 PE=1 SV=1	1	1	1	1	0	0	0	0	5.1	24.307	468480	284070	0	0	0	0	611610	0	0	0	0	0
Q9D8T2	Gasdermin-D	Gsdmdc1	>sp|Q9D8T2|GSDMD_MOUSE Gasdermin-D OS=Mus musculus GN=Gsdmdc1 PE=2 SV=1	4	4	2	1	3	3	0	0	10.7	53.237	113750	64416	481270	222780	0	0	169000	0	459570	296550	0	0
Q8R050;Q8R050-2;Q149F3;F7CE88	Eukaryotic peptide chain release factor GTP-binding subunit ERF3A;Eukaryotic peptide chain release factor GTP-binding subunit ERF3B	Gspt1;Gspt2	>sp|Q8R050|ERF3A_MOUSE Eukaryotic peptide chain release factor GTP-binding subunit ERF3A OS=Mus musculus GN=Gspt1 PE=1 SV=2;>sp|Q8R050-2|ERF3A_MOUSE Isoform 2 of Eukaryotic peptide chain release factor GTP-binding subunit ERF3A OS=Mus musculus GN=Gspt1;>sp	14	14	4	5	10	8	1	0	25.9	68.625	1891900	1502200	6196700	2907300	194990	0	2706200	1860700	5637100	3957200	0	0
P47791;P47791-2	Glutathione reductase, mitochondrial	Gsr	>sp|P47791|GSHR_MOUSE Glutathione reductase, mitochondrial OS=Mus musculus GN=Gsr PE=2 SV=3;>sp|P47791-2|GSHR_MOUSE Isoform Cytoplasmic of Glutathione reductase, mitochondrial OS=Mus musculus GN=Gsr	18	18	17	9	13	13	12	12	52.6	53.662	12975000	7839700	16244000	6251600	6378600	6744000	15201000	11247000	13367000	10083000	7661500	13892000
P51855;Q3UEE2;A2AQN7;H3BKH4;A2AQN9	Glutathione synthetase	Gss	>sp|P51855|GSHB_MOUSE Glutathione synthetase OS=Mus musculus GN=Gss PE=2 SV=1;>tr|Q3UEE2|Q3UEE2_MOUSE Glutathione synthetase OS=Mus musculus GN=Gss PE=2 SV=1	11	11	8	4	7	5	2	3	26.6	52.246	1829200	1230900	3236200	1586900	127730	206500	1817900	1796200	2939300	2314000	434990	0
P24472;P13745;P30115;F6SC55	Glutathione S-transferase A4	Gsta4	>sp|P24472|GSTA4_MOUSE Glutathione S-transferase A4 OS=Mus musculus GN=Gsta4 PE=1 SV=3	3	3	3	3	2	2	1	3	14.9	25.564	2414500	1498700	1544600	1520400	471350	652660	2765800	1308700	2950100	1888100	0	727330
P10649;A2AE89;F6WHQ7;A2AE91;F6Y363;J3QQ61	Glutathione S-transferase Mu 1	Gstm1	>sp|P10649|GSTM1_MOUSE Glutathione S-transferase Mu 1 OS=Mus musculus GN=Gstm1 PE=1 SV=2;>tr|A2AE89|A2AE89_MOUSE Glutathione S-transferase Mu 1 (Fragment) OS=Mus musculus GN=Gstm1 PE=2 SV=1;>tr|F6WHQ7|F6WHQ7_MOUSE Glutathione S-transferase Mu 1 (Fragment)	13	10	9	9	12	9	6	8	50.9	25.97	10992000	13344000	21586000	10973000	5785300	3786300	15149000	15486000	18385000	13777000	7502400	9631800
P15626;D3YX76;Q8R5I6;D3YZ29;O35660;G5E8M7;D3YVP9	Glutathione S-transferase Mu 2	Gstm2;Gstm4	>sp|P15626|GSTM2_MOUSE Glutathione S-transferase Mu 2 OS=Mus musculus GN=Gstm2 PE=1 SV=2;>tr|D3YX76|D3YX76_MOUSE Glutathione S-transferase Mu 2 OS=Mus musculus GN=Gstm2 PE=2 SV=1;>tr|Q8R5I6|Q8R5I6_MOUSE Glutathione S-transferase mu 4 OS=Mus musculus GN=Gst	8	4	4	5	7	6	1	2	45.9	25.716	356870	695420	1615800	957770	0	27846	531750	907060	1769000	926350	0	0
P48774;E9PVM7;E9PV63;E9Q024;E9Q5L9	Glutathione S-transferase Mu 5	Gstm5	>sp|P48774|GSTM5_MOUSE Glutathione S-transferase Mu 5 OS=Mus musculus GN=Gstm5 PE=1 SV=1;>tr|E9PVM7|E9PVM7_MOUSE Glutathione S-transferase Mu 5 (Fragment) OS=Mus musculus GN=Gstm5 PE=2 SV=1;>tr|E9PV63|E9PV63_MOUSE Glutathione S-transferase Mu 5 OS=Mus musc	4	3	4	3	1	2	4	3	18.8	26.635	570070	389330	0	174130	322020	122150	647170	430810	0	0	238160	491540
O09131;Q8K2Q2;D3Z1Q9	Glutathione S-transferase omega-1	Gsto1	>sp|O09131|GSTO1_MOUSE Glutathione S-transferase omega-1 OS=Mus musculus GN=Gsto1 PE=2 SV=2	20	20	14	15	15	16	12	11	55	27.497	49186000	93455000	111820000	97372000	31510000	23769000	70306000	111600000	106370000	116500000	34299000	56449000
P19157;P46425;F6RWR5	Glutathione S-transferase P 1;Glutathione S-transferase P 2	Gstp1;Gstp2	>sp|P19157|GSTP1_MOUSE Glutathione S-transferase P 1 OS=Mus musculus GN=Gstp1 PE=1 SV=2;>sp|P46425|GSTP2_MOUSE Glutathione S-transferase P 2 OS=Mus musculus GN=Gstp2 PE=2 SV=2	9	9	5	7	8	6	6	8	54.3	23.609	21170000	16146000	16911000	13987000	7682800	9124100	29084000	18285000	18109000	19819000	8544700	14467000
P12265;Q99KJ6;D3YY48	Beta-glucuronidase	Gusb	>sp|P12265|BGLR_MOUSE Beta-glucuronidase OS=Mus musculus GN=Gusb PE=2 SV=2	11	11	6	5	4	6	4	4	21.3	74.194	1401500	692950	862390	1263200	546570	1007000	1474200	1152300	936200	1881200	867790	1382700
L7N451;Q80SU7;L7N223;J3QPZ6	Interferon-induced very large GTPase 1	Gvin1	>tr|L7N451|L7N451_MOUSE Interferon-induced very large GTPase 1 OS=Mus musculus GN=Gvin1 PE=4 SV=1;>sp|Q80SU7|GVIN1_MOUSE Interferon-induced very large GTPase 1 OS=Mus musculus GN=Gvin1 PE=1 SV=1	6	6	0	0	6	0	0	0	2.3	280.78	0	0	642710	0	0	0	0	0	643220	0	0	0
D3Z6W7;Q3UHH8;Q3UHH8-2	Glucoside xylosyltransferase 1	Gxylt1	>tr|D3Z6W7|D3Z6W7_MOUSE Glucoside xylosyltransferase 1 OS=Mus musculus GN=Gxylt1 PE=2 SV=1;>sp|Q3UHH8|GXLT1_MOUSE Glucoside xylosyltransferase 1 OS=Mus musculus GN=Gxylt1 PE=1 SV=2;>sp|Q3UHH8-2|GXLT1_MOUSE Isoform 2 of Glucoside xylosyltransferase 1 OS=Mus	2	2	1	0	1	0	1	1	4.6	50.254	68561	0	158670	0	398280	90642	0	0	0	0	454830	0
Q810K9	Glucoside xylosyltransferase 2	Gxylt2	>sp|Q810K9|GXLT2_MOUSE Glucoside xylosyltransferase 2 OS=Mus musculus GN=Gxylt2 PE=2 SV=1	3	3	1	1	0	1	1	3	7	51.478	102990	128160	0	56473	111040	323610	0	0	0	0	0	613570
K3W4S6;D3Z5N4;Q9R062	Glycogenin-1	Gyg;Gyg1	>tr|K3W4S6|K3W4S6_MOUSE Protein Gyg OS=Mus musculus GN=Gyg PE=4 SV=1;>tr|D3Z5N4|D3Z5N4_MOUSE Protein Gyg (Fragment) OS=Mus musculus GN=Gyg PE=2 SV=2;>sp|Q9R062|GLYG_MOUSE Glycogenin-1 OS=Mus musculus GN=Gyg1 PE=2 SV=3	6	6	1	2	4	5	0	2	21.8	41.926	0	1263400	1952300	1511700	0	242830	0	2356300	1543000	1126800	0	794670
Q9Z1E4;D3Z0Q6	Glycogen [starch] synthase, muscle	Gys1	>sp|Q9Z1E4|GYS1_MOUSE Glycogen [starch] synthase, muscle OS=Mus musculus GN=Gys1 PE=1 SV=2;>tr|D3Z0Q6|D3Z0Q6_MOUSE Glycogen [starch] synthase, muscle OS=Mus musculus GN=Gys1 PE=2 SV=1	3	3	2	1	2	0	0	0	5	83.926	154070	221990	411600	0	0	0	0	0	412290	0	0	0
P01899	H-2 class I histocompatibility antigen, D-B alpha chain	H2-D1	>sp|P01899|HA11_MOUSE H-2 class I histocompatibility antigen, D-B alpha chain OS=Mus musculus GN=H2-D1 PE=1 SV=2	20	6	16	18	17	17	18	14	41.7	40.836	53821000	67185000	65661000	69253000	92920000	39019000	79096000	71262000	63239000	90062000	109240000	85625000
P14426	H-2 class I histocompatibility antigen, D-K alpha chain	H2-D1	>sp|P14426|HA13_MOUSE H-2 class I histocompatibility antigen, D-K alpha chain OS=Mus musculus GN=H2-D1 PE=1 SV=1	16	4	12	9	10	8	15	15	39.5	40.619	20971000	20721000	11212000	10454000	31501000	16934000	18169000	33060000	12739000	18275000	37402000	28930000
P04223;P04223-2	H-2 class I histocompatibility antigen, K-K alpha chain	H2-K1	>sp|P04223|HA1K_MOUSE H-2 class I histocompatibility antigen, K-K alpha chain OS=Mus musculus GN=H2-K1 PE=1 SV=1;>sp|P04223-2|HA1K_MOUSE Isoform 2 of H-2 class I histocompatibility antigen, K-K alpha chain OS=Mus musculus GN=H2-K1	16	4	15	11	13	8	13	12	47.2	41.646	9301000	4933400	5866800	3102600	6748500	5447800	10197000	5835700	6269600	3912200	9693400	10799000
P01901;Q3TH01;G3UXW2;G3XA74	H-2 class I histocompatibility antigen, K-B alpha chain	H2-K1	>sp|P01901|HA1B_MOUSE H-2 class I histocompatibility antigen, K-B alpha chain OS=Mus musculus GN=H2-K1 PE=1 SV=1;>tr|Q3TH01|Q3TH01_MOUSE H-2 class I histocompatibility antigen, K-K alpha chain OS=Mus musculus GN=H2-K1 PE=2 SV=1;>tr|G3UXW2|G3UXW2_MOUSE H-2	16	4	15	13	14	11	14	13	50.7	41.301	1907700	5060400	3861500	1925200	2576400	2745900	2250300	5279400	3336100	2564500	5339800	4304600
Q8HWB2;G3UY84;K7N5P0;G3UZL7		H2-Q4	>tr|Q8HWB2|Q8HWB2_MOUSE Protein H2-Q4 OS=Mus musculus GN=H2-Q4 PE=2 SV=1	22	9	12	15	14	15	16	19	47.5	39.617	89815000	102430000	86892000	81451000	115330000	90884000	131380000	107760000	77523000	96484000	135680000	197670000
P06339;P14432;A7VMS2;A7VMS3;F6TIX5;H3BK58;H3BJA9;Q0WXH6;F6VXI7;Q6W9L1;O19443;Q85ZW8;Q85ZW5;Q85ZW6;Q85ZW7;Q85ZW9;Q6W9J6;G3UWS8;G3UZ37	H-2 class I histocompatibility antigen, D-37 alpha chain	H2-T23	>sp|P06339|HA15_MOUSE H-2 class I histocompatibility antigen, D-37 alpha chain OS=Mus musculus GN=H2-T23 PE=1 SV=1	12	5	8	9	9	7	8	7	36.4	40.875	954790	1108500	1355600	717820	1350700	747140	1327800	1049200	726390	832710	1948500	2078800
P0C0S6;Q3THW5;Q3UA95;Q8R029;G3UWL7	Histone H2A.Z;Histone H2A.V;Histone H2A	H2afz;H2afv	>sp|P0C0S6|H2AZ_MOUSE Histone H2A.Z OS=Mus musculus GN=H2afz PE=1 SV=2;>sp|Q3THW5|H2AV_MOUSE Histone H2A.V OS=Mus musculus GN=H2afv PE=1 SV=3;>tr|Q3UA95|Q3UA95_MOUSE Histone H2A OS=Mus musculus GN=H2afz PE=3 SV=1;>tr|Q8R029|Q8R029_MOUSE Histone H2A OS=Mus	4	2	1	2	2	2	2	3	46.1	13.553	0	102680	0	0	135840	332770	0	0	0	0	0	637990
P02301;P68433;P84228;P84244;F8WI35;E0CZ27;E0CYR7;E0CYN1	Histone H3.3C;Histone H3.1;Histone H3.2;Histone H3.3;Histone H3	H3f3c;Hist1h3a;Hist1h3b;H3f3a	>sp|P02301|H3C_MOUSE Histone H3.3C OS=Mus musculus GN=H3f3c PE=1 SV=3;>sp|P68433|H31_MOUSE Histone H3.1 OS=Mus musculus GN=Hist1h3a PE=1 SV=2;>sp|P84228|H32_MOUSE Histone H3.2 OS=Mus musculus GN=Hist1h3b PE=1 SV=2;>sp|P84244|H33_MOUSE Histone H3.3 OS=Mus m	3	3	2	3	2	1	2	3	16.9	15.315	1338300	7033900	2294000	508410	2611200	2637100	4047900	5998000	2064500	0	4467100	3903800
A2A7A7;Q8CFX1;A2A7A8	GDH/6PGL endoplasmic bifunctional protein;Glucose 1-dehydrogenase;6-phosphogluconolactonase	H6pd	>tr|A2A7A7|A2A7A7_MOUSE GDH/6PGL endoplasmic bifunctional protein OS=Mus musculus GN=H6pd PE=2 SV=1;>sp|Q8CFX1|G6PE_MOUSE GDH/6PGL endoplasmic bifunctional protein OS=Mus musculus GN=H6pd PE=2 SV=2	8	8	4	0	3	4	1	4	11.7	89.909	733710	0	544150	452320	125900	227400	575860	0	800710	695350	0	443560
Q61425	Hydroxyacyl-coenzyme A dehydrogenase, mitochondrial	Hadh	>sp|Q61425|HCDH_MOUSE Hydroxyacyl-coenzyme A dehydrogenase, mitochondrial OS=Mus musculus GN=Hadh PE=1 SV=2	10	10	8	4	5	6	2	3	34.1	34.463	2586100	1537000	1945700	2718800	783340	718840	2607600	2466600	2328200	2728100	1368100	1526800
G5E8T9;Q99KB8;Q99KB8-2;E9PYA3;E9Q2H8;D3YWI0;D3YUX8	Hydroxyacylglutathione hydrolase, mitochondrial	Hagh	>tr|G5E8T9|G5E8T9_MOUSE Hydroxyacyl glutathione hydrolase OS=Mus musculus GN=Hagh PE=3 SV=1;>sp|Q99KB8|GLO2_MOUSE Hydroxyacylglutathione hydrolase, mitochondrial OS=Mus musculus GN=Hagh PE=2 SV=2;>sp|Q99KB8-2|GLO2_MOUSE Isoform 2 of Hydroxyacylglutathione	5	5	4	4	5	4	3	3	20.7	34.103	1413600	997570	4092900	928370	608820	554770	2484600	1335600	1910900	1471900	1483200	1438800
Q61035;Q99KK9;G5E823	Histidine--tRNA ligase, cytoplasmic	Hars	>sp|Q61035|SYHC_MOUSE Histidine--tRNA ligase, cytoplasmic OS=Mus musculus GN=Hars PE=2 SV=2	20	20	12	13	11	11	7	12	36.1	57.432	8299900	12878000	12564000	10029000	3164300	4211800	12091000	11754000	13304000	12578000	6276200	6896900
A2ATU9;Q8BY71	Histone acetyltransferase type B catalytic subunit	Hat1	>tr|A2ATU9|A2ATU9_MOUSE Histone acetyltransferase type B catalytic subunit OS=Mus musculus GN=Hat1 PE=2 SV=1;>sp|Q8BY71|HAT1_MOUSE Histone acetyltransferase type B catalytic subunit OS=Mus musculus GN=Hat1 PE=2 SV=1	2	2	0	1	2	0	0	0	6.9	50.182	0	123820	519420	0	0	0	0	0	519950	0	0	0
P01942;Q91VB8	Hemoglobin subunit alpha	Hba;Hba-a1	>sp|P01942|HBA_MOUSE Hemoglobin subunit alpha OS=Mus musculus GN=Hba PE=1 SV=2;>tr|Q91VB8|Q91VB8_MOUSE Alpha globin 1 OS=Mus musculus GN=Hba-a1 PE=2 SV=1	3	2	2	2	1	1	1	0	25.4	15.085	3000000	362820	299000	380980	584340	0	0	0	0	0	760200	0
P70288;Q8BQ10;D3YYI8;O09106;Q3UM33;O88895	Histone deacetylase 2;Histone deacetylase;Histone deacetylase 1	Hdac2;Gm10093;Hdac1	>sp|P70288|HDAC2_MOUSE Histone deacetylase 2 OS=Mus musculus GN=Hdac2 PE=1 SV=1;>tr|Q8BQ10|Q8BQ10_MOUSE Histone deacetylase 2 OS=Mus musculus GN=Hdac2 PE=2 SV=1;>tr|D3YYI8|D3YYI8_MOUSE Histone deacetylase OS=Mus musculus GN=Gm10093 PE=3 SV=1;>sp|O09106|HDA	4	4	1	1	1	2	0	2	8.4	55.302	518300	279670	102710	420600	0	96853	678310	0	0	0	0	0
P51859;E0CXA0;E0CYW7;Q3UMU9-3;Q3UMU9;Q3UMU9-2	Hepatoma-derived growth factor	Hdgf	>sp|P51859|HDGF_MOUSE Hepatoma-derived growth factor OS=Mus musculus GN=Hdgf PE=1 SV=2;>tr|E0CXA0|E0CXA0_MOUSE Hepatoma-derived growth factor (Fragment) OS=Mus musculus GN=Hdgf PE=2 SV=1	19	18	13	11	15	11	8	10	70	26.268	14236000	27317000	28364000	15827000	9590000	4520000	21066000	23406000	27101000	20621000	12088000	15126000
Q9JMG7-2;Q9JMG7	Hepatoma-derived growth factor-related protein 3	Hdgfrp3	>sp|Q9JMG7-2|HDGR3_MOUSE Isoform 2 of Hepatoma-derived growth factor-related protein 3 OS=Mus musculus GN=Hdgfrp3;>sp|Q9JMG7|HDGR3_MOUSE Hepatoma-derived growth factor-related protein 3 OS=Mus musculus GN=Hdgfrp3 PE=1 SV=2	4	3	3	1	3	2	1	1	22.9	22.819	574780	0	1519500	261210	0	37102	742870	0	0	0	0	0
Q3UGR5;Q3UGR5-2;D3YZI3;D3YUN7	Haloacid dehalogenase-like hydrolase domain-containing protein 2	Hdhd2	>sp|Q3UGR5|HDHD2_MOUSE Haloacid dehalogenase-like hydrolase domain-containing protein 2 OS=Mus musculus GN=Hdhd2 PE=1 SV=2	3	3	2	2	2	2	3	3	18.1	28.73	2304000	1736300	2437000	2200200	1573900	1134400	3385000	1559800	3239500	3108100	1478000	1752200
Q9CYW4	Haloacid dehalogenase-like hydrolase domain-containing protein 3	Hdhd3	>sp|Q9CYW4|HDHD3_MOUSE Haloacid dehalogenase-like hydrolase domain-containing protein 3 OS=Mus musculus GN=Hdhd3 PE=2 SV=1	2	2	0	0	1	2	0	0	8.8	28.027	0	0	100850	72398	0	0	0	0	0	95421	0	0
Q8VDJ3	Vigilin	Hdlbp	>sp|Q8VDJ3|VIGLN_MOUSE Vigilin OS=Mus musculus GN=Hdlbp PE=1 SV=1	11	11	4	3	8	5	0	0	13.5	141.74	875550	652720	2350100	955930	0	0	1423600	839560	2091200	1127800	0	0
Q8BQM4	HEAT repeat-containing protein 3	Heatr3	>sp|Q8BQM4|HEAT3_MOUSE HEAT repeat-containing protein 3 OS=Mus musculus GN=Heatr3 PE=2 SV=1	1	1	1	1	1	1	0	0	1.9	74.305	207640	124090	232760	278590	0	0	0	0	0	366320	0	0
P29416	Beta-hexosaminidase subunit alpha	Hexa	>sp|P29416|HEXA_MOUSE Beta-hexosaminidase subunit alpha OS=Mus musculus GN=Hexa PE=2 SV=2	16	16	12	11	9	7	12	12	30.1	60.612	12309000	12216000	11433000	5709900	16299000	11488000	15507000	9884900	11998000	9824000	20661000	23168000
P20060	Beta-hexosaminidase subunit beta	Hexb	>sp|P20060|HEXB_MOUSE Beta-hexosaminidase subunit beta OS=Mus musculus GN=Hexb PE=2 SV=2	16	16	8	8	10	8	11	10	27.1	61.115	3565400	3367400	5424900	2980600	8098000	5831300	4377600	5058100	4287000	3284300	8920800	13396000
Q3UMA3;Q99LI8;B1ATZ1;B1ATZ0;B1ATY9	Hepatocyte growth factor-regulated tyrosine kinase substrate	Hgs	>tr|Q3UMA3|Q3UMA3_MOUSE Hepatocyte growth factor-regulated tyrosine kinase substrate OS=Mus musculus GN=Hgs PE=2 SV=1;>sp|Q99LI8|HGS_MOUSE Hepatocyte growth factor-regulated tyrosine kinase substrate OS=Mus musculus GN=Hgs PE=1 SV=2;>tr|B1ATZ1|B1ATZ1_MOUSE	3	3	2	2	2	2	0	1	4	86.142	242090	389980	330980	55363	0	57935	306980	0	341500	0	0	0
Q8QZS1;E0CX19	3-hydroxyisobutyryl-CoA hydrolase, mitochondrial	Hibch	>sp|Q8QZS1|HIBCH_MOUSE 3-hydroxyisobutyryl-CoA hydrolase, mitochondrial OS=Mus musculus GN=Hibch PE=1 SV=1;>tr|E0CX19|E0CX19_MOUSE 3-hydroxyisobutyryl-CoA hydrolase, mitochondrial OS=Mus musculus GN=Hibch PE=2 SV=1	4	4	4	0	0	0	0	1	13.2	43.037	2832500	0	0	0	0	928620	3639200	0	0	0	0	0
Q9JLZ6;Q9JLZ6-2	Hypermethylated in cancer 2 protein	Hic2	>sp|Q9JLZ6|HIC2_MOUSE Hypermethylated in cancer 2 protein OS=Mus musculus GN=Hic2 PE=2 SV=4;>sp|Q9JLZ6-2|HIC2_MOUSE Isoform 2 of Hypermethylated in cancer 2 protein OS=Mus musculus GN=Hic2	1	1	0	1	1	0	1	1	1.6	66.766	0	1713300	2086700	0	3600400	3265200	0	0	0	0	0	6179300
P70349;B0R1E3	Histidine triad nucleotide-binding protein 1	Hint1	>sp|P70349|HINT1_MOUSE Histidine triad nucleotide-binding protein 1 OS=Mus musculus GN=Hint1 PE=1 SV=3;>tr|B0R1E3|B0R1E3_MOUSE Histidine triad nucleotide-binding protein 1 OS=Mus musculus GN=Hint1 PE=2 SV=1	6	6	6	6	6	6	4	5	71.4	13.777	19441000	37199000	41222000	27233000	6367700	5444700	25759000	44109000	37253000	37613000	10007000	8245300
P43276	Histone H1.5	Hist1h1b	>sp|P43276|H15_MOUSE Histone H1.5 OS=Mus musculus GN=Hist1h1b PE=1 SV=2	3	1	1	1	2	0	1	2	13	22.576	0	81974	107030	0	0	88383	0	0	0	0	0	171850
P43277;P15864;P43274;I7HFT9;Q07133	Histone H1.3;Histone H1.2;Histone H1.4	Hist1h1d;Hist1h1c;Hist1h1e	>sp|P43277|H13_MOUSE Histone H1.3 OS=Mus musculus GN=Hist1h1d PE=1 SV=2;>sp|P15864|H12_MOUSE Histone H1.2 OS=Mus musculus GN=Hist1h1c PE=1 SV=2;>sp|P43274|H14_MOUSE Histone H1.4 OS=Mus musculus GN=Hist1h1e PE=1 SV=2	7	5	3	0	2	0	2	5	26.2	22.099	232150	0	1443400	0	366890	2545700	381810	0	0	0	1810200	3408700
P62806	Histone H4	Hist1h4a	>sp|P62806|H4_MOUSE Histone H4 OS=Mus musculus GN=Hist1h4a PE=1 SV=2	6	6	5	4	5	2	5	2	51.5	11.367	3088100	4564400	5091500	2294400	4828100	2456400	3358200	5395700	4950300	2891600	5430500	6430500
Q6GSS7;Q64523;Q8R1M2;F8WIX8;P27661;P22752;Q8BFU2;Q8CGP5;Q8CGP7;Q64522;Q8CGP4;Q8CGP6	Histone H2A type 2-A;Histone H2A type 2-C;Histone H2A.J;Histone H2A;Histone H2A.x;Histone H2A type 1;Histone H2A type 3;Histone H2A type 1-F;Histone H2A type 1-K;Histone H2A type 2-B;Histone H2A type 1-H	Hist2h2aa1;Hist2h2ac;H2afj;Hist1h2al;H2afx;Hist1h2ab;Hist3h2a;Hist1h2af;Hist1h2ak;Hist2h2ab;Hist1h2aa;Hist1h2ah	>sp|Q6GSS7|H2A2A_MOUSE Histone H2A type 2-A OS=Mus musculus GN=Hist2h2aa1 PE=1 SV=3;>sp|Q64523|H2A2C_MOUSE Histone H2A type 2-C OS=Mus musculus GN=Hist2h2ac PE=1 SV=3;>sp|Q8R1M2|H2AJ_MOUSE Histone H2A.J OS=Mus musculus GN=H2afj PE=2 SV=1;>tr|F8WIX8|F8WIX8_	4	2	1	1	2	3	2	1	23.1	14.095	1526000	925170	2164400	772630	1896200	1360700	0	0	2505400	678420	0	0
P17710-3;P17710;P17710-4;G3UVV4;P17710-2;O08528;E9Q5B5;D3Z365;D3YYR4;Q91W97;Q3TRM8;E9Q8S8;E9Q3Z4;D3Z105;B4YB29	Hexokinase-1	Hk1	>sp|P17710-3|HXK1_MOUSE Isoform HK1 of Hexokinase-1 OS=Mus musculus GN=Hk1;>sp|P17710|HXK1_MOUSE Hexokinase-1 OS=Mus musculus GN=Hk1 PE=1 SV=3;>sp|P17710-4|HXK1_MOUSE Isoform HK1-SC of Hexokinase-1 OS=Mus musculus GN=Hk1;>tr|G3UVV4|G3UVV4_MOUSE Hexokinase	32	32	21	19	21	18	7	14	42.5	102.3	8577300	9225100	17183000	10673000	2172100	2168200	12941000	9041100	16311000	13237000	3751900	4330700
P22907;P22907-2	Porphobilinogen deaminase	Hmbs	>sp|P22907|HEM3_MOUSE Porphobilinogen deaminase OS=Mus musculus GN=Hmbs PE=2 SV=2;>sp|P22907-2|HEM3_MOUSE Isoform 2 of Porphobilinogen deaminase OS=Mus musculus GN=Hmbs	3	3	0	1	2	1	0	0	13.3	39.344	0	195690	1099100	304570	0	0	0	0	1101600	0	0	0
P63158;D3YZ18;D3YVC6	High mobility group protein B1	Hmgb1	>sp|P63158|HMGB1_MOUSE High mobility group protein B1 OS=Mus musculus GN=Hmgb1 PE=1 SV=2;>tr|D3YZ18|D3YZ18_MOUSE High mobility group protein B1 (Fragment) OS=Mus musculus GN=Hmgb1 PE=2 SV=1	12	11	9	9	10	7	7	4	59.5	24.893	10896000	27550000	26829000	20060000	6913000	659490	17425000	31051000	21442000	25456000	7474400	5466900
P30681	High mobility group protein B2	Hmgb2	>sp|P30681|HMGB2_MOUSE High mobility group protein B2 OS=Mus musculus GN=Hmgb2 PE=1 SV=3	10	9	4	6	6	3	2	3	54.8	24.162	2644700	4877900	3549500	1474800	577240	905270	3669000	6783600	2281700	1713800	0	0
F6W687;A3KGL9;P09602;B7ZCQ3;J3QM43;Q5XK38;E9Q2Z4	Non-histone chromosomal protein HMG-17	Hmgn2;Gm16494	>tr|F6W687|F6W687_MOUSE Non-histone chromosomal protein HMG-17 (Fragment) OS=Mus musculus GN=Hmgn2 PE=4 SV=1;>tr|A3KGL9|A3KGL9_MOUSE Non-histone chromosomal protein HMG-17 OS=Mus musculus GN=Hmgn2 PE=2 SV=1;>sp|P09602|HMGN2_MOUSE Non-histone chromosomal pr	3	3	3	0	0	1	0	0	24.1	11.275	723670	0	0	989730	0	0	959870	0	0	0	0	0
P97825	Hematological and neurological expressed 1 protein	Hn1	>sp|P97825|HN1_MOUSE Hematological and neurological expressed 1 protein OS=Mus musculus GN=Hn1 PE=1 SV=3	2	2	0	1	2	1	0	0	27.3	16.08	0	136510	462230	139520	0	0	0	0	463020	0	0	0
Q6PGH2;Q6UY53	Hematological and neurological expressed 1-like protein	Hn1l;AY358078	>sp|Q6PGH2|HN1L_MOUSE Hematological and neurological expressed 1-like protein OS=Mus musculus GN=Hn1l PE=2 SV=1;>tr|Q6UY53|Q6UY53_MOUSE HN1-like protein OS=Mus musculus GN=AY358078 PE=2 SV=1	2	2	1	1	1	1	2	1	15.8	20.02	197580	73630	221650	116560	195760	80614	0	0	0	153430	0	0
Q9CX86	Heterogeneous nuclear ribonucleoprotein A0	Hnrnpa0	>sp|Q9CX86|ROA0_MOUSE Heterogeneous nuclear ribonucleoprotein A0 OS=Mus musculus GN=Hnrnpa0 PE=1 SV=1	5	5	3	3	4	3	1	1	17.7	30.53	9971600	4393600	9034700	6650300	3512900	1128700	11505000	5676500	9675900	8816300	0	0
Q5EBP8;P49312;J3QK72;P49312-2	Heterogeneous nuclear ribonucleoprotein A1	Hnrnpa1	>tr|Q5EBP8|Q5EBP8_MOUSE Heterogeneous nuclear ribonucleoprotein A1 OS=Mus musculus GN=Hnrnpa1 PE=2 SV=1;>sp|P49312|ROA1_MOUSE Heterogeneous nuclear ribonucleoprotein A1 OS=Mus musculus GN=Hnrnpa1 PE=1 SV=2;>tr|J3QK72|J3QK72_MOUSE Uncharacterized protein OS	20	18	18	15	14	12	12	10	48.3	38.833	31173000	33662000	30064000	20967000	16818000	7565400	37603000	35971000	31917000	31600000	17756000	16719000
O88569;O88569-2;O88569-3	Heterogeneous nuclear ribonucleoproteins A2/B1	Hnrnpa2b1	>sp|O88569|ROA2_MOUSE Heterogeneous nuclear ribonucleoproteins A2/B1 OS=Mus musculus GN=Hnrnpa2b1 PE=1 SV=2;>sp|O88569-2|ROA2_MOUSE Isoform 2 of Heterogeneous nuclear ribonucleoproteins A2/B1 OS=Mus musculus GN=Hnrnpa2b1;>sp|O88569-3|ROA2_MOUSE Isoform 3 o	24	23	20	18	21	20	19	15	71.7	37.402	93788000	112340000	145960000	99591000	47085000	32568000	131200000	111300000	142280000	120070000	59114000	83812000
Q99020;Q20BD0;Q80XR6	Heterogeneous nuclear ribonucleoprotein A/B	Hnrnpab	>sp|Q99020|ROAA_MOUSE Heterogeneous nuclear ribonucleoprotein A/B OS=Mus musculus GN=Hnrnpab PE=1 SV=1;>tr|Q20BD0|Q20BD0_MOUSE Heterogeneous nuclear ribonucleoprotein A/B OS=Mus musculus GN=Hnrnpab PE=2 SV=1;>tr|Q80XR6|Q80XR6_MOUSE Heterogeneous nuclear ri	12	12	9	8	10	9	6	7	32.6	30.831	4911400	7605900	13986000	8986100	3728500	3047100	7628000	6975500	13950000	10660000	4700100	7427400
Q9Z204;Q9Z204-5;Q9Z204-2;Q9Z204-3;Q9Z204-4;Q8BTF8;E9Q786	Heterogeneous nuclear ribonucleoproteins C1/C2	Hnrnpc	>sp|Q9Z204|HNRPC_MOUSE Heterogeneous nuclear ribonucleoproteins C1/C2 OS=Mus musculus GN=Hnrnpc PE=1 SV=1;>sp|Q9Z204-5|HNRPC_MOUSE Isoform 5 of Heterogeneous nuclear ribonucleoproteins C1/C2 OS=Mus musculus GN=Hnrnpc;>sp|Q9Z204-2|HNRPC_MOUSE Isoform C1 of	5	5	4	4	3	4	1	2	17.9	34.384	1200100	1457600	2077700	1240100	180430	352060	1753200	1310400	2236500	1466700	0	833330
Q60668;Q60668-3;Q60668-2;Q60668-4;F6ZV59;E9Q5B6;F6SHF3;Q9D3U4;F7A465	Heterogeneous nuclear ribonucleoprotein D0	Hnrnpd	>sp|Q60668|HNRPD_MOUSE Heterogeneous nuclear ribonucleoprotein D0 OS=Mus musculus GN=Hnrnpd PE=1 SV=2;>sp|Q60668-3|HNRPD_MOUSE Isoform 3 of Heterogeneous nuclear ribonucleoprotein D0 OS=Mus musculus GN=Hnrnpd;>sp|Q60668-2|HNRPD_MOUSE Isoform 2 of Heterogen	17	3	11	6	8	11	6	5	34.6	38.354	11346000	11456000	16454000	11042000	2472700	3560400	12979000	14882000	15268000	13008000	4055400	8426100
G3X9W0;G5E8G0		Hnrnpd	>tr|G3X9W0|G3X9W0_MOUSE Heterogeneous nuclear ribonucleoprotein D, isoform CRA_a OS=Mus musculus GN=Hnrnpd PE=4 SV=1;>tr|G5E8G0|G5E8G0_MOUSE Heterogeneous nuclear ribonucleoprotein D, isoform CRA_b OS=Mus musculus GN=Hnrnpd PE=4 SV=1	15	1	11	7	6	9	5	4	31	36.207	113780	0	159000	0	0	0	0	0	159200	0	0	0
Q9Z2X1;J3QMQ5;Q9Z2X1-2;J3QM80;J3QMT0;J3QP45;J3QMV8;J3QNH2	Heterogeneous nuclear ribonucleoprotein F;Heterogeneous nuclear ribonucleoprotein F, N-terminally processed	Hnrnpf	>sp|Q9Z2X1|HNRPF_MOUSE Heterogeneous nuclear ribonucleoprotein F OS=Mus musculus GN=Hnrnpf PE=1 SV=3;>tr|J3QMQ5|J3QMQ5_MOUSE MCG129396 OS=Mus musculus GN=Gm6430 PE=4 SV=1;>sp|Q9Z2X1-2|HNRPF_MOUSE Isoform 2 of Heterogeneous nuclear ribonucleoprotein F OS=Mu	10	9	8	3	6	5	1	5	34	45.729	4173500	3058900	8713100	1511400	56682	522830	2168900	2776100	12477000	2256700	0	990610
Q8C2Q7;O35737;P70333;J3QPH6	Heterogeneous nuclear ribonucleoprotein H;Heterogeneous nuclear ribonucleoprotein H, N-terminally processed;Heterogeneous nuclear ribonucleoprotein H2	Hnrnph1;Hnrnph2	>tr|Q8C2Q7|Q8C2Q7_MOUSE Heterogeneous nuclear ribonucleoprotein H OS=Mus musculus GN=Hnrnph1 PE=2 SV=1;>sp|O35737|HNRH1_MOUSE Heterogeneous nuclear ribonucleoprotein H OS=Mus musculus GN=Hnrnph1 PE=1 SV=3;>sp|P70333|HNRH2_MOUSE Heterogeneous nuclear ribonu	6	5	3	3	4	4	0	1	19.1	51.217	537800	471700	1329800	608940	0	0	871980	435070	1601300	452480	0	0
P61979-2;P61979;B2M1R6;P61979-3;H3BLL4;D3YWG1;D3Z5X4;H3BKD0;H3BK96;H3BKI8;H3BLP7;Q8BT23;H3BJS9;H3BJ43	Heterogeneous nuclear ribonucleoprotein K	Hnrnpk;Gm7964	>sp|P61979-2|HNRPK_MOUSE Isoform 2 of Heterogeneous nuclear ribonucleoprotein K OS=Mus musculus GN=Hnrnpk;>sp|P61979|HNRPK_MOUSE Heterogeneous nuclear ribonucleoprotein K OS=Mus musculus GN=Hnrnpk PE=1 SV=1;>tr|B2M1R6|B2M1R6_MOUSE Heterogeneous nuclear rib	16	16	11	10	11	10	9	9	39	51.028	9777200	6741300	19482000	11010000	7528700	2517600	13749000	8262300	20345000	14241000	7418000	4615700
G5E924;Q8R081;G3UY38;G3UY56;G3UYY3	Heterogeneous nuclear ribonucleoprotein L	Hnrnpl	>tr|G5E924|G5E924_MOUSE Heterogeneous nuclear ribonucleoprotein L (Fragment) OS=Mus musculus GN=Hnrnpl PE=4 SV=1;>sp|Q8R081|HNRPL_MOUSE Heterogeneous nuclear ribonucleoprotein L OS=Mus musculus GN=Hnrnpl PE=1 SV=2;>tr|G3UY38|G3UY38_MOUSE Heterogeneous nucl	14	14	5	3	7	5	2	3	34	66.821	1080000	1013400	2223500	1443000	176420	379750	1597800	1352400	1906200	1652200	0	891200
Q8VHM5;A2AW41		Hnrnpr	>tr|Q8VHM5|Q8VHM5_MOUSE Heterogeneous nuclear ribonucleoprotein R OS=Mus musculus GN=Hnrnpr PE=2 SV=1;>tr|A2AW41|A2AW41_MOUSE Protein Hnrnpr (Fragment) OS=Mus musculus GN=Hnrnpr PE=2 SV=1	10	6	7	6	8	5	3	2	17.6	70.887	1367900	1380300	2089300	1022700	359420	416090	1931400	1481800	1696800	1444400	682310	0
Q8VEK3;G3XA10	Heterogeneous nuclear ribonucleoprotein U	Hnrnpu	>sp|Q8VEK3|HNRPU_MOUSE Heterogeneous nuclear ribonucleoprotein U OS=Mus musculus GN=Hnrnpu PE=1 SV=1;>tr|G3XA10|G3XA10_MOUSE Heterogeneous nuclear ribonucleoprotein U OS=Mus musculus GN=Hnrnpu PE=4 SV=1	9	9	3	5	6	4	0	1	19.1	87.917	527440	2334000	1727800	1028600	0	33897	2167800	1650200	1114000	1477500	0	0
D3YTQ3;F6VQH5;Q9Z130	Heterogeneous nuclear ribonucleoprotein D-like	Hnrpdl	>tr|D3YTQ3|D3YTQ3_MOUSE Heterogeneous nuclear ribonucleoprotein D-like OS=Mus musculus GN=Hnrpdl PE=2 SV=1;>tr|F6VQH5|F6VQH5_MOUSE Heterogeneous nuclear ribonucleoprotein D-like (Fragment) OS=Mus musculus GN=Hnrpdl PE=4 SV=1;>sp|Q9Z130|HNRDL_MOUSE Heteroge	6	4	2	4	4	3	1	1	11.9	46.27	91325	522120	1264100	953710	0	0	0	0	1265600	0	0	0
P00493	Hypoxanthine-guanine phosphoribosyltransferase	Hprt1	>sp|P00493|HPRT_MOUSE Hypoxanthine-guanine phosphoribosyltransferase OS=Mus musculus GN=Hprt1 PE=1 SV=3	7	7	5	5	6	5	5	5	37.2	24.57	6206600	7255600	10169000	6276200	2715300	1718000	7371400	9463100	9973500	7553800	3702800	3377100
P52760	Ribonuclease UK114	Hrsp12	>sp|P52760|UK114_MOUSE Ribonuclease UK114 OS=Mus musculus GN=Hrsp12 PE=1 SV=3	5	5	5	4	2	4	0	2	57.8	14.255	2480400	4786100	2470300	2009500	0	429310	2303200	5390600	3113800	2838700	0	915570
Q3TC93	HCLS1-binding protein 3	Hs1bp3	>sp|Q3TC93|H1BP3_MOUSE HCLS1-binding protein 3 OS=Mus musculus GN=Hs1bp3 PE=1 SV=2	3	3	0	0	3	0	0	0	10.9	43.691	0	0	459630	0	0	0	0	0	460470	0	0	0
Q80UW0-3;Q80UW0;Q80UW0-2;Q9QYK4	Heparan-sulfate 6-O-sulfotransferase 2	Hs6st2	>sp|Q80UW0-3|H6ST2_MOUSE Isoform 3 of Heparan-sulfate 6-O-sulfotransferase 2 OS=Mus musculus GN=Hs6st2;>sp|Q80UW0|H6ST2_MOUSE Heparan-sulfate 6-O-sulfotransferase 2 OS=Mus musculus GN=Hs6st2 PE=2 SV=3;>sp|Q80UW0-2|H6ST2_MOUSE Isoform 2 of Heparan-sulfate 6	8	7	3	2	2	1	4	5	13.2	73.553	640180	93213	316220	91417	654440	682950	0	240750	0	0	614740	1358200
A2AFQ2;Q99N15;O08756	3-hydroxyacyl-CoA dehydrogenase type-2	Hsd17b10	>tr|A2AFQ2|A2AFQ2_MOUSE 3-hydroxyacyl-CoA dehydrogenase type-2 OS=Mus musculus GN=Hsd17b10 PE=2 SV=1;>tr|Q99N15|Q99N15_MOUSE 17beta-hydroxysteroid dehydrogenase type 10/short chain L-3-hydroxyacyl-CoA dehydrogenase OS=Mus musculus GN=Hsd17b10 PE=2 SV=1;>sp	4	4	3	1	1	2	1	1	22.5	28.374	312810	1619200	0	1199200	675760	70725	408820	0	0	0	0	0
P51660	Peroxisomal multifunctional enzyme type 2;(3R)-hydroxyacyl-CoA dehydrogenase;Enoyl-CoA hydratase 2	Hsd17b4	>sp|P51660|DHB4_MOUSE Peroxisomal multifunctional enzyme type 2 OS=Mus musculus GN=Hsd17b4 PE=1 SV=3	6	6	3	3	2	2	0	1	12.2	79.481	268720	641520	519930	393060	0	32910	0	680210	0	556830	0	0
P07901;B7ZC50;B7ZC49;A2A6A2;REV__Q8BL66	Heat shock protein HSP 90-alpha	Hsp90aa1	>sp|P07901|HS90A_MOUSE Heat shock protein HSP 90-alpha OS=Mus musculus GN=Hsp90aa1 PE=1 SV=4	54	34	42	44	44	40	35	37	64.8	84.787	181230000	280870000	371950000	241040000	115580000	87334000	246880000	288980000	409930000	336340000	108510000	163330000
P11499;E9Q3D6;E9Q0C3;E9PX27;D3Z1R1	Heat shock protein HSP 90-beta	Hsp90ab1	>sp|P11499|HS90B_MOUSE Heat shock protein HSP 90-beta OS=Mus musculus GN=Hsp90ab1 PE=1 SV=3	59	37	45	51	51	47	43	48	72.1	83.28	440220000	705860000	753070000	501920000	331020000	205250000	648800000	755620000	853010000	625480000	347060000	365100000
P08113;F7C312	Endoplasmin	Hsp90b1	>sp|P08113|ENPL_MOUSE Endoplasmin OS=Mus musculus GN=Hsp90b1 PE=1 SV=2;>tr|F7C312|F7C312_MOUSE Endoplasmin (Fragment) OS=Mus musculus GN=Hsp90b1 PE=2 SV=1	51	49	43	44	38	42	43	41	55.2	92.475	126760000	188330000	177030000	148130000	109860000	75974000	179060000	210270000	191630000	210310000	125020000	119130000
Q8BM72;D3Z0Y0;Q8BM72-2	Heat shock 70 kDa protein 13	Hspa13	>sp|Q8BM72|HSP13_MOUSE Heat shock 70 kDa protein 13 OS=Mus musculus GN=Hspa13 PE=2 SV=1	11	11	6	8	8	6	8	8	25.7	51.709	2998700	3320900	3398800	3160600	6915500	5230300	5031300	2792700	3153100	5879600	8609200	8338800
P17879;Q61696	Heat shock 70 kDa protein 1B;Heat shock 70 kDa protein 1A	Hspa1b;Hspa1a	>sp|P17879|HS71B_MOUSE Heat shock 70 kDa protein 1B OS=Mus musculus GN=Hspa1b PE=1 SV=3;>sp|Q61696|HS71A_MOUSE Heat shock 70 kDa protein 1A OS=Mus musculus GN=Hspa1a PE=1 SV=2	15	5	9	9	8	8	5	7	25.9	70.175	1551900	1654200	1748100	994240	343950	357410	1487700	1692500	2271500	1167300	0	986920
Q3U2G2;Q61316	Heat shock 70 kDa protein 4	Hspa4	>tr|Q3U2G2|Q3U2G2_MOUSE Heat shock 70 kDa protein 4 OS=Mus musculus GN=Hspa4 PE=2 SV=1;>sp|Q61316|HSP74_MOUSE Heat shock 70 kDa protein 4 OS=Mus musculus GN=Hspa4 PE=1 SV=1	52	48	45	40	43	37	33	35	67.3	94.208	82819000	58273000	92093000	61727000	26045000	27383000	104090000	63677000	106360000	81928000	29891000	46380000
P48722;P48722-2;E0CY23;F6SMW7	Heat shock 70 kDa protein 4L	Hspa4l	>sp|P48722|HS74L_MOUSE Heat shock 70 kDa protein 4L OS=Mus musculus GN=Hspa4l PE=1 SV=2;>sp|P48722-2|HS74L_MOUSE Isoform 2 of Heat shock 70 kDa protein 4L OS=Mus musculus GN=Hspa4l	15	12	6	7	13	3	1	4	20.6	94.381	282430	984110	2394700	419670	0	113870	835120	1293400	1753100	0	0	0
P20029	78 kDa glucose-regulated protein	Hspa5	>sp|P20029|GRP78_MOUSE 78 kDa glucose-regulated protein OS=Mus musculus GN=Hspa5 PE=1 SV=3	50	47	31	40	36	36	36	32	59.2	72.421	97782000	138670000	182690000	111120000	82272000	53343000	142470000	160290000	177360000	153890000	83806000	101020000
P63017;Q504P4;D3Z5E2;D3YW43	Heat shock cognate 71 kDa protein	Hspa8	>sp|P63017|HSP7C_MOUSE Heat shock cognate 71 kDa protein OS=Mus musculus GN=Hspa8 PE=1 SV=1;>tr|Q504P4|Q504P4_MOUSE Heat shock cognate 71 kDa protein OS=Mus musculus GN=Hspa8 PE=2 SV=1	56	39	41	45	45	43	36	41	81.9	70.87	532650000	557190000	848490000	628380000	234640000	173980000	736290000	662910000	879150000	759800000	276930000	312630000
P38647	Stress-70 protein, mitochondrial	Hspa9	>sp|P38647|GRP75_MOUSE Stress-70 protein, mitochondrial OS=Mus musculus GN=Hspa9 PE=1 SV=3	19	18	11	6	12	6	3	7	37.4	73.46	3071700	1912300	4603200	2389300	781030	467920	3755300	3364300	3078700	3551500	1173200	859070
Q99P31	Hsp70-binding protein 1	Hspbp1	>sp|Q99P31|HPBP1_MOUSE Hsp70-binding protein 1 OS=Mus musculus GN=Hspbp1 PE=2 SV=1	2	2	0	1	2	1	0	0	5.6	39.166	0	74109	262530	147550	0	0	0	0	262940	0	0	0
P63038;P63038-2;D3Z2F2;D3Z7J9	60 kDa heat shock protein, mitochondrial	Hspd1	>sp|P63038|CH60_MOUSE 60 kDa heat shock protein, mitochondrial OS=Mus musculus GN=Hspd1 PE=1 SV=1;>sp|P63038-2|CH60_MOUSE Isoform 2 of 60 kDa heat shock protein, mitochondrial OS=Mus musculus GN=Hspd1	22	22	15	13	15	19	16	11	38.6	60.955	11174000	9282500	11211000	14156000	10907000	4125500	16281000	10845000	10479000	15163000	13564000	10362000
Q64433	10 kDa heat shock protein, mitochondrial	Hspe1	>sp|Q64433|CH10_MOUSE 10 kDa heat shock protein, mitochondrial OS=Mus musculus GN=Hspe1 PE=1 SV=2	9	9	7	5	6	6	5	4	75.5	10.963	16750000	17116000	30154000	18980000	7562500	2655800	32941000	18883000	20439000	20375000	9621500	9091100
Q9JIY5;D3YX27;F6TCV0;D3YX28;F6XUR8	Serine protease HTRA2, mitochondrial	Htra2	>sp|Q9JIY5|HTRA2_MOUSE Serine protease HTRA2, mitochondrial OS=Mus musculus GN=Htra2 PE=1 SV=2;>tr|D3YX27|D3YX27_MOUSE Serine protease HTRA2, mitochondrial OS=Mus musculus GN=Htra2 PE=2 SV=1;>tr|F6TCV0|F6TCV0_MOUSE Serine protease HTRA2, mitochondrial (Fra	2	2	1	0	2	0	0	0	5.5	49.348	116840	0	305830	0	0	0	0	0	306180	0	0	0
A2AFQ0;Q7TMY8;Q7TMY8-3;Q7TMY8-4;Q7TMY8-2;F6XP90;F6UYC1	E3 ubiquitin-protein ligase HUWE1	Huwe1	>tr|A2AFQ0|A2AFQ0_MOUSE E3 ubiquitin-protein ligase HUWE1 OS=Mus musculus GN=Huwe1 PE=2 SV=1;>sp|Q7TMY8|HUWE1_MOUSE E3 ubiquitin-protein ligase HUWE1 OS=Mus musculus GN=Huwe1 PE=1 SV=5;>sp|Q7TMY8-3|HUWE1_MOUSE Isoform 3 of E3 ubiquitin-protein ligase HUWE1	18	18	3	2	13	5	2	4	4.9	482.69	381140	236410	3285400	492100	128610	134250	278250	275330	3644100	596610	0	156220
Q9JKR6;F6TRP3;E0CYZ2	Hypoxia up-regulated protein 1	Hyou1	>sp|Q9JKR6|HYOU1_MOUSE Hypoxia up-regulated protein 1 OS=Mus musculus GN=Hyou1 PE=1 SV=1	11	11	3	5	6	9	4	5	14.2	111.18	750760	1557900	3151000	2757300	1148500	780340	1369800	1840100	2773200	3003400	1791100	1639600
Q9CR41;Q9CR41-2	Huntingtin-interacting protein K	Hypk	>sp|Q9CR41|HYPK_MOUSE Huntingtin-interacting protein K OS=Mus musculus GN=Hypk PE=2 SV=2;>sp|Q9CR41-2|HYPK_MOUSE Isoform 2 of Huntingtin-interacting protein K OS=Mus musculus GN=Hypk	4	4	3	2	3	2	0	0	34.1	14.679	240300	557720	697570	371810	0	0	226680	655700	744450	0	0	0
E9PV48		I830012O16Rik	>tr|E9PV48|E9PV48_MOUSE Protein I830012O16Rik OS=Mus musculus GN=I830012O16Rik PE=4 SV=1	33	3	26	29	31	24	20	22	76.2	47.219	1512400	963870	2072400	1122700	696860	302230	1695700	1011000	2270700	1624900	914310	610110
Q8BU30	Isoleucine--tRNA ligase, cytoplasmic	Iars	>sp|Q8BU30|SYIC_MOUSE Isoleucine--tRNA ligase, cytoplasmic OS=Mus musculus GN=Iars PE=2 SV=2	5	5	3	3	1	2	0	1	5.9	144.27	547120	875110	139720	314070	0	50397	730620	966310	0	0	0	0
O88844;D3YVY3	Isocitrate dehydrogenase [NADP] cytoplasmic	Idh1	>sp|O88844|IDHC_MOUSE Isocitrate dehydrogenase [NADP] cytoplasmic OS=Mus musculus GN=Idh1 PE=1 SV=2	21	21	15	13	15	14	9	8	48.6	46.674	6521700	9688600	12824000	6605700	3365200	1227700	7993400	9459600	12210000	8169100	5218200	4597700
P54071;D6RIL6	Isocitrate dehydrogenase [NADP], mitochondrial	Idh2	>sp|P54071|IDHP_MOUSE Isocitrate dehydrogenase [NADP], mitochondrial OS=Mus musculus GN=Idh2 PE=1 SV=3	3	3	2	2	3	2	0	1	8.8	50.906	396080	985520	848900	902100	0	239850	538370	1217400	625260	1272600	0	0
G3XA48;P58044;H3BKD7;H3BLF8;H3BLP1	Isopentenyl-diphosphate Delta-isomerase 1	Idi1	>tr|G3XA48|G3XA48_MOUSE Isopentenyl-diphosphate Delta-isomerase 1 OS=Mus musculus GN=Idi1 PE=4 SV=1;>sp|P58044|IDI1_MOUSE Isopentenyl-diphosphate Delta-isomerase 1 OS=Mus musculus GN=Idi1 PE=2 SV=1;>tr|H3BKD7|H3BKD7_MOUSE Isopentenyl-diphosphate Delta-isom	6	6	3	2	5	2	0	1	24.7	32.477	1015600	901420	3128000	482390	0	435610	1337900	0	3068700	695740	0	0
Q08890	Iduronate 2-sulfatase	Ids	>sp|Q08890|IDS_MOUSE Iduronate 2-sulfatase OS=Mus musculus GN=Ids PE=2 SV=3	4	4	0	0	1	0	1	3	7.2	62.185	0	0	113060	0	128590	168760	0	0	0	0	0	322640
Q8BMG0;P48441;Q8BLF6;D6REH5;D6RIN7	Alpha-L-iduronidase	Idua	>tr|Q8BMG0|Q8BMG0_MOUSE Alpha-L-iduronidase OS=Mus musculus GN=Idua PE=2 SV=1;>sp|P48441|IDUA_MOUSE Alpha-L-iduronidase OS=Mus musculus GN=Idua PE=2 SV=2;>tr|Q8BLF6|Q8BLF6_MOUSE Alpha-L-iduronidase OS=Mus musculus GN=Idua PE=2 SV=1	5	5	1	2	1	3	4	3	9.3	72.234	122590	392060	195300	715150	1122000	439160	0	648530	0	1144500	1026800	841180
Q9R002	Interferon-activable protein 202	Ifi202	>sp|Q9R002|IFI2_MOUSE Interferon-activable protein 202 OS=Mus musculus GN=Ifi202 PE=1 SV=3	2	2	1	0	2	2	0	0	6.3	50.466	179880	0	284270	222410	0	0	0	0	295100	281970	0	0
E9QKL6;E9Q3L4;D3Z2E7;E9QAN9;O35368-3;Q8BV49;E9PUG6;O35368;E9PVL3;Q504N7;G3UY50;G3UXS8		Ifi204	>tr|E9QKL6|E9QKL6_MOUSE Interferon-activable protein 204 OS=Mus musculus GN=Ifi204 PE=2 SV=1	20	1	12	7	14	10	5	7	40.5	69.437	3425400	2028900	5966200	2941500	1214200	1013500	3711000	2735100	5307700	3786800	2108500	2419200
Q08619;Q8CGE8	Interferon-activable protein 205-B;Interferon-activable protein 205-A	Ifi205b;Ifi205a	>sp|Q08619|IFI5B_MOUSE Interferon-activable protein 205-B OS=Mus musculus GN=Ifi205b PE=1 SV=2;>sp|Q8CGE8|IFI5A_MOUSE Interferon-activable protein 205-A OS=Mus musculus GN=Ifi205a PE=2 SV=1	14	3	10	7	10	7	5	5	38.4	46.977	1636300	2197300	3556300	1706200	1204800	1078400	1626900	1777600	3488200	2254100	1992800	2828700
Q9D8C4	Interferon-induced 35 kDa protein homolog	Ifi35	>sp|Q9D8C4|IN35_MOUSE Interferon-induced 35 kDa protein homolog OS=Mus musculus GN=Ifi35 PE=2 SV=3	2	2	1	0	2	1	0	0	10.1	31.875	139390	0	806910	208930	0	0	0	0	807780	0	0	0
Q8BV66	Interferon-induced protein 44	Ifi44	>sp|Q8BV66|IFI44_MOUSE Interferon-induced protein 44 OS=Mus musculus GN=Ifi44 PE=2 SV=1	2	2	0	1	2	0	0	0	5.9	47.852	0	134730	452290	0	0	0	0	0	452960	0	0	0
Q61635		Ifi47	>tr|Q61635|Q61635_MOUSE GTP-binding protein OS=Mus musculus GN=Ifi47 PE=2 SV=1	2	2	1	0	2	0	0	0	6.7	46.784	51557	0	170280	0	0	0	0	0	170280	0	0	0
Q64282;Q3U687;D3Z6F0;E9PXF7	Interferon-induced protein with tetratricopeptide repeats 1	Ifit1	>sp|Q64282|IFIT1_MOUSE Interferon-induced protein with tetratricopeptide repeats 1 OS=Mus musculus GN=Ifit1 PE=1 SV=2	30	30	21	19	24	18	16	14	66.5	53.737	23230000	21294000	52666000	19616000	14318000	10114000	24684000	20478000	59587000	25750000	20352000	19382000
Q6GTM0;Q64112	Interferon-induced protein with tetratricopeptide repeats 2	Ifit2	>tr|Q6GTM0|Q6GTM0_MOUSE Ifit2 protein OS=Mus musculus GN=Ifit2 PE=2 SV=1;>sp|Q64112|IFIT2_MOUSE Interferon-induced protein with tetratricopeptide repeats 2 OS=Mus musculus GN=Ifit2 PE=1 SV=1	24	24	15	15	19	18	14	17	54	54.721	60946000	62201000	113660000	78469000	32588000	30235000	71089000	70149000	117030000	112310000	44464000	51864000
Q64345	Interferon-induced protein with tetratricopeptide repeats 3	Ifit3	>sp|Q64345|IFIT3_MOUSE Interferon-induced protein with tetratricopeptide repeats 3 OS=Mus musculus GN=Ifit3 PE=2 SV=1	37	7	30	32	34	28	24	25	76.9	47.222	78961000	122740000	186570000	84965000	47157000	29710000	101220000	127460000	176850000	124700000	67377000	59076000
Q9CQW9;E9Q0C7	Interferon-induced transmembrane protein 3	Ifitm3	>sp|Q9CQW9|IFM3_MOUSE Interferon-induced transmembrane protein 3 OS=Mus musculus GN=Ifitm3 PE=1 SV=1	5	4	5	4	5	4	5	5	48.9	14.954	2284200	1945600	2969600	2685600	4930900	1735800	3220300	3033200	2600300	4082000	6026400	2293700
O35664-3;O35664;O35664-2;H3BJ04;F6XX07;F7BJH9;H3BKB3	Interferon alpha/beta receptor 2	Ifnar2	>sp|O35664-3|INAR2_MOUSE Isoform 3 of Interferon alpha/beta receptor 2 OS=Mus musculus GN=Ifnar2;>sp|O35664|INAR2_MOUSE Interferon alpha/beta receptor 2 OS=Mus musculus GN=Ifnar2 PE=1 SV=2;>sp|O35664-2|INAR2_MOUSE Isoform 2 of Interferon alpha/beta recepto	4	4	1	3	3	2	1	3	15.7	27.755	622500	2284400	1245800	930020	829580	3287900	0	1781800	797670	2494600	0	6129200
Q07113	Cation-independent mannose-6-phosphate receptor	Igf2r	>sp|Q07113|MPRI_MOUSE Cation-independent mannose-6-phosphate receptor OS=Mus musculus GN=Igf2r PE=1 SV=1	7	7	3	2	1	1	4	1	3.3	273.81	362460	32997	134100	128100	579190	60456	0	0	0	0	712130	0
Q8R366;G3UYZ1;D3Z4Q8	Immunoglobulin superfamily member 8	Igsf8	>sp|Q8R366|IGSF8_MOUSE Immunoglobulin superfamily member 8 OS=Mus musculus GN=Igsf8 PE=1 SV=2;>tr|G3UYZ1|G3UYZ1_MOUSE Immunoglobulin superfamily member 8 OS=Mus musculus GN=Igsf8 PE=2 SV=1;>tr|D3Z4Q8|D3Z4Q8_MOUSE Immunoglobulin superfamily member 8 (Fragme	5	5	2	4	4	2	2	1	11	65.01	1008800	982850	2880700	1265600	2100900	1222300	1607800	1305700	1441900	2580900	0	0
Q9QZ85;Q3UED7	Interferon-inducible GTPase 1	Iigp1	>sp|Q9QZ85|IIGP1_MOUSE Interferon-inducible GTPase 1 OS=Mus musculus GN=Iigp1 PE=1 SV=2	11	11	8	5	8	6	1	5	43.1	47.571	1659000	2147900	1606700	1646200	93304	704290	1080100	2506000	1623800	2627300	0	1867000
Q9Z0M9	Interleukin-18-binding protein	Il18bp	>sp|Q9Z0M9|I18BP_MOUSE Interleukin-18-binding protein OS=Mus musculus GN=Il18bp PE=1 SV=2	1	1	1	1	0	1	1	1	6.2	21.257	312490	349000	0	330530	526290	538620	0	0	0	0	0	1019400
P14719-2;P14719;G3UYU3	Interleukin-1 receptor-like 1	Il1rl1	>sp|P14719-2|ILRL1_MOUSE Isoform B of Interleukin-1 receptor-like 1 OS=Mus musculus GN=Il1rl1;>sp|P14719|ILRL1_MOUSE Interleukin-1 receptor-like 1 OS=Mus musculus GN=Il1rl1 PE=2 SV=2	17	17	13	13	14	15	14	15	51.3	38.501	105870000	103370000	78718000	86018000	132300000	134710000	156850000	98323000	78859000	100810000	155720000	280540000
P25085-2;P25085;Q3TBV5;A2AIU1	Interleukin-1 receptor antagonist protein	Il1rn	>sp|P25085-2|IL1RA_MOUSE Isoform 2 of Interleukin-1 receptor antagonist protein OS=Mus musculus GN=Il1rn;>sp|P25085|IL1RA_MOUSE Interleukin-1 receptor antagonist protein OS=Mus musculus GN=Il1rn PE=2 SV=1;>tr|Q3TBV5|Q3TBV5_MOUSE Interleukin-1 receptor anta	5	5	4	4	4	3	2	2	40.9	17.995	2134100	3305900	6261000	2655100	935400	342460	2438900	2911600	6388400	3845300	1891900	648780
Q9CXY6	Interleukin enhancer-binding factor 2	Ilf2	>sp|Q9CXY6|ILF2_MOUSE Interleukin enhancer-binding factor 2 OS=Mus musculus GN=Ilf2 PE=1 SV=1	9	9	5	4	5	5	1	2	28.5	43.062	2104100	2025500	2026700	3035600	275460	255100	2066400	2915900	2264000	2869000	0	1396900
Q9Z1X4-3;Q9Z1X4-2;Q9Z1X4;Q45VK5	Interleukin enhancer-binding factor 3	Ilf3	>sp|Q9Z1X4-3|ILF3_MOUSE Isoform 3 of Interleukin enhancer-binding factor 3 OS=Mus musculus GN=Ilf3;>sp|Q9Z1X4-2|ILF3_MOUSE Isoform 2 of Interleukin enhancer-binding factor 3 OS=Mus musculus GN=Ilf3;>sp|Q9Z1X4|ILF3_MOUSE Interleukin enhancer-binding factor	14	14	9	10	10	5	1	6	23.1	97.765	2490200	3576000	3804700	1022300	53926	953800	2194900	3603200	3668700	2727100	0	2011700
O55023;Q924B0;Q80ZJ2;D3Z703	Inositol monophosphatase 1	Impa1	>sp|O55023|IMPA1_MOUSE Inositol monophosphatase 1 OS=Mus musculus GN=Impa1 PE=1 SV=1;>tr|Q924B0|Q924B0_MOUSE Inositol (Myo)-1(Or 4)-monophosphatase 1 OS=Mus musculus GN=Impa1 PE=2 SV=1;>tr|Q80ZJ2|Q80ZJ2_MOUSE Impa1 protein OS=Mus musculus GN=Impa1 PE=2 SV=	14	14	10	12	12	10	9	9	48	30.436	9206500	12747000	20277000	8825700	6523200	2894400	12687000	11521000	23921000	9890400	6567200	7203200
Q91UZ5	Inositol monophosphatase 2	Impa2	>sp|Q91UZ5|IMPA2_MOUSE Inositol monophosphatase 2 OS=Mus musculus GN=Impa2 PE=1 SV=1	3	3	2	1	2	1	0	0	10.3	31.716	231040	141450	245670	107220	0	0	299670	0	0	0	0	0
Q80V26	Inositol monophosphatase 3	Impad1	>sp|Q80V26|IMPA3_MOUSE Inositol monophosphatase 3 OS=Mus musculus GN=Impad1 PE=1 SV=1	7	7	1	0	1	0	5	5	19.7	38.616	433790	0	377320	0	1367600	963750	0	0	0	0	1223200	2275000
P24547;F7DEU6;P50096;E0CYE2;E0CXK0	Inosine-5-monophosphate dehydrogenase 2	Impdh2	>sp|P24547|IMDH2_MOUSE Inosine-5-monophosphate dehydrogenase 2 OS=Mus musculus GN=Impdh2 PE=1 SV=2	8	8	2	2	6	1	2	3	22.4	55.814	264730	773090	2278900	477740	284490	391710	310360	857390	0	0	0	772360
Q0GNC1;E9QLA5;Q0GNC1-3	Inverted formin-2	Inf2	>sp|Q0GNC1|INF2_MOUSE Inverted formin-2 OS=Mus musculus GN=Inf2 PE=1 SV=1;>tr|E9QLA5|E9QLA5_MOUSE Inverted formin-2 OS=Mus musculus GN=Inf2 PE=4 SV=1;>sp|Q0GNC1-3|INF2_MOUSE Isoform 2 of Inverted formin-2 OS=Mus musculus GN=Inf2	7	7	1	2	6	2	2	1	6.5	138.56	209400	553970	1504300	326040	136900	53133	0	0	1219600	716000	0	0
P49442;H3BK26;E0CX64;E0CYQ4	Inositol polyphosphate 1-phosphatase	Inpp1	>sp|P49442|INPP_MOUSE Inositol polyphosphate 1-phosphatase OS=Mus musculus GN=Inpp1 PE=1 SV=2	5	5	2	3	3	4	1	1	18.9	43.346	579960	4793100	4592600	1206100	299410	61554	1963900	4782900	2761300	2729100	0	0
Q8BKC5;Q8BKC5-2;Q8BIV3	Importin-5	Ipo5	>sp|Q8BKC5|IPO5_MOUSE Importin-5 OS=Mus musculus GN=Ipo5 PE=1 SV=3;>sp|Q8BKC5-2|IPO5_MOUSE Isoform 2 of Importin-5 OS=Mus musculus GN=Ipo5	28	28	20	22	27	20	13	9	31.6	123.59	12942000	19515000	25927000	15979000	4744000	2777400	19610000	21252000	23203000	18841000	6166400	8144700
Q9EPL8;Q7TMY7;Q7TMY7-2	Importin-7	Ipo7	>sp|Q9EPL8|IPO7_MOUSE Importin-7 OS=Mus musculus GN=Ipo7 PE=1 SV=2	16	16	9	8	10	8	3	4	18.5	119.49	3434100	2832400	7496800	3661400	476940	634570	6288900	2825300	5068400	4131600	1018900	2496000
Q91YE6;E9QKZ2;E0CXB2;F6TLX3;E0CY46;F6UT58	Importin-9	Ipo9	>sp|Q91YE6|IPO9_MOUSE Importin-9 OS=Mus musculus GN=Ipo9 PE=1 SV=3;>tr|E9QKZ2|E9QKZ2_MOUSE Importin-9 OS=Mus musculus GN=Ipo9 PE=2 SV=1;>tr|E0CXB2|E0CXB2_MOUSE Importin-9 OS=Mus musculus GN=Ipo9 PE=2 SV=1	14	14	6	6	12	6	3	4	18.1	116.05	1805500	1366900	3640100	1433500	492700	384130	2172100	1865500	2902000	1888900	845220	1218600
Q6P8Y2		Iqcf4	>tr|Q6P8Y2|Q6P8Y2_MOUSE IQ motif containing F4 OS=Mus musculus GN=Iqcf4 PE=2 SV=1	1	1	1	0	1	0	1	1	4.4	24.394	157190	0	285990	0	131310	30398	0	0	0	0	171880	0
Q9JKF1;F8VQ29	Ras GTPase-activating-like protein IQGAP1	Iqgap1	>sp|Q9JKF1|IQGA1_MOUSE Ras GTPase-activating-like protein IQGAP1 OS=Mus musculus GN=Iqgap1 PE=1 SV=2	47	46	25	22	34	23	14	18	36.9	188.74	9430800	11495000	22992000	10718000	2805800	2819700	12822000	14464000	22575000	13007000	3535800	4868300
Q6GU68	Immunoglobulin superfamily containing leucine-rich repeat protein	Islr	>sp|Q6GU68|ISLR_MOUSE Immunoglobulin superfamily containing leucine-rich repeat protein OS=Mus musculus GN=Islr PE=1 SV=1	6	6	3	1	0	1	1	5	19.6	45.614	595850	337240	0	158340	130660	1564200	665830	0	0	0	0	3096500
Q91V64	Isochorismatase domain-containing protein 1	Isoc1	>sp|Q91V64|ISOC1_MOUSE Isochorismatase domain-containing protein 1 OS=Mus musculus GN=Isoc1 PE=2 SV=1	6	6	5	2	3	3	1	1	25.3	32.032	1177900	1926200	2787400	2454800	300260	113450	867540	2597200	2664700	3569800	0	0
G3X977;Q61703;Q3UEG7	Inter-alpha-trypsin inhibitor heavy chain H2	Itih2	>tr|G3X977|G3X977_MOUSE Inter-alpha trypsin inhibitor, heavy chain 2 OS=Mus musculus GN=Itih2 PE=4 SV=1;>sp|Q61703|ITIH2_MOUSE Inter-alpha-trypsin inhibitor heavy chain H2 OS=Mus musculus GN=Itih2 PE=1 SV=1	38	22	21	23	17	17	28	25	42.4	106.36	3577200	5424200	4584000	4474800	8366200	5095000	4873600	7519600	5276200	6441500	8340300	9217800
O89051	Integral membrane protein 2B;BRI2, membrane form;BRI2 intracellular domain;BRI2C, soluble form;Bri23 peptide	Itm2b	>sp|O89051|ITM2B_MOUSE Integral membrane protein 2B OS=Mus musculus GN=Itm2b PE=2 SV=1	3	3	0	2	1	1	0	1	18.4	30.26	0	100800	0	0	0	149890	0	0	0	0	0	282100
Q9D892	Inosine triphosphate pyrophosphatase	Itpa	>sp|Q9D892|ITPA_MOUSE Inosine triphosphate pyrophosphatase OS=Mus musculus GN=Itpa PE=1 SV=2	3	3	1	1	3	3	0	1	21.2	21.897	73433	175750	2452600	1245700	0	288970	0	0	2466800	1627300	0	0
Q02257	Junction plakoglobin	Jup	>sp|Q02257|PLAK_MOUSE Junction plakoglobin OS=Mus musculus GN=Jup PE=1 SV=3	8	4	2	3	4	1	2	4	10.2	81.8	1162500	4086900	1376400	3485700	1717800	1996200	0	0	0	0	2798700	3490200
Q8BJ66	Kazal-type serine protease inhibitor domain-containing protein 1	Kazald1	>sp|Q8BJ66|KAZD1_MOUSE Kazal-type serine protease inhibitor domain-containing protein 1 OS=Mus musculus GN=Kazald1 PE=1 SV=2	4	4	2	1	0	1	2	3	19.2	34.271	526630	610650	0	266100	1068500	601920	846150	0	0	0	0	980260
Q80UY2;Q80UY2-2	E3 ubiquitin-protein ligase KCMF1	Kcmf1	>sp|Q80UY2|KCMF1_MOUSE E3 ubiquitin-protein ligase KCMF1 OS=Mus musculus GN=Kcmf1 PE=2 SV=1;>sp|Q80UY2-2|KCMF1_MOUSE Isoform 2 of E3 ubiquitin-protein ligase KCMF1 OS=Mus musculus GN=Kcmf1	2	2	0	0	2	0	0	0	5.2	41.791	0	0	349290	0	0	0	0	0	349690	0	0	0
E0CYQ0;E0CYD2;F6SYN4;E0CZ97;F7C1U0;F7B6A4		Kctd17	>tr|E0CYQ0|E0CYQ0_MOUSE MCG13350, isoform CRA_b OS=Mus musculus GN=Kctd17 PE=4 SV=1;>tr|E0CYD2|E0CYD2_MOUSE Protein Kctd17 OS=Mus musculus GN=Kctd17 PE=2 SV=1;>tr|F6SYN4|F6SYN4_MOUSE Protein Kctd17 OS=Mus musculus GN=Kctd17 PE=4 SV=1;>tr|E0CZ97|E0CZ97_MOUS	2	2	0	0	2	1	0	0	7.4	33.342	0	0	169210	88929	0	0	0	0	169510	0	0	0
G5E897		Kdelc2	>tr|G5E897|G5E897_MOUSE KDEL (Lys-Asp-Glu-Leu) containing 2, isoform CRA_b OS=Mus musculus GN=Kdelc2 PE=4 SV=1	6	6	3	3	4	2	1	0	10.5	57.685	482320	533020	1035700	302660	25561	0	534680	666420	1068600	0	0	0
Q60749	KH domain-containing, RNA-binding, signal transduction-associated protein 1	Khdrbs1	>sp|Q60749|KHDR1_MOUSE KH domain-containing, RNA-binding, signal transduction-associated protein 1 OS=Mus musculus GN=Khdrbs1 PE=1 SV=2	1	1	1	0	1	0	0	1	3.2	48.37	188720	0	161750	0	0	47600	0	0	0	0	0	92555
Q3U0V1	Far upstream element-binding protein 2	Khsrp	>sp|Q3U0V1|FUBP2_MOUSE Far upstream element-binding protein 2 OS=Mus musculus GN=Khsrp PE=1 SV=2	11	8	6	3	9	6	3	4	19.5	76.775	562630	201730	1263800	753000	44840	184010	839670	533520	1107600	588380	0	495580
Q8K135-2;Q8K135;A2A788;A2A787;A2A786	Dyslexia-associated protein KIAA0319-like protein	Kiaa0319l;AU040320	>sp|Q8K135-2|K319L_MOUSE Isoform 2 of Dyslexia-associated protein KIAA0319-like protein OS=Mus musculus GN=Kiaa0319l;>sp|Q8K135|K319L_MOUSE Dyslexia-associated protein KIAA0319-like protein OS=Mus musculus GN=Kiaa0319l PE=1 SV=1;>tr|A2A788|A2A788_MOUSE Pro	3	3	2	0	2	2	3	1	3.7	119.44	1225900	0	1036600	1025400	1786000	56600	1809000	0	803250	1135900	2483000	0
Q5SW19;Q5SW19-3;Q5SW19-2	Protein KIAA0664	Kiaa0664	>sp|Q5SW19|CLU_MOUSE Clustered mitochondria protein homolog OS=Mus musculus GN=Cluh PE=2 SV=2;>sp|Q5SW19-3|CLU_MOUSE Isoform 3 of Clustered mitochondria protein homolog OS=Mus musculus GN=Cluh;>sp|Q5SW19-2|CLU_MOUSE Isoform 2 of Clustered mitochondria prot	2	2	0	0	2	0	0	0	1.7	148.07	0	0	261380	0	0	0	0	0	261480	0	0	0
Q8K2Q9;Q8K2Q9-2	Shootin-1	Kiaa1598	>sp|Q8K2Q9|SHOT1_MOUSE Shootin-1 OS=Mus musculus GN=Kiaa1598 PE=1 SV=1;>sp|Q8K2Q9-2|SHOT1_MOUSE Isoform 2 of Shootin-1 OS=Mus musculus GN=Kiaa1598	1	1	0	1	0	0	0	0	2.4	71.342	0	0	0	0	0	0	0	0	0	0	0	0
Q61768;E9QAK5;P33175;P28738;A2ARD4	Kinesin-1 heavy chain	Kif5b	>sp|Q61768|KINH_MOUSE Kinesin-1 heavy chain OS=Mus musculus GN=Kif5b PE=1 SV=3;>tr|E9QAK5|E9QAK5_MOUSE Kinesin-1 heavy chain (Fragment) OS=Mus musculus GN=Kif5b PE=2 SV=1	19	19	10	5	13	6	0	3	24.7	109.55	1032900	674410	4344900	1103700	0	121720	1416000	1234100	3505500	1743100	0	0
Q80W68;Q80W68-2	Kin of IRRE-like protein 1	Kirrel	>sp|Q80W68|KIRR1_MOUSE Kin of IRRE-like protein 1 OS=Mus musculus GN=Kirrel PE=1 SV=1;>sp|Q80W68-2|KIRR1_MOUSE Isoform 2 of Kin of IRRE-like protein 1 OS=Mus musculus GN=Kirrel	5	5	1	0	2	1	1	2	8.9	87.175	53075	0	247720	98966	187280	232320	0	0	0	0	0	437500
P20826;P20826-2	Kit ligand;Soluble KIT ligand	Kitlg	>sp|P20826|SCF_MOUSE Kit ligand OS=Mus musculus GN=Kitlg PE=1 SV=1;>sp|P20826-2|SCF_MOUSE Isoform 2 of Kit ligand OS=Mus musculus GN=Kitlg	1	1	1	1	1	0	1	1	5.5	30.645	193180	181940	72823	0	271800	169650	0	0	0	0	0	320320
Q8CD76;Q7TNF4;E9Q7C9;Q5UE59;O88447	Kinesin light chain 1	Klc1	>tr|Q8CD76|Q8CD76_MOUSE Kinesin light chain 1 OS=Mus musculus GN=Klc1 PE=2 SV=1;>tr|Q7TNF4|Q7TNF4_MOUSE Kinesin light chain 1 OS=Mus musculus GN=Klc1 PE=2 SV=1;>tr|E9Q7C9|E9Q7C9_MOUSE Kinesin light chain 1 OS=Mus musculus GN=Klc1 PE=2 SV=1;>tr|Q5UE59|Q5UE5	3	3	0	0	2	0	1	0	5.7	69.494	0	0	178990	0	51656	0	0	0	179170	0	0	0
G3X961;Q921I2;G3UZ63;G3UZG5;G3UZF2	Kelch domain-containing protein 4	Klhdc4	>tr|G3X961|G3X961_MOUSE Kelch domain containing 4, isoform CRA_a OS=Mus musculus GN=Klhdc4 PE=4 SV=1;>sp|Q921I2|KLDC4_MOUSE Kelch domain-containing protein 4 OS=Mus musculus GN=Klhdc4 PE=1 SV=2;>tr|G3UZ63|G3UZ63_MOUSE Kelch domain-containing protein 4 OS=M	11	11	3	5	9	6	0	1	25.7	64.845	237420	533860	1593300	445580	0	71733	428570	925250	1363600	372260	0	0
A2APT9	Kelch domain-containing protein 7A	Klhdc7a	>sp|A2APT9|KLD7A_MOUSE Kelch domain-containing protein 7A OS=Mus musculus GN=Klhdc7a PE=2 SV=3	1	1	0	0	0	0	1	0	1.8	83.589	0	0	0	0	182240	0	0	0	0	0	208120	0
P26262	Plasma kallikrein;Plasma kallikrein heavy chain;Plasma kallikrein light chain	Klkb1	>sp|P26262|KLKB1_MOUSE Plasma kallikrein OS=Mus musculus GN=Klkb1 PE=1 SV=2	1	1	1	1	0	1	0	0	1.6	71.382	335950	448500	0	566820	0	0	0	0	0	745460	0	0
Q6S9I0;Q6S9I3;Q6S9I2;E0CYI5;O08677-2		Kng2	>tr|Q6S9I0|Q6S9I0_MOUSE Kng2 protein OS=Mus musculus GN=Kng2 PE=2 SV=1;>tr|Q6S9I3|Q6S9I3_MOUSE HMW kininogen-II OS=Mus musculus GN=Kng2 PE=2 SV=1;>tr|Q6S9I2|Q6S9I2_MOUSE HMW-kininogen-II variant OS=Mus musculus GN=Kng2 PE=2 SV=1	9	8	4	1	3	3	3	8	32.8	47.887	634310	0	467010	396360	1680700	1522400	794100	0	821240	948010	1446500	2716800
P52293	Importin subunit alpha-2	Kpna2	>sp|P52293|IMA2_MOUSE Importin subunit alpha-2 OS=Mus musculus GN=Kpna2 PE=1 SV=2	2	2	1	0	1	1	0	1	5.3	57.927	183960	0	225530	0	0	36643	0	0	225820	0	0	0
O35344	Importin subunit alpha-3	Kpna3	>sp|O35344|IMA3_MOUSE Importin subunit alpha-3 OS=Mus musculus GN=Kpna3 PE=1 SV=1	6	2	4	3	3	4	3	2	16.5	57.772	338850	344360	758310	465310	0	54961	418940	353590	800990	622100	0	0
O35343;D3YTN1	Importin subunit alpha-4	Kpna4	>sp|O35343|IMA4_MOUSE Importin subunit alpha-4 OS=Mus musculus GN=Kpna4 PE=2 SV=1	7	3	3	2	4	2	3	3	22.6	57.922	1157700	1523200	3201300	1903400	253330	301960	0	0	0	2669700	170940	0
P70168	Importin subunit beta-1	Kpnb1	>sp|P70168|IMB1_MOUSE Importin subunit beta-1 OS=Mus musculus GN=Kpnb1 PE=1 SV=2	24	24	16	17	14	17	9	10	34.9	97.183	12794000	10974000	17078000	19349000	2450100	4075500	12053000	19340000	16732000	17739000	6298600	10487000
Q3UV17	Keratin, type II cytoskeletal 2 oral	Krt76	>sp|Q3UV17|K22O_MOUSE Keratin, type II cytoskeletal 2 oral OS=Mus musculus GN=Krt76 PE=2 SV=1	11	1	3	4	3	5	6	5	13.3	62.844	871210	4809800	3655200	46765000	5887500	17974000	0	0	0	0	0	33847000
Q99M74	Keratin, type II cuticular Hb2	Krt82	>sp|Q99M74|KRT82_MOUSE Keratin, type II cuticular Hb2 OS=Mus musculus GN=Krt82 PE=2 SV=2	2	2	1	0	1	2	0	1	2.3	57.14	3281300	0	350180	3841500	0	186660	0	0	0	5063100	0	0
F8VQC7;Q61595;Q61595-11;Q61595-10;Q61595-5;Q61595-13;Q61595-4;Q61595-6;Q61595-16	Kinectin	Ktn1	>tr|F8VQC7|F8VQC7_MOUSE Kinectin OS=Mus musculus GN=Ktn1 PE=2 SV=1;>sp|Q61595|KTN1_MOUSE Kinectin OS=Mus musculus GN=Ktn1 PE=1 SV=1;>sp|Q61595-11|KTN1_MOUSE Isoform 11 of Kinectin OS=Mus musculus GN=Ktn1;>sp|Q61595-10|KTN1_MOUSE Isoform 10 of Kinectin OS=M	1	1	0	1	1	1	1	1	0.8	152.54	0	938530	412200	1013800	526930	141320	0	0	0	1334300	0	0
Q9DD02;Q9DD02-2;D3YU13;G5E8I4	Protein Hikeshi	L7rn6;l7Rn6	>sp|Q9DD02|HIKES_MOUSE Protein Hikeshi OS=Mus musculus GN=L7rn6 PE=2 SV=1;>sp|Q9DD02-2|HIKES_MOUSE Isoform 2 of Protein Hikeshi OS=Mus musculus GN=L7rn6;>tr|D3YU13|D3YU13_MOUSE Protein l7Rn6 OS=Mus musculus GN=l7Rn6 PE=2 SV=1;>tr|G5E8I4|G5E8I4_MOUSE Protei	2	2	1	0	1	1	1	1	11.2	21.618	66245	0	275740	106250	90955	110950	0	0	0	0	0	209360
Q99KR3	Beta-lactamase-like protein 2	Lactb2	>sp|Q99KR3|LACB2_MOUSE Beta-lactamase-like protein 2 OS=Mus musculus GN=Lactb2 PE=1 SV=1	11	11	6	5	6	4	3	2	44.4	32.754	1852600	1621800	3088400	965350	657330	203120	3269600	1690200	2154600	1225500	1137400	0
F8VQ43;Q60675	Laminin subunit alpha-2	Lama2	>tr|F8VQ43|F8VQ43_MOUSE Laminin subunit alpha-2 OS=Mus musculus GN=Lama2 PE=2 SV=1;>sp|Q60675|LAMA2_MOUSE Laminin subunit alpha-2 OS=Mus musculus GN=Lama2 PE=1 SV=1	121	121	81	64	54	50	98	93	46.2	343.81	64340000	52491000	41593000	28941000	143200000	79067000	86938000	54501000	43174000	50272000	161610000	159650000
P97927	Laminin subunit alpha-4	Lama4	>sp|P97927|LAMA4_MOUSE Laminin subunit alpha-4 OS=Mus musculus GN=Lama4 PE=1 SV=2	59	59	38	25	27	23	42	47	36.6	201.82	20732000	15109000	16283000	11191000	50508000	32434000	23095000	18583000	20470000	23827000	62257000	52748000
P11438	Lysosome-associated membrane glycoprotein 1	Lamp1	>sp|P11438|LAMP1_MOUSE Lysosome-associated membrane glycoprotein 1 OS=Mus musculus GN=Lamp1 PE=1 SV=2	3	3	0	2	2	3	0	0	8.4	43.865	0	1102600	909500	1033700	0	0	0	1331100	1076400	1104000	0	0
P17047-2;P17047;P17047-3	Lysosome-associated membrane glycoprotein 2	Lamp2	>sp|P17047-2|LAMP2_MOUSE Isoform LAMP-2B of Lysosome-associated membrane glycoprotein 2 OS=Mus musculus GN=Lamp2;>sp|P17047|LAMP2_MOUSE Lysosome-associated membrane glycoprotein 2 OS=Mus musculus GN=Lamp2 PE=2 SV=2;>sp|P17047-3|LAMP2_MOUSE Isoform LAMP-2C	4	4	3	1	2	2	3	1	8.4	45.797	2031900	2389900	2252000	1480500	1020600	1058900	2431200	0	3080700	1646900	930870	0
O88653	Ragulator complex protein LAMTOR3	Lamtor3	>sp|O88653|LTOR3_MOUSE Ragulator complex protein LAMTOR3 OS=Mus musculus GN=Lamtor3 PE=1 SV=1	2	2	2	1	2	1	1	2	35.5	13.553	869610	862590	1119600	1088000	294910	377750	1467600	0	893190	0	0	606970
Q9CPY7;Q9CPY7-2	Cytosol aminopeptidase	Lap3	>sp|Q9CPY7|AMPL_MOUSE Cytosol aminopeptidase OS=Mus musculus GN=Lap3 PE=1 SV=3;>sp|Q9CPY7-2|AMPL_MOUSE Isoform 2 of Cytosol aminopeptidase OS=Mus musculus GN=Lap3	27	27	21	21	20	20	17	15	59.7	56.141	54880000	54727000	65785000	49841000	19025000	13080000	59445000	58995000	75915000	75207000	21407000	23626000
J3QNB1;Q6ZQ58;Q6ZQ58-2	La-related protein 1	Larp1	>tr|J3QNB1|J3QNB1_MOUSE La-related protein 1 OS=Mus musculus GN=Larp1 PE=4 SV=1;>sp|Q6ZQ58|LARP1_MOUSE La-related protein 1 OS=Mus musculus GN=Larp1 PE=1 SV=2;>sp|Q6ZQ58-2|LARP1_MOUSE Isoform 2 of La-related protein 1 OS=Mus musculus GN=Larp1	2	2	1	0	1	0	0	0	2.9	121.12	138460	0	0	0	0	0	185560	0	0	0	0	0
Q8BMJ2	Leucine--tRNA ligase, cytoplasmic	Lars	>sp|Q8BMJ2|SYLC_MOUSE Leucine--tRNA ligase, cytoplasmic OS=Mus musculus GN=Lars PE=2 SV=2	5	5	3	2	3	0	1	0	6.5	134.19	384680	287910	677090	0	80124	0	319520	0	854240	0	0	0
Q61792;A2A6H0;A2A6G9;A2A6G8;A2A6G7;A2A6G6;E9Q0N6;A2A6G5;A2A6H1;A2A6G4;Q9DC07	LIM and SH3 domain protein 1	Lasp1	>sp|Q61792|LASP1_MOUSE LIM and SH3 domain protein 1 OS=Mus musculus GN=Lasp1 PE=1 SV=1;>tr|A2A6H0|A2A6H0_MOUSE LIM and SH3 domain protein 1 (Fragment) OS=Mus musculus GN=Lasp1 PE=2 SV=1;>tr|A2A6G9|A2A6G9_MOUSE LIM and SH3 domain protein 1 (Fragment) OS=Mus	12	12	7	5	6	8	4	5	46.4	29.994	1743300	1961600	3717300	2307000	658130	956520	2508100	3146500	4049300	1348900	1188700	1623100
Q61805;A2AC65;F6XKX9	Lipopolysaccharide-binding protein	Lbp	>sp|Q61805|LBP_MOUSE Lipopolysaccharide-binding protein OS=Mus musculus GN=Lbp PE=2 SV=2	9	9	4	2	5	5	4	6	21	53.055	1239800	992760	2184500	2220600	1201100	1939200	914670	2087000	2413000	2515400	2059200	3006000
G5E8N5;P06151;D3YZQ9;D3Z736;P00342;D3YZE4;D3YVR7	L-lactate dehydrogenase;L-lactate dehydrogenase A chain	Ldha	>tr|G5E8N5|G5E8N5_MOUSE L-lactate dehydrogenase OS=Mus musculus GN=Ldha PE=3 SV=1;>sp|P06151|LDHA_MOUSE L-lactate dehydrogenase A chain OS=Mus musculus GN=Ldha PE=1 SV=3;>tr|D3YZQ9|D3YZQ9_MOUSE L-lactate dehydrogenase (Fragment) OS=Mus musculus GN=Ldha PE=	31	30	23	23	26	23	22	24	78.1	39.758	785060000	791780000	1400200000	804460000	456030000	363690000	1087200000	931200000	1337100000	1057400000	486460000	746520000
P16125;D3Z7F0	L-lactate dehydrogenase B chain;L-lactate dehydrogenase	Ldhb	>sp|P16125|LDHB_MOUSE L-lactate dehydrogenase B chain OS=Mus musculus GN=Ldhb PE=1 SV=2;>tr|D3Z7F0|D3Z7F0_MOUSE L-lactate dehydrogenase (Fragment) OS=Mus musculus GN=Ldhb PE=2 SV=1	19	18	16	10	17	14	12	10	60.8	36.572	36032000	26216000	78280000	43950000	18547000	23762000	43745000	31075000	70786000	51729000	24729000	59562000
P35951	Low-density lipoprotein receptor	Ldlr	>sp|P35951|LDLR_MOUSE Low-density lipoprotein receptor OS=Mus musculus GN=Ldlr PE=1 SV=2	9	9	5	2	5	3	7	4	13.8	94.946	2310100	710420	1556800	1111700	4101700	2788600	2529100	1350300	1591300	1399000	4602800	5794000
Q8CG70;D6RHQ3	Prolyl 3-hydroxylase 3	Leprel2	>sp|Q8CG70|P3H3_MOUSE Prolyl 3-hydroxylase 3 OS=Mus musculus GN=Leprel2 PE=2 SV=1	6	6	2	1	4	1	3	2	10.9	81.7	698440	599490	1202700	713340	305280	491680	1161200	0	929690	0	443960	0
Q8K2B0;H3BK18	Synaptonemal complex protein SC65	Leprel4	>sp|Q8K2B0|SC65_MOUSE Synaptonemal complex protein SC65 OS=Mus musculus GN=Leprel4 PE=2 SV=1	11	10	7	5	4	7	5	7	29.6	51.131	2361400	1122500	1629500	2646400	2740800	1963200	2793500	1474100	2199100	2684200	3983600	3520500
O09010	Beta-1,3-N-acetylglucosaminyltransferase lunatic fringe	Lfng	>sp|O09010|LFNG_MOUSE Beta-1,3-N-acetylglucosaminyltransferase lunatic fringe OS=Mus musculus GN=Lfng PE=1 SV=1	2	2	0	0	0	1	0	2	6.9	41.952	0	0	0	51313	0	306550	0	0	0	0	0	580140
G3X9T7;O08573;B1AQR8;O08573-2	Galectin-9	Lgals9	>tr|G3X9T7|G3X9T7_MOUSE Galectin-9 OS=Mus musculus GN=Lgals9 PE=4 SV=1;>sp|O08573|LEG9_MOUSE Galectin-9 OS=Mus musculus GN=Lgals9 PE=1 SV=1;>tr|B1AQR8|B1AQR8_MOUSE Galectin-9 OS=Mus musculus GN=Lgals9 PE=2 SV=1;>sp|O08573-2|LEG9_MOUSE Isoform Short of Gale	6	6	3	3	3	2	3	4	20.1	40.021	613630	838220	724630	823210	1299900	1471400	904410	708840	606350	1516200	2145300	2119400
Q8VED9	Galectin-related protein A	Lgalsla	>sp|Q8VED9|LEGL_MOUSE Galectin-related protein OS=Mus musculus GN=Lgalsl PE=1 SV=1	2	2	0	1	2	0	0	0	14.5	18.955	0	279170	760690	0	0	0	0	0	761330	0	0	0
O89017	Legumain	Lgmn	>sp|O89017|LGMN_MOUSE Legumain OS=Mus musculus GN=Lgmn PE=1 SV=1	6	6	5	4	3	4	6	4	18.6	49.372	4960200	5501300	4134100	2496500	16520000	3003200	5200900	6487300	5153600	3894700	17515000	8020700
Q9ERG0;Q9ERG0-2	LIM domain and actin-binding protein 1	Lima1	>sp|Q9ERG0|LIMA1_MOUSE LIM domain and actin-binding protein 1 OS=Mus musculus GN=Lima1 PE=1 SV=3;>sp|Q9ERG0-2|LIMA1_MOUSE Isoform Alpha of LIM domain and actin-binding protein 1 OS=Mus musculus GN=Lima1	16	16	9	10	11	7	1	6	31.1	84.059	3075200	4194900	4224900	2276100	143050	846190	3627300	4039000	4448500	4365200	0	1072900
Q9D7B2;E9QP62;Q99JW4	LIM and senescent cell antigen-like-containing domain protein 1	Lims1	>tr|Q9D7B2|Q9D7B2_MOUSE LIM and senescent cell antigen-like domains 1, isoform CRA_c OS=Mus musculus GN=Lims1 PE=2 SV=2;>tr|E9QP62|E9QP62_MOUSE LIM and senescent cell antigen-like-containing domain protein 1 OS=Mus musculus GN=Lims1 PE=2 SV=1;>sp|Q99JW4|LI	1	1	1	0	1	0	0	1	3	45.593	123140	0	177870	0	0	58318	0	0	0	0	0	113390
Q8JZS0;O88952;O88951;Q3TUM0	Protein lin-7 homolog A;Protein lin-7 homolog C;Protein lin-7 homolog B	Lin7a;Lin7c;Lin7b	>sp|Q8JZS0|LIN7A_MOUSE Protein lin-7 homolog A OS=Mus musculus GN=Lin7a PE=1 SV=2;>sp|O88952|LIN7C_MOUSE Protein lin-7 homolog C OS=Mus musculus GN=Lin7c PE=1 SV=2;>sp|O88951|LIN7B_MOUSE Protein lin-7 homolog B OS=Mus musculus GN=Lin7b PE=1 SV=2;>tr|Q3TUM0	2	2	1	0	1	0	0	0	11.2	25.992	247150	0	136510	0	0	0	322470	0	0	0	0	0
Q9Z0M5	Lysosomal acid lipase/cholesteryl ester hydrolase	Lipa	>sp|Q9Z0M5|LICH_MOUSE Lysosomal acid lipase/cholesteryl ester hydrolase OS=Mus musculus GN=Lipa PE=2 SV=2	9	9	6	2	6	3	7	5	29.5	45.325	4747500	2683000	3063000	2164600	3285800	3195600	4665800	5203100	2195800	1698100	4285600	7320300
Q9D0F3;D3Z5B9	Protein ERGIC-53	Lman1	>sp|Q9D0F3|LMAN1_MOUSE Protein ERGIC-53 OS=Mus musculus GN=Lman1 PE=2 SV=1	7	7	3	1	1	0	2	5	27.5	57.788	457090	221470	246620	0	432080	477780	588680	0	0	0	0	932380
Q9DBH5	Vesicular integral-membrane protein VIP36	Lman2	>sp|Q9DBH5|LMAN2_MOUSE Vesicular integral-membrane protein VIP36 OS=Mus musculus GN=Lman2 PE=2 SV=2	3	3	1	0	0	0	1	2	14	40.429	87850	0	0	0	295000	319370	0	0	0	0	381030	0
P48678;P48678-2;P48678-3;D3YUF7	Prelamin-A/C;Lamin-A/C	Lmna	>sp|P48678|LMNA_MOUSE Prelamin-A/C OS=Mus musculus GN=Lmna PE=1 SV=2;>sp|P48678-2|LMNA_MOUSE Isoform C of Prelamin-A/C OS=Mus musculus GN=Lmna;>sp|P48678-3|LMNA_MOUSE Isoform C2 of Prelamin-A/C OS=Mus musculus GN=Lmna	62	60	49	55	54	47	42	48	77.4	74.237	182280000	269600000	269450000	168940000	129410000	97566000	214800000	274860000	285810000	232180000	183510000	190240000
P14733;P21619;P21619-2	Lamin-B1	Lmnb1	>sp|P14733|LMNB1_MOUSE Lamin-B1 OS=Mus musculus GN=Lmnb1 PE=1 SV=3	12	10	6	6	6	6	2	2	21.9	66.785	769090	692670	738890	1148600	142540	77436	1624900	574260	941980	892210	0	0
F8VPR1;Q8BVA4	Leiomodin-1	Lmod1	>tr|F8VPR1|F8VPR1_MOUSE Leiomodin-1 OS=Mus musculus GN=Lmod1 PE=2 SV=1;>sp|Q8BVA4|LMOD1_MOUSE Leiomodin-1 OS=Mus musculus GN=Lmod1 PE=2 SV=1	2	2	1	0	2	0	0	0	3.2	66.267	38189	0	249490	0	0	0	0	0	249640	0	0	0
Q9Z175;E9Q0X7	Lysyl oxidase homolog 3	Loxl3	>sp|Q9Z175|LOXL3_MOUSE Lysyl oxidase homolog 3 OS=Mus musculus GN=Loxl3 PE=2 SV=2;>tr|E9Q0X7|E9Q0X7_MOUSE Lysyl oxidase homolog 3 OS=Mus musculus GN=Loxl3 PE=2 SV=1	35	35	27	25	22	17	28	31	51.9	83.739	38237000	29346000	30243000	20800000	70428000	62600000	61476000	31838000	31114000	31531000	86514000	106780000
Q8BFW7;Q8BFW7-4;Q8BFW7-5;Q8BFW7-2;Q8BFW7-3	Lipoma-preferred partner homolog	Lpp	>sp|Q8BFW7|LPP_MOUSE Lipoma-preferred partner homolog OS=Mus musculus GN=Lpp PE=1 SV=1;>sp|Q8BFW7-4|LPP_MOUSE Isoform 4 of Lipoma-preferred partner homolog OS=Mus musculus GN=Lpp;>sp|Q8BFW7-5|LPP_MOUSE Isoform 5 of Lipoma-preferred partner homolog OS=Mus m	13	13	8	7	9	8	2	4	26.4	65.89	2565000	3445700	4103300	2349900	731840	410050	2046800	3938100	4171200	2145000	3143400	727060
Q91ZX7;Q3U5J2;D3Z5M3	Prolow-density lipoprotein receptor-related protein 1;Low-density lipoprotein receptor-related protein 1 85 kDa subunit;Low-density lipoprotein receptor-related protein 1 515 kDa subunit;Low-density lipoprotein receptor-related protein 1 intracellular domain	Lrp1	>sp|Q91ZX7|LRP1_MOUSE Prolow-density lipoprotein receptor-related protein 1 OS=Mus musculus GN=Lrp1 PE=1 SV=1	94	93	47	36	46	35	62	65	26.7	504.74	25217000	19840000	27447000	20035000	42568000	35649000	32549000	25343000	29198000	33293000	51037000	59961000
A2API5;Q9JI18;E9Q202	Low-density lipoprotein receptor-related protein 1B	Lrp1b	>tr|A2API5|A2API5_MOUSE Low-density lipoprotein receptor-related protein 1B OS=Mus musculus GN=Lrp1b PE=2 SV=1;>sp|Q9JI18|LRP1B_MOUSE Low-density lipoprotein receptor-related protein 1B OS=Mus musculus GN=Lrp1b PE=2 SV=1;>tr|E9Q202|E9Q202_MOUSE Low-density	2	1	1	2	1	1	1	1	0.4	517.03	368690	208100	238410	144810	99114	327490	0	0	0	190360	0	0
P55302;F6WMD1	Alpha-2-macroglobulin receptor-associated protein	Lrpap1	>sp|P55302|AMRP_MOUSE Alpha-2-macroglobulin receptor-associated protein OS=Mus musculus GN=Lrpap1 PE=1 SV=1	5	5	2	2	4	2	2	4	15	42.215	565390	702210	1526500	571070	407730	609830	1090600	1158800	930120	984820	715670	608430
E9PV22;Q505F5;F6Z4L9	Leucine-rich repeat-containing protein 47	Lrrc47	>tr|E9PV22|E9PV22_MOUSE Leucine-rich repeat-containing protein 47 OS=Mus musculus GN=Lrrc47 PE=2 SV=1;>sp|Q505F5|LRC47_MOUSE Leucine-rich repeat-containing protein 47 OS=Mus musculus GN=Lrrc47 PE=1 SV=1	4	4	3	1	2	3	0	0	8	65.903	113600	64542	408230	308440	0	0	148680	0	517880	293050	0	0
Q3UZ39;Q3UZ39-3;E9Q9T1;Q3UZ39-2	Leucine-rich repeat flightless-interacting protein 1	Lrrfip1	>sp|Q3UZ39|LRRF1_MOUSE Leucine-rich repeat flightless-interacting protein 1 OS=Mus musculus GN=Lrrfip1 PE=1 SV=2;>sp|Q3UZ39-3|LRRF1_MOUSE Isoform 3 of Leucine-rich repeat flightless-interacting protein 1 OS=Mus musculus GN=Lrrfip1	9	6	5	1	8	2	0	0	24.3	79.248	611700	243650	2190000	161550	0	0	917960	0	1880700	414500	0	0
G5E8E1		Lrrfip1	>tr|G5E8E1|G5E8E1_MOUSE Leucine rich repeat (In FLII) interacting protein 1, isoform CRA_e OS=Mus musculus GN=Lrrfip1 PE=4 SV=1	4	1	3	1	3	0	0	0	13.3	48.918	0	0	197880	0	0	0	0	0	198090	0	0	0
Q9D0R8	Protein LSM12 homolog	Lsm12	>sp|Q9D0R8|LSM12_MOUSE Protein LSM12 homolog OS=Mus musculus GN=Lsm12 PE=1 SV=1	3	3	3	1	2	0	0	1	20	21.701	470320	420300	847370	0	0	53514	389060	0	1079000	0	0	0
O35901;O35900	U6 snRNA-associated Sm-like protein LSm2	Lsm2	>tr|O35901|O35901_MOUSE G7b alternative form OS=Mus musculus GN=Lsm2 PE=2 SV=1;>sp|O35900|LSM2_MOUSE U6 snRNA-associated Sm-like protein LSm2 OS=Mus musculus GN=Lsm2 PE=2 SV=1	2	2	1	2	1	2	1	1	29	14.857	655010	975460	630730	725410	224670	109920	0	1179700	0	857770	0	0
P24527	Leukotriene A-4 hydrolase	Lta4h	>sp|P24527|LKHA4_MOUSE Leukotriene A-4 hydrolase OS=Mus musculus GN=Lta4h PE=1 SV=4	35	35	30	26	30	24	16	18	67.8	69.05	36394000	36407000	48452000	36645000	14041000	11168000	45566000	36332000	49118000	51136000	20493000	21853000
Q9CYI4;Q9CYI4-2;D3Z765	Putative RNA-binding protein Luc7-like 1	Luc7l	>sp|Q9CYI4|LUC7L_MOUSE Putative RNA-binding protein Luc7-like 1 OS=Mus musculus GN=Luc7l PE=2 SV=2;>sp|Q9CYI4-2|LUC7L_MOUSE Isoform 2 of Putative RNA-binding protein Luc7-like 1 OS=Mus musculus GN=Luc7l;>tr|D3Z765|D3Z765_MOUSE Putative RNA-binding protein	3	1	1	1	1	0	0	0	10	43.934	0	0	0	0	0	0	0	0	0	0	0	0
Q7TNC4;Q7TNC4-4;Q05CX5;Q7TNC4-3;Q7TNC4-2;E9PX54;E9Q715	Putative RNA-binding protein Luc7-like 2	Luc7l2	>sp|Q7TNC4|LC7L2_MOUSE Putative RNA-binding protein Luc7-like 2 OS=Mus musculus GN=Luc7l2 PE=1 SV=1;>sp|Q7TNC4-4|LC7L2_MOUSE Isoform 4 of Putative RNA-binding protein Luc7-like 2 OS=Mus musculus GN=Luc7l2;>tr|Q05CX5|Q05CX5_MOUSE Luc7l2 protein OS=Mus muscu	4	2	2	2	3	0	0	1	11.7	46.582	67129	102510	566100	0	0	47420	0	0	566820	0	0	0
Q5SUF2-2;Q5SUF2-3;Q5SUF2	Luc7-like protein 3	Luc7l3	>sp|Q5SUF2-2|LC7L3_MOUSE Isoform 2 of Luc7-like protein 3 OS=Mus musculus GN=Luc7l3;>sp|Q5SUF2-3|LC7L3_MOUSE Isoform 3 of Luc7-like protein 3 OS=Mus musculus GN=Luc7l3;>sp|Q5SUF2|LC7L3_MOUSE Luc7-like protein 3 OS=Mus musculus GN=Luc7l3 PE=1 SV=1	1	1	0	0	1	0	0	0	3.7	58.435	0	0	72898	0	0	0	0	0	72984	0	0	0
P70202	Latexin	Lxn	>sp|P70202|LXN_MOUSE Latexin OS=Mus musculus GN=Lxn PE=1 SV=2	3	3	2	0	2	2	1	1	17.6	25.492	887960	0	778760	1151800	562600	191290	0	0	768730	1523500	0	0
Q99JA5;Q64253	Lymphocyte antigen 6E	Ly6e	>tr|Q99JA5|Q99JA5_MOUSE Ly6e protein OS=Mus musculus GN=Ly6e PE=2 SV=1;>sp|Q64253|LY6E_MOUSE Lymphocyte antigen 6E OS=Mus musculus GN=Ly6e PE=2 SV=2	1	1	1	0	0	1	1	1	10.3	14.392	528950	0	0	254060	801400	380540	0	0	0	0	0	719590
A2AW86;Q60767	Lymphocyte antigen 75	Ly75	>tr|A2AW86|A2AW86_MOUSE Lymphocyte antigen 75 OS=Mus musculus GN=Ly75 PE=2 SV=1;>sp|Q60767|LY75_MOUSE Lymphocyte antigen 75 OS=Mus musculus GN=Ly75 PE=1 SV=2	4	4	0	0	0	0	0	4	2.6	197.38	0	0	0	0	0	462560	0	0	0	0	0	861950
Q9JHQ5;F6VTH5;F6VG18;E9Q9P1	Leucine zipper transcription factor-like protein 1	Lztfl1	>sp|Q9JHQ5|LZTL1_MOUSE Leucine zipper transcription factor-like protein 1 OS=Mus musculus GN=Lztfl1 PE=2 SV=1;>tr|F6VTH5|F6VTH5_MOUSE Leucine zipper transcription factor-like protein 1 (Fragment) OS=Mus musculus GN=Lztfl1 PE=4 SV=1;>tr|F6VG18|F6VG18_MOUSE	3	3	3	1	1	1	0	0	16.1	34.773	646590	221990	286310	318300	0	0	848900	0	0	0	0	0
E9PVY8;Q9QXZ0;B1ARU4;E9QA63;B1ARU1;E9QNP1;Q9QXZ0-4;F7ACR9;Q9QXZ0-2;Q9QXZ0-3;F6Q750	Microtubule-actin cross-linking factor 1	Macf1	>tr|E9PVY8|E9PVY8_MOUSE Microtubule-actin cross-linking factor 1 OS=Mus musculus GN=Macf1 PE=2 SV=2;>sp|Q9QXZ0|MACF1_MOUSE Microtubule-actin cross-linking factor 1 OS=Mus musculus GN=Macf1 PE=1 SV=2;>tr|B1ARU4|B1ARU4_MOUSE Microtubule-actin cross-linking f	4	3	1	1	1	3	1	1	0.6	831.87	0	0	0	37709000	234990	0	0	0	0	49698000	0	0
Q9Z1B5	Mitotic spindle assembly checkpoint protein MAD2A	Mad2l1	>sp|Q9Z1B5|MD2L1_MOUSE Mitotic spindle assembly checkpoint protein MAD2A OS=Mus musculus GN=Mad2l1 PE=2 SV=2	1	1	1	1	1	0	0	1	11.2	23.598	258150	132210	598780	0	0	91516	0	0	599670	0	0	0
P61327;Q9CQL1;G3UYI5;G3UZW7	Protein mago nashi homolog;Protein mago nashi homolog 1-related	Magoh;Magoh-rs1;Magohb	>sp|P61327|MGN_MOUSE Protein mago nashi homolog OS=Mus musculus GN=Magoh PE=2 SV=1;>sp|Q9CQL1|MGN2_MOUSE Protein mago nashi homolog 2 OS=Mus musculus GN=Magohb PE=2 SV=1;>tr|G3UYI5|G3UYI5_MOUSE Protein mago nashi homolog 2 (Fragment) OS=Mus musculus GN=Mag	8	8	5	5	5	5	2	3	63	17.163	3819800	6349500	4852000	3928300	810460	658880	3535700	7756000	4627400	4674700	2295100	1461400
P39098;P39098-2;A2A723	Mannosyl-oligosaccharide 1,2-alpha-mannosidase IB	Man1a2	>sp|P39098|MA1A2_MOUSE Mannosyl-oligosaccharide 1,2-alpha-mannosidase IB OS=Mus musculus GN=Man1a2 PE=2 SV=1;>sp|P39098-2|MA1A2_MOUSE Isoform 2 of Mannosyl-oligosaccharide 1,2-alpha-mannosidase IB OS=Mus musculus GN=Man1a2;>tr|A2A723|A2A723_MOUSE Mannosyl-	2	2	1	0	0	0	0	1	4.2	72.871	298950	0	0	0	0	46416	393120	0	0	0	0	0
Q6NXK9		Man1c1	>tr|Q6NXK9|Q6NXK9_MOUSE Mannosidase, alpha, class 1C, member 1 OS=Mus musculus GN=Man1c1 PE=2 SV=1	6	6	3	0	0	2	4	5	11.5	70.723	2276000	0	0	279740	3451300	1946400	2464300	0	0	1132200	4433300	3592600
P27046;F6QMB7;Q8BRK9;Q8BRK9-2	Alpha-mannosidase 2	Man2a1	>sp|P27046|MA2A1_MOUSE Alpha-mannosidase 2 OS=Mus musculus GN=Man2a1 PE=1 SV=2	45	45	34	31	32	28	39	33	47.1	131.63	25667000	23529000	22855000	18634000	43967000	25819000	34512000	19008000	18236000	22499000	54306000	63309000
O09159	Lysosomal alpha-mannosidase	Man2b1	>sp|O09159|MA2B1_MOUSE Lysosomal alpha-mannosidase OS=Mus musculus GN=Man2b1 PE=2 SV=4	18	18	11	7	10	5	9	12	21.8	114.65	4369800	3485200	4030500	1749100	4522700	5570900	4135400	3674200	2980500	3305400	6276800	11963000
O54782;F6TMZ3;F6Z025	Epididymis-specific alpha-mannosidase	Man2b2	>sp|O54782|MA2B2_MOUSE Epididymis-specific alpha-mannosidase OS=Mus musculus GN=Man2b2 PE=2 SV=2;>tr|F6TMZ3|F6TMZ3_MOUSE Epididymis-specific alpha-mannosidase (Fragment) OS=Mus musculus GN=Man2b2 PE=4 SV=1	22	22	19	12	10	13	18	19	26	115.61	14331000	12443000	10385000	8654100	17103000	13354000	16083000	16476000	10160000	11017000	15832000	32045000
Q8K2I4	Beta-mannosidase	Manba	>sp|Q8K2I4|MANBA_MOUSE Beta-mannosidase OS=Mus musculus GN=Manba PE=2 SV=1	13	12	7	5	7	4	6	8	16.8	100.83	2219600	1089500	2343900	1092300	2317000	2103400	2882100	1507200	1824300	1798000	3086000	3798300
D6RGR1		Manba	>tr|D6RGR1|D6RGR1_MOUSE Beta-mannosidase OS=Mus musculus GN=Manba PE=2 SV=1	2	1	2	2	2	1	2	2	15.1	21.073	298520	293960	137290	122350	375950	221060	0	0	0	0	0	415940
P31938;Q63932;Q91YS7	Dual specificity mitogen-activated protein kinase kinase 1	Map2k1	>sp|P31938|MP2K1_MOUSE Dual specificity mitogen-activated protein kinase kinase 1 OS=Mus musculus GN=Map2k1 PE=1 SV=2	5	5	1	2	1	2	0	0	15.8	43.474	400370	551250	90897	968790	0	0	0	0	0	1274100	0	0
P27546;P27546-2;P27546-3;E9QPW8;F7CK47;E9PZ43;E9PWC0;P27546-4;F6V4Z1;F6XPV7	Microtubule-associated protein 4;Microtubule-associated protein	Map4;Mtap4	>sp|P27546|MAP4_MOUSE Microtubule-associated protein 4 OS=Mus musculus GN=Map4 PE=1 SV=3;>sp|P27546-2|MAP4_MOUSE Isoform 2 of Microtubule-associated protein 4 OS=Mus musculus GN=Map4;>sp|P27546-3|MAP4_MOUSE Isoform 3 of Microtubule-associated protein 4 OS=	18	18	11	7	16	11	1	6	24.4	117.43	2250800	2079000	7749900	4050800	252740	526790	3035500	2306500	7406100	5017100	0	1603400
P63085;D3Z6D8;Q61532;Q6P5G0;E9Q3I6;E9PXX5;F6VEI7	Mitogen-activated protein kinase 1	Mapk1	>sp|P63085|MK01_MOUSE Mitogen-activated protein kinase 1 OS=Mus musculus GN=Mapk1 PE=1 SV=3	8	5	3	5	5	5	1	1	28.2	41.275	1072900	2577600	3661200	3308900	361260	123870	2550200	2916600	3564600	3316900	0	0
P47811;P47811-3;P47811-4;B2KF35;P47811-2;B2KF34	Mitogen-activated protein kinase 14	Mapk14	>sp|P47811|MK14_MOUSE Mitogen-activated protein kinase 14 OS=Mus musculus GN=Mapk14 PE=1 SV=3;>sp|P47811-3|MK14_MOUSE Isoform 3 of Mitogen-activated protein kinase 14 OS=Mus musculus GN=Mapk14;>sp|P47811-4|MK14_MOUSE Isoform 4 of Mitogen-activated protein	3	3	1	0	2	0	0	1	8.3	41.287	82227	0	394180	0	0	44126	0	0	394500	0	0	0
Q9WTU6;Q9WTU6-4;Q9WTU6-2;Q9WTU6-3;E9QN59;Q61831;Q80W80;Q8C9D4;Q78GB8;Q61831-2;Q80W82;Q3TQZ7	Mitogen-activated protein kinase 9	Mapk9	>sp|Q9WTU6|MK09_MOUSE Mitogen-activated protein kinase 9 OS=Mus musculus GN=Mapk9 PE=1 SV=2;>sp|Q9WTU6-4|MK09_MOUSE Isoform Beta-2 of Mitogen-activated protein kinase 9 OS=Mus musculus GN=Mapk9;>sp|Q9WTU6-2|MK09_MOUSE Isoform Alpha-1 of Mitogen-activated p	3	3	0	1	2	1	0	0	7.1	48.189	0	0	477980	129700	0	0	0	0	478490	0	0	0
Q61166;Q6PER3;D3Z6G3;D3YUY6	Microtubule-associated protein RP/EB family member 1	Mapre1	>sp|Q61166|MARE1_MOUSE Microtubule-associated protein RP/EB family member 1 OS=Mus musculus GN=Mapre1 PE=1 SV=3	5	5	3	0	4	2	0	2	28	30.016	776800	0	1747000	466480	0	239030	1077500	0	1497600	0	0	641060
P26645	Myristoylated alanine-rich C-kinase substrate	Marcks	>sp|P26645|MARCS_MOUSE Myristoylated alanine-rich C-kinase substrate OS=Mus musculus GN=Marcks PE=1 SV=2	9	9	4	4	6	7	3	4	42.1	29.661	1160600	1847700	1541800	2665300	678600	867350	1624800	1796000	1332800	3890300	881840	1638300
P98064-2;P98064	Mannan-binding lectin serine protease 1;Mannan-binding lectin serine protease 1 heavy chain;Mannan-binding lectin serine protease 1 light chain	Masp1	>sp|P98064-2|MASP1_MOUSE Isoform 2 of Mannan-binding lectin serine protease 1 OS=Mus musculus GN=Masp1;>sp|P98064|MASP1_MOUSE Mannan-binding lectin serine protease 1 OS=Mus musculus GN=Masp1 PE=1 SV=2	27	27	22	19	19	20	24	23	40.8	82.445	55298000	41472000	46890000	39988000	67106000	94430000	75466000	46841000	51943000	54470000	95736000	158670000
F7AIF3		Mast4	>tr|F7AIF3|F7AIF3_MOUSE Microtubule-associated serine/threonine-protein kinase 4 (Fragment) OS=Mus musculus GN=Mast4 PE=2 SV=1	1	1	1	1	1	1	1	1	5.7	23.488	1609300	2257200	1529700	2012800	4108200	700080	0	0	0	0	5341500	0
Q3THS6;Q91X83	S-adenosylmethionine synthase isoform type-2	Mat2a	>sp|Q3THS6|METK2_MOUSE S-adenosylmethionine synthase isoform type-2 OS=Mus musculus GN=Mat2a PE=2 SV=2	12	12	5	3	5	7	1	3	38.5	43.688	1663300	2246800	2093100	3414400	297260	513130	2308500	2890200	3388700	2044000	0	1646500
Q99LB6;Q99LB6-2;E0CYU5	Methionine adenosyltransferase 2 subunit beta	Mat2b	>sp|Q99LB6|MAT2B_MOUSE Methionine adenosyltransferase 2 subunit beta OS=Mus musculus GN=Mat2b PE=2 SV=1;>sp|Q99LB6-2|MAT2B_MOUSE Isoform 2 of Methionine adenosyltransferase 2 subunit beta OS=Mus musculus GN=Mat2b	4	4	2	2	3	3	0	1	17.7	37.392	544440	449560	1347500	724160	0	69281	716700	484680	1498800	809730	0	0
O08746;O08746-2	Matrilin-2	Matn2	>sp|O08746|MATN2_MOUSE Matrilin-2 OS=Mus musculus GN=Matn2 PE=2 SV=2;>sp|O08746-2|MATN2_MOUSE Isoform 2 of Matrilin-2 OS=Mus musculus GN=Matn2	17	17	6	8	5	3	13	15	20.6	106.75	1342600	1677500	1206500	957190	6638900	4355600	2086600	1674200	1767000	1538400	6939000	8742100
Q8K310	Matrin-3	Matr3	>sp|Q8K310|MATR3_MOUSE Matrin-3 OS=Mus musculus GN=Matr3 PE=1 SV=1	3	3	2	1	2	1	0	0	4.1	94.629	142950	148390	270010	119440	0	0	0	0	270560	0	0	0
Q9WTZ2	Membrane-bound transcription factor site-1 protease	Mbtps1	>sp|Q9WTZ2|MBTP1_MOUSE Membrane-bound transcription factor site-1 protease OS=Mus musculus GN=Mbtps1 PE=1 SV=1	11	11	6	1	1	2	6	8	12	117.46	861460	523900	109880	452450	2337600	1012100	846510	0	0	1196000	2407600	2180300
Q8K5B2;D3Z1G3;D3Z6A4	Multiple coagulation factor deficiency protein 2 homolog	Mcfd2	>sp|Q8K5B2|MCFD2_MOUSE Multiple coagulation factor deficiency protein 2 homolog OS=Mus musculus GN=Mcfd2 PE=2 SV=1;>tr|D3Z1G3|D3Z1G3_MOUSE Multiple coagulation factor deficiency protein 2 homolog (Fragment) OS=Mus musculus GN=Mcfd2 PE=2 SV=1;>tr|D3Z6A4|D3Z	2	2	1	1	0	0	0	0	35.9	16.168	68525	292660	0	0	0	0	0	338390	0	0	0	0
P97310	DNA replication licensing factor MCM2	Mcm2	>sp|P97310|MCM2_MOUSE DNA replication licensing factor MCM2 OS=Mus musculus GN=Mcm2 PE=1 SV=3	7	7	2	4	5	4	0	0	9.3	102.08	368180	797130	1199800	927760	0	0	982150	915110	981830	926510	0	0
P25206	DNA replication licensing factor MCM3	Mcm3	>sp|P25206|MCM3_MOUSE DNA replication licensing factor MCM3 OS=Mus musculus GN=Mcm3 PE=1 SV=2	4	4	1	2	4	3	0	1	7.8	91.545	185110	101320	804780	207590	0	48676	0	0	858680	219950	0	0
P49717	DNA replication licensing factor MCM4	Mcm4	>sp|P49717|MCM4_MOUSE DNA replication licensing factor MCM4 OS=Mus musculus GN=Mcm4 PE=2 SV=1	4	4	1	2	3	1	0	0	6.3	96.735	163070	343830	635550	105510	0	0	0	492810	529840	0	0	0
Q52KC3;P49718	DNA replication licensing factor MCM5	Mcm5	>tr|Q52KC3|Q52KC3_MOUSE DNA replication licensing factor MCM5 OS=Mus musculus GN=Mcm5 PE=2 SV=1;>sp|P49718|MCM5_MOUSE DNA replication licensing factor MCM5 OS=Mus musculus GN=Mcm5 PE=2 SV=1	5	5	0	0	5	0	0	0	6.9	82.406	0	0	288330	0	0	0	0	0	288810	0	0	0
P97311	DNA replication licensing factor MCM6	Mcm6	>sp|P97311|MCM6_MOUSE DNA replication licensing factor MCM6 OS=Mus musculus GN=Mcm6 PE=1 SV=1	9	9	7	3	5	7	2	3	12.8	92.866	1153800	779750	1693600	1686900	226020	281980	1258800	1025400	2356200	1466500	519120	484480
Q61881;D3Z6N3	DNA replication licensing factor MCM7	Mcm7	>sp|Q61881|MCM7_MOUSE DNA replication licensing factor MCM7 OS=Mus musculus GN=Mcm7 PE=2 SV=1	5	5	1	1	3	1	0	0	9.9	81.21	76558	197690	480410	246440	0	0	0	0	480820	0	0	0
P14152;B1ATQ3	Malate dehydrogenase, cytoplasmic	Mdh1	>sp|P14152|MDHC_MOUSE Malate dehydrogenase, cytoplasmic OS=Mus musculus GN=Mdh1 PE=1 SV=3	14	14	10	12	13	11	12	12	45.8	36.511	69445000	89647000	115990000	64521000	49589000	35800000	106050000	89696000	114470000	83896000	68082000	61606000
P08249	Malate dehydrogenase, mitochondrial	Mdh2	>sp|P08249|MDHM_MOUSE Malate dehydrogenase, mitochondrial OS=Mus musculus GN=Mdh2 PE=1 SV=3	16	16	11	16	15	15	15	14	57.7	35.611	47740000	82500000	69933000	58595000	35140000	29599000	89100000	76348000	66032000	71247000	41563000	58317000
P06801	NADP-dependent malic enzyme	Me1	>sp|P06801|MAOX_MOUSE NADP-dependent malic enzyme OS=Mus musculus GN=Me1 PE=1 SV=2	17	17	11	9	10	15	8	9	32.3	63.953	6793700	6347800	10819000	12982000	5702600	2958200	10797000	7617400	13415000	11664000	6837000	6356000
Q91VH6	Protein MEMO1	Memo1	>sp|Q91VH6|MEMO1_MOUSE Protein MEMO1 OS=Mus musculus GN=Memo1 PE=1 SV=1	2	2	0	1	1	0	0	0	9.1	33.692	0	124580	129910	0	0	0	0	0	129910	0	0	0
Q9ERE7;D3YVR4;F6SWV4	LDLR chaperone MESD	Mesdc2	>sp|Q9ERE7|MESD_MOUSE LDLR chaperone MESD OS=Mus musculus GN=Mesdc2 PE=1 SV=1;>tr|D3YVR4|D3YVR4_MOUSE LDLR chaperone MESD (Fragment) OS=Mus musculus GN=Mesdc2 PE=2 SV=1	11	11	5	7	9	8	4	5	42.9	25.206	3865400	3327500	8661700	4514900	873150	896420	5897600	2976700	9269700	4456100	1418600	2189500
F8VQL0;P16056;F6X333;D3YVY2;F6RCC5	Hepatocyte growth factor receptor	Met	>tr|F8VQL0|F8VQL0_MOUSE Hepatocyte growth factor receptor OS=Mus musculus GN=Met PE=3 SV=1;>sp|P16056|MET_MOUSE Hepatocyte growth factor receptor OS=Mus musculus GN=Met PE=1 SV=1	11	11	3	0	2	2	6	6	11.5	153.54	554570	0	189410	1129100	1267400	1534900	577250	0	298290	0	1225300	3450300
Q8BP48	Methionine aminopeptidase 1	Metap1	>sp|Q8BP48|AMPM1_MOUSE Methionine aminopeptidase 1 OS=Mus musculus GN=Metap1 PE=2 SV=1	9	9	6	2	5	5	1	2	32.1	43.221	741820	509210	1369200	903260	85333	269150	624580	833960	1469200	949380	0	731600
Q3UI33;O08663;Q3TMN1;M0QW69;M0QWM9;M0QWX0;M0QW48	Methionine aminopeptidase;Methionine aminopeptidase 2	Metap2	>tr|Q3UI33|Q3UI33_MOUSE Methionine aminopeptidase OS=Mus musculus GN=Metap2 PE=2 SV=1;>sp|O08663|AMPM2_MOUSE Methionine aminopeptidase 2 OS=Mus musculus GN=Metap2 PE=1 SV=1;>tr|Q3TMN1|Q3TMN1_MOUSE Methionine aminopeptidase OS=Mus musculus GN=Metap2 PE=2 SV	9	9	7	4	6	4	3	2	24	54.117	1761300	891240	3455400	993490	271520	221340	2074500	1220400	3023200	1535800	524870	529300
Q8C1Q4;Q8C1Q4-2	Meteorin	Metrn	>sp|Q8C1Q4|METRN_MOUSE Meteorin OS=Mus musculus GN=Metrn PE=2 SV=2;>sp|Q8C1Q4-2|METRN_MOUSE Isoform 2 of Meteorin OS=Mus musculus GN=Metrn	4	4	0	0	1	0	2	4	16.2	31.469	0	0	76026	0	293940	871640	0	0	0	0	0	1664600
Q9QZJ6;D3Z4D7;F8WJ99;D3Z3L7	Microfibrillar-associated protein 5	Mfap5	>sp|Q9QZJ6|MFAP5_MOUSE Microfibrillar-associated protein 5 OS=Mus musculus GN=Mfap5 PE=2 SV=1;>tr|D3Z4D7|D3Z4D7_MOUSE Microfibrillar-associated protein 5 OS=Mus musculus GN=Mfap5 PE=2 SV=1;>tr|F8WJ99|F8WJ99_MOUSE Microfibrillar-associated protein 5 OS=Mus	2	2	2	2	2	2	1	1	14	18.538	945390	2637100	1369200	596460	67592	80156	1092300	2992800	1581900	688720	0	0
P27808;J3JS24	Alpha-1,3-mannosyl-glycoprotein 2-beta-N-acetylglucosaminyltransferase	Mgat1	>sp|P27808|MGAT1_MOUSE Alpha-1,3-mannosyl-glycoprotein 2-beta-N-acetylglucosaminyltransferase OS=Mus musculus GN=Mgat1 PE=2 SV=1	7	7	2	0	1	3	2	3	23.5	51.69	166710	0	124230	679380	795440	634830	0	0	0	0	0	1192700
Q921V5	Alpha-1,6-mannosyl-glycoprotein 2-beta-N-acetylglucosaminyltransferase	Mgat2	>sp|Q921V5|MGAT2_MOUSE Alpha-1,6-mannosyl-glycoprotein 2-beta-N-acetylglucosaminyltransferase OS=Mus musculus GN=Mgat2 PE=2 SV=1	12	12	2	3	2	3	6	8	32.6	51.029	1643500	708460	119150	1401500	3551800	2454500	0	1144400	0	1720200	5925500	3037400
Q8R4G6	Alpha-1,6-mannosylglycoprotein 6-beta-N-acetylglucosaminyltransferase A	Mgat5	>sp|Q8R4G6|MGT5A_MOUSE Alpha-1,6-mannosylglycoprotein 6-beta-N-acetylglucosaminyltransferase A OS=Mus musculus GN=Mgat5 PE=2 SV=1	6	6	4	4	2	4	2	2	10.5	84.55	584100	1104500	737560	1111100	808440	285180	570770	1055000	1024300	1148400	1295900	661850
Q9EQQ9-3;Q9EQQ9	Bifunctional protein NCOAT;Protein O-GlcNAcase;Histone acetyltransferase	Mgea5	>sp|Q9EQQ9-3|NCOAT_MOUSE Isoform 3 of Bifunctional protein NCOAT OS=Mus musculus GN=Mgea5;>sp|Q9EQQ9|NCOAT_MOUSE Bifunctional protein NCOAT OS=Mus musculus GN=Mgea5 PE=1 SV=2	2	2	0	0	2	0	0	0	2.2	107.39	0	0	401040	0	0	0	0	0	401510	0	0	0
P19788	Matrix Gla protein	Mgp	>sp|P19788|MGP_MOUSE Matrix Gla protein OS=Mus musculus GN=Mgp PE=2 SV=1	2	2	2	2	2	0	2	2	23.1	12.359	1568700	1423400	1914500	0	392900	1085400	0	0	1916800	0	0	0
Q8BI84;J3KMG3;Q8BI84-2	Melanoma inhibitory activity protein 3	Mia3	>sp|Q8BI84|MIA3_MOUSE Melanoma inhibitory activity protein 3 OS=Mus musculus GN=Mia3 PE=1 SV=2;>tr|J3KMG3|J3KMG3_MOUSE Melanoma inhibitory activity protein 3 OS=Mus musculus GN=Mia3 PE=4 SV=1;>sp|Q8BI84-2|MIA3_MOUSE Isoform 2 of Melanoma inhibitory activit	7	7	4	2	4	2	3	2	4.9	213.67	408170	156290	566850	107060	493750	276380	377460	274670	344060	0	833780	589690
Q9Z2L6	Multiple inositol polyphosphate phosphatase 1	Minpp1	>sp|Q9Z2L6|MINP1_MOUSE Multiple inositol polyphosphate phosphatase 1 OS=Mus musculus GN=Minpp1 PE=1 SV=3	10	10	6	5	6	6	7	8	24.7	54.537	3386400	3846200	5297200	3589100	7246100	6428200	5082600	6074000	5883300	5607100	10222000	7596200
Q9D2Y4;Q9D2Y4-2;D3YV42	Mixed lineage kinase domain-like protein	Mlkl	>sp|Q9D2Y4|MLKL_MOUSE Mixed lineage kinase domain-like protein OS=Mus musculus GN=Mlkl PE=2 SV=1;>sp|Q9D2Y4-2|MLKL_MOUSE Isoform 2 of Mixed lineage kinase domain-like protein OS=Mus musculus GN=Mlkl	6	6	3	1	6	2	0	1	15.3	54.317	512750	324130	1587400	161540	0	54065	892450	0	1187700	398540	0	0
E9Q9C3;Q9QZQ1;E9Q852;Q9QZQ1-2;E9PYX7;D3YUD2;D3Z7L2	Afadin	Mllt4	>tr|E9Q9C3|E9Q9C3_MOUSE Afadin OS=Mus musculus GN=Mllt4 PE=2 SV=1;>sp|Q9QZQ1|AFAD_MOUSE Afadin OS=Mus musculus GN=Mllt4 PE=1 SV=3;>tr|E9Q852|E9Q852_MOUSE Afadin OS=Mus musculus GN=Mllt4 PE=4 SV=2;>sp|Q9QZQ1-2|AFAD_MOUSE Isoform 1 of Afadin OS=Mus musculus	4	4	1	3	3	3	0	0	2.6	207.31	54937	644290	443660	227250	0	0	0	658710	465680	350660	0	0
Q61391	Neprilysin	Mme	>sp|Q61391|NEP_MOUSE Neprilysin OS=Mus musculus GN=Mme PE=1 SV=3	10	10	5	3	2	2	4	2	16.5	85.701	1189400	243050	608870	1262900	1139200	283370	1589300	0	797870	0	1196600	0
Q9JHI0	Matrix metalloproteinase-19	Mmp19	>sp|Q9JHI0|MMP19_MOUSE Matrix metalloproteinase-19 OS=Mus musculus GN=Mmp19 PE=2 SV=1	4	4	2	2	2	3	2	2	8.9	59.121	125790	82862	173060	197030	184960	273310	0	147850	155910	224960	0	0
Q3UDM0;Q8BPB0;Q921Y0;Q921Y0-2	MOB kinase activator 1B;MOB kinase activator 1A	Mob1b;Mob1a	>tr|Q3UDM0|Q3UDM0_MOUSE MOB kinase activator 1B OS=Mus musculus GN=Mob1b PE=2 SV=1;>sp|Q8BPB0|MOB1B_MOUSE MOB kinase activator 1B OS=Mus musculus GN=Mob1b PE=1 SV=3;>sp|Q921Y0|MOB1A_MOUSE MOB kinase activator 1A OS=Mus musculus GN=Mob1a PE=1 SV=3;>sp|Q921Y	4	4	2	3	3	2	1	1	19	25.609	623730	1420700	1490300	441360	260120	93492	0	1540900	1336900	785390	0	0
Q6PEB6;E0CXA9;E0CYJ0;G8JL35	MOB-like protein phocein	Mob4	>sp|Q6PEB6|PHOCN_MOUSE MOB-like protein phocein OS=Mus musculus GN=Mob4 PE=1 SV=1;>tr|E0CXA9|E0CXA9_MOUSE MOB-like protein phocein OS=Mus musculus GN=Mob4 PE=2 SV=1;>tr|E0CYJ0|E0CYJ0_MOUSE MOB-like protein phocein (Fragment) OS=Mus musculus GN=Mob4 PE=2 SV	4	4	3	2	3	3	0	1	20.9	26.032	703540	415420	750210	372530	0	140260	662310	598310	842790	518820	0	0
E9PW39;D3YVL0;P23249;D3YYR1	Putative helicase MOV-10	Mov10	>tr|E9PW39|E9PW39_MOUSE Putative helicase MOV-10 OS=Mus musculus GN=Mov10 PE=2 SV=1;>tr|D3YVL0|D3YVL0_MOUSE Putative helicase MOV-10 OS=Mus musculus GN=Mov10 PE=4 SV=1;>sp|P23249|MOV10_MOUSE Putative helicase MOV-10 OS=Mus musculus GN=Mov10 PE=1 SV=2	18	18	11	8	11	6	2	8	23.6	120.97	3687200	1878400	4192700	1735800	180710	1502600	4463800	2279900	3239100	4214800	552430	1825600
Q924M7;F6Q3K8	Mannose-6-phosphate isomerase	Mpi	>sp|Q924M7|MPI_MOUSE Mannose-6-phosphate isomerase OS=Mus musculus GN=Mpi PE=2 SV=1	5	5	3	2	5	3	0	0	17.7	46.575	478780	548110	1390400	591470	0	0	832580	771700	971590	830090	0	0
P70290;A2AN84;B7ZCL8;B7ZCM0;B7ZCL9;B7ZCM1;D6RFD5	55 kDa erythrocyte membrane protein	Mpp1	>sp|P70290|EM55_MOUSE 55 kDa erythrocyte membrane protein OS=Mus musculus GN=Mpp1 PE=1 SV=1;>tr|A2AN84|A2AN84_MOUSE 55 kDa erythrocyte membrane protein OS=Mus musculus GN=Mpp1 PE=2 SV=1;>tr|B7ZCL8|B7ZCL8_MOUSE 55 kDa erythrocyte membrane protein OS=Mus mus	5	5	3	0	2	2	0	0	12.7	52.227	321300	0	413830	382640	0	0	423750	0	0	0	0	0
Q5SWZ5;P97434-2;P97434-5;P97434;P97434-3;P97434-4;F6RND9;F6S5I0;F6XZM9	Myosin phosphatase Rho-interacting protein	Mprip	>tr|Q5SWZ5|Q5SWZ5_MOUSE Myosin phosphatase Rho-interacting protein OS=Mus musculus GN=Mprip PE=2 SV=1;>sp|P97434-2|MPRIP_MOUSE Isoform 2 of Myosin phosphatase Rho-interacting protein OS=Mus musculus GN=Mprip;>sp|P97434-5|MPRIP_MOUSE Isoform 5 of Myosin pho	8	8	3	2	3	2	1	1	4.7	257.28	610320	705850	444080	181110	229040	126700	0	801820	0	228960	0	0
Q64449;A2AAA9;Q64449-2	C-type mannose receptor 2	Mrc2	>sp|Q64449|MRC2_MOUSE C-type mannose receptor 2 OS=Mus musculus GN=Mrc2 PE=1 SV=3;>tr|A2AAA9|A2AAA9_MOUSE C-type mannose receptor 2 OS=Mus musculus GN=Mrc2 PE=2 SV=1	36	36	24	15	19	18	25	27	31.2	167.07	21986000	14027000	16070000	11471000	26237000	22372000	22881000	20504000	18816000	15887000	31126000	42269000
Q9CQT1;F6YY88;F8WI95	Methylthioribose-1-phosphate isomerase	Mri1	>sp|Q9CQT1|MTNA_MOUSE Methylthioribose-1-phosphate isomerase OS=Mus musculus GN=Mri1 PE=2 SV=1;>tr|F6YY88|F6YY88_MOUSE Methylthioribose-1-phosphate isomerase (Fragment) OS=Mus musculus GN=Mri1 PE=3 SV=1	3	3	0	3	1	0	1	0	10.3	39.41	0	509910	106440	0	49779	0	0	574020	0	0	0	0
P26041;E9Q9M0;Q6A078	Moesin	Msn	>sp|P26041|MOES_MOUSE Moesin OS=Mus musculus GN=Msn PE=1 SV=3	62	47	48	48	48	41	41	50	75.9	67.766	200800000	294380000	310730000	196990000	182030000	114120000	272030000	298570000	336740000	278280000	222830000	206200000
Q8BU85;D3YUC9	Methionine-R-sulfoxide reductase B3, mitochondrial	Msrb3	>sp|Q8BU85|MSRB3_MOUSE Methionine-R-sulfoxide reductase B3, mitochondrial OS=Mus musculus GN=Msrb3 PE=1 SV=2;>tr|D3YUC9|D3YUC9_MOUSE Methionine-R-sulfoxide reductase B3, mitochondrial OS=Mus musculus GN=Msrb3 PE=2 SV=1	2	2	1	1	2	1	0	0	14.6	26.832	170950	49979	470810	81690	0	0	0	0	471210	0	0	0
P02802	Metallothionein-1	Mt1	>sp|P02802|MT1_MOUSE Metallothionein-1 OS=Mus musculus GN=Mt1 PE=1 SV=1	2	1	2	1	2	1	0	1	32.8	6.0181	198660	200710	143520	152070	0	75964	0	0	0	199910	0	0
Q9CQ65	S-methyl-5-thioadenosine phosphorylase	Mtap	>sp|Q9CQ65|MTAP_MOUSE S-methyl-5-thioadenosine phosphorylase OS=Mus musculus GN=Mtap PE=2 SV=1	13	13	10	7	8	9	9	8	60.8	31.062	14296000	22651000	22445000	14804000	6538500	8596900	17737000	24938000	27499000	21853000	8507100	10315000
Q80WJ7;F6ZSG0;F6QHD1;F6ZQL0;F6QFT1	Protein LYRIC	Mtdh	>sp|Q80WJ7|LYRIC_MOUSE Protein LYRIC OS=Mus musculus GN=Mtdh PE=1 SV=1;>tr|F6ZSG0|F6ZSG0_MOUSE Protein LYRIC (Fragment) OS=Mus musculus GN=Mtdh PE=2 SV=1;>tr|F6QHD1|F6QHD1_MOUSE Protein LYRIC (Fragment) OS=Mus musculus GN=Mtdh PE=4 SV=1;>tr|F6ZQL0|F6ZQL0_M	3	3	1	2	1	1	0	0	5.5	63.845	43208	134960	133380	113790	0	0	0	156050	0	0	0	0
Q922D8	C-1-tetrahydrofolate synthase, cytoplasmic;Methylenetetrahydrofolate dehydrogenase;Methenyltetrahydrofolate cyclohydrolase;Formyltetrahydrofolate synthetase	Mthfd1	>sp|Q922D8|C1TC_MOUSE C-1-tetrahydrofolate synthase, cytoplasmic OS=Mus musculus GN=Mthfd1 PE=1 SV=4	11	11	9	7	9	7	4	5	15.2	101.2	2372300	2300400	3678800	2904100	1118400	624400	2396800	2898700	4066900	3410500	1721500	1344900
P62774	Myotrophin	Mtpn	>sp|P62774|MTPN_MOUSE Myotrophin OS=Mus musculus GN=Mtpn PE=1 SV=2	5	5	4	5	4	4	2	2	57.6	12.861	4916500	5904300	8413300	6335800	1271600	1658600	3903700	7364100	8335100	9220200	2101100	3590300
E9Q3X0;Q9EQK5;D3Z2N7	Major vault protein	Mvp	>tr|E9Q3X0|E9Q3X0_MOUSE Major vault protein OS=Mus musculus GN=Mvp PE=2 SV=1;>sp|Q9EQK5|MVP_MOUSE Major vault protein OS=Mus musculus GN=Mvp PE=1 SV=4	7	7	3	3	4	2	2	1	11	96.856	423190	255750	366510	121340	126340	34677	610710	301150	279820	0	0	0
Q9DBV4;A2AD97	Matrix-remodeling-associated protein 8	Mxra8	>sp|Q9DBV4|MXRA8_MOUSE Matrix-remodeling-associated protein 8 OS=Mus musculus GN=Mxra8 PE=2 SV=1;>tr|A2AD97|A2AD97_MOUSE Matrix-remodeling-associated protein 8 (Fragment) OS=Mus musculus GN=Mxra8 PE=2 SV=1	11	11	8	4	6	6	10	9	24.7	49.75	2092200	1367600	2047900	3372700	9727100	5580400	2730800	2387600	3042100	4814600	8949100	11619000
O35682	Myeloid-associated differentiation marker	Myadm	>sp|O35682|MYADM_MOUSE Myeloid-associated differentiation marker OS=Mus musculus GN=Myadm PE=2 SV=2	1	1	1	0	0	0	1	1	5.3	35.284	40993	0	0	0	129240	84136	0	0	0	0	0	158790
Q9JK81;F8WGG3;F7A3N3	UPF0160 protein MYG1, mitochondrial	Myg1	>sp|Q9JK81|MYG1_MOUSE UPF0160 protein MYG1, mitochondrial OS=Mus musculus GN=Myg1 PE=2 SV=1;>tr|F8WGG3|F8WGG3_MOUSE UPF0160 protein MYG1, mitochondrial (Fragment) OS=Mus musculus GN=Myg1 PE=2 SV=1	13	13	9	7	10	6	2	4	43.4	42.722	3131100	3011000	4981000	2030100	236080	791590	3350800	2568700	4415100	3721600	686830	2275300
Q6URW6-3;K3W4R2;Q6URW6;Q6URW6-2	Myosin-14	Myh14	>sp|Q6URW6-3|MYH14_MOUSE Isoform 3 of Myosin-14 OS=Mus musculus GN=Myh14;>tr|K3W4R2|K3W4R2_MOUSE Myosin-14 OS=Mus musculus GN=Myh14 PE=4 SV=1;>sp|Q6URW6|MYH14_MOUSE Myosin-14 OS=Mus musculus GN=Myh14 PE=1 SV=1;>sp|Q6URW6-2|MYH14_MOUSE Isoform 2 of Myosin-1	6	1	3	4	5	4	1	3	2.6	231.62	613330	0	651620	1265500	0	0	0	0	0	1668000	0	0
Q02566;Q5SX39;B8JJH5	Myosin-6;Myosin-4	Myh6;Myh4	>sp|Q02566|MYH6_MOUSE Myosin-6 OS=Mus musculus GN=Myh6 PE=1 SV=2;>sp|Q5SX39|MYH4_MOUSE Myosin-4 OS=Mus musculus GN=Myh4 PE=1 SV=1;>tr|B8JJH5|B8JJH5_MOUSE Myosin-6 (Fragment) OS=Mus musculus GN=Myh6 PE=2 SV=1	3	2	0	1	1	1	1	1	1.9	223.56	0	0	0	0	556690	0	0	0	0	0	635730	0
Q8VDD5;F2Z494	Myosin-9	Myh9	>sp|Q8VDD5|MYH9_MOUSE Myosin-9 OS=Mus musculus GN=Myh9 PE=1 SV=4	113	95	80	80	79	67	43	51	51.7	226.37	73656000	86965000	105280000	61758000	26746000	23002000	86111000	90514000	111220000	77964000	41419000	50684000
Q6ZWQ9;D3YV37		Myl12a	>tr|Q6ZWQ9|Q6ZWQ9_MOUSE MCG5400 OS=Mus musculus GN=Myl12a PE=2 SV=1	8	1	7	6	6	6	5	4	44.2	19.895	7021400	3211000	7454800	5077500	2593000	1978800	9178900	0	0	0	0	0
Q3THE2;D3Z249	Myosin regulatory light chain 12B	Myl12b	>sp|Q3THE2|ML12B_MOUSE Myosin regulatory light chain 12B OS=Mus musculus GN=Myl12b PE=1 SV=2	9	1	7	7	6	6	5	4	55.8	19.779	9288200	11932000	11240000	10939000	4127100	2023900	10058000	13758000	12784000	13568000	6267600	3619300
P09542;P05977;E9PWG4;P05977-2	Myosin light chain 3;Myosin light chain 1/3, skeletal muscle isoform	Myl3;Myl1	>sp|P09542|MYL3_MOUSE Myosin light chain 3 OS=Mus musculus GN=Myl3 PE=1 SV=4;>sp|P05977|MYL1_MOUSE Myosin light chain 1/3, skeletal muscle isoform OS=Mus musculus GN=Myl1 PE=1 SV=2;>tr|E9PWG4|E9PWG4_MOUSE Myosin light chain 1/3, skeletal muscle isoform OS=	1	1	1	0	1	0	0	0	7.8	22.421	180230	0	181590	0	0	0	235390	0	0	0	0	0
Q60605;Q60605-2;Q8CI43	Myosin light polypeptide 6	Myl6	>sp|Q60605|MYL6_MOUSE Myosin light polypeptide 6 OS=Mus musculus GN=Myl6 PE=1 SV=3;>sp|Q60605-2|MYL6_MOUSE Isoform Smooth muscle of Myosin light polypeptide 6 OS=Mus musculus GN=Myl6	9	9	7	8	9	7	7	7	60.3	16.93	14104000	19565000	27191000	11559000	7941600	7412700	23099000	19742000	27133000	17622000	8760900	10290000
Q9CQ19	Myosin regulatory light polypeptide 9	Myl9	>sp|Q9CQ19|MYL9_MOUSE Myosin regulatory light polypeptide 9 OS=Mus musculus GN=Myl9 PE=1 SV=3	8	3	6	5	3	5	3	3	55.8	19.854	47715	251810	0	366270	0	110670	0	0	0	481500	0	0
B1B1A8;Q6PDN3;Q6PDN3-3;Q6PDN3-2	Myosin light chain kinase, smooth muscle;Myosin light chain kinase, smooth muscle, deglutamylated form	Mylk	>tr|B1B1A8|B1B1A8_MOUSE Myosin light chain kinase, smooth muscle OS=Mus musculus GN=Mylk PE=2 SV=1;>sp|Q6PDN3|MYLK_MOUSE Myosin light chain kinase, smooth muscle OS=Mus musculus GN=Mylk PE=1 SV=3;>sp|Q6PDN3-3|MYLK_MOUSE Isoform 3 of Myosin light chain kina	14	13	5	5	12	6	0	1	8.1	213.61	846930	28064000	18997000	12491000	0	95714	5681000	24710000	22668000	15797000	0	0
Q9WTI7;Q9WTI7-3;Q9WTI7-2;Q9WTI7-4	Unconventional myosin-Ic	Myo1c	>sp|Q9WTI7|MYO1C_MOUSE Unconventional myosin-Ic OS=Mus musculus GN=Myo1c PE=1 SV=2;>sp|Q9WTI7-3|MYO1C_MOUSE Isoform 3 of Unconventional myosin-Ic OS=Mus musculus GN=Myo1c;>sp|Q9WTI7-2|MYO1C_MOUSE Isoform 2 of Unconventional myosin-Ic OS=Mus musculus GN=Myo	3	3	1	0	1	1	0	0	3.5	121.94	40304	0	65669	41231	0	0	0	0	65669	0	0	0
E9Q390;Q69ZN7;Q69ZN7-4;Q69ZN7-2;Q69ZN7-3	Myoferlin	Myof	>tr|E9Q390|E9Q390_MOUSE Myoferlin OS=Mus musculus GN=Myof PE=2 SV=2;>sp|Q69ZN7|MYOF_MOUSE Myoferlin OS=Mus musculus GN=Myof PE=1 SV=2;>sp|Q69ZN7-4|MYOF_MOUSE Isoform 4 of Myoferlin OS=Mus musculus GN=Myof;>sp|Q69ZN7-2|MYOF_MOUSE Isoform 2 of Myoferlin OS=M	6	6	3	6	4	4	2	3	2.9	233.32	4606700	1522200	1422400	5949900	617420	2308600	6104300	2300300	2748000	5484700	2325600	3162200
Q9QY36;B1AUY7;Q3V4D5;B1AUZ1;B1AUY9	N-alpha-acetyltransferase 10	Naa10	>sp|Q9QY36|NAA10_MOUSE N-alpha-acetyltransferase 10 OS=Mus musculus GN=Naa10 PE=1 SV=1;>tr|B1AUY7|B1AUY7_MOUSE N-alpha-acetyltransferase 10 OS=Mus musculus GN=Naa10 PE=2 SV=1;>tr|Q3V4D5|Q3V4D5_MOUSE N-acetyltransferase ARD1 homolog (S. cerevisiae), isoform	1	1	1	1	1	1	0	0	8.5	26.519	195660	271940	337500	158080	0	0	0	0	0	207970	0	0
G3X8Y3;Q80UM3;E9PZ53	N-alpha-acetyltransferase 15, NatA auxiliary subunit	Naa15	>tr|G3X8Y3|G3X8Y3_MOUSE N-alpha-acetyltransferase 15, NatA auxiliary subunit OS=Mus musculus GN=Naa15 PE=4 SV=1;>sp|Q80UM3|NAA15_MOUSE N-alpha-acetyltransferase 15, NatA auxiliary subunit OS=Mus musculus GN=Naa15 PE=1 SV=1	9	6	3	1	7	2	1	0	12	101.09	306410	97227	1331500	432240	240230	0	466410	0	1262600	0	0	0
Q9DB82;P61600;E9PXA4;E9PZX8;G5E8X4;E9PYH1	N-alpha-acetyltransferase 20	Naa20	>tr|Q9DB82|Q9DB82_MOUSE N-acetyltransferase 5 (ARD1 homolog, S. cerevisiae), isoform CRA_a OS=Mus musculus GN=Naa20 PE=2 SV=1;>sp|P61600|NAA20_MOUSE N-alpha-acetyltransferase 20 OS=Mus musculus GN=Naa20 PE=2 SV=1;>tr|E9PXA4|E9PXA4_MOUSE N-alpha-acetyltrans	4	4	1	0	3	1	0	1	22.3	21.47	68578	0	523270	437860	0	0	0	0	0	575830	0	0
Q8BWZ3;Q8BWZ3-2;G3UZ51	N-alpha-acetyltransferase 25, NatB auxiliary subunit	Naa25	>sp|Q8BWZ3|NAA25_MOUSE N-alpha-acetyltransferase 25, NatB auxiliary subunit OS=Mus musculus GN=Naa25 PE=1 SV=1;>sp|Q8BWZ3-2|NAA25_MOUSE Isoform 2 of N-alpha-acetyltransferase 25, NatB auxiliary subunit OS=Mus musculus GN=Naa25	11	11	5	5	6	5	0	2	14.5	111.71	1653300	2309100	2591800	1492600	0	123800	2756300	877480	3265900	2048600	0	614550
Q6ZWM4	N-alpha-acetyltransferase 38, NatC auxiliary subunit	Naa38	>sp|Q6ZWM4|NAA38_MOUSE N-alpha-acetyltransferase 38, NatC auxiliary subunit OS=Mus musculus GN=Naa38 PE=3 SV=3	2	2	2	1	1	2	0	1	27.1	10.403	1126200	1051200	1547300	1214400	0	37467	1727500	0	0	1327400	0	0
Q6PGB6-4;Q6PGB6;Q6PGB6-2;Q6PGB6-5	N-alpha-acetyltransferase 50	Naa50	>sp|Q6PGB6-4|NAA50_MOUSE Isoform 4 of N-alpha-acetyltransferase 50 OS=Mus musculus GN=Naa50;>sp|Q6PGB6|NAA50_MOUSE N-alpha-acetyltransferase 50 OS=Mus musculus GN=Naa50 PE=1 SV=1;>sp|Q6PGB6-2|NAA50_MOUSE Isoform 2 of N-alpha-acetyltransferase 50 OS=Mus mus	1	1	1	1	1	0	0	0	8.6	20.044	144950	58370	280010	0	0	0	0	0	280400	0	0	0
G3UWC2;Q9CZR2	N-acetylated-alpha-linked acidic dipeptidase 2	Naalad2	>tr|G3UWC2|G3UWC2_MOUSE N-acetylated alpha-linked acidic dipeptidase 2, isoform CRA_a OS=Mus musculus GN=Naalad2 PE=4 SV=1;>sp|Q9CZR2|NALD2_MOUSE N-acetylated-alpha-linked acidic dipeptidase 2 OS=Mus musculus GN=Naalad2 PE=1 SV=2	4	4	1	0	0	1	1	4	7.6	87.198	139360	0	0	317580	328340	737000	0	0	0	0	0	1413400
P70670;Q60817	Nascent polypeptide-associated complex subunit alpha, muscle-specific form;Nascent polypeptide-associated complex subunit alpha	Naca	>sp|P70670|NACAM_MOUSE Nascent polypeptide-associated complex subunit alpha, muscle-specific form OS=Mus musculus GN=Naca PE=1 SV=2;>sp|Q60817|NACA_MOUSE Nascent polypeptide-associated complex subunit alpha OS=Mus musculus GN=Naca PE=1 SV=1	4	4	3	4	3	2	3	1	2.5	220.5	2595200	3662400	5286400	2330600	2145900	217680	3612800	2876700	4823500	4840500	2521500	0
Q8VBW6;E0CZE0	NEDD8-activating enzyme E1 regulatory subunit	Nae1	>sp|Q8VBW6|ULA1_MOUSE NEDD8-activating enzyme E1 regulatory subunit OS=Mus musculus GN=Nae1 PE=2 SV=1;>tr|E0CZE0|E0CZE0_MOUSE NEDD8-activating enzyme E1 regulatory subunit OS=Mus musculus GN=Nae1 PE=2 SV=1	11	11	6	3	6	4	3	4	26.8	60.273	1493000	1031000	2135600	991600	559860	520690	1636000	1434000	1970600	1390200	799540	1006600
Q9QWR8	Alpha-N-acetylgalactosaminidase	Naga	>sp|Q9QWR8|NAGAB_MOUSE Alpha-N-acetylgalactosaminidase OS=Mus musculus GN=Naga PE=2 SV=2	13	13	6	3	5	4	9	8	31.1	47.234	2670500	1529100	1706700	1141900	3155400	2545100	2436700	2526500	1691600	1621900	3904900	5054300
Q9QZ08;D3YXG2;Q9D997	N-acetyl-D-glucosamine kinase	Nagk	>sp|Q9QZ08|NAGK_MOUSE N-acetyl-D-glucosamine kinase OS=Mus musculus GN=Nagk PE=2 SV=3;>tr|D3YXG2|D3YXG2_MOUSE N-acetyl-D-glucosamine kinase OS=Mus musculus GN=Nagk PE=2 SV=1;>tr|Q9D997|Q9D997_MOUSE N-acetyl-D-glucosamine kinase OS=Mus musculus GN=Nagk PE=2	5	5	2	2	3	3	1	1	19.8	37.268	1158700	520760	1510500	635610	407010	318550	1383100	0	1351100	1133900	0	0
O88325		Naglu	>tr|O88325|O88325_MOUSE Alpha-N-acetylglucosaminidase OS=Mus musculus GN=Naglu PE=2 SV=1	21	21	17	9	10	9	11	13	31.9	82.595	10478000	5701400	7416800	6135900	9261500	7607600	10834000	7936100	6662700	7023800	13985000	15355000
E9QLE4;Q8BXR5	Sodium leak channel non-selective protein	Nalcn	>tr|E9QLE4|E9QLE4_MOUSE Sodium leak channel non-selective protein OS=Mus musculus GN=Nalcn PE=2 SV=1;>sp|Q8BXR5|NALCN_MOUSE Sodium leak channel non-selective protein OS=Mus musculus GN=Nalcn PE=1 SV=2	2	2	0	1	0	1	0	0	1.3	200.55	0	1609500	0	133810	0	0	0	0	0	176370	0	0
Q99KQ4	Nicotinamide phosphoribosyltransferase	Nampt	>sp|Q99KQ4|NAMPT_MOUSE Nicotinamide phosphoribosyltransferase OS=Mus musculus GN=Nampt PE=1 SV=1	25	25	21	16	20	15	15	14	52.7	55.446	39476000	32033000	57403000	32662000	22343000	12074000	38076000	38742000	67535000	55237000	19942000	19384000
Q99J77		Nans	>tr|Q99J77|Q99J77_MOUSE N-acetylneuraminic acid synthase (Sialic acid synthase) OS=Mus musculus GN=Nans PE=2 SV=1	5	5	4	3	3	3	1	2	22.3	40.024	1114500	1353700	1077300	487580	280000	397840	1489500	1029400	1523900	668980	0	721530
E9PW66;P28656;J3QP68	Nucleosome assembly protein 1-like 1	Nap1l1	>tr|E9PW66|E9PW66_MOUSE Nucleosome assembly protein 1-like 1 OS=Mus musculus GN=Nap1l1 PE=2 SV=1;>sp|P28656|NP1L1_MOUSE Nucleosome assembly protein 1-like 1 OS=Mus musculus GN=Nap1l1 PE=1 SV=2;>tr|J3QP68|J3QP68_MOUSE Uncharacterized protein OS=Mus musculus	7	5	6	5	5	6	3	5	21.5	48.542	8457800	9057400	16003000	5096700	2081300	2742000	10045000	9667600	18570000	5431600	4191200	3847400
Q78ZA7	Nucleosome assembly protein 1-like 4	Nap1l4	>sp|Q78ZA7|NP1L4_MOUSE Nucleosome assembly protein 1-like 4 OS=Mus musculus GN=Nap1l4 PE=1 SV=1	6	4	4	4	4	4	1	1	22.4	42.679	402920	1420800	2653800	1707000	0	0	621910	1823400	2722400	1886100	0	0
Q9DB05	Alpha-soluble NSF attachment protein	Napa	>sp|Q9DB05|SNAA_MOUSE Alpha-soluble NSF attachment protein OS=Mus musculus GN=Napa PE=1 SV=1	6	6	4	4	2	2	0	0	28.5	33.189	649400	688820	466010	451550	0	0	649270	510640	706040	821380	0	0
Q8BP47	Asparagine--tRNA ligase, cytoplasmic	Nars	>sp|Q8BP47|SYNC_MOUSE Asparagine--tRNA ligase, cytoplasmic OS=Mus musculus GN=Nars PE=1 SV=2	20	20	13	12	16	14	14	9	39.5	64.279	6620700	10534000	22107000	9306500	6061200	2422900	9553900	12313000	21604000	13602000	6540200	3576200
B1AU75;Q99MD9;B1AU76;Q99MD9-2	Nuclear autoantigenic sperm protein	Nasp	>tr|B1AU75|B1AU75_MOUSE Nuclear autoantigenic sperm protein OS=Mus musculus GN=Nasp PE=4 SV=1;>sp|Q99MD9|NASP_MOUSE Nuclear autoantigenic sperm protein OS=Mus musculus GN=Nasp PE=1 SV=2;>tr|B1AU76|B1AU76_MOUSE Nuclear autoantigenic sperm protein OS=Mus mus	7	7	4	5	5	6	0	1	12.9	84.012	926630	1895900	1076300	911330	0	157350	1343400	1929200	1267700	1042200	0	0
Q3UYV9	Nuclear cap-binding protein subunit 1	Ncbp1	>sp|Q3UYV9|NCBP1_MOUSE Nuclear cap-binding protein subunit 1 OS=Mus musculus GN=Ncbp1 PE=1 SV=2	2	2	0	0	1	2	0	0	4.1	91.926	0	0	97938	97692	0	0	0	0	0	128760	0	0
P09405	Nucleolin	Ncl	>sp|P09405|NUCL_MOUSE Nucleolin OS=Mus musculus GN=Ncl PE=1 SV=2	39	39	30	27	30	26	23	22	48.5	76.722	61974000	54721000	106090000	52026000	28366000	19326000	69047000	71788000	93343000	81854000	36161000	38048000
Q62433;E9Q514;E9PVF3;E9Q3F9;E9Q5I8;E9Q7V2;E9Q147;E9Q7G8;E9PZC7;E9Q0J8	Protein NDRG1	Ndrg1	>sp|Q62433|NDRG1_MOUSE Protein NDRG1 OS=Mus musculus GN=Ndrg1 PE=1 SV=1	5	5	1	2	3	1	0	1	17	43.008	29126	139050	876800	154620	0	19077	0	0	878040	0	0	0
Q3UHN9;P52850;Q3UHN9-2	Bifunctional heparan sulfate N-deacetylase/N-sulfotransferase 1;Heparan sulfate N-deacetylase 1;Heparan sulfate N-sulfotransferase 1	Ndst1	>sp|Q3UHN9|NDST1_MOUSE Bifunctional heparan sulfate N-deacetylase/N-sulfotransferase 1 OS=Mus musculus GN=Ndst1 PE=1 SV=2	6	6	0	0	1	0	1	5	7.8	100.72	0	0	70974	0	390980	765570	0	0	0	0	0	1446800
Q9CR95	Adaptin ear-binding coat-associated protein 1	Necap1	>sp|Q9CR95|NECP1_MOUSE Adaptin ear-binding coat-associated protein 1 OS=Mus musculus GN=Necap1 PE=1 SV=2	2	2	1	0	1	1	0	0	8.7	29.639	142800	0	161360	274380	0	0	0	0	0	361630	0	0
Q9D1J1;F6RCM5	Adaptin ear-binding coat-associated protein 2	Necap2	>sp|Q9D1J1|NECP2_MOUSE Adaptin ear-binding coat-associated protein 2 OS=Mus musculus GN=Necap2 PE=1 SV=1	4	4	1	1	2	3	0	0	26.7	28.598	67194	58140	324390	523320	0	0	0	0	0	688510	0	0
P46935;G3X9H8;Q8CFI0-2	E3 ubiquitin-protein ligase NEDD4	Nedd4	>sp|P46935|NEDD4_MOUSE E3 ubiquitin-protein ligase NEDD4 OS=Mus musculus GN=Nedd4 PE=1 SV=3	12	10	1	2	11	3	2	1	16.5	102.71	152150	432430	3999600	634720	465540	85845	0	404140	4603000	373300	465760	0
P29595	NEDD8	Nedd8	>sp|P29595|NEDD8_MOUSE NEDD8 OS=Mus musculus GN=Nedd8 PE=1 SV=2	1	1	0	1	1	1	0	0	17.3	8.9723	0	318630	308300	62535	0	0	0	0	308810	0	0	0
E9QK04;P97798;P97798-4;P97798-3;P97798-2;P97798-5	Neogenin	Neo1	>tr|E9QK04|E9QK04_MOUSE Neogenin OS=Mus musculus GN=Neo1 PE=2 SV=1;>sp|P97798|NEO1_MOUSE Neogenin OS=Mus musculus GN=Neo1 PE=1 SV=1;>sp|P97798-4|NEO1_MOUSE Isoform 4 of Neogenin OS=Mus musculus GN=Neo1;>sp|P97798-3|NEO1_MOUSE Isoform 3 of Neogenin OS=Mus m	23	23	13	4	7	10	15	16	21.5	162.92	4607300	947630	2138200	3266800	6900600	7153900	5397000	1210100	3039800	4748500	10682000	10823000
O35657	Sialidase-1	Neu1	>sp|O35657|NEUR1_MOUSE Sialidase-1 OS=Mus musculus GN=Neu1 PE=2 SV=1	4	4	0	0	1	0	2	3	13.4	44.591	0	0	156950	0	310850	324650	0	0	0	0	0	604230
P25799;P25799-3;P25799-2;P25799-4	Nuclear factor NF-kappa-B p105 subunit;Nuclear factor NF-kappa-B p50 subunit	Nfkb1	>sp|P25799|NFKB1_MOUSE Nuclear factor NF-kappa-B p105 subunit OS=Mus musculus GN=Nfkb1 PE=1 SV=2;>sp|P25799-3|NFKB1_MOUSE Isoform 3 of Nuclear factor NF-kappa-B p105 subunit OS=Mus musculus GN=Nfkb1;>sp|P25799-2|NFKB1_MOUSE Isoform 2 of Nuclear factor NF-k	1	1	0	0	1	0	0	0	1.4	105.61	0	0	65257	0	0	0	0	0	65426	0	0	0
Q9QZ23	NFU1 iron-sulfur cluster scaffold homolog, mitochondrial	Nfu1	>sp|Q9QZ23|NFU1_MOUSE NFU1 iron-sulfur cluster scaffold homolog, mitochondrial OS=Mus musculus GN=Nfu1 PE=1 SV=2	2	2	0	1	2	1	0	0	12.2	28.567	0	194710	275010	68510	0	0	0	0	275490	0	0	0
Q6LDU8;P01139	Beta-nerve growth factor	Ngf	>tr|Q6LDU8|Q6LDU8_MOUSE Beta-nerve growth factor OS=Mus musculus GN=Ngf PE=2 SV=1;>sp|P01139|NGF_MOUSE Beta-nerve growth factor OS=Mus musculus GN=Ngf PE=1 SV=2	3	3	2	1	2	1	1	2	11.4	33.787	194280	131220	308720	67430	181730	159490	254980	0	0	0	0	296870
Q8BZW8	NHL repeat-containing protein 2	Nhlrc2	>sp|Q8BZW8|NHLC2_MOUSE NHL repeat-containing protein 2 OS=Mus musculus GN=Nhlrc2 PE=2 SV=1	4	4	1	1	3	1	0	0	11.7	78.429	150030	179870	600970	201360	0	0	0	0	602110	0	0	0
Q8CCH2;D6RE41	NHL repeat-containing protein 3	Nhlrc3	>sp|Q8CCH2|NHLC3_MOUSE NHL repeat-containing protein 3 OS=Mus musculus GN=Nhlrc3 PE=2 SV=1	7	7	4	4	2	2	4	4	22.8	38.195	1191400	933860	1164800	714220	1233400	1546500	1337500	849030	1303700	2109100	1575200	2065200
Q9EQ80;D3Z0G0;E9PWJ6	NIF3-like protein 1	Nif3l1	>sp|Q9EQ80|NIF3L_MOUSE NIF3-like protein 1 OS=Mus musculus GN=Nif3l1 PE=1 SV=4;>tr|D3Z0G0|D3Z0G0_MOUSE NIF3-like protein 1 OS=Mus musculus GN=Nif3l1 PE=4 SV=1	6	6	4	3	4	5	3	3	24.7	41.745	1439600	1309300	1933100	2845500	719320	513740	1965600	1771400	1987900	2387700	1173200	1614400
Q9CQE1	Protein NipSnap homolog 3B	Nipsnap3b	>sp|Q9CQE1|NPS3B_MOUSE Protein NipSnap homolog 3B OS=Mus musculus GN=Nipsnap3b PE=1 SV=1	1	1	1	0	1	0	1	0	5.3	28.308	70986	0	258500	0	76901	0	0	0	258790	0	0	0
Q80TM9;Q80TM9-6;Q80TM9-4;Q80TM9-2;Q80TM9-3;F6PY46;Q80TM9-5;F6UKP3;F6ZL69	Nischarin	Nisch	>sp|Q80TM9|NISCH_MOUSE Nischarin OS=Mus musculus GN=Nisch PE=1 SV=2;>sp|Q80TM9-6|NISCH_MOUSE Isoform 6 of Nischarin OS=Mus musculus GN=Nisch;>sp|Q80TM9-4|NISCH_MOUSE Isoform 4 of Nischarin OS=Mus musculus GN=Nisch;>sp|Q80TM9-2|NISCH_MOUSE Isoform 2 of Nisc	8	8	2	3	5	4	1	2	6.1	175.01	678950	810010	1246100	1276900	118160	202460	1324600	1040300	1234400	1122200	0	0
Q8VDK1;Q8VDK1-2;D3YY53;D3Z3I3;D3Z2Y2	Nitrilase homolog 1	Nit1	>sp|Q8VDK1|NIT1_MOUSE Nitrilase homolog 1 OS=Mus musculus GN=Nit1 PE=2 SV=2;>sp|Q8VDK1-2|NIT1_MOUSE Isoform 2 of Nitrilase homolog 1 OS=Mus musculus GN=Nit1;>tr|D3YY53|D3YY53_MOUSE Nitrilase homolog 1 OS=Mus musculus GN=Nit1 PE=2 SV=1;>tr|D3Z3I3|D3Z3I3_MOU	4	4	3	1	2	0	0	0	13.3	35.705	161610	66251	199880	0	0	0	0	0	200210	0	0	0
Q9JHW2	Omega-amidase NIT2	Nit2	>sp|Q9JHW2|NIT2_MOUSE Omega-amidase NIT2 OS=Mus musculus GN=Nit2 PE=1 SV=1	15	15	7	11	12	8	7	10	56.2	30.501	4847000	7988200	11252000	7709000	1622300	3343500	7928400	8349900	8812200	8613900	4054200	7350700
B0F2B4;Q99K10;Q69ZK9;E9QK34;F6VE93	Neuroligin 4-like;Neuroligin-1;Neuroligin-2	Nlgn4l;Nlgn1;Nlgn2	>sp|B0F2B4|NLGN4_MOUSE Neuroligin 4-like OS=Mus musculus GN=Nlgn4l PE=1 SV=1;>sp|Q99K10|NLGN1_MOUSE Neuroligin-1 OS=Mus musculus GN=Nlgn1 PE=1 SV=2;>sp|Q69ZK9|NLGN2_MOUSE Neuroligin-2 OS=Mus musculus GN=Nlgn2 PE=1 SV=2;>tr|E9QK34|E9QK34_MOUSE Neuroligin-1	1	1	1	1	0	0	1	1	1.6	97.347	199350	95433	0	0	78675	153810	261390	0	0	0	0	0
Q91YP2	Neurolysin, mitochondrial	Nln	>sp|Q91YP2|NEUL_MOUSE Neurolysin, mitochondrial OS=Mus musculus GN=Nln PE=2 SV=1	7	7	2	2	3	3	1	0	12.4	80.428	226900	200890	437360	718730	200370	0	564890	0	0	678200	0	0
P15532;Q5NC80	Nucleoside diphosphate kinase A;Nucleoside diphosphate kinase	Nme1	>sp|P15532|NDKA_MOUSE Nucleoside diphosphate kinase A OS=Mus musculus GN=Nme1 PE=1 SV=1;>tr|Q5NC80|Q5NC80_MOUSE Nucleoside diphosphate kinase A (Fragment) OS=Mus musculus GN=Nme1 PE=2 SV=1	13	2	10	12	10	10	9	10	73.7	17.208	12477000	13509000	21111000	10763000	8168100	5885100	20035000	19974000	17084000	9394100	10735000	12013000
O35309;B7ZD13;B7ZD12	N-myc-interactor	Nmi	>sp|O35309|NMI_MOUSE N-myc-interactor OS=Mus musculus GN=Nmi PE=2 SV=1	7	7	2	3	5	1	2	0	24.8	35.235	469920	1439600	1755700	349520	276130	0	0	1825700	1549500	0	0	0
O70310;O70311;A2AJH3;Q8CFK1	Glycylpeptide N-tetradecanoyltransferase 1	Nmt1	>sp|O70310|NMT1_MOUSE Glycylpeptide N-tetradecanoyltransferase 1 OS=Mus musculus GN=Nmt1 PE=1 SV=1	8	8	5	2	6	4	0	1	22	56.888	710930	563490	1370400	715730	0	42352	927690	1032300	1162800	735390	0	0
Q99K48;Q99K48-2;B1AXT0	Non-POU domain-containing octamer-binding protein	Nono	>sp|Q99K48|NONO_MOUSE Non-POU domain-containing octamer-binding protein OS=Mus musculus GN=Nono PE=1 SV=3	11	10	8	1	7	6	1	1	31.1	54.54	2719700	0	3160900	1172200	0	0	2095900	0	4932300	1212100	0	0
Q6NSR8;F6T2H5	Probable aminopeptidase NPEPL1	Npepl1	>sp|Q6NSR8|PEPL1_MOUSE Probable aminopeptidase NPEPL1 OS=Mus musculus GN=Npepl1 PE=2 SV=1	5	5	2	2	3	3	3	3	13.2	55.939	1014600	1399700	747210	771000	284710	286480	1389900	1307700	0	1188400	0	574660
Q11011;E9Q039;F6QYF8;E9Q6F4;F6V7K3;F7ANF4;F2Z3V5	Puromycin-sensitive aminopeptidase	Npepps	>sp|Q11011|PSA_MOUSE Puromycin-sensitive aminopeptidase OS=Mus musculus GN=Npepps PE=1 SV=2;>tr|E9Q039|E9Q039_MOUSE Puromycin-sensitive aminopeptidase OS=Mus musculus GN=Npepps PE=2 SV=1;>tr|F6QYF8|F6QYF8_MOUSE Puromycin-sensitive aminopeptidase (Fragment)	32	32	18	13	17	17	12	19	39	103.32	13469000	11662000	18058000	18810000	4669900	5964100	17362000	14509000	18556000	22600000	7405700	10596000
P60670;P60670-2	Nuclear protein localization protein 4 homolog	Nploc4	>sp|P60670|NPL4_MOUSE Nuclear protein localization protein 4 homolog OS=Mus musculus GN=Nploc4 PE=1 SV=3;>sp|P60670-2|NPL4_MOUSE Isoform 2 of Nuclear protein localization protein 4 homolog OS=Mus musculus GN=Nploc4	2	2	1	0	2	1	0	0	4.1	68.016	0	0	206220	106300	0	0	0	0	206370	0	0	0
Q61937;Q5SQB5;Q9DAY9;Q5SQB0;E9Q5T3	Nucleophosmin	Npm1;Gm5611	>sp|Q61937|NPM_MOUSE Nucleophosmin OS=Mus musculus GN=Npm1 PE=1 SV=1;>tr|Q5SQB5|Q5SQB5_MOUSE Nucleophosmin OS=Mus musculus GN=Npm1 PE=2 SV=1;>tr|Q9DAY9|Q9DAY9_MOUSE Nucleophosmin OS=Mus musculus GN=Npm1 PE=2 SV=1;>tr|Q5SQB0|Q5SQB0_MOUSE Nucleophosmin OS=Mu	13	13	10	7	10	7	6	8	36	32.56	24991000	22569000	40192000	21319000	8137200	8154500	30579000	24034000	35280000	28933000	13787000	19764000
P97300;P97300-1;P97300-3;H3BIX4;H3BKA7;P97300-4	Neuroplastin	Nptn	>sp|P97300|NPTN_MOUSE Neuroplastin OS=Mus musculus GN=Nptn PE=1 SV=3;>sp|P97300-1|NPTN_MOUSE Isoform 1 of Neuroplastin OS=Mus musculus GN=Nptn;>sp|P97300-3|NPTN_MOUSE Isoform 3 of Neuroplastin OS=Mus musculus GN=Nptn;>tr|H3BIX4|H3BIX4_MOUSE Neuroplastin (F	3	3	2	1	1	1	1	2	10.8	44.373	544090	375230	434420	300670	507690	954510	0	0	0	0	0	1786200
Q64669	NAD(P)H dehydrogenase [quinone] 1	Nqo1	>sp|Q64669|NQO1_MOUSE NAD(P)H dehydrogenase [quinone] 1 OS=Mus musculus GN=Nqo1 PE=1 SV=3	9	9	6	6	5	4	4	5	27.7	30.959	2909500	5218000	3861400	2275000	747240	1841600	2727000	5316300	4776700	4111600	1143700	2902200
Q9JI75	Ribosyldihydronicotinamide dehydrogenase [quinone]	Nqo2	>sp|Q9JI75|NQO2_MOUSE Ribosyldihydronicotinamide dehydrogenase [quinone] OS=Mus musculus GN=Nqo2 PE=2 SV=3	6	6	4	1	4	3	1	0	33.8	26.248	696810	112410	1910700	729920	248850	0	1483000	0	1331800	982150	0	0
Q99J45;D3YUV1;F7AZ06;F7C5I8	Nuclear receptor-binding protein	Nrbp1	>sp|Q99J45|NRBP_MOUSE Nuclear receptor-binding protein OS=Mus musculus GN=Nrbp1 PE=1 SV=1;>tr|D3YUV1|D3YUV1_MOUSE Nuclear receptor-binding protein OS=Mus musculus GN=Nrbp1 PE=2 SV=1;>tr|F7AZ06|F7AZ06_MOUSE Nuclear receptor-binding protein (Fragment) OS=Mus	4	4	4	2	3	2	0	0	8.8	59.865	707380	538860	1414700	756770	0	0	671340	745560	1164400	1374100	0	0
A2A9Q2;Q8BHG1;A6PWC3;Q3V3G9	Nardilysin	Nrd1	>tr|A2A9Q2|A2A9Q2_MOUSE Nardilysin OS=Mus musculus GN=Nrd1 PE=2 SV=1;>sp|Q8BHG1|NRDC_MOUSE Nardilysin OS=Mus musculus GN=Nrd1 PE=1 SV=1;>tr|A6PWC3|A6PWC3_MOUSE Nardilysin OS=Mus musculus GN=Nrd1 PE=2 SV=1	19	19	10	8	9	8	2	11	18.6	140.62	2169400	3114700	6751400	3226200	172920	1193200	3092300	3743400	6464900	4243300	434590	1896600
O35375;O35375-4;O35375-3;O35375-2;O35375-6;O35375-5	Neuropilin-2	Nrp2	>sp|O35375|NRP2_MOUSE Neuropilin-2 OS=Mus musculus GN=Nrp2 PE=2 SV=2;>sp|O35375-4|NRP2_MOUSE Isoform A17 of Neuropilin-2 OS=Mus musculus GN=Nrp2;>sp|O35375-3|NRP2_MOUSE Isoform A5 of Neuropilin-2 OS=Mus musculus GN=Nrp2;>sp|O35375-2|NRP2_MOUSE Isoform A0 o	23	23	11	7	7	8	20	14	34.4	104.63	5011600	4654200	4370700	3828500	17462000	7902200	6701800	6377000	6453700	7758100	17348000	14233000
P46460;G3UX86	Vesicle-fusing ATPase	Nsf	>sp|P46460|NSF_MOUSE Vesicle-fusing ATPase OS=Mus musculus GN=Nsf PE=1 SV=2	3	3	0	0	3	0	0	0	4.8	82.613	0	0	166180	0	0	0	0	0	166180	0	0	0
Q9CZ44-3;Q9CZ44;A2AT02;Q9CZ44-2	NSFL1 cofactor p47	Nsfl1c	>sp|Q9CZ44-3|NSF1C_MOUSE Isoform 3 of NSFL1 cofactor p47 OS=Mus musculus GN=Nsfl1c;>sp|Q9CZ44|NSF1C_MOUSE NSFL1 cofactor p47 OS=Mus musculus GN=Nsfl1c PE=1 SV=1;>tr|A2AT02|A2AT02_MOUSE NSFL1 cofactor p47 OS=Mus musculus GN=Nsfl1c PE=2 SV=1;>sp|Q9CZ44-2|NSF	14	14	6	7	11	7	8	5	51.3	40.953	2484000	2873100	8641500	4244800	1447000	1506500	3411600	3313100	7047800	6187800	1679900	3883300
Q9JM14;A2A9X5	5(3)-deoxyribonucleotidase, cytosolic type	Nt5c	>sp|Q9JM14|NT5C_MOUSE 5(3)-deoxyribonucleotidase, cytosolic type OS=Mus musculus GN=Nt5c PE=1 SV=1;>tr|A2A9X5|A2A9X5_MOUSE 5(3)-deoxyribonucleotidase, cytosolic type OS=Mus musculus GN=Nt5c PE=2 SV=1	2	2	1	1	2	1	0	0	13	23.076	47883	442800	703950	527880	0	0	0	0	704850	0	0	0
E9Q9M1;G3X9J6;Q3V1L4	Cytosolic purine 5-nucleotidase	Nt5c2	>tr|E9Q9M1|E9Q9M1_MOUSE Cytosolic purine 5-nucleotidase OS=Mus musculus GN=Nt5c2 PE=2 SV=1;>tr|G3X9J6|G3X9J6_MOUSE 5-nucleotidase, cytosolic II, isoform CRA_b OS=Mus musculus GN=Nt5c2 PE=3 SV=1;>sp|Q3V1L4|5NTC_MOUSE Cytosolic purine 5-nucleotidase OS=Mu	6	6	1	1	4	2	2	0	16.9	67.703	139310	140210	1118900	366190	180090	0	0	0	1120700	0	0	0
Q9D020;Q9D020-1	Cytosolic 5-nucleotidase 3	Nt5c3	>sp|Q9D020|5NT3_MOUSE Cytosolic 5-nucleotidase 3 OS=Mus musculus GN=Nt5c3 PE=1 SV=4;>sp|Q9D020-1|5NT3_MOUSE Isoform 1 of Cytosolic 5-nucleotidase 3 OS=Mus musculus GN=Nt5c3	11	11	5	6	8	6	2	3	37.5	37.252	993400	2986100	3038500	1722700	204350	314580	1632500	3512200	2527800	2161100	386080	590600
Q02819;H3BK79;D3Z7D7;D3Z1N1	Nucleobindin-1	Nucb1	>sp|Q02819|NUCB1_MOUSE Nucleobindin-1 OS=Mus musculus GN=Nucb1 PE=1 SV=2;>tr|H3BK79|H3BK79_MOUSE Nucleobindin-1 (Fragment) OS=Mus musculus GN=Nucb1 PE=4 SV=1	39	39	28	26	26	28	24	34	75.4	53.408	46469000	52687000	83374000	62338000	73756000	70451000	59185000	60163000	59909000	62215000	119190000	152720000
Q80XU3	Nuclear ubiquitous casein and cyclin-dependent kinase substrate 1	Nucks1	>sp|Q80XU3|NUCKS_MOUSE Nuclear ubiquitous casein and cyclin-dependent kinase substrate 1 OS=Mus musculus GN=Nucks1 PE=1 SV=1	6	6	4	3	4	6	1	0	38.5	26.313	673080	810720	2585300	1940200	93186	0	1313400	1398900	1803800	2421700	0	0
O35685	Nuclear migration protein nudC	Nudc	>sp|O35685|NUDC_MOUSE Nuclear migration protein nudC OS=Mus musculus GN=Nudc PE=1 SV=1	19	19	14	14	11	12	9	9	52.1	38.358	8060200	12197000	14318000	7705300	3638800	3106100	12858000	7985600	14961000	11807000	6061900	5571400
Q6PIP5	NudC domain-containing protein 1	Nudcd1	>sp|Q6PIP5|NUDC1_MOUSE NudC domain-containing protein 1 OS=Mus musculus GN=Nudcd1 PE=2 SV=2	14	14	6	5	11	6	4	5	33.5	66.704	1405300	1491200	4132100	1265600	671200	494680	2168600	1814600	3127700	1722800	1032700	1315900
P56380	Bis(5-nucleosyl)-tetraphosphatase [asymmetrical]	Nudt2	>sp|P56380|AP4A_MOUSE Bis(5-nucleosyl)-tetraphosphatase [asymmetrical] OS=Mus musculus GN=Nudt2 PE=1 SV=3	4	4	3	2	3	2	0	1	34.7	16.989	379870	343460	418320	140460	0	49031	421620	563170	315090	0	0	0
Q9CQF3	Cleavage and polyadenylation specificity factor subunit 5	Nudt21	>sp|Q9CQF3|CPSF5_MOUSE Cleavage and polyadenylation specificity factor subunit 5 OS=Mus musculus GN=Nudt21 PE=2 SV=1	2	2	1	1	1	2	1	1	14.5	26.24	1220200	780360	1401400	1390900	757860	367230	0	0	0	1829200	0	0
Q9JI46;I1E4X7;H3BLR8;B2KF67;Q8R2U6;P0C027;P0C028;H3BJY4	Diphosphoinositol polyphosphate phosphohydrolase 1	Nudt3	>sp|Q9JI46|NUDT3_MOUSE Diphosphoinositol polyphosphate phosphohydrolase 1 OS=Mus musculus GN=Nudt3 PE=1 SV=1;>tr|I1E4X7|I1E4X7_MOUSE Diphosphoinositol polyphosphate phosphohydrolase 1 (Fragment) OS=Mus musculus GN=Nudt3 PE=3 SV=1;>tr|H3BLR8|H3BLR8_MOUSE Di	4	4	3	0	2	1	1	0	30.4	19.029	464520	0	1129700	505670	148720	0	0	0	1131200	0	0	0
Q8BVU5;A2AH27;A2AH28;A2AH29	ADP-ribose pyrophosphatase, mitochondrial	Nudt9	>sp|Q8BVU5|NUDT9_MOUSE ADP-ribose pyrophosphatase, mitochondrial OS=Mus musculus GN=Nudt9 PE=2 SV=1	7	7	6	3	3	4	2	4	29.4	38.604	2882200	921600	1295100	1724000	447860	1207300	2775500	1719400	2211200	1880900	946030	1688400
Q5F2E7-2;Q5F2E7	Nuclear fragile X mental retardation-interacting protein 2	Nufip2	>sp|Q5F2E7-2|NUFP2_MOUSE Isoform 2 of Nuclear fragile X mental retardation-interacting protein 2 OS=Mus musculus GN=Nufip2;>sp|Q5F2E7|NUFP2_MOUSE Nuclear fragile X mental retardation-interacting protein 2 OS=Mus musculus GN=Nufip2 PE=1 SV=1	1	1	0	0	1	0	0	0	1.8	77.884	0	0	38947	0	0	0	0	0	39048	0	0	0
P61971	Nuclear transport factor 2	Nutf2	>sp|P61971|NTF2_MOUSE Nuclear transport factor 2 OS=Mus musculus GN=Nutf2 PE=2 SV=1	4	4	2	1	1	3	2	2	52.8	14.478	3482900	1421600	1129100	5273800	1744800	583570	0	0	0	7126900	2069400	0
Q8QZR4	Out at first protein homolog	Oaf	>sp|Q8QZR4|OAF_MOUSE Out at first protein homolog OS=Mus musculus GN=Oaf PE=2 SV=1	12	12	7	6	7	6	10	9	43.6	31.524	13785000	13116000	13478000	8849800	25636000	16073000	19871000	16571000	10926000	10735000	25065000	37829000
P29758	Ornithine aminotransferase, mitochondrial	Oat	>sp|P29758|OAT_MOUSE Ornithine aminotransferase, mitochondrial OS=Mus musculus GN=Oat PE=1 SV=1	7	7	4	1	2	1	1	3	19.4	48.354	1095300	667990	472270	273830	209670	687810	1430900	0	0	0	0	0
Q99PG2;Q99PG2-2	Opioid growth factor receptor	Ogfr	>sp|Q99PG2|OGFR_MOUSE Opioid growth factor receptor OS=Mus musculus GN=Ogfr PE=2 SV=1;>sp|Q99PG2-2|OGFR_MOUSE Isoform 2 of Opioid growth factor receptor OS=Mus musculus GN=Ogfr	2	2	1	2	2	1	0	0	9.6	70.678	52198	256270	751790	233610	0	0	0	234780	800830	0	0	0
Q62000	Mimecan	Ogn	>sp|Q62000|MIME_MOUSE Mimecan OS=Mus musculus GN=Ogn PE=2 SV=1	21	21	13	13	15	16	15	19	53	34.012	103110000	94971000	97698000	93980000	185760000	127430000	146310000	118410000	93949000	111510000	217980000	251490000
Q9CZ30;B1AYJ9;Q9CZ30-2;Q99K73	Obg-like ATPase 1	Ola1	>sp|Q9CZ30|OLA1_MOUSE Obg-like ATPase 1 OS=Mus musculus GN=Ola1 PE=1 SV=1;>tr|B1AYJ9|B1AYJ9_MOUSE Obg-like ATPase 1 OS=Mus musculus GN=Ola1 PE=2 SV=1;>sp|Q9CZ30-2|OLA1_MOUSE Isoform 2 of Obg-like ATPase 1 OS=Mus musculus GN=Ola1	8	8	5	1	5	4	0	0	25.8	44.729	1010300	64232	1310600	709450	0	0	1058000	0	1508000	988150	0	0
Q3V1G4	Olfactomedin-like protein 2B	Olfml2b	>sp|Q3V1G4|OLM2B_MOUSE Olfactomedin-like protein 2B OS=Mus musculus GN=Olfml2b PE=1 SV=2	22	22	15	13	11	8	18	17	35.9	83.502	28327000	18221000	10773000	7575300	41130000	40754000	29817000	23288000	11949000	15919000	51575000	74297000
O35103	Osteomodulin	Omd	>sp|O35103|OMD_MOUSE Osteomodulin OS=Mus musculus GN=Omd PE=2 SV=1	4	4	1	1	0	1	1	2	8.5	49.745	0	156520	0	232880	0	242080	0	0	0	0	0	449350
Q8K2C7;Q8K2C7-2	Protein OS-9	Os9	>sp|Q8K2C7|OS9_MOUSE Protein OS-9 OS=Mus musculus GN=Os9 PE=1 SV=2;>sp|Q8K2C7-2|OS9_MOUSE Isoform 2 of Protein OS-9 OS=Mus musculus GN=Os9	4	4	1	1	0	1	2	1	6.1	76.107	56000	237510	0	263280	172420	0	73115	0	0	0	0	0
Q3B7Z2;Q3B7Z2-2	Oxysterol-binding protein 1	Osbp	>sp|Q3B7Z2|OSBP1_MOUSE Oxysterol-binding protein 1 OS=Mus musculus GN=Osbp PE=1 SV=3;>sp|Q3B7Z2-2|OSBP1_MOUSE Isoform 2 of Oxysterol-binding protein 1 OS=Mus musculus GN=Osbp	6	6	3	1	4	2	0	0	12.5	88.796	322360	251700	1387500	354660	0	0	574170	0	1238500	0	0	0
D3YTT6;Q9DBS9;D3Z194;F8WH20;F8WIZ7;Q8BXR9;Q8BXR9-2	Oxysterol-binding protein;Oxysterol-binding protein-related protein 3	Osbpl3	>tr|D3YTT6|D3YTT6_MOUSE Oxysterol-binding protein OS=Mus musculus GN=Osbpl3 PE=2 SV=1;>sp|Q9DBS9|OSBL3_MOUSE Oxysterol-binding protein-related protein 3 OS=Mus musculus GN=Osbpl3 PE=1 SV=2;>tr|D3Z194|D3Z194_MOUSE Oxysterol-binding protein OS=Mus musculus G	3	3	2	2	3	2	1	0	5.4	100.5	533030	711460	1245400	1558600	120520	0	0	947310	913480	2231300	0	0
Q62422	Osteoclast-stimulating factor 1	Ostf1	>sp|Q62422|OSTF1_MOUSE Osteoclast-stimulating factor 1 OS=Mus musculus GN=Ostf1 PE=1 SV=2	6	6	3	2	3	2	2	2	34.9	23.782	906340	652450	2436900	900010	310310	239430	1121100	782570	0	0	0	0
Q7TQI3;D3YWF6;D3Z7K0	Ubiquitin thioesterase OTUB1	Otub1	>sp|Q7TQI3|OTUB1_MOUSE Ubiquitin thioesterase OTUB1 OS=Mus musculus GN=Otub1 PE=1 SV=2;>tr|D3YWF6|D3YWF6_MOUSE Ubiquitin thioesterase OTUB1 OS=Mus musculus GN=Otub1 PE=2 SV=1;>tr|D3Z7K0|D3Z7K0_MOUSE Ubiquitin thioesterase OTUB1 (Fragment) OS=Mus musculus G	12	12	10	11	9	9	9	7	47.2	31.27	12349000	16026000	15408000	9899700	4395900	3180600	11783000	15467000	18318000	11778000	8010100	8945200
Q9D0K2;Q3UJQ9	Succinyl-CoA:3-ketoacid-coenzyme A transferase 1, mitochondrial	Oxct1	>sp|Q9D0K2|SCOT1_MOUSE Succinyl-CoA:3-ketoacid coenzyme A transferase 1, mitochondrial OS=Mus musculus GN=Oxct1 PE=1 SV=1;>tr|Q3UJQ9|Q3UJQ9_MOUSE Succinyl-CoA:3-ketoacid-coenzyme A transferase OS=Mus musculus GN=Oxct1 PE=2 SV=1	13	13	9	10	8	11	6	8	33.5	55.988	10518000	7929800	6254800	10990000	3813900	3302800	12898000	7996300	7901000	9854700	7116200	8853200
Q4KMM3;Q4KMM3-4;E9Q0A7;Q4KMM3-2;Q4KMM3-3;B1H3M0	Oxidation resistance protein 1	Oxr1	>sp|Q4KMM3|OXR1_MOUSE Oxidation resistance protein 1 OS=Mus musculus GN=Oxr1 PE=1 SV=3;>sp|Q4KMM3-4|OXR1_MOUSE Isoform 4 of Oxidation resistance protein 1 OS=Mus musculus GN=Oxr1;>tr|E9Q0A7|E9Q0A7_MOUSE Oxidation resistance protein 1 OS=Mus musculus GN=Oxr	3	3	0	1	1	1	0	0	4.7	95.911	0	65166	64618	64509	0	0	0	0	0	85024	0	0
Q6P9R2	Serine/threonine-protein kinase OSR1	Oxsr1	>sp|Q6P9R2|OXSR1_MOUSE Serine/threonine-protein kinase OSR1 OS=Mus musculus GN=Oxsr1 PE=1 SV=1	4	4	3	2	3	3	0	1	8.2	58.213	395940	370640	743460	890490	0	104410	489850	454370	718490	1196300	0	0
Q60715-2;E9Q7B0		P4ha1	>sp|Q60715-2|P4HA1_MOUSE Isoform 2 of Prolyl 4-hydroxylase subunit alpha-1 OS=Mus musculus GN=P4ha1;>tr|E9Q7B0|E9Q7B0_MOUSE Prolyl 4-hydroxylase subunit alpha-1 OS=Mus musculus GN=P4ha1 PE=2 SV=1	23	1	17	15	16	14	18	18	42.3	60.885	285620	256220	385760	316950	383790	283220	0	0	0	0	0	536180
Q60715	Prolyl 4-hydroxylase subunit alpha-1	P4ha1	>sp|Q60715|P4HA1_MOUSE Prolyl 4-hydroxylase subunit alpha-1 OS=Mus musculus GN=P4ha1 PE=2 SV=2	24	2	17	15	16	15	19	18	43.8	60.909	31887000	25662000	29177000	22044000	39209000	26910000	42571000	26080000	26265000	30681000	47300000	56518000
Q5SX75;Q60716;Q60716-2	Prolyl 4-hydroxylase subunit alpha-2	P4ha2	>tr|Q5SX75|Q5SX75_MOUSE Procollagen-proline, 2-oxoglutarate 4-dioxygenase (Proline 4-hydroxylase), alpha II polypeptide, isoform CRA_f OS=Mus musculus GN=P4ha2 PE=4 SV=1;>sp|Q60716|P4HA2_MOUSE Prolyl 4-hydroxylase subunit alpha-2 OS=Mus musculus GN=P4ha2 P	3	3	2	1	0	0	0	0	8	61.014	258620	336800	0	0	0	0	335480	0	0	0	0	0
P50580;D3YVH7	Proliferation-associated protein 2G4	Pa2g4	>sp|P50580|PA2G4_MOUSE Proliferation-associated protein 2G4 OS=Mus musculus GN=Pa2g4 PE=1 SV=3;>tr|D3YVH7|D3YVH7_MOUSE Proliferation-associated protein 2G4 (Fragment) OS=Mus musculus GN=Pa2g4 PE=2 SV=1	23	23	21	17	20	18	15	16	63.7	43.698	25247000	24529000	25917000	17989000	10492000	7518400	29402000	23304000	30634000	27870000	13256000	13832000
P29341;Q9D4E6;Q62029;A2A5N3;Q8C7D3;F6ZAX1	Polyadenylate-binding protein 1	Pabpc1;Pabpc6	>sp|P29341|PABP1_MOUSE Polyadenylate-binding protein 1 OS=Mus musculus GN=Pabpc1 PE=1 SV=2;>tr|Q9D4E6|Q9D4E6_MOUSE Protein Pabpc6 OS=Mus musculus GN=Pabpc6 PE=2 SV=1	27	18	19	13	21	14	10	14	39.2	70.67	12766000	17065000	36726000	13446000	7629600	5693300	17444000	17639000	31857000	23111000	10608000	10154000
Q6PHQ9;A3KFU8;A3KFU5;D3Z5M2;Q91YZ8		Pabpc4;Gm10110	>tr|Q6PHQ9|Q6PHQ9_MOUSE MCG5546, isoform CRA_c OS=Mus musculus GN=Pabpc4 PE=2 SV=1;>tr|A3KFU8|A3KFU8_MOUSE Protein Pabpc4 OS=Mus musculus GN=Pabpc4 PE=2 SV=1;>tr|A3KFU5|A3KFU5_MOUSE Protein Pabpc4 OS=Mus musculus GN=Pabpc4 PE=2 SV=1;>tr|D3Z5M2|D3Z5M2_MOUSE	11	2	6	4	7	6	3	5	13.8	72.242	69611	0	307150	0	0	0	0	0	307730	0	0	0
Q9WVE8	Protein kinase C and casein kinase substrate in neurons protein 2	Pacsin2	>sp|Q9WVE8|PACN2_MOUSE Protein kinase C and casein kinase substrate in neurons protein 2 OS=Mus musculus GN=Pacsin2 PE=1 SV=1	6	6	2	1	5	1	0	1	12.6	55.832	229960	167520	1998900	146280	0	253280	0	0	2001800	0	0	0
P63005;P63005-2;Q5SW16	Platelet-activating factor acetylhydrolase IB subunit alpha	Pafah1b1	>sp|P63005|LIS1_MOUSE Platelet-activating factor acetylhydrolase IB subunit alpha OS=Mus musculus GN=Pafah1b1 PE=1 SV=2;>sp|P63005-2|LIS1_MOUSE Isoform 2 of Platelet-activating factor acetylhydrolase IB subunit alpha OS=Mus musculus GN=Pafah1b1	17	17	13	9	11	8	7	5	55.9	46.67	8005800	7040000	13333000	6817600	2727700	1244100	8195900	9299400	11576000	9461200	3285100	4587200
Q61206	Platelet-activating factor acetylhydrolase IB subunit beta	Pafah1b2	>sp|Q61206|PA1B2_MOUSE Platelet-activating factor acetylhydrolase IB subunit beta OS=Mus musculus GN=Pafah1b2 PE=1 SV=2	2	2	2	2	2	2	2	1	13.5	25.581	1892300	2272600	3233000	2040700	761990	1042900	2327900	2116200	3970500	2609800	902770	0
Q61205;D3Z7E6;D3Z2X5;Q8CA83	Platelet-activating factor acetylhydrolase IB subunit gamma	Pafah1b3	>sp|Q61205|PA1B3_MOUSE Platelet-activating factor acetylhydrolase IB subunit gamma OS=Mus musculus GN=Pafah1b3 PE=1 SV=1;>tr|D3Z7E6|D3Z7E6_MOUSE Platelet-activating factor acetylhydrolase IB subunit gamma OS=Mus musculus GN=Pafah1b3 PE=2 SV=1;>tr|D3Z2X5|D3	6	6	5	3	5	3	2	1	37.5	25.853	867330	791280	1414000	628100	282150	209240	969780	1029000	1114500	1007500	505630	0
Q9DCL9	Multifunctional protein ADE2;Phosphoribosylaminoimidazole-succinocarboxamide synthase;Phosphoribosylaminoimidazole carboxylase	Paics	>sp|Q9DCL9|PUR6_MOUSE Multifunctional protein ADE2 OS=Mus musculus GN=Paics PE=1 SV=4	4	4	2	3	4	1	0	1	12.2	47.006	536970	1208400	1512100	168310	0	198010	720130	1807600	1058800	0	0	0
F6Y616;G3UYE5;Q8VE62;D3Z3J6;G3UZ67	Polyadenylate-binding protein-interacting protein 1	Paip1	>tr|F6Y616|F6Y616_MOUSE Polyadenylate-binding protein-interacting protein 1 OS=Mus musculus GN=Paip1 PE=2 SV=2;>tr|G3UYE5|G3UYE5_MOUSE Polyadenylate-binding protein-interacting protein 1 OS=Mus musculus GN=Paip1 PE=2 SV=1;>sp|Q8VE62|PAIP1_MOUSE Polyadenyla	1	1	0	1	1	1	0	1	2.5	53.963	0	55029	109360	140500	0	36881	0	0	0	184700	0	0
O88643;G5E884	Serine/threonine-protein kinase PAK 1	Pak1	>sp|O88643|PAK1_MOUSE Serine/threonine-protein kinase PAK 1 OS=Mus musculus GN=Pak1 PE=1 SV=1;>tr|G5E884|G5E884_MOUSE Serine/threonine-protein kinase PAK 1 OS=Mus musculus GN=Pak1 PE=4 SV=1	14	6	6	6	11	10	1	3	32.7	60.736	3639900	3499300	4460800	4747200	237640	264150	6453700	4378300	3250500	5051200	0	731520
Q8CIN4	Serine/threonine-protein kinase PAK 2;PAK-2p27;PAK-2p34	Pak2	>sp|Q8CIN4|PAK2_MOUSE Serine/threonine-protein kinase PAK 2 OS=Mus musculus GN=Pak2 PE=1 SV=1	10	5	5	4	7	6	0	2	25.2	57.93	6018000	361430	1224700	260610	0	35079	0	0	1154700	414710	0	0
Q61036;Q61036-2;A3KGC5;A3KGC4;A3KGC3	Serine/threonine-protein kinase PAK 3	Pak3	>sp|Q61036|PAK3_MOUSE Serine/threonine-protein kinase PAK 3 OS=Mus musculus GN=Pak3 PE=1 SV=2;>sp|Q61036-2|PAK3_MOUSE Isoform 2 of Serine/threonine-protein kinase PAK 3 OS=Mus musculus GN=Pak3;>tr|A3KGC5|A3KGC5_MOUSE Serine/threonine-protein kinase PAK 3 (	10	1	4	4	8	6	1	2	19.9	62.397	41298	183020	208670	0	0	0	0	205180	0	0	0	0
Q9ET54;Q9ET54-6;Q9ET54-4;Q9ET54-5;Q9ET54-3;Q9ET54-2;D3Z1J5;Q5DTJ9	Palladin	Palld	>sp|Q9ET54|PALLD_MOUSE Palladin OS=Mus musculus GN=Palld PE=1 SV=2;>sp|Q9ET54-6|PALLD_MOUSE Isoform 6 of Palladin OS=Mus musculus GN=Palld;>sp|Q9ET54-4|PALLD_MOUSE Isoform 4 of Palladin OS=Mus musculus GN=Palld;>sp|Q9ET54-5|PALLD_MOUSE Isoform 5 of Palladi	8	8	3	0	6	1	0	0	7.9	152.13	410430	0	1641600	82253	0	0	475540	0	1698100	0	0	0
Q9Z0P4;Q9Z0P4-2	Paralemmin-1	Palm	>sp|Q9Z0P4|PALM_MOUSE Paralemmin-1 OS=Mus musculus GN=Palm PE=1 SV=1;>sp|Q9Z0P4-2|PALM_MOUSE Isoform 2 of Paralemmin-1 OS=Mus musculus GN=Palm	2	2	2	1	1	1	0	0	5.7	41.614	186900	50094	77606	102310	0	0	244420	0	0	0	0	0
Q8BR92;G3X9P1	Paralemmin-2	Palm2	>sp|Q8BR92|PALM2_MOUSE Paralemmin-2 OS=Mus musculus GN=Palm2 PE=1 SV=1	5	4	1	0	5	2	0	0	16.5	42.095	0	0	737640	197660	0	0	0	0	738530	0	0	0
Q60967	Bifunctional 3-phosphoadenosine 5-phosphosulfate synthase 1;Sulfate adenylyltransferase;Adenylyl-sulfate kinase	Papss1	>sp|Q60967|PAPS1_MOUSE Bifunctional 3-phosphoadenosine 5-phosphosulfate synthase 1 OS=Mus musculus GN=Papss1 PE=2 SV=1	3	3	1	2	1	0	0	0	5	70.793	208940	525260	187010	0	0	0	0	586910	0	0	0	0
Q99LX0;A2A813;A2A815;A2A816;A2A817	Protein DJ-1	Park7	>sp|Q99LX0|PARK7_MOUSE Protein DJ-1 OS=Mus musculus GN=Park7 PE=1 SV=1;>tr|A2A813|A2A813_MOUSE Protein DJ-1 OS=Mus musculus GN=Park7 PE=2 SV=1;>tr|A2A815|A2A815_MOUSE Protein DJ-1 (Fragment) OS=Mus musculus GN=Park7 PE=2 SV=1	15	15	12	10	11	10	9	7	81	20.021	23833000	34459000	27756000	30821000	11011000	7064600	32224000	33445000	26006000	45449000	10759000	17514000
Q921K2;P11103;P11103-2	Poly [ADP-ribose] polymerase 1	Parp1	>tr|Q921K2|Q921K2_MOUSE Poly (ADP-ribose) polymerase family, member 1 OS=Mus musculus GN=Parp1 PE=2 SV=1;>sp|P11103|PARP1_MOUSE Poly [ADP-ribose] polymerase 1 OS=Mus musculus GN=Parp1 PE=1 SV=3;>sp|P11103-2|PARP1_MOUSE Isoform 2 of Poly [ADP-ribose] polyme	2	2	0	0	2	1	0	0	2	112.72	0	0	167590	72106	0	0	0	0	168020	0	0	0
Q8CIE4;F6Z9X8		Parp10	>tr|Q8CIE4|Q8CIE4_MOUSE Plec1 protein OS=Mus musculus GN=Parp10 PE=2 SV=1	5	5	0	1	5	0	0	0	6.8	103.68	0	0	1321200	0	0	0	0	0	1322500	0	0	0
Q3ULW8;Q8CFB8;E9PX17;E9Q992		Parp3	>tr|Q3ULW8|Q3ULW8_MOUSE Protein Parp3 OS=Mus musculus GN=Parp3 PE=2 SV=1;>tr|Q8CFB8|Q8CFB8_MOUSE NAD+ ADP-ribosyltransferase 3 PARP-3 OS=Mus musculus GN=Parp3 PE=2 SV=1	10	10	5	5	9	7	0	1	23.3	59.948	1124900	2729100	4539000	2268900	0	99571	2653400	2281900	4252500	2870200	0	0
Q8CAS9;Q8CAS9-2;Q8CAS9-3;H7BWY5	Poly [ADP-ribose] polymerase 9	Parp9	>sp|Q8CAS9|PARP9_MOUSE Poly [ADP-ribose] polymerase 9 OS=Mus musculus GN=Parp9 PE=1 SV=2;>sp|Q8CAS9-2|PARP9_MOUSE Isoform 2 of Poly [ADP-ribose] polymerase 9 OS=Mus musculus GN=Parp9;>sp|Q8CAS9-3|PARP9_MOUSE Isoform 3 of Poly [ADP-ribose] polymerase 9 OS=M	6	6	1	0	5	1	0	0	10.5	96.658	604800	0	825480	89173	0	0	0	0	826420	0	0	0
Q9EPC1;Q3UF75;Q9ES46;F2Z417;D6RHM9	Alpha-parvin	Parva	>sp|Q9EPC1|PARVA_MOUSE Alpha-parvin OS=Mus musculus GN=Parva PE=1 SV=1;>tr|Q3UF75|Q3UF75_MOUSE Alpha-parvin OS=Mus musculus GN=Parva PE=2 SV=1	10	10	4	6	7	6	4	3	30.1	42.329	759010	2466900	4703900	3303600	924560	593780	1560100	2678800	4352800	3865500	920100	1610700
Q925B0;Q925B0-2	PRKC apoptosis WT1 regulator protein	Pawr	>sp|Q925B0|PAWR_MOUSE PRKC apoptosis WT1 regulator protein OS=Mus musculus GN=Pawr PE=1 SV=2;>sp|Q925B0-2|PAWR_MOUSE Isoform 2 of PRKC apoptosis WT1 regulator protein OS=Mus musculus GN=Pawr	1	1	0	0	1	0	0	0	13.8	35.908	0	0	316570	0	0	0	0	0	316920	0	0	0
P60335;P57722;P57722-2;E9Q7D8	Poly(rC)-binding protein 1	Pcbp1	>sp|P60335|PCBP1_MOUSE Poly(rC)-binding protein 1 OS=Mus musculus GN=Pcbp1 PE=1 SV=1	11	8	6	6	7	6	3	5	43.8	37.497	7303000	6176700	17115000	10626000	3414700	3223600	9743800	7456500	15976000	13152000	6391500	5299600
Q61990;Q61990-3;Q61990-2	Poly(rC)-binding protein 2	Pcbp2	>sp|Q61990|PCBP2_MOUSE Poly(rC)-binding protein 2 OS=Mus musculus GN=Pcbp2 PE=1 SV=1;>sp|Q61990-3|PCBP2_MOUSE Isoform 3 of Poly(rC)-binding protein 2 OS=Mus musculus GN=Pcbp2;>sp|Q61990-2|PCBP2_MOUSE Isoform 2 of Poly(rC)-binding protein 2 OS=Mus musculus	7	4	4	4	4	4	3	3	26.2	38.221	373490	1373500	474590	1331600	193060	236220	0	1546500	0	1804600	0	403470
Q80TF3;E9Q5E1	Protocadherin-19	Pcdh19	>sp|Q80TF3|PCD19_MOUSE Protocadherin-19 OS=Mus musculus GN=Pcdh19 PE=2 SV=3;>tr|E9Q5E1|E9Q5E1_MOUSE Protocadherin-19 OS=Mus musculus GN=Pcdh19 PE=2 SV=1	2	2	1	0	0	1	0	2	2.6	126.03	168700	0	0	98571	0	222610	0	0	0	0	0	425570
Q91XX1		Pcdhgc3	>tr|Q91XX1|Q91XX1_MOUSE Protein Pcdhgb6 OS=Mus musculus GN=Pcdhgc3 PE=2 SV=1	9	9	6	3	3	4	6	6	12.3	101.05	2436000	524120	532190	807830	2506800	1793100	2643300	1038300	1063400	1280900	2771400	3213100
Q91XW9		Pcdhgc5	>tr|Q91XW9|Q91XW9_MOUSE MCG133388, isoform CRA_f OS=Mus musculus GN=Pcdhgc5 PE=2 SV=1	2	2	1	0	0	1	0	0	3.9	101.89	66762	0	0	116260	0	0	0	0	0	152520	0	0
E0CYV0;E9PWE0;F7D432;P23506-2;P23506;F6V9F1;F6TXE3	Protein-L-isoaspartate O-methyltransferase;Protein-L-isoaspartate(D-aspartate) O-methyltransferase	Pcmt1	>tr|E0CYV0|E0CYV0_MOUSE Protein-L-isoaspartate O-methyltransferase OS=Mus musculus GN=Pcmt1 PE=2 SV=1;>tr|E9PWE0|E9PWE0_MOUSE Protein-L-isoaspartate O-methyltransferase OS=Mus musculus GN=Pcmt1 PE=2 SV=1;>tr|F7D432|F7D432_MOUSE Protein-L-isoaspartate O-met	11	11	6	7	7	7	6	7	40.2	30.441	5880900	6500500	9136300	4221800	4255800	3279800	7630800	6941700	8191700	7454000	4797500	6082500
P17918;J3QQ26	Proliferating cell nuclear antigen	Pcna	>sp|P17918|PCNA_MOUSE Proliferating cell nuclear antigen OS=Mus musculus GN=Pcna PE=1 SV=2;>tr|J3QQ26|J3QQ26_MOUSE Proliferating cell nuclear antigen OS=Mus musculus GN=Pcna-ps2 PE=3 SV=1	11	11	7	8	6	8	6	8	58.6	28.785	19169000	24653000	25691000	21232000	9161300	11639000	24474000	25821000	31115000	29341000	13256000	16669000
Q6P8I4;F8WI88;Q3TM89;D3YWA4	PEST proteolytic signal-containing nuclear protein	Pcnp	>sp|Q6P8I4|PCNP_MOUSE PEST proteolytic signal-containing nuclear protein OS=Mus musculus GN=Pcnp PE=1 SV=1;>tr|F8WI88|F8WI88_MOUSE PEST proteolytic signal-containing nuclear protein OS=Mus musculus GN=Pcnp PE=2 SV=1;>tr|Q3TM89|Q3TM89_MOUSE PEST proteolytic	5	5	1	1	3	0	0	0	36	18.963	87228	86485	623310	0	0	0	0	0	624100	0	0	0
F6XJP7;E9Q4D0;H3BJL4;H3BLN2		Pcsk6	>tr|F6XJP7|F6XJP7_MOUSE Protein Pcsk6 OS=Mus musculus GN=Pcsk6 PE=2 SV=1;>tr|E9Q4D0|E9Q4D0_MOUSE Protein Pcsk6 OS=Mus musculus GN=Pcsk6 PE=2 SV=2;>tr|H3BJL4|H3BJL4_MOUSE Protein Pcsk6 (Fragment) OS=Mus musculus GN=Pcsk6 PE=2 SV=1	21	21	11	9	9	7	18	17	26.7	106.05	3097700	3577200	2738300	1237900	9194600	5390700	3825500	4876400	3585100	2977600	9426200	9417300
Q9CQF9;F7CIP8;D3Z275	Prenylcysteine oxidase	Pcyox1	>sp|Q9CQF9|PCYOX_MOUSE Prenylcysteine oxidase OS=Mus musculus GN=Pcyox1 PE=1 SV=1;>tr|F7CIP8|F7CIP8_MOUSE Prenylcysteine oxidase (Fragment) OS=Mus musculus GN=Pcyox1 PE=4 SV=1;>tr|D3Z275|D3Z275_MOUSE Prenylcysteine oxidase (Fragment) OS=Mus musculus GN=Pcy	2	2	0	0	1	0	0	1	6.7	56.494	0	0	162410	0	0	85449	0	0	0	0	0	157550
Q3UHX2	28 kDa heat- and acid-stable phosphoprotein	Pdap1	>sp|Q3UHX2|HAP28_MOUSE 28 kDa heat- and acid-stable phosphoprotein OS=Mus musculus GN=Pdap1 PE=1 SV=1	3	3	1	1	2	1	0	1	22.1	20.605	46011	315940	195150	152190	0	42418	0	0	195240	0	0	0
Q8VE70;F8WI55	Programmed cell death protein 10	Pdcd10	>sp|Q8VE70|PDC10_MOUSE Programmed cell death protein 10 OS=Mus musculus GN=Pdcd10 PE=1 SV=1;>tr|F8WI55|F8WI55_MOUSE Programmed cell death protein 10 OS=Mus musculus GN=Pdcd10 PE=2 SV=2	2	2	1	2	2	1	0	0	17.5	24.715	281390	655820	1105800	187000	0	0	0	639300	1199800	0	0	0
P56812;D3Z7Q5	Programmed cell death protein 5	Pdcd5	>sp|P56812|PDCD5_MOUSE Programmed cell death protein 5 OS=Mus musculus GN=Pdcd5 PE=1 SV=3;>tr|D3Z7Q5|D3Z7Q5_MOUSE Programmed cell death protein 5 OS=Mus musculus GN=Pdcd5 PE=2 SV=1	2	2	2	1	1	1	1	0	19.8	14.275	480850	74440	108890	44092	53672	0	629760	0	0	0	0	0
Q9WU78-3;Q9WU78;Q9WU78-2	Programmed cell death 6-interacting protein	Pdcd6ip	>sp|Q9WU78-3|PDC6I_MOUSE Isoform 3 of Programmed cell death 6-interacting protein OS=Mus musculus GN=Pdcd6ip;>sp|Q9WU78|PDC6I_MOUSE Programmed cell death 6-interacting protein OS=Mus musculus GN=Pdcd6ip PE=1 SV=3	16	16	9	5	11	6	1	6	23.2	96.772	1796200	1662300	3891900	1881700	106390	706210	1686700	2242800	2620500	3887400	0	1482300
Q8CI19	Platelet-derived growth factor C;Platelet-derived growth factor C, latent form;Platelet-derived growth factor C, receptor-binding form	Pdgfc	>sp|Q8CI19|PDGFC_MOUSE Platelet-derived growth factor C OS=Mus musculus GN=Pdgfc PE=1 SV=2	2	2	0	0	1	0	0	1	7.2	38.741	0	0	290450	0	0	59130	0	0	290450	0	0	0
P26618;P26618-2	Platelet-derived growth factor receptor alpha	Pdgfra	>sp|P26618|PGFRA_MOUSE Platelet-derived growth factor receptor alpha OS=Mus musculus GN=Pdgfra PE=1 SV=3;>sp|P26618-2|PGFRA_MOUSE Isoform 2 of Platelet-derived growth factor receptor alpha OS=Mus musculus GN=Pdgfra	2	2	0	0	1	0	1	1	2.1	122.68	0	0	81231	0	125490	50117	0	0	0	0	143310	0
E9QN12;E9QPE2;P05622	Platelet-derived growth factor receptor beta	Pdgfrb	>tr|E9QN12|E9QN12_MOUSE Tyrosine-protein kinase receptor OS=Mus musculus GN=Pdgfrb PE=2 SV=1;>tr|E9QPE2|E9QPE2_MOUSE Tyrosine-protein kinase receptor OS=Mus musculus GN=Pdgfrb PE=2 SV=1;>sp|P05622|PGFRB_MOUSE Platelet-derived growth factor receptor beta OS	5	5	2	3	1	2	3	2	6	123.35	927440	1571600	773290	689190	2281700	626650	0	1356800	0	1260900	3002200	1101100
Q6PE55	Platelet-derived growth factor receptor-like protein	Pdgfrl	>sp|Q6PE55|PGFRL_MOUSE Platelet-derived growth factor receptor-like protein OS=Mus musculus GN=Pdgfrl PE=2 SV=1	11	11	7	5	5	5	6	10	33.3	41.927	9886500	6729000	5157300	4099600	16024000	12743000	12468000	9054300	5288100	5360100	25053000	19129000
P27773;F6Q404	Protein disulfide-isomerase A3	Pdia3	>sp|P27773|PDIA3_MOUSE Protein disulfide-isomerase A3 OS=Mus musculus GN=Pdia3 PE=1 SV=2	44	44	36	28	34	35	26	31	70.5	56.678	193450000	170000000	229980000	205280000	100410000	83092000	217260000	215110000	249520000	256100000	139800000	153530000
P08003	Protein disulfide-isomerase A4	Pdia4	>sp|P08003|PDIA4_MOUSE Protein disulfide-isomerase A4 OS=Mus musculus GN=Pdia4 PE=1 SV=3	39	39	32	33	32	30	28	27	48.1	71.982	54248000	57812000	64600000	53933000	33968000	20598000	64549000	57780000	69954000	80197000	38763000	42992000
Q922R8	Protein disulfide-isomerase A6	Pdia6	>sp|Q922R8|PDIA6_MOUSE Protein disulfide-isomerase A6 OS=Mus musculus GN=Pdia6 PE=1 SV=3	19	1	14	15	11	16	9	12	43.9	48.1	55320000	42706000	73469000	65575000	15086000	24981000	63558000	50928000	78530000	75335000	29852000	49057000
Q3TML0		Pdia6	>tr|Q3TML0|Q3TML0_MOUSE Protein disulfide-isomerase A6 OS=Mus musculus GN=Pdia6 PE=2 SV=1	19	1	14	15	10	16	9	12	43.4	48.689	2865700	1934900	0	3163500	610690	1084600	0	0	0	4158800	0	0
O70400	PDZ and LIM domain protein 1	Pdlim1	>sp|O70400|PDLI1_MOUSE PDZ and LIM domain protein 1 OS=Mus musculus GN=Pdlim1 PE=2 SV=4	3	3	1	0	2	0	0	0	11.9	35.774	64861	0	127870	0	0	0	0	0	127960	0	0	0
Q8CI51;Q8CI51-2;E9Q8P5;F8WJI6;Q8CI51-3	PDZ and LIM domain protein 5	Pdlim5	>sp|Q8CI51|PDLI5_MOUSE PDZ and LIM domain protein 5 OS=Mus musculus GN=Pdlim5 PE=1 SV=4	19	14	11	12	10	12	7	8	41.6	63.299	7063000	10981000	10361000	9570500	1855600	1433800	8086400	12613000	11316000	10351000	2810700	4470700
Q8K183;D3Z7R1	Pyridoxal kinase	Pdxk	>sp|Q8K183|PDXK_MOUSE Pyridoxal kinase OS=Mus musculus GN=Pdxk PE=1 SV=1;>tr|D3Z7R1|D3Z7R1_MOUSE Pyridoxal kinase OS=Mus musculus GN=Pdxk PE=2 SV=1	6	6	4	3	5	3	2	1	24.4	35.015	3778600	1418600	5877400	3399200	1759800	697720	4492300	1791500	4904400	4770200	3241600	0
Q62048;Q62048-2;D3Z375	Astrocytic phosphoprotein PEA-15	Pea15;Pea15a	>sp|Q62048|PEA15_MOUSE Astrocytic phosphoprotein PEA-15 OS=Mus musculus GN=Pea15 PE=1 SV=1;>sp|Q62048-2|PEA15_MOUSE Isoform 2 of Astrocytic phosphoprotein PEA-15 OS=Mus musculus GN=Pea15;>tr|D3Z375|D3Z375_MOUSE Protein Pea15a (Fragment) OS=Mus musculus GN=	3	3	2	2	1	0	0	0	25.4	15.054	354810	379900	143920	0	0	0	0	420970	0	0	0	0
P70296;D3Z1V4;D6RHS6;E9QLE5;Q8VIN1;Q8VIN1-2	Phosphatidylethanolamine-binding protein 1;Hippocampal cholinergic neurostimulating peptide	Pebp1	>sp|P70296|PEBP1_MOUSE Phosphatidylethanolamine-binding protein 1 OS=Mus musculus GN=Pebp1 PE=1 SV=3;>tr|D3Z1V4|D3Z1V4_MOUSE Phosphatidylethanolamine-binding protein 1 OS=Mus musculus GN=Pebp1 PE=2 SV=1;>tr|D6RHS6|D6RHS6_MOUSE Phosphatidylethanolamine-bind	11	11	8	10	8	9	5	7	64.7	20.83	44505000	68506000	58986000	56677000	22732000	15574000	64056000	59975000	58254000	79249000	33056000	32344000
Q11136;G3UXC5	Xaa-Pro dipeptidase	Pepd	>sp|Q11136|PEPD_MOUSE Xaa-Pro dipeptidase OS=Mus musculus GN=Pepd PE=2 SV=3	14	14	12	8	11	8	5	8	37.1	55.028	6788200	5374500	10656000	6610000	2299500	3017100	7851800	7026400	9618500	8086500	3972500	6372200
P97865;B7ZNK8;F6QU40	Peroxisomal targeting signal 2 receptor	Pex7	>sp|P97865|PEX7_MOUSE Peroxisomal targeting signal 2 receptor OS=Mus musculus GN=Pex7 PE=2 SV=1;>tr|B7ZNK8|B7ZNK8_MOUSE Peroxisomal targeting signal 2 receptor OS=Mus musculus GN=Pex7 PE=2 SV=1;>tr|F6QU40|F6QU40_MOUSE Peroxisomal targeting signal 2 recepto	2	2	0	0	1	1	0	0	7.2	35.502	0	0	91357	352090	0	0	0	0	91594	0	0	0
Q5SUR0;F6RUL9;G3UY86	Phosphoribosylformylglycinamidine synthase	Pfas	>sp|Q5SUR0|PUR4_MOUSE Phosphoribosylformylglycinamidine synthase OS=Mus musculus GN=Pfas PE=2 SV=1	33	33	24	19	23	22	13	17	38.2	144.63	13964000	14379000	17400000	10881000	3702200	4729500	17761000	14194000	17133000	15565000	4790700	10167000
O70591;F8WJ30	Prefoldin subunit 2	Pfdn2	>sp|O70591|PFD2_MOUSE Prefoldin subunit 2 OS=Mus musculus GN=Pfdn2 PE=2 SV=2;>tr|F8WJ30|F8WJ30_MOUSE Prefoldin subunit 2 (Fragment) OS=Mus musculus GN=Pfdn2 PE=2 SV=1	2	2	2	0	1	0	0	1	16.9	16.534	350130	0	227430	0	0	115010	462290	0	0	0	0	0
Q9WU28	Prefoldin subunit 5	Pfdn5	>sp|Q9WU28|PFD5_MOUSE Prefoldin subunit 5 OS=Mus musculus GN=Pfdn5 PE=1 SV=1	1	1	1	1	1	1	0	0	9.7	17.356	238010	476580	300330	231820	0	0	0	0	0	304830	0	0
P12382;Q8C605;Q9WUA3;P47857;Q9WUA3-2	6-phosphofructokinase, liver type	Pfkl	>sp|P12382|K6PL_MOUSE 6-phosphofructokinase, liver type OS=Mus musculus GN=Pfkl PE=1 SV=4	13	13	9	7	11	7	6	7	22.9	85.359	3551400	2205200	7741800	2782900	29851000	1608400	9658100	6915800	17377000	9964200	5546100	6393900
P62962;Q5SX49;J3QMC2	Profilin-1;Profilin	Pfn1	>sp|P62962|PROF1_MOUSE Profilin-1 OS=Mus musculus GN=Pfn1 PE=1 SV=2;>tr|Q5SX49|Q5SX49_MOUSE Profilin-1 OS=Mus musculus GN=Pfn1 PE=2 SV=1	12	6	12	11	10	8	11	11	91.4	14.957	184030000	239010000	241570000	190900000	96212000	61585000	252070000	247880000	219900000	243750000	137430000	141440000
Q9JJV2;Q9JJV2-3;Q9JJV2-2;D3YWS3	Profilin-2;Profilin	Pfn2	>sp|Q9JJV2|PROF2_MOUSE Profilin-2 OS=Mus musculus GN=Pfn2 PE=1 SV=3;>sp|Q9JJV2-3|PROF2_MOUSE Isoform 3 of Profilin-2 OS=Mus musculus GN=Pfn2;>sp|Q9JJV2-2|PROF2_MOUSE Isoform 2 of Profilin-2 OS=Mus musculus GN=Pfn2;>tr|D3YWS3|D3YWS3_MOUSE Profilin OS=Mus mu	3	3	3	2	2	2	1	1	26.4	15.032	1007700	859090	953580	1043100	462890	380770	1241700	1033700	1037500	1291100	0	0
Q9DBJ1;O70250	Phosphoglycerate mutase 1	Pgam1	>sp|Q9DBJ1|PGAM1_MOUSE Phosphoglycerate mutase 1 OS=Mus musculus GN=Pgam1 PE=1 SV=3	24	24	18	21	20	21	16	18	89.4	28.832	198120000	229010000	336010000	270770000	122500000	75223000	322560000	222310000	334020000	330960000	130700000	164930000
Q9DCD0	6-phosphogluconate dehydrogenase, decarboxylating	Pgd	>sp|Q9DCD0|6PGD_MOUSE 6-phosphogluconate dehydrogenase, decarboxylating OS=Mus musculus GN=Pgd PE=2 SV=3	25	25	17	15	15	16	11	12	60	53.247	24353000	37965000	45845000	43910000	11626000	9588000	45741000	35391000	41931000	47239000	14610000	26735000
P09411;P09041	Phosphoglycerate kinase 1	Pgk1	>sp|P09411|PGK1_MOUSE Phosphoglycerate kinase 1 OS=Mus musculus GN=Pgk1 PE=1 SV=4	35	35	30	25	27	25	26	31	83.5	44.55	265410000	323110000	363450000	291170000	152150000	154280000	373520000	366430000	356670000	403080000	176340000	271350000
Q9CQ60;Q8CBG6;D3Z4X1;F6X8L5	6-phosphogluconolactonase	Pgls	>sp|Q9CQ60|6PGL_MOUSE 6-phosphogluconolactonase OS=Mus musculus GN=Pgls PE=2 SV=1;>tr|Q8CBG6|Q8CBG6_MOUSE 6-phosphogluconolactonase OS=Mus musculus GN=Pgls PE=2 SV=1;>tr|D3Z4X1|D3Z4X1_MOUSE 6-phosphogluconolactonase OS=Mus musculus GN=Pgls PE=4 SV=1	9	9	9	7	4	7	5	5	44.4	27.254	13087000	15260000	4231500	10775000	3077300	2928000	15354000	11784000	9258400	13502000	4800500	7965100
Q9D0F9;A2CEK3	Phosphoglucomutase-1	Pgm1;Pgm2	>sp|Q9D0F9|PGM1_MOUSE Phosphoglucomutase-1 OS=Mus musculus GN=Pgm1 PE=1 SV=4;>tr|A2CEK3|A2CEK3_MOUSE Phosphoglucomutase-2 OS=Mus musculus GN=Pgm2 PE=2 SV=1	28	28	22	21	22	19	14	13	55.2	61.417	23599000	23963000	43891000	28042000	15634000	7496300	29951000	26830000	40659000	37280000	17288000	20537000
Q7TSV4	Phosphoglucomutase-2	Pgm2	>sp|Q7TSV4|PGM2_MOUSE Phosphoglucomutase-2 OS=Mus musculus GN=Pgm2 PE=1 SV=1	19	19	10	9	9	9	4	8	38.7	68.747	7746200	7511700	10658000	8432400	1725800	1990900	13076000	6407200	9571500	8173200	3000400	6156000
Q9CYR6;Q8BWW3	Phosphoacetylglucosamine mutase	Pgm3	>sp|Q9CYR6|AGM1_MOUSE Phosphoacetylglucosamine mutase OS=Mus musculus GN=Pgm3 PE=1 SV=1;>tr|Q8BWW3|Q8BWW3_MOUSE Phosphoacetylglucosamine mutase OS=Mus musculus GN=Pgm3 PE=2 SV=1	7	7	4	0	4	3	2	1	14.4	59.452	510450	0	664530	503600	97799	45388	756870	0	565350	679880	0	0
Q8CHP8	Phosphoglycolate phosphatase	Pgp	>sp|Q8CHP8|PGP_MOUSE Phosphoglycolate phosphatase OS=Mus musculus GN=Pgp PE=2 SV=1	9	9	8	6	8	6	6	6	34.3	34.54	4324800	6081200	8626000	4589100	1637200	1001500	5167800	6645700	6930800	8344000	2158900	1986000
Q9ESW8	Pyroglutamyl-peptidase 1	Pgpep1	>sp|Q9ESW8|PGPI_MOUSE Pyroglutamyl-peptidase 1 OS=Mus musculus GN=Pgpep1 PE=2 SV=1	4	4	2	2	1	3	1	1	38.3	22.934	474060	520040	158300	1030100	393810	97048	0	955510	0	983700	0	0
A6H5X4;A6H5X4-3;A6H5X4-2;B4XVP9;Q8BVM9;B4XVQ1	PHD finger protein 11	Phf11	>sp|A6H5X4|PHF11_MOUSE PHD finger protein 11 OS=Mus musculus GN=Phf11 PE=2 SV=1;>sp|A6H5X4-3|PHF11_MOUSE Isoform 3 of PHD finger protein 11 OS=Mus musculus GN=Phf11;>sp|A6H5X4-2|PHF11_MOUSE Isoform 2 of PHD finger protein 11 OS=Mus musculus GN=Phf11	11	11	4	6	10	5	1	3	37.7	37.728	946100	3244400	6602000	2940500	108020	1010300	2361700	3303400	5262400	4009900	0	2373600
P83870	PHD finger-like domain-containing protein 5A	Phf5a	>sp|P83870|PHF5A_MOUSE PHD finger-like domain-containing protein 5A OS=Mus musculus GN=Phf5a PE=1 SV=1	4	4	2	1	3	2	1	1	42.7	12.405	447420	335030	858990	323780	129190	78574	0	0	799140	486340	0	0
Q61753;F6ZSB7	D-3-phosphoglycerate dehydrogenase	Phgdh	>sp|Q61753|SERA_MOUSE D-3-phosphoglycerate dehydrogenase OS=Mus musculus GN=Phgdh PE=1 SV=3	13	13	6	6	9	6	5	7	23.6	56.585	3343300	5063100	7170800	3379100	1742800	1464000	4442000	6644800	7084600	4629800	1884100	1929000
Q9DAK9	14 kDa phosphohistidine phosphatase	Phpt1	>sp|Q9DAK9|PHP14_MOUSE 14 kDa phosphohistidine phosphatase OS=Mus musculus GN=Phpt1 PE=1 SV=1	4	4	2	1	2	3	1	1	34.7	13.996	388990	164180	365840	395670	149680	107530	0	0	564120	322770	0	0
Q7M6Y3;Q7M6Y3-5;Q7M6Y3-6;Q7M6Y3-4;Q7M6Y3-3;Q7M6Y3-2;E9QLK9;Q61548;Q61548-2;E9QQ05;Q61548-3;E9Q9A3;Q3TWS4;Q8BQA2	Phosphatidylinositol-binding clathrin assembly protein	Picalm	>sp|Q7M6Y3|PICA_MOUSE Phosphatidylinositol-binding clathrin assembly protein OS=Mus musculus GN=Picalm PE=1 SV=1;>sp|Q7M6Y3-5|PICA_MOUSE Isoform 5 of Phosphatidylinositol-binding clathrin assembly protein OS=Mus musculus GN=Picalm;>sp|Q7M6Y3-6|PICA_MOUSE I	7	7	5	3	5	5	0	0	11.5	71.543	998120	927800	1760500	1245600	0	0	1309900	1407900	1640600	1383800	0	0
Q3U6Q4;Q3U6Q4-2;Q3U6Q4-3	Phosphoinositide 3-kinase regulatory subunit 6	Pik3r6	>sp|Q3U6Q4|PI3R6_MOUSE Phosphoinositide 3-kinase regulatory subunit 6 OS=Mus musculus GN=Pik3r6 PE=1 SV=1;>sp|Q3U6Q4-2|PI3R6_MOUSE Isoform 2 of Phosphoinositide 3-kinase regulatory subunit 6 OS=Mus musculus GN=Pik3r6;>sp|Q3U6Q4-3|PI3R6_MOUSE Isoform 3 of P	1	1	0	0	1	1	0	0	1.6	84.662	0	0	4573300	1307800	0	0	0	0	4579000	0	0	0
Q9CWW6	Peptidyl-prolyl cis-trans isomerase NIMA-interacting 4	Pin4	>sp|Q9CWW6|PIN4_MOUSE Peptidyl-prolyl cis-trans isomerase NIMA-interacting 4 OS=Mus musculus GN=Pin4 PE=2 SV=1	2	2	2	1	1	1	0	1	17.6	13.815	196000	503250	524100	203620	0	0	0	0	524810	0	0	0
P53810;J3QPW1;J3QQ30;F8WGG5	Phosphatidylinositol transfer protein alpha isoform	Pitpna	>sp|P53810|PIPNA_MOUSE Phosphatidylinositol transfer protein alpha isoform OS=Mus musculus GN=Pitpna PE=1 SV=2;>tr|J3QPW1|J3QPW1_MOUSE Phosphatidylinositol transfer protein alpha isoform OS=Mus musculus GN=Pitpna PE=4 SV=1;>tr|J3QQ30|J3QQ30_MOUSE Phosphati	21	19	11	12	17	12	6	8	67.2	31.893	14304000	6766200	20790000	7140800	2973700	2888900	14621000	12628000	14828000	7039800	6534300	9974500
P53811	Phosphatidylinositol transfer protein beta isoform	Pitpnb	>sp|P53811|PIPNB_MOUSE Phosphatidylinositol transfer protein beta isoform OS=Mus musculus GN=Pitpnb PE=1 SV=2	9	7	6	5	6	7	2	2	40.6	31.487	1262200	1074800	1671100	1595200	153190	174110	1971900	860580	1692200	2088900	0	0
P52480	Pyruvate kinase isozymes M1/M2	Pkm2	>sp|P52480|KPYM_MOUSE Pyruvate kinase isozymes M1/M2 OS=Mus musculus GN=Pkm PE=1 SV=4	53	5	36	45	39	39	37	38	84.2	57.844	346100000	467020000	642720000	496330000	179680000	136530000	474050000	518920000	674800000	608820000	194040000	295170000
Q8VI78	Phospholipase A1 member A	Pla1a	>sp|Q8VI78|PLA1A_MOUSE Phospholipase A1 member A OS=Mus musculus GN=Pla1a PE=2 SV=3	3	3	0	1	0	0	1	3	10.1	49.983	0	61918	0	0	129130	320740	0	0	0	0	0	611760
P47713;Q9DBX5	Cytosolic phospholipase A2;Phospholipase A2;Lysophospholipase	Pla2g4a	>sp|P47713|PA24A_MOUSE Cytosolic phospholipase A2 OS=Mus musculus GN=Pla2g4a PE=1 SV=1;>tr|Q9DBX5|Q9DBX5_MOUSE Cytosolic phospholipase A2 OS=Mus musculus GN=Pla2g4a PE=2 SV=1	2	2	1	1	2	1	0	0	2.8	85.221	56818	215430	268440	84850	0	0	0	0	268630	0	0	0
Q60963;E9Q330;E9Q6J0;E9Q4T5	Platelet-activating factor acetylhydrolase	Pla2g7	>sp|Q60963|PAFA_MOUSE Platelet-activating factor acetylhydrolase OS=Mus musculus GN=Pla2g7 PE=2 SV=2;>tr|E9Q330|E9Q330_MOUSE Platelet-activating factor acetylhydrolase (Fragment) OS=Mus musculus GN=Pla2g7 PE=2 SV=1;>tr|E9Q6J0|E9Q6J0_MOUSE Platelet-activati	4	4	1	1	1	1	3	3	12.3	49.258	82039	163400	66130	156600	296970	243940	0	0	0	0	485450	348620
P27612;F7D1R5	Phospholipase A-2-activating protein	Plaa	>sp|P27612|PLAP_MOUSE Phospholipase A-2-activating protein OS=Mus musculus GN=Plaa PE=2 SV=4	21	21	14	10	15	8	1	2	33.6	87.22	2541300	2625400	5854400	2166800	438960	128220	3199200	2435800	4705700	4313000	0	551610
P06869	Urokinase-type plasminogen activator;Urokinase-type plasminogen activator long chain A;Urokinase-type plasminogen activator short chain A;Urokinase-type plasminogen activator chain B	Plau	>sp|P06869|UROK_MOUSE Urokinase-type plasminogen activator OS=Mus musculus GN=Plau PE=1 SV=1	11	11	6	2	3	0	6	9	37.6	48.267	1522500	491000	654680	0	2382000	2190600	1937600	942560	700400	0	3066300	3803700
Q3TCN2;Q3TCN2-2	Putative phospholipase B-like 2;Putative phospholipase B-like 2 28 kDa form;Putative phospholipase B-like 2 40 kDa form;Putative phospholipase B-like 2 15 kDa form	Plbd2	>sp|Q3TCN2|PLBL2_MOUSE Putative phospholipase B-like 2 OS=Mus musculus GN=Plbd2 PE=1 SV=2;>sp|Q3TCN2-2|PLBL2_MOUSE Isoform 2 of Putative phospholipase B-like 2 OS=Mus musculus GN=Plbd2	14	14	9	5	3	6	9	7	33.3	66.289	2597100	1871900	970160	869340	2429600	1761900	1932500	1882500	1963500	1548500	3049900	3733600
P51432	1-phosphatidylinositol 4,5-bisphosphate phosphodiesterase beta-3	Plcb3	>sp|P51432|PLCB3_MOUSE 1-phosphatidylinositol 4,5-bisphosphate phosphodiesterase beta-3 OS=Mus musculus GN=Plcb3 PE=2 SV=2	8	8	2	0	5	2	0	1	7.5	139.49	135730	0	682820	205970	0	24562	0	0	568800	385490	0	0
E9QMZ5;Q9QXS1-3;E9QK43;Q9QXS1-8;Q9QXS1-7;Q9QXS1-6;E9QQ00;Q9QXS1-14;E9QL05;Q9QXS1-4;Q9QXS1-16;E9PY96;Q9QXS1-5;E9QLJ5;Q9QXS1-13;Q9QXS1-11;E9QKX4;Q9QXS1-12;Q9QXS1-9;E9Q153;Q9QXS1-10;Q9QXS1-15;E9Q3W4;F6R059;E9Q9J6;E9PW24		Plec	>tr|E9QMZ5|E9QMZ5_MOUSE Plectin OS=Mus musculus GN=Plec PE=2 SV=1;>sp|Q9QXS1-3|PLEC_MOUSE Isoform PLEC-1A of Plectin OS=Mus musculus GN=Plec;>tr|E9QK43|E9QK43_MOUSE Plectin OS=Mus musculus GN=Plec PE=2 SV=1;>sp|Q9QXS1-8|PLEC_MOUSE Isoform PLEC-0,1C,2A,3A o	257	1	161	143	167	157	116	142	54.8	517.28	150820000	142260000	164660000	147790000	57278000	63527000	183770000	177250000	173460000	194860000	83734000	98511000
Q9R0E2;A8Y5E6;F6WNR1	Procollagen-lysine,2-oxoglutarate 5-dioxygenase 1	Plod1	>sp|Q9R0E2|PLOD1_MOUSE Procollagen-lysine,2-oxoglutarate 5-dioxygenase 1 OS=Mus musculus GN=Plod1 PE=1 SV=1	38	36	29	29	27	24	29	32	59.3	83.594	97900000	81510000	94625000	68591000	139190000	130380000	110970000	84563000	81309000	97829000	180660000	271900000
E9Q718;Q9R0B9	Procollagen-lysine,2-oxoglutarate 5-dioxygenase 2	Plod2	>tr|E9Q718|E9Q718_MOUSE Procollagen-lysine,2-oxoglutarate 5-dioxygenase 2 OS=Mus musculus GN=Plod2 PE=2 SV=1;>sp|Q9R0B9|PLOD2_MOUSE Procollagen-lysine,2-oxoglutarate 5-dioxygenase 2 OS=Mus musculus GN=Plod2 PE=2 SV=2	10	10	5	2	7	3	3	2	16.9	86.9	1099600	192500	1245300	580330	652260	466590	1467400	425440	611680	995240	1122200	0
Q9R0E1;F6W3Q8	Procollagen-lysine,2-oxoglutarate 5-dioxygenase 3	Plod3	>sp|Q9R0E1|PLOD3_MOUSE Procollagen-lysine,2-oxoglutarate 5-dioxygenase 3 OS=Mus musculus GN=Plod3 PE=1 SV=1	18	16	12	13	15	11	15	17	27.4	84.921	7830200	10260000	14685000	9150500	10562000	9132300	14514000	8970600	11953000	13081000	11469000	19076000
Q922V4;D3Z4V1;F8WI31	Pleiotropic regulator 1	Plrg1	>sp|Q922V4|PLRG1_MOUSE Pleiotropic regulator 1 OS=Mus musculus GN=Plrg1 PE=2 SV=1;>tr|D3Z4V1|D3Z4V1_MOUSE Pleiotropic regulator 1 OS=Mus musculus GN=Plrg1 PE=2 SV=1	7	7	3	4	4	1	0	0	20.7	56.937	450330	1058600	1219600	144110	0	0	0	1180300	1244200	0	0	0
B1AX58;Q99K51;Q3V0K9	Plastin-3	Pls3	>tr|B1AX58|B1AX58_MOUSE Plastin-3 OS=Mus musculus GN=Pls3 PE=2 SV=1;>sp|Q99K51|PLST_MOUSE Plastin-3 OS=Mus musculus GN=Pls3 PE=1 SV=3	32	26	29	22	26	24	19	23	51.8	71.745	30038000	40784000	49716000	36098000	13684000	12016000	36810000	43651000	59940000	48178000	15622000	19115000
P55065;A2A5K2;A2A5K4;A2A5K3	Phospholipid transfer protein	Pltp	>sp|P55065|PLTP_MOUSE Phospholipid transfer protein OS=Mus musculus GN=Pltp PE=1 SV=1;>tr|A2A5K2|A2A5K2_MOUSE Phospholipid transfer protein OS=Mus musculus GN=Pltp PE=2 SV=1	15	15	9	6	11	9	9	9	38.7	54.452	18023000	14733000	20197000	13771000	10952000	12993000	23019000	12763000	15002000	13884000	26052000	26098000
B2RXS4	Plexin-B2	Plxnb2	>sp|B2RXS4|PLXB2_MOUSE Plexin-B2 OS=Mus musculus GN=Plxnb2 PE=1 SV=1	20	20	10	8	11	7	14	13	14.4	206.23	2292600	2372700	2727700	1825300	5520900	4002700	4187900	3353100	3525000	2436400	5643400	6599400
P23492;Q543K9;Q9D8C9	Purine nucleoside phosphorylase	Pnp;Pnp2	>sp|P23492|PNPH_MOUSE Purine nucleoside phosphorylase OS=Mus musculus GN=Pnp PE=1 SV=2;>tr|Q543K9|Q543K9_MOUSE Purine nucleoside phosphorylase OS=Mus musculus GN=Pnp PE=2 SV=1;>tr|Q9D8C9|Q9D8C9_MOUSE Purine nucleoside phosphorylase OS=Mus musculus GN=Pnp2	17	17	15	15	12	14	13	14	76.1	32.277	92532000	115490000	127890000	84529000	41175000	44801000	116730000	120520000	140240000	106300000	51948000	90755000
Q7TQ62;Q7TQ62-2;F6XS92	Podocan	Podn	>sp|Q7TQ62|PODN_MOUSE Podocan OS=Mus musculus GN=Podn PE=2 SV=1;>sp|Q7TQ62-2|PODN_MOUSE Isoform 2 of Podocan OS=Mus musculus GN=Podn;>tr|F6XS92|F6XS92_MOUSE Podocan (Fragment) OS=Mus musculus GN=Podn PE=4 SV=1	2	2	0	0	0	0	1	1	4.3	68.717	0	0	0	0	0	105320	0	0	0	0	0	199320
Q91ZW2;Q3UXG7;A2AMC3;E9Q686;E9PZ15	GDP-fucose protein O-fucosyltransferase 1	Pofut1	>sp|Q91ZW2|OFUT1_MOUSE GDP-fucose protein O-fucosyltransferase 1 OS=Mus musculus GN=Pofut1 PE=1 SV=1;>tr|Q3UXG7|Q3UXG7_MOUSE GDP-fucose protein O-fucosyltransferase 1 OS=Mus musculus GN=Pofut1 PE=2 SV=1;>tr|A2AMC3|A2AMC3_MOUSE GDP-fucose protein O-fucosylt	5	5	1	2	2	3	1	2	19.3	44.688	123800	838300	807150	946340	145720	342330	0	0	0	1335200	0	553480
Q8VHI3	GDP-fucose protein O-fucosyltransferase 2	Pofut2	>sp|Q8VHI3|OFUT2_MOUSE GDP-fucose protein O-fucosyltransferase 2 OS=Mus musculus GN=Pofut2 PE=1 SV=1	6	6	2	1	1	1	2	3	17.9	49.429	907540	297470	165860	609440	185810	677520	0	0	0	0	0	1281400
Q8BYB9	Protein O-glucosyltransferase 1	Poglut1	>sp|Q8BYB9|PGLT1_MOUSE Protein O-glucosyltransferase 1 OS=Mus musculus GN=Poglut1 PE=2 SV=2	4	4	3	2	1	3	0	0	10.7	46.379	842340	325570	125820	510720	0	0	742940	848040	0	530620	0	0
P62488	DNA-directed RNA polymerase II subunit RPB7	Polr2g	>sp|P62488|RPB7_MOUSE DNA-directed RNA polymerase II subunit RPB7 OS=Mus musculus GN=Polr2g PE=2 SV=1	4	4	1	1	3	1	1	0	28.5	19.294	55547	181620	294090	306870	276760	0	0	0	294550	0	0	0
Q923G2	DNA-directed RNA polymerases I, II, and III subunit RPABC3	Polr2h	>sp|Q923G2|RPAB3_MOUSE DNA-directed RNA polymerases I, II, and III subunit RPABC3 OS=Mus musculus GN=Polr2h PE=2 SV=3	5	5	4	3	4	3	2	3	48	17.143	744390	485560	3585700	558690	658850	405180	1299900	843250	1678900	1027900	1383600	1210600
Q9D819	Inorganic pyrophosphatase	Ppa1	>sp|Q9D819|IPYR_MOUSE Inorganic pyrophosphatase OS=Mus musculus GN=Ppa1 PE=1 SV=1	20	20	12	15	14	13	11	4	65.4	32.667	12888000	27592000	32435000	17984000	8423700	2430200	17387000	26438000	32114000	26984000	8010900	7850200
Q91VM9;D3Z636;Q91VM9-2	Inorganic pyrophosphatase 2, mitochondrial	Ppa2	>sp|Q91VM9|IPYR2_MOUSE Inorganic pyrophosphatase 2, mitochondrial OS=Mus musculus GN=Ppa2 PE=2 SV=1;>tr|D3Z636|D3Z636_MOUSE Inorganic pyrophosphatase 2, mitochondrial OS=Mus musculus GN=Ppa2 PE=2 SV=1	3	3	0	2	1	2	0	0	14.5	38.114	0	1067900	580160	1450600	0	0	0	0	0	1907800	0	0
Q8CIH9	Amidophosphoribosyltransferase	Ppat	>tr|Q8CIH9|Q8CIH9_MOUSE Amidophosphoribosyltransferase OS=Mus musculus GN=Ppat PE=2 SV=1	1	1	1	0	1	0	0	0	3.3	57.402	89622	0	123920	0	0	0	0	0	124070	0	0	0
Q8C8U0-3;Q8C8U0;F7CUU8;Q8C8U0-2;F6S1C4	Liprin-beta-1	Ppfibp1	>sp|Q8C8U0-3|LIPB1_MOUSE Isoform 3 of Liprin-beta-1 OS=Mus musculus GN=Ppfibp1;>sp|Q8C8U0|LIPB1_MOUSE Liprin-beta-1 OS=Mus musculus GN=Ppfibp1 PE=1 SV=3;>tr|F7CUU8|F7CUU8_MOUSE Liprin-beta-1 (Fragment) OS=Mus musculus GN=Ppfibp1 PE=2 SV=1	4	4	2	2	0	2	1	0	6	109.89	168220	201530	0	221110	32109	0	223010	0	0	0	0	0
P24369	Peptidyl-prolyl cis-trans isomerase B	Ppib	>sp|P24369|PPIB_MOUSE Peptidyl-prolyl cis-trans isomerase B OS=Mus musculus GN=Ppib PE=2 SV=2	18	18	15	13	13	13	11	16	68.5	23.713	124830000	132970000	119750000	116160000	93628000	70168000	155890000	152910000	131790000	147010000	138870000	112580000
P30412	Peptidyl-prolyl cis-trans isomerase C	Ppic	>sp|P30412|PPIC_MOUSE Peptidyl-prolyl cis-trans isomerase C OS=Mus musculus GN=Ppic PE=1 SV=1	11	11	8	5	7	7	8	9	59	22.794	15841000	7216100	13665000	17397000	28862000	25251000	28026000	14883000	10339000	14025000	43106000	39503000
Q9CR16;Q9ERU9	Peptidyl-prolyl cis-trans isomerase D	Ppid	>sp|Q9CR16|PPID_MOUSE Peptidyl-prolyl cis-trans isomerase D OS=Mus musculus GN=Ppid PE=1 SV=3	19	18	11	11	14	12	6	6	55.4	40.742	5442000	9949300	14448000	8436100	2265100	1481700	10446000	10681000	11295000	10350000	3096200	3886200
Q99KR7	Peptidyl-prolyl cis-trans isomerase F, mitochondrial	Ppif	>sp|Q99KR7|PPIF_MOUSE Peptidyl-prolyl cis-trans isomerase F, mitochondrial OS=Mus musculus GN=Ppif PE=1 SV=1	6	5	5	3	2	3	0	1	47.6	21.737	1342900	1568400	1011900	851470	0	0	1351900	2051800	1197400	1045500	0	0
Q9D868-2;A2BGI8	Peptidyl-prolyl cis-trans isomerase	Ppih	>sp|Q9D868-2|PPIH_MOUSE Isoform 2 of Peptidyl-prolyl cis-trans isomerase H OS=Mus musculus GN=Ppih;>tr|A2BGI8|A2BGI8_MOUSE Peptidyl-prolyl cis-trans isomerase H (Fragment) OS=Mus musculus GN=Ppih PE=2 SV=1	1	1	1	1	1	1	0	1	7.9	19.208	207160	248960	317840	196720	0	59609	0	0	0	0	0	112350
Q9D0W5	Peptidyl-prolyl cis-trans isomerase-like 1	Ppil1	>sp|Q9D0W5|PPIL1_MOUSE Peptidyl-prolyl cis-trans isomerase-like 1 OS=Mus musculus GN=Ppil1 PE=2 SV=1	2	2	2	0	0	1	1	0	18.7	18.237	917190	0	0	372560	157260	0	1207100	0	0	0	0	0
P49443	Protein phosphatase 1A	Ppm1a	>sp|P49443|PPM1A_MOUSE Protein phosphatase 1A OS=Mus musculus GN=Ppm1a PE=1 SV=1	5	4	3	1	3	2	0	0	18.6	42.432	399460	243200	641000	297750	0	0	0	0	490310	543340	0	0
Q99NF7;P36993-5;P36993-3;P36993;P36993-4;P36993-2	Protein phosphatase 1B	Ppm1b	>tr|Q99NF7|Q99NF7_MOUSE Ppm1b protein OS=Mus musculus GN=Ppm1b PE=2 SV=1;>sp|P36993-5|PPM1B_MOUSE Isoform Beta-5 of Protein phosphatase 1B OS=Mus musculus GN=Ppm1b;>sp|P36993-3|PPM1B_MOUSE Isoform Beta-3 of Protein phosphatase 1B OS=Mus musculus GN=Ppm1b;>	4	3	1	1	3	1	0	0	13.8	52.11	58785	98318	499960	0	0	0	0	0	500550	0	0	0
Q8CGA0	Protein phosphatase 1F	Ppm1f	>sp|Q8CGA0|PPM1F_MOUSE Protein phosphatase 1F OS=Mus musculus GN=Ppm1f PE=2 SV=1	6	6	3	2	4	1	0	0	19.7	49.61	465440	710220	917100	304590	0	0	0	1352200	357010	0	0	0
Q61074	Protein phosphatase 1G	Ppm1g	>sp|Q61074|PPM1G_MOUSE Protein phosphatase 1G OS=Mus musculus GN=Ppm1g PE=2 SV=3	8	8	4	4	6	4	1	2	19.9	58.727	730930	1887300	2895400	353230	56525	156020	1050400	1885000	2178400	863160	0	791400
Q8BHN0	Protein phosphatase 1L	Ppm1l	>sp|Q8BHN0|PPM1L_MOUSE Protein phosphatase 1L OS=Mus musculus GN=Ppm1l PE=1 SV=1	2	2	1	1	1	1	1	0	6.1	41.049	191840	112660	76052	409360	246460	0	0	0	0	0	312270	0
Q8BVQ5	Protein phosphatase methylesterase 1	Ppme1	>sp|Q8BVQ5|PPME1_MOUSE Protein phosphatase methylesterase 1 OS=Mus musculus GN=Ppme1 PE=1 SV=5	9	9	6	5	7	7	2	0	27.2	42.256	2293500	2275500	5146800	3117500	429760	0	3990700	2662200	4488400	3160500	995650	0
P62137	Serine/threonine-protein phosphatase PP1-alpha catalytic subunit	Ppp1ca	>sp|P62137|PP1A_MOUSE Serine/threonine-protein phosphatase PP1-alpha catalytic subunit OS=Mus musculus GN=Ppp1ca PE=1 SV=1	14	5	12	9	8	8	6	10	41.8	37.54	8304200	7040200	6870500	5380600	1606000	2331300	8215900	6992700	8624500	8659700	2164200	4532200
P62141	Serine/threonine-protein phosphatase PP1-beta catalytic subunit	Ppp1cb	>sp|P62141|PP1B_MOUSE Serine/threonine-protein phosphatase PP1-beta catalytic subunit OS=Mus musculus GN=Ppp1cb PE=1 SV=3	12	4	10	8	7	6	5	6	38.2	37.186	1864400	1218400	3541800	1180200	848840	756530	2578400	1339800	1996100	0	1752300	2101500
A5A4Y9;Q8K1L5;G3UZ30	Protein phosphatase 1 regulatory subunit 11	Ppp1r11	>tr|A5A4Y9|A5A4Y9_MOUSE Protein phosphatase 1 regulatory subunit 11 OS=Mus musculus GN=Ppp1r11 PE=2 SV=1;>sp|Q8K1L5|PP1RB_MOUSE Protein phosphatase 1 regulatory subunit 11 OS=Mus musculus GN=Ppp1r11 PE=1 SV=1;>tr|G3UZ30|G3UZ30_MOUSE Protein phosphatase 1 r	2	2	0	0	2	1	0	0	12.2	14.532	0	0	505330	402030	0	0	0	0	505330	0	0	0
Q9DBR7;Q9DBR7-2	Protein phosphatase 1 regulatory subunit 12A	Ppp1r12a	>sp|Q9DBR7|MYPT1_MOUSE Protein phosphatase 1 regulatory subunit 12A OS=Mus musculus GN=Ppp1r12a PE=1 SV=2;>sp|Q9DBR7-2|MYPT1_MOUSE Isoform 2 of Protein phosphatase 1 regulatory subunit 12A OS=Mus musculus GN=Ppp1r12a	16	16	8	6	10	4	0	1	19	114.99	1323100	1764600	2923400	813110	0	77031	2057700	1669100	2645500	1313800	0	0
Q3UM45;F6TGJ2	Protein phosphatase 1 regulatory subunit 7	Ppp1r7	>sp|Q3UM45|PP1R7_MOUSE Protein phosphatase 1 regulatory subunit 7 OS=Mus musculus GN=Ppp1r7 PE=1 SV=2	6	6	5	4	2	6	3	1	20.2	41.291	1144800	1316800	688860	2465400	434460	165620	1326400	1818400	1225500	2570900	579700	0
P63330;P62715;P97470	Serine/threonine-protein phosphatase 2A catalytic subunit alpha isoform;Serine/threonine-protein phosphatase 2A catalytic subunit beta isoform	Ppp2ca;Ppp2cb	>sp|P63330|PP2AA_MOUSE Serine/threonine-protein phosphatase 2A catalytic subunit alpha isoform OS=Mus musculus GN=Ppp2ca PE=1 SV=1;>sp|P62715|PP2AB_MOUSE Serine/threonine-protein phosphatase 2A catalytic subunit beta isoform OS=Mus musculus GN=Ppp2cb PE=1	12	12	9	9	10	9	8	5	54	35.608	5932700	6029600	7237400	4370000	2530700	880310	7465600	7161400	6887500	5160400	3082400	2792700
Q76MZ3;G3UWL2;G3UWS4;H3BKU1;Q3TTF6;Q7TNP2;H3BLQ0;H3BIV7;H3BLE7;H3BJ83;G3UXQ1	Serine/threonine-protein phosphatase 2A 65 kDa regulatory subunit A alpha isoform	Ppp2r1a	>sp|Q76MZ3|2AAA_MOUSE Serine/threonine-protein phosphatase 2A 65 kDa regulatory subunit A alpha isoform OS=Mus musculus GN=Ppp2r1a PE=1 SV=3	24	24	18	13	15	11	4	12	48.2	65.322	19872000	17344000	17652000	9685300	2435600	4655400	15215000	25515000	19892000	15246000	4320400	7852900
Q6P1F6;Q925E7;Q6ZWR4-2;Q6ZWR4;Q6ZWR4-3;F6RV17;G3UXS9;G3UZP6	Serine/threonine-protein phosphatase 2A 55 kDa regulatory subunit B alpha isoform	Ppp2r2a	>sp|Q6P1F6|2ABA_MOUSE Serine/threonine-protein phosphatase 2A 55 kDa regulatory subunit B alpha isoform OS=Mus musculus GN=Ppp2r2a PE=1 SV=1	5	5	2	2	2	1	0	2	15.4	51.691	469280	666800	339480	292100	0	308530	572990	0	0	0	0	627200
P58389;A2AWE9;A2AWF0;B7ZDE0;F6Z6I0;D6RFC2	Serine/threonine-protein phosphatase 2A activator	Ppp2r4	>sp|P58389|PTPA_MOUSE Serine/threonine-protein phosphatase 2A activator OS=Mus musculus GN=Ppp2r4 PE=1 SV=1;>tr|A2AWE9|A2AWE9_MOUSE Serine/threonine-protein phosphatase 2A activator OS=Mus musculus GN=Ppp2r4 PE=2 SV=1;>tr|A2AWF0|A2AWF0_MOUSE Serine/threoni	7	7	4	5	5	6	4	6	26	36.71	1459400	2311600	2787100	2544800	729150	1455200	2238800	2943500	2904700	3171600	991310	2063300
Q91V89;Q60996;Q60996-4;Q60996-3;Q60996-2	Serine/threonine-protein phosphatase 2A 56 kDa regulatory subunit gamma isoform	Ppp2r5d;Ppp2r5c	>tr|Q91V89|Q91V89_MOUSE Protein Ppp2r5d OS=Mus musculus GN=Ppp2r5d PE=2 SV=1;>sp|Q60996|2A5G_MOUSE Serine/threonine-protein phosphatase 2A 56 kDa regulatory subunit gamma isoform OS=Mus musculus GN=Ppp2r5c PE=1 SV=2;>sp|Q60996-4|2A5G_MOUSE Isoform 4 of Ser	3	3	3	1	1	1	1	0	6.4	68.994	871130	178900	261590	564850	115860	0	1142100	0	0	0	0	0
[truncated: 545 more rows]
