# Supplementary material for: Growth Factor–like Gene Regulation Is Separable from Survival and Maturation in Antibody-Secreting Cells
Source: J Immunol. 2019 Jan 14;202(4):1287–300. doi: 10.4049/jimmunol.1801407 (PMC6360259; doi:10.4049/jimmunol.1801407)
Supplement: Data Supplement [file JI_1801407.zip › JI_1801407_Supplemental_Table_2.xlsx]

## Sheet: QuantileNormalisedExp
				Start												Condition 1 (IL6, IL21, IFN-alpha,)
				D3				D6								D6 + 1Hr				D6 + 3Hr				D6 + 6Hr				D6 + 12Hr				D7				D8				D10				D13				D20
NetworkProbe	Module#	GeneModuleStability%	Gene=Probe	D3 Donor1	D3 Donor2	D3 Donor3	D3 Donor4	D6 Donor1	D6 Donor1 biological replicate	D6 Donor2	D6 Donor2 biological replicate	D6 Donor3	D6 Donor3 biological replicate	D6 Donor4	D6 Donor4 biological replicate	D6+1h Donor1 Cond 1	D6+1h Donor2 Cond 1	D6+1h Donor3 Cond 1	D6+1h Donor4 Cond 1	D6+3h Donor1 Cond 1	D6+3h Donor2 Cond 1	D6+3h Donor3 Cond 1	D6+3h Donor4 Cond 1	D6+6h Donor1 Cond 1	D6+6h Donor2 Cond 1	D6+6h Donor3 Cond 1	D6+6h Donor4 Cond 1	D6+12h Donor1 Cond 1	D6+12h Donor2 Cond 1	D6+12h Donor3 Cond 1	D6+12h Donor4 Cond 1	D6+24h Donor1 Cond 1	D6+24h Donor2 Cond 1	D6+24h Donor3 Cond 1	D6+24h Donor4 Cond 1	D6+48h Donor1 Cond 1	D6+48h Donor2 Cond 1	D6+48h Donor3 Cond 1	D6+48h Donor4 Cond 1	D6+96h Donor1 Cond 1	D6+96h Donor2 Cond 1	D6+96h Donor3 Cond 1	D6+96h Donor4 Cond 1	D13 Donor1 Cond 1	D13 Donor2 Cond 1	D13 Donor3 Cond 1	D13 Donor4 Cond 1	D20 Donor1 Cond 1	D20 Donor2 Cond 1
+	1	100	ABI2=2000100	9.31528	9.37578	9.53252	9.41335	9.223	9.17028	9.07013	9.15645	9.24653	9.07593	9.14745	9.1152	9.04194	9.18245	9.28031	9.13508	9.22715	9.36424	9.27945	9.2382	9.76288	9.45679	9.49128	9.68543	9.64834	9.56044	9.69767	10.0144	9.63815	9.31528	9.57096	9.62817	9.46119	9.46006	9.50571	9.37566	9.27456	9.49699	9.62497	9.41159	9.46144	9.30354	9.20762	9.37793	9.41514	9.32595
+	1	100	ACSBG1=2480730	8.35378	8.20187	8.23094	8.33334	8.48611	8.51158	8.55133	8.6371	8.51494	8.75399	8.5444	8.42282	8.64703	8.54876	8.51209	8.54102	8.9763	8.88701	8.95368	8.94859	9.16433	9.80518	9.58616	9.38145	9.08116	9.3096	9.67061	9.36459	9.46636	9.5152	9.40351	9.26583	9.53883	9.64803	9.49877	9.36559	9.29267	9.52881	9.16048	8.97186	8.92407	9.09537	8.71774	8.94462	8.5018	9.11733
+	1	100	ADAR=2900450	12.2778	11.5415	12.9054	12.3212	12.1528	12.2527	12.1764	11.7308	12.527	12.1183	12.2337	12.281	12.3636	12.3584	12.5249	12.4251	13.1992	13.776	13.3217	13.0188	13.5365	13.2102	13.9201	13.4212	13.3274	13.2841	13.0944	13.0312	13.4662	13.5268	13.5543	13.4496	13.5099	13.5814	13.4398	13.8278	13.517	13.4329	13.5199	13.2267	13.6403	13.707	13.2957	13.746	13.8648	13.8578
+	1	100	ADAR=5490433	10.0381	9.74453	10.3043	10.1036	9.9415	9.63279	9.71931	10.2815	9.98113	10.4583	10.0058	9.89063	10.0613	9.90488	10.1669	10.2954	10.9266	11.2173	11.054	10.9065	11.0759	11.056	10.9333	11.1556	10.8209	10.836	10.609	12.2394	11.7643	11.0689	11.0133	11.4354	10.947	10.8487	11.2037	10.941	10.7529	10.9589	11.0212	10.6952	11.1888	11.0143	11.1408	10.9211	10.9488	11.9782
+	1	100	ANKFY1=450300	9.17737	8.8259	9.33285	9.16224	9.27426	9.15242	9.1649	9.60675	9.28924	9.86093	9.24614	9.06707	9.26181	9.13955	9.25289	9.21058	9.67998	9.83841	9.57096	9.79545	9.6518	9.47275	9.62075	9.66041	9.44358	9.56069	9.50394	9.94338	10.322	9.76983	9.78344	9.38648	9.51118	9.70509	9.77905	9.79368	9.37589	9.86026	9.82713	9.263	9.54339	9.98816	10.0078	9.64121	9.50663	10.4338
+	1	100	ANKFY1=6220152	8.74653	8.51174	8.75914	8.80411	8.86721	8.89561	8.85464	8.9308	8.80917	8.89403	8.91777	8.92225	8.76477	8.65598	8.65844	8.85808	9.64071	9.42366	9.21566	9.45652	9.25805	9.19671	9.47618	9.14672	9.02113	9.21202	8.95555	9.23504	9.13588	9.11864	9.14805	9.16139	9.19732	9.07284	9.22777	9.41911	8.97098	9.08919	9.20338	8.81479	9.43814	9.13291	9.048	9.30155	9.39867	9.37534
+	1	100	ANKRD10=4540689	8.90285	8.72398	8.70543	8.83578	9.34588	9.3681	9.30004	8.30453	9.12748	8.28593	9.3785	9.31723	9.22973	9.20359	9.25392	9.0908	10.0946	9.91409	9.7133	10.0237	10.2368	10.375	10.1953	10.2386	9.72675	10.0223	9.94539	8.80221	8.92746	9.77342	9.8606	10.037	9.73293	9.6503	9.79798	9.96215	9.57879	9.69132	9.5416	10.0843	10.2771	9.8213	9.56044	9.9418	9.62991	8.62362
+	1	100	ANKRD10=6900674	9.06799	8.92833	8.91002	9.04874	9.58072	9.73439	9.55973	8.52223	9.60154	8.45124	9.62047	9.5872	9.51399	9.42249	9.43391	9.66685	10.2509	10.339	10.0406	10.3677	10.4683	10.6599	10.8813	10.6049	10.1379	10.3925	10.4347	8.21405	8.36921	10.486	10.6141	10.1205	10.374	10.3755	10.1482	10.6419	10.0498	10.2469	10.1179	10.4312	10.3938	10.3199	9.9429	10.3364	10.3903	8.93598
+	1	100	APOBEC3C=3120221	8.97825	9.02436	9.38368	9.17329	9.09263	9.2375	9.2869	9.25588	9.28225	9.38804	9.09366	9.32509	9.07005	9.08671	9.18819	9.15136	9.23781	9.29104	9.18266	9.12768	9.34518	9.20519	9.28225	9.4168	9.47666	9.26941	9.39892	10.3392	9.56845	9.11142	9.4554	9.46747	9.25412	8.92438	9.27986	9.12048	9.01627	8.95087	9.33125	9.13184	9.2427	9.10208	9.13498	9.52777	9.35527	9.45613
+	1	100	APOBEC3F=1410279	9.25965	9.9709	9.419	9.6971	8.8591	8.67231	9.04547	9.40865	8.66187	8.73521	9.02234	8.80856	8.77741	9.10541	8.77596	9.02702	8.87865	9.05581	9.19255	9.17916	9.26792	9.67214	9.44223	9.5426	9.15231	9.50752	9.61062	9.38224	9.1591	9.36404	9.23881	8.99155	9.08409	9.68513	9.47956	9.07459	9.04967	9.62696	9.40281	8.85143	8.96985	9.95795	9.58682	8.76546	8.25742	9.99924
+	1	100	APOBEC3F=5340403	9.07195	8.91421	8.66439	8.78794	8.9852	8.87699	9.32296	9.59686	9.34756	9.88664	8.83563	8.71174	8.96147	9.17251	9.27342	8.86584	9.02958	8.99852	9.35313	9.09979	9.16864	9.10162	9.06058	8.98239	8.92234	9.08481	9.16991	9.53449	9.5311	9.20641	8.99893	8.90699	9.24644	8.99454	8.78295	8.82042	9.03616	8.97098	8.79402	8.68874	8.69189	8.57034	8.6616	8.62544	8.77718	8.61937
+	1	100	APOBEC3F=610379	9.20285	9.44334	9.42532	9.34426	9.17373	9.01823	9.34984	9.40643	8.99743	9.22847	9.18863	8.92877	9.02147	9.24747	9.14603	9.13478	9.04087	9.4326	9.26107	9.27138	9.8847	9.81072	9.84878	9.58553	9.09088	9.45486	9.54549	9.80099	9.31474	9.49151	9.22516	9.30451	9.1454	9.45511	9.11647	9.20384	9.19593	9.54459	9.32847	9.2641	9.37589	9.74866	9.32394	8.91988	9.67786	9.26085
+	1	100	APOBEC3F=6290743	9.29669	9.30354	9.30536	9.38181	9.08515	9.07879	9.2523	9.44612	9.21212	9.49734	9.16224	9.14784	8.94068	9.34203	9.30298	9.11999	9.32272	9.43735	9.44947	9.21036	9.58396	9.49849	9.76499	9.79072	9.5259	9.37994	9.60127	9.79247	9.65856	9.47704	9.65661	9.47791	9.35241	9.57472	9.60793	9.50434	9.44725	9.45929	9.47227	9.47904	9.41378	9.095	9.23238	9.57957	9.31392	9.21697
+	1	100	ARHGAP23=4210630	8.40134	8.12921	8.29724	8.25388	8.36281	8.32431	8.37107	8.292	8.3519	8.28903	8.17069	8.27331	8.38938	8.33768	8.37099	8.26386	8.42253	8.43958	8.29646	8.39688	8.45169	8.22559	8.30646	8.38484	8.374	8.33375	8.24694	8.35661	8.32733	8.39986	8.32676	8.19401	8.18928	8.28837	8.2541	8.40748	8.32566	8.3445	8.31611	8.24751	8.38369	8.59015	8.36296	8.59773	8.9743	8.51668
+	1	100	ARHGEF3=6250435	9.93304	9.73394	9.97999	9.93656	10.2214	10.2172	10.3917	10.4449	9.8046	9.81229	10.4435	10.5995	10.3289	10.3656	9.87052	10.2897	11.8406	12.2527	11.5149	11.888	10.657	11.0393	10.7004	10.8306	11.02	10.9823	10.6161	10.9413	10.9727	10.8856	10.6782	10.9333	10.6993	10.7606	10.5594	10.7856	10.3607	10.7199	10.8222	10.6802	10.8853	10.8513	10.756	11.4632	10.8203	11.2842
+	1	100	AZI2=5490348	8.88549	8.92328	8.91973	8.94623	9.15321	9.12813	9.17329	8.86217	9.06038	8.69228	9.14046	9.17652	9.17987	9.39107	9.13452	9.22829	9.50962	9.50031	9.71246	9.62725	9.19493	9.78813	9.68513	9.44092	9.16293	9.58099	9.40391	8.29043	8.56848	9.52683	9.29805	9.24614	9.37686	9.44431	9.41089	9.33379	9.39973	9.50421	9.50209	9.51424	9.28042	9.76094	9.6616	9.23524	8.9243	9.23927
+	1	100	BAZ1A=1240097	9.35878	8.99155	9.45333	9.52054	9.07658	9.04492	9.00157	9.16948	8.96537	9.08765	9.221	9.0191	9.15581	9.01663	8.76935	9.0889	9.09489	9.06281	8.91137	9.3347	9.16185	9.36705	9.22619	9.20421	9.00676	9.12748	9.20783	9.81713	9.46018	9.08311	9.06996	9.20872	8.97071	8.91942	8.95111	9.20923	8.84921	9.00535	9.23038	9.0328	8.46769	8.74005	8.8922	9.08948	8.77392	8.99877
+	1	100	BAZ1A=940288	10.7326	10.6538	11.4133	10.8644	10.3211	10.493	10.2501	9.86991	10.2439	9.86387	10.4369	10.4893	10.2637	10.0587	10.0946	10.1905	10.8639	10.657	10.0452	10.8907	10.5064	10.4539	10.4303	10.4613	10.4702	10.6069	10.4725	10.2611	10.1802	10.4133	10.5546	10.6963	10.2966	10.4289	10.3558	10.8458	10.2549	10.5716	10.4147	10.7585	10.4616	10.8447	10.5844	10.964	10.7833	10.7501
+	1	100	BST2=4900674	10.9589	10.7358	10.2881	10.6966	11.5415	11.4232	10.8684	11.382	11.026	11.3865	11.3043	11.2474	11.5434	11.2173	11.3915	11.4213	11.9339	11.3801	11.8478	11.8575	12.5582	12.0679	12.0956	12.4569	12.3671	12.5622	12.6041	12.1386	11.9475	12.281	12.3789	12.0566	11.87	12.0228	12.3502	12.0433	12.0027	11.9166	12.2795	12.081	12.2048	12.0653	12.2542	12.1541	12.443	11.8257
+	1	100	BTG3=4920053	10.4833	10.6828	10.9114	10.4801	10.2384	10.2294	10.3728	10.7004	10.5071	10.6871	10.3521	10.245	10.2026	10.2511	10.603	10.1254	10.7115	10.5594	10.602	10.7167	10.5695	10.3356	10.3836	10.4242	10.3323	10.5069	10.7484	10.8183	11.0146	10.5193	10.6813	10.724	10.4977	10.4912	10.4158	10.7099	10.4193	10.3242	10.4581	10.2967	9.89266	10.506	10.3466	10.297	10.2813	10.7997
+	1	100	BTG3=7210605	9.69737	9.59708	9.05997	9.604	9.37412	9.49036	8.90757	8.09403	8.76799	8.14251	9.31474	9.78107	9.26085	8.80334	8.83712	9.381	9.9672	9.07129	9.18905	9.95762	9.53327	9.43634	9.23567	9.82522	9.55818	9.41297	8.63933	8.26968	8.2469	8.56228	8.86914	8.99682	8.96727	8.74279	8.74889	8.98973	9.85351	9.14815	8.84792	9.98206	9.46588	9.24165	9.34718	10.1818	9.55519	8.14043
+	1	100	C19orf66=5220204	9.00122	9.11094	9.08426	8.97333	9.05971	9.0398	9.04271	9.56573	9.02648	9.4326	9.09118	8.91867	9.36301	9.53351	9.20852	9.53033	10.3352	10.5459	10.3745	10.3849	10.6603	10.6049	10.5794	10.8287	9.91469	10.2844	10.3352	9.96182	10.2016	10.3043	10.0254	9.66849	9.65247	10.344	10.2509	10.1233	10.2723	10.4556	10.3412	10.2561	10.5544	10.586	10.42	10.8644	10.2893	10.6173
+	1	100	C4orf33=1850110	9.69205	9.92616	9.56449	9.96464	9.50548	9.62524	9.77153	8.88393	9.67618	8.83132	9.91683	10.0695	9.64676	9.82055	9.5917	9.9896	10.1372	9.88265	9.93076	10.3572	10.1466	10.4664	10.0537	10.4387	10.0856	10.241	9.85338	8.36633	8.47777	9.88584	9.63293	10.2731	9.75404	9.8683	9.66766	10.0114	9.88883	9.82713	9.56722	9.98206	9.56096	9.90373	9.69767	9.9941	9.25045	8.64811
+	1	100	CAPN2=70646	8.25769	8.31914	8.4033	8.344	8.65858	8.66877	8.56882	8.52701	8.439	8.40695	8.64254	8.7586	8.63127	8.574	8.41996	8.7406	8.92345	8.68968	8.58971	8.93709	8.72579	9.02793	8.84708	9.00184	8.66176	8.73976	8.58723	8.33806	8.79166	8.58399	8.51355	8.63153	8.65538	8.64434	8.56695	8.62709	8.61227	8.67313	8.64963	8.60168	8.55573	8.68325	8.31501	8.9136	8.5042	8.78474
+	1	100	CASP1=450491	10.6457	10.8772	10.3715	10.714	10.6594	10.5041	10.4921	9.81344	10.3224	9.56057	10.4815	10.4329	10.6718	10.657	10.5638	10.5333	10.8777	10.5965	10.8585	10.609	11.0348	11.3	11.0738	10.8157	10.4575	10.5695	10.8405	8.37261	9.08571	10.54	10.4025	10.1723	10.7779	10.7684	10.7776	10.5526	10.7267	10.8106	11.0828	10.5613	10.7622	10.876	11.0494	10.9026	10.7506	10.0263
+	1	100	CASP1=7050382	10.5502	10.7204	10.6497	10.6477	10.4385	10.4233	10.4823	10.8163	10.3052	10.7706	10.3442	10.1776	10.46	10.5428	10.5798	10.2262	10.3784	10.5541	10.7287	10.5975	10.851	11.0935	11.1799	10.6891	10.3934	10.5419	10.8442	10.2995	10.7828	10.6728	10.5345	10.2108	10.6116	10.8844	10.7534	10.4959	10.4265	10.9634	11.1315	10.5371	10.7501	10.9095	11.0266	10.6776	10.4193	10.9192
+	1	100	CBWD6=160239	8.46184	8.27384	8.34743	8.40823	8.60135	8.44269	8.42097	8.43102	8.40659	8.59103	8.46514	8.34676	8.83915	8.52045	8.41769	8.90362	8.62335	8.61387	8.54133	8.68862	8.54037	8.58643	8.45356	8.2264	8.4006	8.47849	8.39896	8.4377	8.47332	8.56495	8.4528	8.43291	8.52604	8.43209	8.27483	8.43157	8.35651	8.41882	8.32874	8.42462	8.27193	8.40412	8.24017	8.34016	8.38576	8.30058
+	1	100	CBWD6=460739	8.18169	8.18765	8.22693	8.04375	8.18508	8.23973	8.05542	8.19967	8.19675	8.03231	8.14288	8.1476	8.14024	8.19859	8.05772	8.25158	8.28233	8.28379	8.19424	8.22684	8.2973	8.16795	8.20807	8.20525	8.17993	8.12197	8.12946	8.09245	8.20143	8.17764	8.1721	8.15255	8.20707	8.24724	8.20078	8.28229	8.46627	8.13423	8.33481	8.53401	9.12037	8.28008	8.4745	8.2891	8.59283	8.30752
+	1	100	CBWD6=770040	8.28328	8.29534	8.30049	8.18298	8.22026	8.32667	8.26254	8.36215	8.36265	8.4044	8.27036	8.21101	8.47283	8.2523	8.23765	8.38458	8.24598	8.28781	8.2674	8.33486	8.19883	8.34883	8.2659	8.2046	8.25493	8.32542	8.34493	8.18439	8.30533	8.30051	8.23781	8.35496	8.32041	8.25897	8.29116	8.28181	8.21227	8.19639	8.26919	8.21107	8.16279	8.32327	8.44611	8.13077	8.14687	8.35752
+	1	100	CD38=2760500	8.64654	8.66312	9.16156	8.68607	12.0127	11.9544	11.5278	11.4115	10.8264	10.7473	11.4423	11.5287	11.9132	11.7569	10.9634	11.4544	12.0984	11.8107	11.4018	11.7684	12.9631	12.7262	12.7471	12.6812	12.8829	12.9418	13.2487	12.3343	12.9369	13.4081	13.4732	13.2658	13.3131	13.4461	13.4899	13.561	13.3246	13.3341	13.2866	13.2776	12.8471	12.8603	12.6832	12.9348	12.4817	12.6331
+	1	100	CDKN1C=5890653	8.22825	8.16236	8.18797	8.32147	8.22868	8.37637	8.08695	8.28171	8.25927	8.18598	8.18651	8.29485	8.01307	8.20046	8.16661	8.25662	8.1936	8.17946	8.17131	8.24898	8.29082	8.30792	8.34998	8.2563	8.18715	8.33661	8.48742	8.47707	8.20642	8.29571	8.5393	8.42871	8.32306	8.36028	8.63765	8.26336	8.40903	8.54692	8.41385	8.47277	8.25166	8.68774	8.60401	8.42055	9.18094	8.93918
+	1	100	CHMP5=4640703	11.7214	11.9968	11.8149	12.0176	10.8316	10.9108	11.2859	9.32595	11.4951	9.35666	11.0641	11.0846	11.1207	11.4388	11.6394	11.3123	12.5415	12.6792	12.8	12.6353	12.4046	12.8302	12.7978	12.3721	12.1695	12.4639	12.2514	9.13174	9.1118	12.1104	11.9691	12.0578	12.144	12.3821	12.4	12.4064	12.5582	12.6007	12.4413	12.7251	12.5015	12.6353	12.6101	12.5459	12.3389	10.0935
+	1	100	CHMP5=6450326	10.5276	11.0647	10.3394	10.6085	9.94323	9.57167	10.6106	10.8394	10.5309	10.8067	10.0181	9.72385	9.71582	10.5271	10.516	9.98816	10.904	11.0119	11.6661	11.0006	11.0799	11.9249	11.8935	11.1248	10.4869	11.5443	11.7461	10.391	10.3642	11.3776	11.0641	10.745	11.206	11.3792	11.2371	10.8476	10.6823	11.3338	11.3576	10.593	9.90388	11.329	11.5729	9.50725	9.68313	10.4877
+	1	100	CHMP5=7650347	10.7487	11.2251	10.5716	10.667	9.95247	10.0351	10.6517	10.0964	10.5948	10.1613	10.2549	10.1896	10.1485	10.604	10.7689	10.3063	11.3139	11.4187	11.6107	11.2559	11.2951	12.0127	11.8734	11.4648	11.1233	11.6868	11.8225	10.0258	9.89363	11.3186	11.3298	11.4735	11.3074	11.4143	11.3865	11.3576	11.2974	11.5287	11.4553	11.3082	10.8871	11.4624	11.5795	10.6557	10.8389	10.0558
+	1	100	CMPK2=2360348	8.26139	8.33331	8.18743	8.16032	8.07034	8.19127	8.17546	8.19863	8.00766	8.31107	8.23643	8.29283	8.36868	8.4466	8.4067	8.50003	9.51772	9.95082	9.78528	9.56409	9.11922	9.4316	9.71842	9.22777	8.69375	8.80091	8.93548	9.78764	8.91522	8.72975	8.63293	8.85733	8.67619	8.51031	8.47766	8.59025	8.35056	8.63724	8.27144	8.58937	8.84748	8.53715	8.58492	8.39773	8.17985	8.98007
+	1	100	CMTR1=2940059	9.41821	9.11248	9.66977	9.33379	9.47533	9.41439	9.40966	9.54092	9.48788	9.60154	9.27756	9.34766	9.52984	9.47931	9.32872	9.39936	10.4285	10.5648	10.2274	10.2399	10.622	10.5953	10.6352	10.7143	10.3707	10.2821	10.2391	10.2458	10.569	10.1372	10.4693	10.2086	10.1567	10.4697	10.3294	10.4115	10.465	10.3776	10.3484	10.2086	10.5119	10.559	10.3867	10.5438	10.8033	10.593
+	1	100	CMTR1=4780427	8.26018	8.37419	8.37645	8.19214	8.22868	8.01359	8.33006	8.29412	8.32138	8.28497	8.19429	8.27108	8.15416	8.33473	8.41047	8.18183	8.33996	8.57003	8.41899	8.57143	8.52366	8.39584	8.56528	8.58508	8.5334	8.4484	8.56075	8.18995	8.48314	8.43937	8.48854	8.26312	8.34588	8.41867	8.33591	8.42251	8.50184	8.38317	8.26653	8.09528	8.25381	8.33152	8.27549	8.41123	8.0475	8.59246
+	1	100	CPEB2=4830382	8.5666	8.46607	8.77621	8.65313	8.53164	8.53878	8.60596	8.69089	8.71113	9.05067	8.52026	8.62061	8.50683	8.79011	8.769	8.76107	9.25576	9.3404	9.34143	9.22271	8.68325	8.9919	9.14337	8.82973	8.60619	8.95152	9.24726	8.79396	9.34109	8.94009	8.99893	8.72165	8.94225	8.93491	8.94851	8.9903	8.94859	8.87076	9.00388	9.03438	9.19891	9.14444	9.37292	8.99514	8.95213	9.31789
+	1	100	CTRL=6350131	8.32508	8.35328	8.53722	8.32387	8.55963	8.49743	8.59242	8.58847	8.5665	8.69099	8.53329	8.4801	8.89159	8.6287	8.54116	8.7443	9.05384	9.06117	8.72568	8.96851	8.91247	8.65587	8.86974	8.78541	8.89114	8.81601	8.7768	8.11797	8.91391	8.78301	8.76667	8.70888	8.60068	8.84075	8.98996	8.87037	8.7214	8.84814	8.65838	8.61716	8.65112	8.78639	8.57843	8.54006	8.08342	8.88311
+	1	100	DDX58=4760703	8.36648	8.36185	8.41141	8.43723	8.34107	8.27269	8.36075	8.55426	8.27079	8.33947	8.26021	8.38225	8.40419	8.34841	8.33847	8.28031	9.23631	9.60907	8.87507	9.41775	8.70213	9.27274	9.05782	9.12876	8.74319	8.93335	8.90059	8.46616	8.75229	8.75091	8.69549	8.72219	8.62296	8.82105	8.59209	8.7273	8.47671	8.8039	8.82842	8.47655	8.67278	8.95111	8.7987	8.83485	8.95496	9.54714
+	1	100	DDX60=7610053	8.85395	8.54592	9.12495	8.85963	8.19095	8.23746	8.33228	8.42597	8.39558	8.34593	8.34494	8.35964	8.20748	8.31265	8.32234	8.34871	8.6708	9.02461	8.91137	9.02973	9.20902	10.067	10.0351	9.53327	8.67205	9.26031	9.23289	9.48953	9.05547	9.00787	8.822	8.9672	8.49409	8.63037	8.50737	8.57238	8.6712	8.52685	8.37996	8.54129	8.57348	8.52328	8.20094	8.80856	8.18649	8.63414
+	1	100	DDX60L=6510735	8.42214	8.38906	8.41063	8.29351	8.06908	8.11994	8.34869	8.25608	8.35894	8.09347	8.16692	8.20631	8.17237	8.32359	8.27132	8.10864	9.04215	9.46998	8.91988	9.20831	9.26571	9.82023	9.50084	9.13021	8.50813	8.88856	8.82184	8.16527	8.08105	8.67278	8.47928	8.33997	8.29876	8.37703	8.34406	8.36208	8.2115	8.30491	8.18261	8.24243	8.16423	8.21077	8.23866	8.15607	8.3059	8.21346
+	1	100	DHX36=150050	10.0161	9.92128	10.4869	10.0815	9.79941	9.83143	9.96683	9.88557	9.96683	9.83114	9.87469	9.8491	9.71204	9.91006	9.86897	9.67501	10.0165	10.0058	10.0016	9.99441	9.84128	9.84813	10.1313	9.81684	9.81713	9.81437	10.0688	10.068	10.2255	9.90099	10.0074	10.2665	10.0183	9.94367	9.91683	10.1382	10.0413	10.0343	9.86542	10.1008	9.59357	9.95709	9.79042	9.7818	9.77994	10.1466
+	1	100	DHX36=240646	9.68096	9.65476	9.83975	9.73597	9.46425	9.50884	9.42578	8.34714	9.45486	8.36394	9.51144	9.66836	9.29412	9.37113	9.37686	9.33556	9.66011	9.79784	9.69	9.73837	9.47498	9.7495	9.9612	9.54419	9.48725	9.77373	9.40487	8.05189	8.10348	9.33882	9.46848	9.53962	9.44947	9.42146	9.32251	9.6226	9.7133	9.1542	9.3629	9.66559	9.19493	9.61835	9.35006	9.68957	8.9955	8.1981
+	1	100	DHX58=3930681	8.75667	8.6708	9.13368	8.81158	8.4106	8.34065	8.82141	9.10449	8.91721	9.31682	8.54361	8.45584	8.8677	9.15723	9.35598	8.99172	10.0713	10.6928	10.5203	10.2739	10.0863	10.1142	10.5777	10.3894	9.64046	9.59686	9.77091	10.2883	10.0957	9.61146	9.65983	9.70907	9.50343	9.47415	9.59385	9.63228	8.95423	9.193	9.22869	8.98249	8.86685	9.30166	9.02147	9.11452	8.12318	9.47767
+	1	100	DNAJA1=1980632	12.9467	12.9348	13.68	13.0853	12.6101	12.6101	12.2497	12.5212	12.1156	12.4305	12.4871	12.3934	12.6083	12.3146	12.3636	12.4888	12.9768	13.2049	12.8829	12.8197	12.9193	13.1482	13.2895	13.063	12.5323	12.6331	12.9146	12.8714	13.2349	12.6616	12.8382	12.6935	12.5582	12.5562	12.4944	12.5543	12.2439	12.5931	12.5723	12.2514	12.0731	12.7637	12.5914	12.3738	12.5914	13.0362
+	1	100	DNPEP=5570754	9.36404	9.64609	9.68689	9.29777	8.79751	9.03864	8.97521	9.01287	9.02622	8.96747	8.92927	8.96322	8.95646	8.98897	8.97254	9.01635	8.88556	9.09246	8.82127	9.05572	9.39631	9.03874	9.04909	9.184	8.97861	9.14318	8.79954	9.19075	8.89522	8.83893	8.94177	8.74826	8.78364	8.76256	8.8145	8.89998	8.99827	8.99371	8.95881	8.92754	9.27298	9.0893	8.86298	9.18309	8.94392	9.1271
+	1	100	DTX3L=770088	8.50687	8.3338	8.57222	8.50369	8.38875	8.28753	8.31567	8.27631	8.30286	8.43163	8.35466	8.30019	8.41726	8.42465	8.50588	8.40743	8.73505	8.79153	8.80989	8.68372	8.3993	9.09163	8.67782	8.61319	8.37226	8.70274	8.51747	8.23658	8.4971	8.44383	8.41118	8.25539	8.34627	8.47237	8.4292	8.4327	8.27184	8.36654	8.61696	8.59814	8.30618	8.61987	8.66041	8.4521	8.20439	8.60456
+	1	100	DYNLT1=6350634	10.1905	10.9259	10.7744	10.271	9.63047	9.60177	10.2121	10.867	10.3043	11.0245	9.76648	9.82462	9.67591	10.0999	10.3423	9.77803	10.7601	11.0238	11.2122	10.972	10.1106	11.0126	11.1156	10.4747	9.88993	10.3155	11.0654	11.0306	10.5991	10.4945	10.6875	10.2192	10.2485	10.6196	10.6025	10.3445	10.1224	10.7019	10.6497	10.2527	9.98274	10.9654	10.9727	10.0546	10.3972	11.2243
+	1	100	EHD4=6400647	10.017	9.73508	10.3656	10.1456	9.43235	9.54588	9.3473	9.91134	9.73563	10.2053	9.38612	9.5239	9.72357	9.42987	9.66172	9.64279	11.4264	11.2387	10.8568	11.3286	11.0099	10.5438	10.8038	11.1014	10.8304	10.2759	10.3943	11.3399	11.2746	10.2501	10.3227	10.6307	10.5571	10.1287	10.1665	10.2234	9.82175	9.83234	10.0434	9.94656	10.1536	10.0455	9.86357	10.3014	10.5441	10.7102
+	1	100	EIF2AK2=2120079	10.9906	10.4815	10.8943	11.1498	10.6634	10.4051	10.0773	9.28754	9.70311	8.93598	10.421	10.269	11.1149	10.6849	10.2266	10.9162	12.8134	12.6041	12.5523	12.745	12.968	13.1262	13.3893	12.9788	12.4447	12.6596	12.2764	10.9211	10.9278	12.7118	12.297	12.5377	12.4342	12.6119	12.3705	12.5931	12.5386	12.5643	12.6371	12.6812	12.8561	12.6751	12.8668	13.263	12.8603	11.5406
+	1	100	EPSTI1=5700725	10.5676	9.81169	11.5158	11.2552	8.99532	8.98734	9.26459	9.18632	9.89812	9.65192	9.49274	9.52777	8.97834	9.2399	9.99993	9.4111	12.3755	12.4533	12.6792	12.6954	12.8382	12.8623	13.5301	13.105	11.9883	12.3705	12.5156	11.7509	11.5103	12.5053	12.2646	12.4288	12.534	12.5622	12.4517	12.7765	12.6872	12.5988	12.469	12.8041	12.6596	12.7018	12.2922	12.7304	12.4297	12.0885
+	1	100	ERICH3=4780475	8.01274	8.07177	7.9411	8.00415	8.01519	8.00665	7.98965	8.02033	8.06641	8.1066	7.97649	7.99602	7.91432	7.97692	8.05487	7.93014	8.17043	8.50584	8.31481	8.42574	8.32085	8.46059	8.44594	8.28626	8.05094	8.12295	8.20915	8.02269	7.97375	8.0256	8.04511	8.00184	8.00005	7.95707	8.0628	7.96436	7.98469	8.11349	8.14098	8.05933	7.91868	7.93835	8.06026	8.01303	7.92187	8.12842
+	1	100	EXOC6=7330196	9.2861	9.53475	9.89735	9.50031	9.31789	9.19963	9.42532	9.56137	9.27274	9.36112	9.37502	9.34472	9.37266	9.21626	9.19184	9.33491	9.60576	9.8744	9.43586	9.64335	9.83143	9.90743	9.94836	9.63241	9.54627	9.46922	9.70183	9.60562	10.0427	9.49049	9.75528	9.82747	9.47487	9.55264	9.49262	9.58669	9.3339	9.5234	9.35207	9.15058	9.28989	9.31315	9.3404	9.36705	8.73685	9.83774
+	1	100	FAM46A=3940133	9.24146	8.68186	8.79677	8.85536	9.16948	9.05528	9.20359	9.43071	9.06655	9.5421	9.02666	8.8223	9.71731	10.0209	9.60767	9.883	10.7456	11.1607	10.9927	10.8874	9.96416	9.87501	10.1791	9.51002	9.55634	10.0503	9.94935	9.70551	10.4051	10.0705	10.0078	9.38145	9.91698	9.89721	10.0632	9.5264	9.1883	9.74571	9.8547	9.13395	9.23871	9.95137	9.81361	9.45411	8.30641	10.5423
+	1	100	FANCL=6760110	9.45692	9.70394	9.6287	9.49443	9.0295	8.98367	9.16383	9.24673	9.10286	9.33379	9.04596	8.94402	8.89044	9.04035	9.1148	8.94112	8.94606	9.06307	8.95178	8.89716	9.13331	9.12728	9.09004	9.12611	9.28445	9.45771	9.55199	9.61248	9.51785	9.50884	9.45771	9.41574	9.54393	9.49418	9.29701	9.36404	9.34131	9.53156	9.34438	9.33275	9.37491	9.65205	9.39259	9.06446	8.98989	9.38568
+	1	100	FBXO6=3800398	9.71274	10.0226	10.5306	10.3564	8.93021	8.87738	9.29711	9.83805	9.42578	9.93171	9.35388	9.23762	9.19732	9.42066	9.46949	9.46624	10.4383	10.7204	10.6243	11.0971	11.2859	11.5153	11.5661	11.8649	10.8061	11.1729	11.5776	11.5193	11.0466	10.9817	11.4143	10.9204	10.5667	10.8343	11.092	11.0621	10.3965	10.7183	11.0942	10.7919	10.3899	10.7209	10.983	10.9141	10.1592	10.907
+	1	100	GMPR=3840400	8.25802	8.12865	8.25977	8.21319	8.33775	8.40666	8.25041	8.29883	8.32168	8.31788	8.34013	8.20748	8.22234	8.30423	8.34961	8.35438	8.36209	8.28819	8.38519	8.22032	8.77527	8.71113	8.58274	8.57092	8.42761	8.45996	8.46016	9.06544	8.71865	8.38974	8.46816	8.29459	8.41811	8.33636	8.46767	8.51952	8.72832	8.3162	8.40883	8.2484	8.42295	8.36307	8.47363	8.47452	8.82465	8.59824
+	1	100	GPR180=3180563	9.59931	9.58059	10.1069	9.68513	9.86475	9.66631	9.68861	9.4572	9.99745	9.55123	9.73394	9.69302	9.76079	9.68067	9.72922	9.83903	10.5151	10.3807	10.162	10.696	10.6442	10.7019	10.6966	10.4435	10.425	10.5064	10.7188	9.90373	9.86704	10.4669	10.6044	10.6702	10.5713	10.5271	10.2718	10.5705	10.3084	10.2704	10.5208	10.406	10.2286	10.2859	10.2428	10.7973	9.96399	10.2682
+	1	100	HELZ2=5960343	9.30714	8.92368	9.50884	9.35576	9.26214	9.22462	9.59767	9.83841	9.90518	10.2388	9.30513	9.19025	9.67359	10.5522	10.723	10.1269	12.4604	13.1728	12.5723	12.3276	12.1197	11.9968	12.4146	12.2514	11.345	11.4169	11.206	11.5696	11.8967	11.5221	11.936	11.2859	11.3542	11.6624	11.741	12.0216	11.5268	11.8531	11.4941	11.336	11.2371	11.4995	11.2818	11.2498	11.0677	11.6651
+	1	100	HERC2P8=840382	8.72398	8.68799	8.67409	8.76811	8.78194	8.80956	8.7116	9.04472	8.7122	8.82747	8.68794	8.79652	8.78307	8.87121	8.78814	8.88144	9.09988	8.84129	8.86974	9.17081	9.31428	9.29432	8.85323	9.27642	9.1334	9.19632	8.96529	9.30266	9.13898	9.02752	8.95222	9.15832	9.09199	9.03046	8.9881	8.93231	9.19221	9.14992	9.3404	9.22921	8.68537	9.23167	8.99884	9.16166	9.0777	8.94631
+	1	100	HERC5=5720482	10.4897	9.78107	10.2102	10.6377	10.3348	10.1793	10.3113	10.7024	10.9869	11.3294	10.3707	10.2972	11.2387	11.3375	11.2983	11.3302	13.2576	13.4182	12.8985	13.1806	13.3769	13.3738	13.7285	13.2957	12.6872	12.9237	12.6213	13.0458	13.4627	13.0071	12.7365	12.6973	12.6954	12.8802	12.6083	13.0826	12.6812	12.7218	12.7489	12.6474	13.1753	12.9489	12.7018	13.2049	12.8872	13.2576
+	1	100	HERC6=6860482	8.57409	8.4694	8.62745	8.48098	8.33682	8.38972	8.46423	8.32433	8.45399	8.52234	8.44107	8.49184	8.32859	8.45715	8.42512	8.3546	10.291	10.7856	10.3484	10.2458	10.6302	10.9959	11.1036	10.9856	10.2918	10.3479	10.6849	10.8713	10.4147	10.0812	10.1613	10.4591	9.97258	9.86164	9.90388	10.236	9.96498	9.83317	9.48939	10.0598	10.6776	10.2168	9.75011	10.764	10.4963	10.8713
+	1	100	HSH2D=6040647	9.69085	9.48739	9.42286	9.37735	9.94006	9.86733	10.4552	10.5183	10.1603	10.2997	9.99727	10.1485	9.8734	10.1799	10.1233	10.161	10.6398	11.5324	10.8282	11.0828	10.6265	10.5173	10.9126	10.7645	10.696	10.574	10.9259	11.9333	10.7689	10.4792	10.9001	10.9657	10.4008	10.5102	10.8163	10.7396	10.5309	10.6913	10.5873	10.8041	10.4016	10.4342	10.3605	10.9004	10.1276	10.9434
+	1	100	HSPA1B=3850433	10.3597	10.0879	10.3798	10.656	10.0564	10.0501	9.4691	9.63961	9.57627	9.99077	10.2164	10.3551	9.98486	9.99993	10.4474	10.2645	10.3236	10.4565	10.8754	10.4819	10.8029	10.6802	10.9464	10.8695	10.3028	9.81301	9.97829	10.2573	10.2649	9.87922	9.94118	10.2427	10.1954	9.91536	10.2292	10.0624	9.91601	10.298	10.3195	10.4124	10.6754	10.5955	10.481	10.4272	10.6044	10.4769
+	1	100	IDO1=380259	8.89925	9.06789	9.81773	8.51282	8.01845	8.0646	8.01332	7.90992	8.03778	7.92224	7.94718	7.90391	7.95861	7.98411	7.93634	7.80572	7.95717	7.84089	7.84477	7.97288	8.01572	7.95877	7.96139	7.95588	8.05606	7.87438	8.12545	7.95384	8.0029	7.88738	8.05829	8.07471	7.97281	8.02986	7.95536	7.98051	7.97626	8.0385	7.9868	7.8917	7.93575	8.08148	8.00758	7.93041	7.92984	8.00547
+	1	100	IDO1=5570711	9.18309	9.20296	10.3427	8.73904	8.10528	8.13375	8.19315	8.16345	8.17384	8.21172	7.96445	8.01764	8.08743	8.18929	8.1933	8.06869	8.27978	8.17946	8.04477	8.09534	8.21148	8.17598	8.21757	8.18141	8.1761	8.10682	8.10005	8.19027	8.13665	8.05956	8.03096	8.10019	8.0696	8.13353	8.17263	8.14398	8.22102	8.03999	8.06316	8.05717	8.04796	8.25016	7.98949	8.48462	8.23357	7.98428
+	1	100	IFI16=3870594	11.8722	11.4473	12.0623	11.8225	11.3683	11.1141	11.601	10.1312	11.6156	9.9418	11.3533	11.3856	11.4616	11.4328	11.4823	11.4388	12.6497	12.9237	12.5562	12.5914	12.1144	12.3129	12.3755	12.0077	11.9225	12.1498	11.9172	10.6381	10.0181	11.74	11.5424	12.2764	11.574	11.4632	11.3599	11.7999	11.2885	11.3	11.1694	11.603	11.4133	11.2746	11.1	11.3984	11.2197	10.0733
+	1	100	IFI27=3990170	8.10146	8.09823	8.28669	8.05585	8.12788	8.05235	8.42566	8.60488	8.62237	8.86392	8.16963	8.06911	8.16883	8.34629	8.60088	8.16237	8.75977	9.03412	9.16121	8.8261	9.68421	10.4338	10.4535	10.1918	10.5178	10.9405	11.759	11.4027	11.1854	11.0133	11.458	10.8493	10.4321	10.5198	11.05	10.9654	10.6447	10.6111	11.201	11.2394	11.3404	10.941	11.1578	11.4544	10.9401	11.0039
+	1	100	IFI35=2510220	9.97193	9.88407	10.3681	10.14	10.2044	10.4431	10.3615	10.7391	10.2755	10.5522	10.2948	10.3414	10.5236	10.4512	10.4506	10.3356	11.952	12.3654	12.081	12.0421	13.0437	12.826	13.0503	13.1289	12.9418	12.9704	13.224	13.5743	13.224	12.8494	13.1522	12.9467	12.6412	12.7197	12.928	12.9533	12.5662	12.5504	12.9146	12.6392	12.6872	12.436	12.4181	12.8471	12.3533	13.1234
+	1	100	IFI44=2570300	9.51219	9.54024	9.53525	9.57289	8.41209	8.38712	8.65418	8.54211	8.95337	8.63064	8.53512	8.40152	8.69926	9.15962	9.31464	9.01003	11.5482	12.0472	11.9434	11.8584	12.212	12.876	12.8066	12.625	11.8911	12.5582	12.625	10.8029	10.2641	12.476	12.316	12.6392	12.2092	12.534	12.2006	12.7718	12.0241	12.326	12.3804	12.3098	12.2193	12.3469	12.0996	12.6474	11.9626	11.1491
+	1	100	IFI44L=3870338	8.47747	8.50129	9.14632	8.98249	7.95839	7.95585	8.13229	7.99736	8.19129	7.9865	8.01501	8.00512	8.0724	8.35452	8.49075	8.18113	10.2419	11.601	11.2928	11.1837	11.7721	12.7807	12.8323	12.5504	11.1541	12.3867	12.7765	13.0262	12.1723	12.7282	12.4215	12.745	11.5557	12.395	12.2497	12.7958	10.6983	12.1528	12.0892	12.0865	10.8813	12.1156	11.7084	12.0717	10.7391	12.5622
+	1	100	IFI6=1010246	8.87714	9.12719	9.05058	9.02486	9.10501	9.04289	9.11462	10.0144	9.32628	10.0713	9.31346	8.95204	9.38303	9.44624	9.4421	9.23406	11.1549	11.1947	11.0849	11.3683	12.5377	12.7282	12.498	12.6453	12.9034	13.0555	13.3131	13.9931	14.0335	13.6508	13.4627	13.5234	13.2866	13.0604	13.3131	13.2185	12.527	12.7673	12.8623	13.0971	13.0384	12.6812	12.6812	12.8342	13.1454	13.7649
+	1	100	IFI6=5090215	11.1483	10.8366	10.8209	11.1534	11.5641	11.3367	11.1416	11.741	11.7037	12.0064	11.5628	11.2688	11.6868	11.5575	11.7731	11.8107	13.6767	13.4526	13.1262	13.6127	14.7983	14.7752	14.6565	14.6526	14.9552	14.4751	14.7036	14.6962	14.8202	15.0834	14.3984	15.0498	14.9437	15.0653	14.9923	15.0572	14.7407	14.6867	14.761	14.8708	14.8393	14.4902	14.4902	14.8846	14.7291	14.7245
+	1	100	IFIH1=4570441	10.4444	10.1153	10.668	10.5385	9.51094	9.39009	9.57498	9.23781	9.82144	9.40657	9.66809	9.4995	9.56549	9.7856	9.83039	9.58706	12.0253	11.977	11.6633	11.9464	11.8118	12.1077	12.0551	11.7958	11.2021	11.6194	11.4363	10.6011	10.5155	11.3343	11.3767	11.5767	11.2746	11.4406	11.0863	11.4888	11.5086	11.6362	11.3517	11.4657	11.5873	11.7491	11.5594	11.7244	11.6107	11.3082
+	1	100	IFIT1=2000148	8.74902	8.46184	8.48062	8.68974	8.14335	8.52026	8.24145	8.19739	8.17785	8.19012	8.36997	8.27186	10.9817	11.6615	10.3487	11.5305	13.4748	14.3903	13.7494	13.7945	13.224	13.8501	14.4143	13.561	12.2601	12.7978	13.0726	13.5134	12.8518	12.4852	12.192	12.9172	12.2264	12.0984	11.5305	12.6555	11.9127	11.9043	11.5406	12.3229	12.6712	12.269	11.9295	12.724	12.6022	12.9172
+	1	100	IFIT1=2690435	8.21106	8.19571	8.2233	8.21276	8.14262	8.3092	8.24593	8.38136	8.23228	8.27279	8.1787	8.07858	8.54879	8.74587	8.34794	8.64852	9.80764	10.1072	10.3929	10.1669	9.7062	10.4897	10.9065	9.78926	8.59756	9.31192	9.33333	8.16237	8.26087	8.8425	8.75298	8.86883	8.6078	8.62647	8.4775	8.70827	8.33201	8.58411	8.44383	8.64059	8.39044	8.60158	8.45508	8.25177	8.09568	8.46329
+	1	100	IFIT2=2600747	9.63648	8.69696	9.37899	9.63215	8.37735	8.38618	8.46935	8.7103	8.30837	8.32281	8.53386	8.54517	10.6243	11.4758	9.93503	11.2326	11.6624	12.6474	11.7185	12.3533	9.40939	10.3084	9.80222	9.84718	9.17529	10.2219	9.75911	9.87907	9.27053	9.80905	9.1613	9.31369	8.70543	9.26832	8.96485	8.90691	8.55816	8.74883	8.7615	8.56632	8.68128	8.50844	8.4434	8.32105	10.1452	8.18781
+	1	100	IFIT3=1500280	8.23734	8.23256	8.34627	8.16437	7.90376	7.91056	8.127	8.03305	8.05801	8.06374	7.9669	7.89285	9.04289	9.58525	8.97502	9.41212	10.9583	11.9179	11.4904	11.7275	10.7931	11.2212	11.3906	10.9545	9.44358	10.0653	10.3711	10.7689	9.14883	9.33401	9.18083	9.23673	8.58634	8.64606	8.64419	8.70573	8.07617	8.47581	8.25673	8.27998	8.85395	8.25116	8.02017	9.11278	8.31846	8.50393
+	1	100	IFIT3=520408	8.38367	8.34703	8.33756	8.36724	8.19095	8.30957	8.21697	8.11092	8.21025	8.36205	8.28976	8.25917	9.37949	9.99341	9.23197	9.7762	11.3408	12.2749	11.9402	11.9068	11.2092	11.8595	12.286	11.0697	9.51144	10.5473	10.9863	10.6054	9.5574	9.6866	9.6101	9.80238	9.14795	9.28579	8.67	9.16058	8.594	8.74996	8.64648	8.58175	8.31056	8.37752	8.25857	8.81392	8.18162	8.33
+	1	100	IFIT3=6510170	8.37592	8.16529	8.3587	8.4254	8.14229	8.26629	8.22855	8.21695	8.10841	8.15559	8.21218	8.20258	8.71988	8.98685	8.60018	8.97825	9.72523	10.3339	10.0823	10.0334	9.13991	9.85687	9.94622	9.20403	8.44051	8.83226	8.86023	8.36148	8.25786	8.54548	8.42556	8.48096	8.35322	8.34944	8.2107	8.34032	8.28131	8.32496	8.13048	8.26788	8.30541	8.09817	8.15672	8.3279	8.29389	8.1723
+	1	100	IFIT5=4890327	8.28779	8.33072	8.42836	8.25968	8.05161	8.04103	8.31038	8.20698	8.26906	8.21961	8.32267	8.06812	8.67648	8.91867	8.66182	8.82362	9.34415	9.52539	9.40391	9.42578	8.95808	9.10934	8.9986	8.78833	8.55881	8.79838	8.96985	8.73756	8.74403	8.85184	8.77319	8.58561	8.67619	8.86577	8.73183	8.90923	8.65123	9.03694	8.66606	8.78467	8.94989	8.80508	8.43425	8.64299	8.13443	9.00926
+	1	100	IFITM1=5360156	10.7072	11.1512	10.3938	10.8169	9.47843	9.65831	10.5285	11.1854	10.4228	10.7606	9.81558	9.73969	10.4688	11.4831	10.9763	10.6025	12.1077	12.3584	12.2557	12.0064	12.8714	13.2604	12.9369	13.1182	13.3131	13.4461	13.6831	13.654	13.9822	13.8018	13.736	13.2293	13.4592	13.6932	13.63	13.5268	13.6831	13.5992	13.6865	13.5365	13.7322	13.4268	13.3647	13.5134	13.4526	13.8054
+	1	100	IFITM2=1230767	12.3065	12.3309	12.0566	12.0717	11.0745	11.1807	11.692	12.5377	12.01	12.6596	11.0006	10.9389	11.1534	12.0641	12.2426	11.1541	11.6512	12.1401	11.92	11.2537	12.2323	12.1723	12.0865	11.9179	12.3602	12.1778	12.6083	12.9443	13.2049	12.2922	12.2585	11.75	12.0222	12.0176	11.7632	11.2418	11.7675	11.7155	11.8343	10.6492	11.1388	11.0892	11.6749	10.7385	11.625	11.625
+	1	100	IFITM3=6650242	9.0962	9.22131	8.85244	9.11334	8.31811	8.52592	8.43749	8.54548	8.37148	8.3836	8.3452	8.43522	8.20939	8.44777	8.42878	8.29536	8.44766	8.966	8.6066	8.7565	8.9633	9.41019	8.84921	9.09301	8.78149	8.96686	9.0342	9.04567	8.7948	8.61889	8.52033	8.42109	8.61958	8.40369	8.37095	8.24383	8.80071	8.48509	8.37065	8.34144	8.99321	8.32794	8.39776	8.45049	9.97426	8.69538
+	1	100	INPP1=6660315	9.98925	9.68244	9.75789	9.94022	9.38368	9.27533	9.42198	10.1254	9.67414	10.2972	9.39222	9.19025	9.596	9.79925	9.98388	9.63101	10.1953	10.1736	10.4657	10.3934	10.0892	10.2317	10.5041	10.2686	9.94057	10.1507	10.7256	9.98454	10.495	10.1887	10.2172	9.74012	9.74571	9.93171	10.1328	9.87455	9.42113	9.47956	9.69	9.45411	9.30813	9.46155	9.38325	9.23415	8.35021	10.1061
+	1	100	IRF1=6250064	10.5502	10.2625	11.4794	10.745	10.8121	10.9157	10.9138	11.2943	10.3001	10.9346	10.6944	10.7014	11.692	12.1256	11.9795	11.752	12.05	12.0228	11.959	11.6492	11.625	11.485	11.5785	11.43	11.6184	11.9955	11.9089	11.1683	12.1778	12.336	11.9272	11.5749	11.7481	12.4533	12.0293	12.0077	12.0396	12.4325	11.9237	12.0892	11.6935	12.1144	11.5863	12.0318	11.4269	12.2294
+	1	100	IRF7=1470382	8.51606	8.44556	8.59009	8.48285	8.65755	8.71696	8.78952	8.95111	8.86284	8.88944	8.67426	8.79139	9.27426	9.33861	9.20902	9.1984	10.8169	11.1373	10.711	10.7895	11.2903	11.5031	11.1591	11.3155	11.5415	11.1171	11.1652	12.5874	11.4431	11.1621	11.1128	11.9943	11.1675	11.2552	11.3873	11.3475	11.2229	11.525	11.3732	11.277	11.5845	11.2911	11.2259	11.8343	11.0909	11.4841
+	1	100	IRF7=6400176	9.99709	9.24323	10.1879	9.99478	10.5633	10.449	10.5818	11.0348	10.8094	11.0106	10.5088	10.249	11.6309	11.8449	12.0344	11.679	13.3769	13.9055	13.3827	13.1101	13.8426	13.5849	14.519	13.8092	13.2543	13.3458	13.3706	13.7494	14.1723	13.7612	13.957	13.4182	13.3485	13.8501	13.7945	13.9788	13.6094	13.9675	13.9675	13.4732	13.5234	13.5814	13.4799	13.7107	13.178	14.1236
+	1	100	IRF9=2000022	10.5343	10.54	10.8067	10.5014	10.4466	10.3666	10.524	10.6908	10.4494	10.7651	10.569	10.6611	10.7678	10.8163	10.861	10.9863	12.2938	12.7304	12.5604	12.297	11.741	11.9043	12.084	11.8744	11.9464	11.7622	11.9992	12.336	12.0486	11.8957	11.6959	12.1805	11.9856	12.2048	12.1667	12.1965	12.0551	12.2601	12.0769	12.2177	12.5357	12.6195	12.2048	12.6555	12.5289	12.9123
+	1	100	ISG15=2100196	9.61607	9.7348	9.23673	9.92829	9.50394	9.20082	9.37178	10.5024	9.39083	10.1452	9.93909	9.44147	11.0971	11.3923	11.0964	11.6576	13.6727	13.8092	13.6057	14.3298	14.6272	14.0601	14.5273	14.8393	14.5712	14.7036	14.7483	14.8347	14.8436	14.4496	14.7369	14.3827	14.1804	14.1374	14.4221	14.3373	13.9822	14.1482	14.2321	13.8951	14.2396	14.0048	14.1162	14.2544	14.2434	14.4061
+	1	100	ISG20=6330132	11.6184	11.5039	11.5612	11.8353	13.4662	13.4461	13.6198	14.141	13.5301	13.9495	13.6094	13.3101	13.6024	13.957	13.6439	13.7001	14.4751	14.4703	14.761	13.9606	14.5346	13.9456	13.3706	14.2471	14.2544	14.3984	14.2698	14.4751	14.7836	14.7654	14.4864	14.3754	14.5637	14.6063	14.567	14.7836	14.3788	14.531	14.5429	14.4496	14.2544	14.3599	14.3754	14.3564	14.2242	14.4902
+	1	100	ITPR1=3990646	9.68629	9.39176	10.1818	9.65141	9.1727	9.0076	9.83517	9.87377	9.94057	9.94709	9.25732	9.36471	8.99371	9.72922	9.7444	9.21285	9.2233	9.89379	9.44624	9.41123	9.66305	10.416	10.3974	9.78511	9.3412	9.77214	9.87752	10.2516	9.78317	9.82188	9.49322	9.69603	9.53633	9.53327	9.33125	9.25795	9.15311	9.56315	9.27918	9.22973	9.11306	9.44696	9.35956	9.10235	9.13203	9.97258
+	1	100	KARS=5340291	10.5578	10.6624	10.7245	10.6619	10.1688	10.0852	10.1604	10.7585	10.2557	10.7725	10.1209	10.4543	10.1883	10.1953	10.3265	10.298	10.4508	10.358	10.2674	10.3709	10.4021	10.4004	10.5443	10.3614	10.139	10.115	10.3316	10.5818	10.7728	10.1701	10.133	10.183	10.0537	9.97948	9.97795	9.96601	9.71429	10.0202	10.1673	9.83841	9.61373	9.8491	9.86297	10.082	9.77745	10.3323
+	1	100	KAT2A=4830301	10.111	9.76472	10.4945	10.0767	9.97074	9.94522	10.1582	10.2098	10.067	10.3213	9.82269	9.55395	10.2694	9.92096	10.0903	10.2541	10.0981	10.1715	9.92973	10.0122	10.2619	9.80701	10.0466	10.3113	9.97999	10.0043	9.78256	9.70242	10.4583	10.0575	10.0599	9.46461	10.0145	10.2678	10.0351	10.3163	10.0672	10.366	10.2764	9.87781	10.6022	10.2214	10.111	10.1036	10.2018	10.5464
+	1	100	KCTD14=2940632	8.17235	8.13668	8.26228	8.21517	8.31511	8.17409	7.9828	8.24599	7.99919	8.10528	8.1345	8.18301	8.22603	8.2364	8.23533	8.16398	8.35335	8.43761	8.65097	8.37156	8.2877	8.51118	8.74575	8.49722	8.26597	8.26309	8.4553	8.47218	8.22574	8.24864	8.26907	8.21026	8.26005	8.24283	8.35304	8.15314	8.16247	8.29209	8.27084	8.15571	8.18525	8.11556	8.21936	8.32291	8.23235	8.11835
+	1	100	KIR2DL3=3140242	7.88519	8.29079	8.17975	8.11623	8.09487	8.02309	8.3285	8.37563	8.32615	8.49556	8.04031	7.9688	8.06091	8.36187	8.36496	8.02596	8.434	8.58683	8.57284	8.40337	9.39176	9.4216	9.49939	9.26388	8.84273	9.00814	9.05838	8.25818	9.37412	9.22556	9.23708	8.74665	8.86187	9.07731	8.98718	8.81138	8.37962	8.87271	8.68728	9.66823	8.29912	8.63899	8.36644	10.4073	7.98088	8.13908
+	1	100	KIR2DL4=2140719	8.35666	8.23503	8.31509	8.04422	7.99789	8.01511	8.06282	8.14732	8.06701	8.13336	8.06761	7.96813	7.94996	8.08121	8.0486	8.04271	8.19059	8.1681	8.2561	7.99692	8.52416	8.37485	8.32226	8.23207	8.29778	8.20087	8.28168	8.14287	8.09788	8.30051	8.37395	8.09349	8.0691	8.31319	8.25318	8.09257	8.34267	8.19467	8.20042	8.38525	8.10789	8.13199	8.07621	8.71672	8.05087	7.98543
+	1	100	KIR2DL4=2900360	8.28488	8.19275	8.23439	8.25875	8.28163	8.33437	8.34186	8.31979	8.39957	8.37363	8.31802	8.24428	8.29626	8.40238	8.35106	8.24377	8.55445	8.59528	8.59731	8.52007	9.3323	9.47869	9.3601	9.29128	8.94129	8.9297	9.04826	9.07284	9.42319	9.17581	9.12359	8.7012	8.9259	9.07216	8.90707	8.86315	8.67075	8.88059	8.5396	9.52154	8.30152	8.50022	8.31761	10.1684	8.86044	8.35954
+	1	100	L3HYPDH=1300719	8.44771	8.72517	8.46957	8.47503	8.5188	8.7116	8.41369	8.12599	8.31974	8.25027	8.48059	8.54304	8.39972	8.44962	8.37309	8.49023	9.0792	9.42342	9.36182	9.36797	9.5083	10.6391	10.0233	10.1054	8.8438	9.23771	9.35966	8.44177	8.34843	8.84537	8.80599	8.89645	8.79677	8.61683	8.66312	8.77917	8.58911	8.66661	8.55309	9.02289	8.47515	8.51419	8.47985	9.01995	8.36871	8.08439
+	1	100	L3HYPDH=5820471	8.38768	8.6491	8.59268	8.41008	8.44492	8.42465	8.42923	8.44215	8.42243	8.50428	8.36614	8.44932	8.29758	8.55072	8.44218	8.40642	8.84764	9.07731	9.36124	9.09033	9.18808	10.1909	10.0914	9.7394	8.62213	8.92896	9.54991	9.22858	8.83384	8.89212	8.87865	8.96574	8.52651	8.7059	8.75406	8.82028	8.48317	8.63724	8.54455	8.79301	8.30322	8.66069	8.51861	8.86584	8.27114	8.65636
+	1	100	LAMP3=520059	8.502	8.38906	8.5021	8.42314	8.509	8.56411	8.45481	8.59415	8.45356	8.43094	8.41906	8.50292	8.58693	8.39268	8.484	8.49904	8.89114	8.70481	8.50495	8.61343	9.12139	9.04087	8.77693	9.03726	8.59117	8.48226	8.52455	8.96023	8.83428	8.45013	8.57206	8.57029	8.55698	8.57003	8.5926	8.59607	8.89146	8.66871	8.54621	8.64648	8.86828	8.68061	8.42401	8.97816	9.42401	8.89476
+	1	100	LAMP3=7320546	8.58011	8.48445	8.43087	8.27778	8.10912	8.30678	8.10537	8.11366	8.22585	8.1191	8.15446	8.06489	8.05928	8.20078	8.19446	8.05142	9.49928	9.50522	8.53579	9.12186	10.0933	10.1026	9.36424	9.85906	8.88016	8.80785	8.59009	8.50649	9.22388	8.69055	8.54251	8.82069	8.67015	8.53185	8.37122	8.82258	8.90526	8.5054	8.23307	8.86812	9.3412	8.74996	8.35818	9.4914	10.1586	9.78959
+	1	100	LAP3=3290292	11.1862	11.1908	12.3552	11.9782	11.0526	11.1984	11.0614	10.4742	11.2688	10.8141	11.1664	11.331	11.5121	11.3699	11.6269	11.4831	12.6231	12.7038	12.3552	12.5743	12.9489	12.8494	12.9214	13.0997	12.6537	12.7471	12.8197	12.2828	11.9328	12.5486	12.6083	13.0678	12.7101	12.5486	12.5782	12.8361	12.514	12.5468	12.6213	12.7594	12.2365	12.6516	12.4499	12.9586	12.4551	12.4
+	1	100	LAP3P2=4570164	8.73456	8.85057	8.89266	9.24249	8.79004	8.98759	8.55577	8.50264	8.56904	8.10246	8.71949	8.84694	8.87801	8.64414	8.69638	8.90714	9.74249	9.42389	9.40842	9.90005	10.0788	10.0448	9.95956	10.4205	9.56264	9.99393	9.38325	8.22877	8.64727	9.07887	9.13359	9.27965	9.15811	9.14409	9.17835	9.37168	9.80371	9.27364	9.25434	10.238	9.74702	9.51496	9.30892	9.94573	9.08258	8.42896
+	1	100	LAP3P2=4780044	9.38579	9.5323	10.2764	10.0392	9.27878	9.06038	9.337	9.14463	9.36785	9.41743	9.35641	9.2288	9.4888	9.5283	9.66278	9.49274	10.388	10.6918	10.6277	10.5092	11.1233	11.4473	11.6492	11.3965	10.3398	11.0591	11.175	10.4325	10.1541	10.6723	10.9181	10.8383	10.5944	10.6733	10.5821	10.7277	10.5048	10.9328	10.7524	10.6818	10.1988	10.6715	10.5459	10.4707	9.80416	10.4173
+	1	100	LGALS9=5090632	7.94994	8.07376	8.32448	8.13079	8.01183	7.96134	8.20882	8.17861	8.2679	8.1766	7.99258	8.09425	8.04129	8.26121	8.14548	8.10205	8.37119	8.51913	8.43126	8.24714	8.9164	8.76064	8.77476	8.68217	8.62569	8.54274	8.68358	9.75135	8.77797	8.52534	8.51664	8.5863	8.21493	8.22414	8.44196	8.09972	8.05486	8.09144	8.22234	8.06636	8.13967	8.01086	8.26242	8.0274	7.9325	8.08953
+	1	100	LGALS9=840431	8.39114	8.22679	8.63852	8.44646	8.35294	8.2308	8.34386	8.3599	8.41602	8.45304	8.43822	8.16748	8.59777	8.3865	8.48304	8.24813	8.65549	8.64434	8.49506	8.55613	9.58358	9.32296	9.44466	9.37256	9.25034	8.91438	9.32895	10.3811	9.27897	8.81941	9.01712	9.19902	8.46828	8.53772	8.7593	8.48602	8.31302	8.41335	8.3834	8.18189	8.09	8.3968	8.28925	8.18094	8.01048	8.28676
+	1	100	LGALS9B=1440192	8.1836	7.98841	8.25829	8.16209	8.11364	7.99909	8.19973	8.40308	8.17932	8.31058	8.03342	8.06746	8.07905	8.19675	8.19745	8.05426	8.32516	8.30854	8.27013	8.25786	8.54432	8.54064	8.68849	8.50611	8.4562	8.19824	8.5527	8.35967	8.27933	8.29129	8.38237	8.24846	8.06118	8.19574	8.27522	8.12091	8.10973	7.93477	8.09471	8.02777	8.07541	8.09118	8.10748	8.07453	7.96981	8.23067
+	1	100	LOC100129334=6020367	8.18169	8.00204	8.20432	8.17999	8.29422	8.28875	8.28505	8.14487	8.15371	8.1945	8.27327	8.11052	8.4762	8.41255	8.3184	8.55885	8.56372	8.5919	8.4156	8.59376	8.44878	8.4112	8.32892	8.44225	8.49659	8.38412	8.26112	8.07913	8.22104	8.25057	8.34292	8.12981	8.46549	8.38749	8.48732	8.30559	8.62816	8.34601	8.46241	8.58399	8.55573	8.40856	8.37865	8.61904	8.15615	8.2483
+	1	100	LOC100130828=1580750	8.26394	8.23897	8.19498	8.28722	8.29847	8.30191	8.44644	8.58282	8.47893	8.65227	8.51543	8.27934	8.2678	8.38086	8.52746	8.48512	8.60986	8.79993	9.01084	8.67218	8.47387	8.56597	8.72219	8.72579	8.51872	8.76095	8.63861	8.3349	8.91286	8.85252	9.05555	8.45718	8.68997	9.09208	9.03494	9.01311	8.44083	9.05981	8.8018	8.80911	8.78958	8.73842	8.59437	8.87453	8.25366	9.06387
+	1	100	LOC100131253=6590762	8.27374	8.16589	8.20889	8.19242	8.22898	8.14297	8.22643	8.16436	8.28572	8.1612	8.27441	8.35686	8.45918	8.36214	8.23361	8.28876	8.26514	8.25394	8.24208	8.22684	8.42338	8.36882	8.25396	8.2264	8.29166	8.35325	8.21255	8.23082	8.15798	8.1918	8.26136	8.05916	8.32205	8.23766	8.34705	8.21739	8.29395	8.20099	8.29056	8.33692	8.28115	8.13984	8.27876	8.30123	8.12859	8.31094
+	1	100	LOC100132513=3120594	8.46455	8.31741	8.344	8.2902	8.36694	8.36197	8.30501	8.26367	8.2357	8.25509	8.43544	8.32061	8.13525	8.26723	8.25614	8.44649	8.35468	8.38857	8.33255	8.55149	8.86657	8.53641	8.37687	8.54752	8.43761	8.4496	8.37535	8.88649	8.63728	8.41933	8.41222	8.49105	8.33771	8.40032	8.39867	8.37835	8.58823	8.51562	8.52078	8.26483	8.30322	8.2885	8.37078	8.59994	8.3448	8.36272
+	1	100	LOC442261=4670039	8.32441	8.1648	8.22957	8.38419	8.1208	8.25656	8.21369	8.14209	8.29642	8.32436	8.21982	8.15089	8.29338	8.17751	8.22369	8.29626	8.22987	8.29901	8.34464	8.158	8.34714	8.30597	8.22606	8.37144	8.33729	8.20087	8.26838	8.63903	8.28056	8.20182	8.33852	8.1464	8.31675	8.2971	8.17949	8.22544	8.24354	8.28231	8.30231	8.23102	8.9119	8.28339	8.28017	8.08153	8.30434	8.26357
+	1	100	LOC646823=5860537	8.42723	8.123	8.19129	8.21083	8.26027	8.35149	8.33441	8.21649	8.2357	8.39467	8.19524	8.33567	8.36661	8.3709	8.26832	8.27835	8.47442	8.39485	8.33738	8.25481	8.42911	8.38238	8.42677	8.39053	8.37773	8.4443	8.54377	8.43273	8.22012	8.22007	8.43471	8.15367	8.25462	8.41201	8.24356	8.39225	8.67625	8.58217	8.354	8.59838	8.2712	8.30457	8.37963	8.64299	8.46853	8.54192
+	1	100	LOC649431=6620053	8.17397	8.18408	8.32161	8.13804	8.37357	8.28908	8.51872	8.43469	8.38335	8.46935	8.5117	8.42745	8.75166	8.67455	8.60878	8.6701	8.84129	8.6934	8.86015	8.67437	8.46338	8.76445	8.97903	8.65341	8.58096	8.62416	8.98964	8.63456	8.78794	8.70808	8.8776	8.93661	8.44592	8.67789	8.94851	8.84393	8.6863	8.76326	8.80221	8.92559	8.76426	8.8589	8.97888	9.05067	8.14915	9.18642
+	1	100	LOC728216=6860180	8.18081	8.34173	8.24869	8.24719	8.19204	8.3613	7.97495	7.97213	8.07083	8.26262	8.13565	8.25638	8.18366	8.4076	7.98025	8.29069	8.66531	8.60152	8.40841	8.67759	8.90285	8.74079	8.6945	8.83039	8.71412	8.43283	8.4394	8.66775	8.83226	8.41556	8.19756	8.27678	8.43988	8.39815	8.32797	8.59689	8.34019	8.5672	8.31107	8.2826	8.22255	8.35845	8.59843	8.31856	9.095	8.4052
+	1	100	LOC729669=1410707	8.10381	8.11931	8.0617	8.04953	8.05562	8.11881	8.16498	8.08464	8.29531	8.09893	8.05155	8.13315	8.17542	8.37077	8.22369	8.2808	8.27605	8.43712	8.41307	8.46487	8.43386	8.22221	8.20573	8.17859	8.25169	8.29379	8.23904	8.15251	8.1577	8.24813	8.19607	8.20268	8.21662	8.17818	8.20316	8.07545	8.19377	8.15179	8.1787	8.22643	8.12429	8.13421	8.20274	8.09578	8.15346	8.0513
+	1	100	LRRC3=1010600	8.42263	8.37948	8.41811	8.39915	8.56664	8.59629	8.3769	8.49677	8.37103	8.40127	8.41606	8.50457	8.68832	8.43281	8.45878	8.52455	9.12516	8.63619	8.57924	8.62188	8.87586	8.55617	8.49377	8.74996	8.72736	8.42058	8.48994	8.41949	8.81608	8.4743	8.47928	8.354	8.50357	8.45137	8.45455	8.36265	8.35363	8.3604	8.3625	8.46065	8.45783	8.41403	8.56376	8.27512	9.31075	8.23954
+	1	100	LY6E=4890270	10.2849	10.3929	10.3867	10.2723	10.3815	10.3745	10.2735	10.6069	10.44	10.7817	10.1252	10.2145	10.5074	10.3009	10.4963	10.2344	11.4608	11.694	11.4187	11.4124	12.3098	12.2468	12.2092	12.3983	12.6851	12.3212	12.9704	13.8913	12.8022	12.1197	12.4655	12.8645	12.2828	12.105	11.9819	12.0446	12.1401	12.1887	12.1611	12.2778	12.6913	12.5015	12.2439	12.8217	12.2337	12.8784
+	1	100	MAK=1440044	8.09536	7.88719	7.97243	8.40192	7.9542	8.00803	7.94048	7.94158	8.00697	8.02975	8.01599	7.90662	7.9554	7.91502	7.93809	7.99558	8.12166	8.19106	8.05623	8.4825	8.09473	8.21284	8.08226	8.20185	8.02666	7.93561	7.84661	7.99509	8.02154	7.94499	7.92465	7.90209	7.93589	7.95508	8.00048	8.0628	7.93492	7.89369	7.91277	7.94333	7.83957	7.88553	7.95645	7.97995	7.89875	8.00547
+	1	100	MAK=5290100	8.63598	8.68319	8.6616	8.5091	8.19744	8.25593	8.20413	8.17904	8.11513	8.20312	8.1297	8.2477	8.06704	8.24642	8.30139	8.23821	8.47922	8.5959	8.51158	8.59694	8.37972	8.40026	8.42836	8.20283	8.12592	8.25672	8.2483	8.40192	8.19585	8.33604	8.24455	8.26178	8.32164	8.19856	8.25502	8.23579	8.09958	8.13695	8.31223	8.39941	8.18763	8.24458	8.2645	8.19746	8.18108	8.1981
+	1	100	MAP3K8=1470215	10.6223	10.0329	10.3732	10.2667	9.25484	9.06092	9.83143	9.73195	9.89346	9.65141	9.46774	9.46069	9.31441	9.50559	9.56234	9.30892	10.3058	10.1466	10.0441	10.0815	9.82777	9.8064	9.78224	9.88369	9.655	10.1441	10.0996	9.41322	9.7086	10.3207	9.97461	10.007	9.74204	10.0582	9.80518	10.2653	9.68013	10.3289	9.56937	10.0042	9.30556	9.7818	9.30275	9.44248	8.55873	9.42414
+	1	100	MGP=940735	8.21991	8.10969	8.05334	8.14519	8.26027	8.17283	8.2862	8.36073	8.28147	8.35174	8.15775	8.18036	8.36187	8.31074	8.28855	8.26977	8.2223	8.27243	8.3445	8.24261	8.33486	8.33112	8.32931	8.28118	8.34858	8.31685	8.23328	8.20431	8.22072	8.15621	8.2957	8.20246	8.22104	8.28418	8.33038	8.23055	8.77239	8.29147	8.28443	8.36999	8.20053	8.15387	8.18273	8.26141	8.17643	8.20414
+	1	100	MICA=1430288	9.03755	9.23861	8.85014	8.86193	8.66682	8.646	8.93763	9.41322	8.8261	9.14854	8.77852	8.72207	8.64843	8.95689	8.82237	8.60854	8.81696	9.10846	8.99542	8.97194	8.79408	8.93159	8.73982	8.83139	8.75091	9.16346	9.01268	9.08865	8.72511	9.00858	9.00139	8.77442	8.54391	8.7994	9.03694	8.77072	8.822	8.97194	8.89159	8.68962	8.73165	9.17685	8.85926	8.80426	9.2208	9.32008
+	1	100	MICB=3170064	9.6144	9.3748	9.49619	9.60097	10.2939	10.176	10.0466	10.698	10.0999	10.6903	10.2348	9.93271	10.3956	10.3001	10.0541	10.227	11.2387	10.8129	10.1507	10.9927	11.0266	10.4073	9.98602	10.8351	10.6457	10.5537	10.3436	10.9398	11.3391	10.873	10.5155	10.2901	10.4616	10.3823	10.539	10.3715	10.2156	10.2477	10.4552	9.90211	10.1797	10.028	10.2311	9.94638	9.83657	10.5973
+	1	100	MOB3C=7560471	9.19352	8.76445	9.18105	9.19851	9.01585	9.03953	9.36683	9.79104	9.58805	10.0328	9.20174	8.94368	9.39597	9.58935	9.69162	9.26987	10.6136	10.7408	10.5433	10.5894	10.209	10.1864	10.4517	10.1776	9.88771	10.2	10.1485	9.81214	10.2219	10.2653	10.1313	9.51747	10.0728	10.3427	10.3572	10.2065	10.1098	10.6302	10.2935	10.1496	10.1686	10.5175	10.3184	9.86689	10.0561	10.6147
+	1	100	MOV10=6580484	8.93701	8.81017	8.98341	8.74127	8.5374	8.60177	8.52882	8.73223	8.54309	8.82862	8.47744	8.49257	8.50879	8.55266	8.54144	8.54167	8.81404	9.24841	8.9672	8.93661	9.25763	8.8425	9.21428	9.34203	9.09172	8.87801	8.96954	9.80533	9.20444	8.73144	9.00884	8.92582	8.6329	8.63246	8.73404	8.52234	8.81232	8.83161	8.68139	8.42327	9.13835	8.61124	8.5863	9.07565	8.73203	9.22619
+	1	100	MRPL17=6660270	11.2537	11.6059	10.9614	11.4062	10.9686	10.8332	10.861	11.7854	11.0099	11.5795	10.9464	10.4298	11.0313	11.1977	11.1207	10.9488	11.4256	10.8225	11.3195	11.3932	11.4179	11.1761	11.1645	11.4544	11.2076	11.4115	11.5749	11.692	11.646	11.5351	11.2696	10.8287	11.2467	11.3227	11.2285	11.0185	11.2028	11.4099	11.3932	10.9004	10.934	11.3615	11.5692	10.7501	11.1366	11.5212
+	1	100	MRPL44=450468	9.93234	10.6049	9.85009	10.1002	9.81229	9.71646	9.85289	8.92061	9.69147	8.9862	9.82023	9.95856	9.74453	9.87593	9.7512	9.7495	9.90805	10.1091	10.5965	10.2515	10.1132	10.6287	10.6307	10.4993	10.1639	10.3728	10.6492	8.93062	8.72851	10.3216	10.3445	10.6599	10.0386	10.4828	10.6391	10.8247	9.77076	10.5319	10.5823	11.2037	10.2032	10.8551	10.6828	11.3326	10.279	9.47073
+	1	100	MX1=1690066	11.0793	10.3776	11.2364	10.934	10.7029	10.659	10.7339	10.8961	10.229	10.6013	10.4977	10.3113	12.1965	12.4	12.3917	12.0112	14.4787	13.7718	13.9382	14.7369	14.5938	13.5402	13.9347	14.5023	14.761	14.5993	14.1277	14.6228	14.9857	14.644	14.2983	14.4787	14.5752	14.5637	14.6912	14.8846	14.5107	14.519	14.4496	14.4663	14.5596	14.5147	14.2661	14.5993	14.519	14.6962
+	1	100	MX2=5490470	9.02769	8.89241	9.29916	8.96422	8.48307	8.54309	8.61277	8.75867	8.47562	8.58368	8.5584	8.65397	8.39406	8.6064	8.44556	8.56524	10.7204	11.681	10.8742	10.7479	11.4803	11.7802	11.8085	11.4397	10.2684	10.4073	10.1665	10.6629	10.2625	10.1608	9.71204	10.0334	9.63518	10.0006	9.40978	9.93797	9.60851	9.76734	9.47892	9.62314	10.2986	9.5152	9.42236	10.2108	10.2976	10.0061
+	1	100	MYD88=4560576	9.30048	9.35923	9.65192	9.31485	9.33893	9.39083	9.64633	9.84223	9.45613	9.64226	9.25434	9.53351	9.60576	9.83143	9.65692	9.57709	10.1937	11.4045	10.7524	10.5948	10.1459	10.3723	10.5971	10.3858	10.0741	10.2104	10.3986	11.0039	10.3216	9.93846	10.0302	10.1103	9.58128	9.66878	9.65309	9.63606	9.25752	9.45486	9.55868	9.13991	9.22239	9.40255	9.26912	9.41263	8.83922	10.0178
+	1	100	MYH3=1070541	8.31033	8.36145	8.53352	8.43897	8.50789	8.39718	8.52873	8.71645	8.52	8.93474	8.52075	8.28379	8.49579	8.53069	8.64067	8.53953	9.44624	9.18287	8.86922	9.37949	9.33265	9.02011	9.03962	9.21555	8.82812	8.84578	8.7406	8.35002	9.32356	8.91631	8.83536	8.39036	8.74266	8.72838	8.97098	8.79503	8.33854	8.8621	8.68918	8.23277	8.29844	8.62811	8.49184	8.18354	8.06899	8.99345
+	1	100	NABP1=4260253	10.0585	10.2751	10.5735	10.1135	10.0578	9.9924	10.2605	9.911	10.1745	9.71705	10.1624	10.2255	9.41785	9.68287	9.72717	9.5239	10.5175	10.6421	10.955	10.6307	10.4695	10.6739	10.8656	10.7413	10.5454	10.6333	10.9312	10.02	10.0184	10.5419	10.7029	10.9386	10.8563	10.8061	10.7873	11.1965	10.5	10.7678	10.6928	10.745	10.571	10.6923	10.6243	10.7672	10.7261	10.1956
+	1	100	NAPA=1580373	8.50074	8.54848	8.43721	8.50129	8.64172	8.64749	8.50665	8.64827	8.48595	8.47136	8.59896	8.74084	8.75298	8.62322	8.54184	8.64536	8.75874	8.90994	8.91055	8.87359	9.3166	9.38899	9.38624	9.19415	9.28524	8.93301	9.24038	9.93926	9.40006	9.0777	8.97398	9.20933	8.87392	8.79301	8.8953	8.88328	8.82105	8.74883	8.55309	8.59151	9.13368	8.92217	8.72468	9.1271	8.62535	9.0785
+	1	100	NBN=3610343	9.6695	9.8393	10.4012	9.812	9.49455	9.47584	9.67033	9.62368	9.78009	9.82593	9.76618	9.71513	9.48105	9.6572	9.69658	9.67288	9.84749	10.1209	9.95691	10.0636	9.62103	10.2849	10.3396	9.90905	9.61879	9.9094	10.0501	9.91761	10.1673	10.0353	10.1719	10.2625	10.0424	10.0016	10.0092	10.2356	9.77606	9.91862	10.072	9.94836	10.0288	10.1111	10.0675	9.83705	9.58059	10.196
+	1	100	NBN=6110753	8.44157	8.48927	8.70737	8.53878	8.52608	8.48624	8.468	7.98219	8.65016	8.16356	8.56874	8.44744	8.3474	8.37077	8.51039	8.39143	8.45895	8.52467	8.55108	8.56435	8.54479	8.88944	8.82006	8.80106	8.54089	8.65298	8.61176	7.99111	8.04559	8.4777	8.65964	8.52052	8.39638	8.49068	8.50244	8.59418	8.2431	8.52068	8.57685	8.52898	8.21107	8.57935	8.34856	8.86417	8.08342	8.08776
+	1	100	NFKBIE=540139	10.9577	10.4219	11.2983	11.065	9.06307	8.96493	9.15704	9.15351	8.97449	9.01189	9.06592	8.86952	9.0647	9.15682	8.98702	9.04233	9.77486	9.93144	9.5734	9.89903	9.52655	9.66658	9.65805	9.75027	9.52126	9.82117	9.81467	9.24684	9.42297	9.67166	9.64633	8.99708	9.33333	9.4676	9.43378	9.50123	8.9672	9.19642	9.21295	9.01295	9.02352	9.03369	8.99208	8.69331	8.25525	9.08124
+	1	100	NOSIP=6180408	10.3867	10.6263	10.1749	10.2525	10.9567	10.9953	11.1621	11.272	10.4725	10.8436	10.7723	10.8986	10.8106	10.745	10.6983	10.9138	11.0546	11.1629	11.3294	11.1778	11.0146	11.2326	11.4589	11.2777	11.4381	11.5005	11.4758	11.8911	11.3236	11.1962	11.1394	11.2544	11.175	11.0466	11.1233	11.0064	11.2052	10.9138	11.1792	11.2658	11.5491	11.2122	11.1207	11.3367	10.9881	11.1736
+	1	100	NRBP1=430239	8.54313	8.6212	8.8468	8.40278	8.62983	8.65549	8.72524	8.74	8.70455	8.56199	8.61822	8.58153	8.71598	8.70596	8.75463	8.64398	8.93368	9.26511	8.97759	8.92171	9.18062	9.09136	9.18328	9.18236	9.20852	8.91303	9.11647	9.40327	9.03686	8.93109	9.09897	9.11792	8.88419	8.95261	8.94553	9.02973	8.67749	8.88458	8.87446	8.86044	8.99321	9.03227	8.75071	8.94631	8.17502	9.25892
+	1	100	NT5C3A=3940520	11.9143	11.0835	11.0896	11.2762	12.2135	12.0266	12.1414	12.9735	12.7695	13.4962	12.1132	11.6503	12.6101	12.5662	12.6353	12.3404	13.8204	13.3647	13.2604	13.5576	13.6367	13.7146	13.6767	13.2895	13.2841	13.1591	13.4592	13.5439	13.7828	13.3398	13.3706	13.1806	13.3398	13.0071	13.0117	12.9559	12.9418	12.6616	12.7429	12.4533	12.6083	12.395	12.6772	12.3755	12.3705	12.3883
+	1	100	NT5C3A=7000398	10.6813	10.4935	9.89235	9.92907	11.1584	11.0212	10.9856	9.49	11.5912	9.93234	10.6585	10.6047	11.3343	11.2221	11.3139	10.836	13.0424	12.2135	12.4447	12.5212	12.6636	12.8	12.4251	12.1949	12.2076	12.534	12.286	9.72497	9.80809	11.938	11.8522	11.8449	12.2453	11.655	11.754	11.2625	11.8658	11.6229	11.6819	11.6347	11.9349	11.4319	11.6576	11.0526	11.5666	9.56204
+	1	100	NUB1=6200672	9.62968	9.31671	10.5763	9.78736	9.11443	9.21409	9.5797	9.66587	9.6883	10.0413	9.35866	9.15001	9.24901	9.41645	9.55986	9.27855	9.63293	10.1964	9.76038	9.92766	9.88901	10.165	9.9429	9.9741	9.49877	9.97829	9.75495	9.84255	10.0107	9.98486	10.0321	9.66726	9.46812	9.79158	9.93234	9.62804	9.52817	9.82088	9.5925	9.50962	9.85487	9.91083	9.72078	9.85009	10.1441	10.3772
+	1	100	OAS1=1070767	8.03013	8.06519	8.09616	8.10556	7.99079	8.09044	8.15107	7.97764	8.22427	7.91357	8.31087	8.31026	8.2027	8.2133	8.16727	8.31528	9.09004	8.47876	8.52146	9.50548	8.47036	8.67613	8.57468	9.40991	8.53998	8.63219	8.3986	8.08085	7.99198	8.14673	8.34414	8.79343	8.05693	8.16957	8.42055	8.60649	8.20287	8.24155	8.17091	9.15552	8.28115	8.29052	8.27798	9.83454	8.12648	7.96293
+	1	100	OAS1=1090390	8.68635	8.75354	8.76268	8.63637	9.53883	9.28107	9.65421	10.3244	9.12271	9.8213	9.33101	9.14388	9.60044	9.75965	9.33333	9.37735	11.0621	11.0813	10.5295	11.1721	11.505	11.6567	11.1954	11.3399	10.9303	11.5296	11.618	12.2764	11.8064	11.5604	10.8807	11.1821	10.8282	11.0039	10.6963	10.598	10.3841	10.7282	10.6203	10.1452	10.1205	10.6971	10.7369	10.0537	9.41996	10.764
+	1	100	OAS1=3450180	8.77712	9.00094	8.74312	8.66289	9.89631	9.81344	9.715	10.4895	8.88743	9.32895	8.70017	8.46954	9.97829	9.91409	9.0132	8.68537	10.9217	11.1106	10.2105	9.00711	11.9369	11.9845	11.0725	9.43562	11.2107	11.8298	11.0957	9.55714	11.9498	11.602	10.6512	8.95833	11.1683	11.3277	10.5725	9.20541	10.8825	11.1156	10.4681	9.17551	10.6611	11.0433	10.4925	8.91486	10.858	10.8417
+	1	100	OAS1=7040035	8.76819	8.76866	8.79314	8.67668	9.42864	9.54064	9.20923	10.1157	9.11226	9.6845	9.45552	9.32032	9.5985	9.38124	9.12009	9.44646	10.6442	10.5409	10.4986	11.2522	11.1621	11.1954	10.9634	11.2754	10.6955	11.2341	11.1792	11.9707	11.2559	10.8146	10.528	11.0245	10.6317	10.3805	10.5846	10.5268	10.227	10.2922	10.573	10.6487	10.2188	10.1553	10.5078	10.3766	10.2302	10.6833
+	1	100	OAS2=1570156	8.25869	8.22587	8.41227	8.16437	8.30854	8.21885	8.48574	8.46435	8.39391	8.75029	8.28678	8.29174	8.67212	8.68482	8.5949	8.61046	9.21079	9.66488	9.51066	9.26738	9.67033	9.63802	10.0191	9.57524	8.88542	9.07788	9.81136	10.1083	9.53217	8.94148	9.27821	9.27855	8.99128	8.86525	8.64794	8.77654	8.35056	8.68302	8.54455	8.41449	8.13394	8.31925	8.27279	8.15055	8.32496	8.5073
+	1	100	OAS2=2230204	8.69475	8.72693	8.8463	8.81949	8.99944	8.9627	8.96414	8.25857	9.1225	8.13201	8.97161	8.98007	10.3348	10.1699	10.0354	10.3984	10.9452	11.3114	11.3066	11.2146	10.5561	10.711	11.1064	10.8667	10.249	10.0254	10.4688	8.0277	8.15439	9.63114	10.0285	10.1083	9.71815	9.73672	9.99278	10.2454	10.1992	9.88743	9.76895	10.4707	10.0404	9.80981	10.0216	10.3414	9.52957	8.30752
+	1	100	OAS2=240722	8.33754	8.4266	8.5133	8.35922	8.65891	8.27337	8.50078	8.61827	8.61191	8.75577	8.42965	8.45907	8.65604	8.60722	8.47057	8.5202	9.77029	9.68774	9.38234	9.58446	10.0266	9.98355	9.69864	10.0186	9.89098	9.78317	9.79545	10.4865	10.0564	9.883	9.72261	10.2075	9.7818	9.85289	9.57316	9.44646	9.66991	9.78434	9.51849	9.37017	9.37698	9.91502	9.82339	9.21808	8.22352	9.47036
+	1	100	OAS2=7320561	10.8191	9.84371	10.8639	10.5758	11.2801	11.3043	11.1366	11.6615	11.416	11.8554	10.9184	10.6999	11.525	11.2876	11.3882	11.1454	13.2407	13.4556	12.5196	13.0117	13.7683	13.0678	12.9884	13.3246	13.2895	13.1023	12.8802	13.4732	14.1692	13.5743	13.3861	13.0997	13.4662	13.3341	13.4212	13.4696	13.4696	13.4926	13.4297	13.2322	13.616	13.5439	13.269	13.4627	13.517	14.1341
+	1	100	OAS3=10360	8.09507	8.06605	7.90585	7.9714	8.03201	8.0394	7.87057	8.01596	7.97739	7.97813	7.98097	8.02986	7.96316	8.08121	7.97394	8.05175	8.69678	8.33998	8.28346	8.52803	9.1454	8.54488	8.62941	8.81558	8.44076	8.28934	8.06214	8.07795	7.97079	7.92355	8.26609	7.99835	8.07319	7.9636	8.20635	8.05673	8.08784	7.98133	8.00087	8.47935	8.16675	8.01018	7.93718	8.25354	8.0129	7.90343
+	1	100	OAS3=990768	9.338	8.7056	9.29526	8.79107	8.67806	8.66995	8.5072	8.41529	8.6466	8.48098	8.46535	8.37215	8.79658	8.5694	8.68105	8.45455	10.6265	10.5904	10.2537	10.3917	11.6633	10.8417	11.4508	11.4526	10.634	9.7366	10.3858	10.1732	9.40605	9.55767	10.0877	10.6047	9.67618	9.4514	9.69085	10.0974	9.25474	9.28788	9.47301	9.62683	9.54627	9.09997	9.56666	9.75089	9.63504	9.11597
+	1	100	OASL=6280543	8.27472	8.09211	8.24684	8.2377	8.28963	8.22211	8.22762	8.09065	8.17573	8.1652	8.22525	8.16667	8.23299	8.22218	8.30503	8.24327	8.65492	8.7301	8.90699	8.87484	8.45008	8.82876	8.99337	8.87322	8.44209	8.45933	8.66434	9.18863	8.37904	8.40892	8.4684	8.3244	8.63388	8.25288	8.31388	8.42887	8.27003	8.26266	8.24661	8.29186	8.23388	8.23923	8.55178	8.27295	8.27986	8.21392
+	1	100	OASL=7650097	8.40846	8.39346	8.61534	8.43882	8.13178	8.13767	8.32651	8.22561	8.45659	8.51368	8.09459	8.11415	8.86733	9.26617	9.51346	9.04892	10.8424	11.6433	11.6136	11.2173	10.6792	11.1061	11.4922	10.9175	10.1043	10.1432	10.8197	10.9941	10.1646	9.68287	9.99093	10.1449	9.65972	9.51181	9.74866	9.69629	9.46685	9.24969	9.51924	9.38818	9.61221	9.26191	9.11268	9.63815	8.26932	9.81586
+	1	100	PAPD7=4730292	9.74893	9.28487	9.77183	9.79436	9.78926	10.0033	10.0154	9.52248	10.197	10.0288	9.89873	9.93378	9.99093	9.9672	10.1296	9.89363	10.8332	10.9447	10.7592	10.5705	10.4314	10.1608	10.81	10.131	10.4879	10.2423	10.2798	9.86542	10.3101	10.3584	10.464	10.3666	10.6702	10.7982	10.5396	10.7035	10.617	10.7342	10.4008	10.4431	10.8094	10.4796	10.4817	10.8343	10.6126	10.6085
+	1	100	PARP10=1090132	8.38074	8.3538	8.36778	8.21796	8.33042	8.23005	8.30319	8.36911	8.34078	8.45571	8.32541	8.17475	8.30905	8.51103	8.43596	8.38458	8.41075	8.80658	8.46373	8.65926	8.6815	8.62698	8.73444	8.72213	8.61551	8.55191	8.55361	9.7366	8.81791	8.65363	8.62583	9.38192	8.59117	8.79732	8.71527	8.79458	8.46278	8.55601	8.79877	8.67369	8.84544	8.89933	8.41471	9.24026	8.26932	8.90263
+	1	100	PARP10=2070059	10.2262	9.6291	10.2302	10.0126	10.1597	10.3155	10.1925	9.89873	10.21	9.89721	10.1222	10.2018	10.2255	10.2356	10.2219	10.4258	11.1764	11.5351	10.9856	11.1858	12.0421	11.601	11.692	12.1335	11.3715	11.3244	11.0212	9.91375	10.7209	11.2658	11.3975	10.8748	11.2364	11.5863	11.6503	11.667	11.5749	11.9807	11.8459	11.938	11.9155	11.7037	11.5434	12.0666	11.4803	11.4099
+	1	100	PARP10=3930601	8.43777	8.52612	8.52564	8.47503	8.52577	8.5001	8.44623	8.60325	8.51064	8.62539	8.34732	8.50548	8.53768	8.53817	8.50152	8.52474	8.76546	8.76281	8.58661	8.80214	8.92553	8.83075	8.92877	9.04367	8.92038	8.9156	8.94647	10.0976	9.2703	8.8743	8.84971	9.28466	9.00357	9.13557	9.0191	8.95228	8.93352	9.22169	9.09154	9.11581	9.22139	9.15231	8.97512	9.65763	8.20778	9.37212
+	1	100	PARP12=2340072	9.30376	9.19244	9.8064	9.38771	8.60177	8.56175	8.68292	9.02587	8.63592	8.94506	8.64217	8.502	8.9456	8.80277	8.71337	8.96686	10.1164	10.5818	10.0109	10.3316	10.1584	10.0939	10.241	10.3199	9.76344	9.78209	9.91502	10.7976	10.3929	9.67943	9.74979	9.75934	9.4954	9.40643	9.75254	9.56124	9.28435	9.35467	9.69698	9.16156	9.78736	9.30666	9.47391	9.86542	9.04161	10.3827
+	1	100	PARP14=4150692	9.65844	9.12689	9.85997	9.75864	8.92927	8.94314	9.14281	9.28466	9.26075	9.44612	9.2783	8.96627	8.9843	9.20902	9.26628	9.14825	10.9666	11.1729	11.0089	11.0238	10.694	10.9707	11.1463	10.5041	9.73394	10.2661	9.97646	10.3513	10.0323	9.90178	9.86193	9.93158	9.83975	9.85104	9.84594	9.57511	9.578	9.78972	9.88757	9.63934	10.3462	10.1941	9.92294	9.95263	9.63504	10.0658
+	1	100	PARP9=3140707	9.77577	9.60767	9.69993	9.96601	9.53327	9.77717	9.58922	8.74838	9.39664	8.65201	9.58473	9.88901	9.5011	9.57366	9.30387	9.64989	10.8819	10.7833	10.0845	10.7445	10.5701	10.9095	10.5473	10.725	10.2665	10.4282	9.81558	8.80658	8.97003	9.74041	9.86763	9.88099	9.77279	9.82653	9.56341	9.93831	10.4171	10.1335	9.92294	10.9577	10.947	10.6006	10.5638	11.0813	11.0095	9.45746
+	1	100	PARP9=5700735	10.3496	10.0107	10.9739	10.394	10.0111	10.0209	10.5716	10.5676	10.4702	10.4725	10.2897	10.2042	10.1116	10.3858	10.2513	10.2006	11.1483	11.7864	11.082	11.3741	11.0594	11.1337	11.0977	11.1121	10.779	10.8916	10.9346	11.5351	11.1638	10.7822	10.9392	10.9464	10.714	10.9059	10.6563	10.904	11.0112	11.2098	11.0019	11.0219	11.5193	11.699	11.0849	11.5268	11.4129	12.4111
+	1	100	PATL2=2970494	8.77558	8.61216	9.08384	8.85733	8.90342	8.88067	9.16463	9.13578	9.28291	9.32272	8.93709	8.90831	8.94098	9.0777	9.27445	8.97726	9.09172	9.12864	9.07301	9.04481	9.11325	9.14835	9.08597	9.1701	9.1042	9.20243	9.06092	9.37078	9.28632	9.34192	9.09556	9.28009	9.54104	9.55986	9.55946	9.6218	9.70592	9.64321	9.57681	9.32405	10.2737	10.0622	9.69767	9.83756	9.79158	10.0392
+	1	100	PATL2=4040367	8.25394	8.22587	8.35606	8.42774	8.17859	8.26719	8.41645	8.3641	8.32094	8.30442	8.18589	8.44318	8.30248	8.36277	8.34434	8.30746	8.32055	8.3955	8.30697	8.21618	8.21806	8.2556	8.24294	8.32954	8.33661	8.14209	8.25794	8.26295	8.44558	8.32991	8.29033	8.28459	8.23835	8.45197	8.34625	8.30034	8.31834	8.32868	8.32061	8.25369	8.40232	8.43922	8.15416	8.26014	8.853	8.48839
+	1	100	PATL2=4230056	8.73628	8.51023	8.86914	8.59965	8.68672	8.73031	9.14582	9.30365	9.05691	9.33159	8.8101	8.85395	8.82042	8.91553	9.02603	8.68313	8.78288	8.9889	8.78517	8.88542	9.04454	9.21326	8.88367	9.03694	8.94631	8.92259	8.94001	9.23641	9.77777	9.08965	9.17202	8.87008	9.37222	9.4139	9.36459	9.33811	9.26171	9.50262	9.35344	9.19953	9.49939	9.655	9.3211	9.54561	9.39235	9.95361
+	1	100	PGAP1=2640653	8.19459	8.25727	8.47148	8.30671	8.32357	8.30989	8.32974	8.31339	8.42286	8.44695	8.41975	8.25888	8.50052	8.30385	8.42635	8.46507	8.64743	8.67375	8.66707	8.81185	8.25927	8.4132	8.54021	8.42801	8.43105	8.36855	8.4403	8.49918	8.28663	8.42131	8.41014	8.21557	8.27422	8.30958	8.36265	8.44326	8.29993	8.38079	8.42981	8.24108	8.78398	8.25843	8.71067	8.34068	8.27065	8.51978
+	1	100	PHF11=1510196	11.4273	11.55	11.667	11.5633	10.6427	10.6342	11.03	10.2368	11.5278	10.9773	10.8979	10.8405	11.0419	11.0717	11.6107	11.1862	11.8999	12.3821	12.269	12.1498	11.8744	12.1904	12.266	12.2351	11.4704	11.9089	11.9475	10.8174	11.1578	11.7885	12.014	11.8331	11.6769	11.7999	11.992	12.063	11.7632	11.887	11.919	11.9544	11.9295	11.8343	11.9509	12.0064	11.8478	11.0668
+	1	100	PHF11=6100521	11.4169	11.7214	11.9413	11.7225	10.6828	10.6585	11.3784	11.8183	11.6069	12.0666	11.052	10.983	10.9389	11.4072	11.8009	11.3599	11.9556	12.5604	12.2764	12.212	11.8891	12.5156	12.272	12.1992	11.5547	12.0755	12.3899	12.4046	12.4029	12.2104	12.2378	12.171	11.7037	12.05	12.1861	12.3755	11.7449	12.2631	12.2207	11.9955	11.9179	12.2733	12.0512	12.3082	11.9481	12.4413
+	1	100	PHF11=6520110	8.27947	8.56128	8.48451	8.42047	8.21131	8.17736	8.37204	8.5631	8.41861	8.80989	8.28699	8.21469	8.25793	8.39983	8.43048	8.37673	8.30011	8.58301	8.65506	8.51705	8.44177	8.84559	8.5687	8.65167	8.28345	8.45352	8.71394	8.25553	8.3519	8.43971	8.51073	8.248	8.28702	8.32903	8.25557	8.30034	8.1275	8.35354	8.31417	8.27803	8.21206	8.28008	8.18578	8.16507	8.23813	8.37876
+	1	100	PI4K2B=4180403	8.47909	8.51067	8.44592	8.33514	8.37087	8.43695	8.42904	7.96839	8.36999	8.09128	8.52102	8.68045	8.29161	8.3601	8.38246	8.52898	9.38986	8.89146	8.88198	9.31464	9.1849	9.31346	9.04865	9.19713	8.86883	9.02335	8.34176	8.09815	8.05888	8.19433	8.40181	8.38576	8.30082	8.3317	8.45348	8.45493	8.59843	8.3023	8.45468	9.38335	8.99836	8.38931	8.08522	9.30256	8.09522	8.05326
+	1	100	PI4K2B=770047	10.4627	10.2597	11.0419	10.7219	10.4554	10.4312	10.7924	10.2483	11.3302	11.0192	10.7562	10.6554	10.5319	10.5193	10.9756	10.7096	11.7327	11.602	11.4749	11.7119	11.697	11.8669	11.816	11.8428	11.1085	11.1424	11.3114	11.2641	11.2037	10.944	11.3034	11.6661	11.2939	10.712	10.8874	11.5398	10.7534	10.6631	10.9346	11.0807	10.4819	10.686	10.7413	10.8735	10.8318	10.5835
+	1	100	PIGY=2320093	11.2736	11.8478	11.6097	11.3086	10.9875	11.0776	11.4694	11.4684	11.3811	11.1072	11.1248	11.2672	11.2356	11.3466	11.2467	11.1621	11.4367	11.6239	11.3286	11.401	11.6595	11.744	11.3956	11.5167	11.3642	11.5519	11.6386	11.4766	11.1814	11.4196	11.1821	11.601	11.4534	11.4526	11.3195	11.474	11.4571	11.6889	11.3383	11.5538	11.5005	11.7885	11.2935	11.5112	11.3334	11.5158
+	1	100	PLEKHG7=3460632	8.46263	8.17714	8.30878	8.26814	8.34444	8.44609	8.39632	8.33374	8.41008	8.49114	8.45758	8.51794	8.34417	8.37622	8.42665	8.32554	8.54635	8.61435	8.53405	8.78847	8.32947	8.40796	8.39202	8.36392	8.17047	8.35373	8.48918	8.44177	8.48385	8.55726	8.44201	8.25474	8.27028	8.48595	8.33388	8.39842	8.18833	8.51505	8.4031	8.54994	8.27327	8.35236	8.74703	8.26653	8.19293	8.57868
+	1	100	PLSCR1=3890609	9.596	9.92194	9.21141	9.46499	8.89212	8.84281	8.68957	9.0481	8.64447	9.01148	8.83578	8.65185	8.69722	8.8352	8.69926	8.84509	9.9173	9.70168	9.4399	9.72166	10.2172	10.6707	10.3943	10.1635	9.2382	9.85226	10.3277	10.245	9.9404	9.78331	9.64174	9.36626	9.26639	9.27227	9.03853	9.15438	8.85793	9.13321	9.01961	8.96894	8.31474	8.83584	9.05709	8.63933	8.5404	8.88475
+	1	100	PML=10136	8.55092	8.36713	8.46957	8.58626	8.57332	8.67403	8.69497	8.62997	8.49735	8.67115	8.66617	8.55569	9.21285	9.09319	8.91469	9.39577	9.31064	9.2524	9.10766	9.48486	8.95881	8.97701	8.91835	8.79664	8.7506	8.80877	8.55441	9.24125	9.15982	8.76546	8.8259	8.80454	9.0777	9.00476	8.79986	8.88803	8.84799	8.76426	8.87233	8.54361	8.49685	8.68192	8.73976	8.7126	8.44623	8.90333
+	1	100	PSMB8=3180026	10.5773	10.695	10.8411	10.8236	10.196	9.90455	10.5362	10.7706	10.3037	10.8112	10.4183	9.96855	10.2372	10.5255	10.5055	10.6218	10.4783	10.6372	10.5935	10.8185	10.7534	11.02	10.7672	11.0752	10.3231	10.411	10.6844	11.6097	10.8925	10.5794	10.4602	10.5889	10.4702	10.3211	9.88369	10.2844	9.886	10.023	10.0731	9.9931	9.58346	9.88616	10.3894	9.68588	8.45966	10.2067
+	1	100	PSMB8=3420632	11.8042	12.0064	12.1091	12.1283	11.3484	11.5584	11.5193	10.3201	11.4213	10.2828	11.6078	11.8298	11.5995	11.5005	11.4589	11.6899	11.8811	11.8649	11.8566	12.0782	12.1132	11.9795	11.959	12.192	11.953	11.7327	11.3584	10.3956	9.99709	11.3584	11.5328	11.693	11.4336	11.3375	11.4086	11.7509	11.322	11.2177	11.3724	11.4143	11.2559	11.1483	11.2482	11.8364	11.1845	10.2079
+	1	100	PSMB8=7210326	12.0769	12.1818	12.8829	12.4096	11.625	11.6959	12.0176	12.4621	12.0446	12.2337	11.9137	12.0512	11.8638	11.9089	12.0228	11.9578	12.014	12.2351	12.0266	12.3196	12.1498	12.1584	12.2874	12.4997	12.0152	11.7095	11.9943	13.2543	12.961	12.1335	12.0459	12.3671	11.9795	11.7574	11.9568	12.286	11.3699	11.6347	11.92	11.8308	11.401	11.5538	11.6585	12.0653	11.275	12.1887
+	1	100	PSMB9=1940180	10.1711	10.7183	11.2736	10.6312	9.62285	9.32122	10.1362	11.0057	10.1438	10.9023	9.90066	9.45525	9.59546	9.94436	10.2096	9.89128	9.68913	10.0147	10.3334	10.1408	10.2288	10.5236	10.3147	10.6396	9.70023	10.12	11.1807	11.5557	10.9766	10.4124	10.6983	9.9492	9.74127	9.92487	10.3815	9.70566	9.19484	9.83689	10.4051	9.10593	8.29415	9.48591	9.86043	8.8933	8.09939	10.3556
+	1	100	PSMB9=6450692	8.7116	8.93581	9.20285	9.25651	8.78211	8.69061	8.78268	8.83325	8.93491	8.85236	9.05691	9.20372	8.79699	8.88526	8.99852	9.29169	8.99478	8.97879	9.27426	9.33183	9.17431	9.47439	9.34962	9.74893	8.89933	9.18778	9.75285	9.53795	9.05331	8.86166	9.31755	9.41451	8.85509	8.75661	9.20802	9.22673	8.57705	8.81908	9.10028	8.8259	8.75997	8.82251	8.98776	9.10501	8.37698	8.7069
+	1	100	RBBP6=4180356	8.50997	8.34445	8.29415	8.42508	8.53024	8.54908	8.44782	8.05311	8.37843	8.06757	8.51985	8.39161	8.50653	8.38519	8.37507	8.46081	9.14775	8.74915	8.76026	9.04152	9.35187	9.21036	9.20892	9.30387	9.03022	9.18895	8.65954	8.08055	8.06864	8.61319	8.80447	8.86952	8.61771	8.93926	8.87045	8.86849	9.13686	8.72529	8.68482	9.3562	8.99636	8.82385	8.43614	8.93653	9.15079	8.12255
+	1	100	RBBP6=6900161	9.06487	8.76742	8.92871	9.15704	9.10152	9.1304	9.12854	8.77996	9.31693	9.04001	9.05125	9.08579	9.57096	9.46326	9.56964	9.61207	9.92956	10.0026	9.79725	10.0042	9.6866	9.57681	9.87724	9.67501	9.47083	9.53858	9.49151	9.70242	9.18726	9.4554	9.44002	9.98852	9.81542	9.68313	9.70551	9.85289	9.54664	9.7269	9.7515	9.49835	9.76427	9.58512	9.50975	9.69907	9.41796	9.47487
+	1	100	RBCK1=2510523	10.1604	9.67984	10.528	10.0791	9.77279	9.81301	10.0684	9.98254	10.0885	10.0845	9.73293	9.88032	9.81136	9.82202	10.004	9.71789	10.3316	10.7706	10.4773	10.2641	10.6594	10.5813	11.11	10.901	10.4579	10.3965	10.6477	10.6619	10.5733	10.1317	10.8476	10.0815	10.2352	10.2306	10.4705	10.595	9.92177	10.0955	10.366	9.92294	10.1252	9.98031	10.204	10.4049	10.3105	10.189
+	1	100	RBCK1=5820753	8.95261	8.90594	9.27007	8.85588	8.75476	8.75977	8.72699	8.94112	8.91597	9.06507	8.64299	8.61205	8.70773	8.65221	8.82806	8.65445	9.0314	9.1955	8.88152	8.97108	9.44027	9.07534	9.17393	9.37723	9.30938	9.07175	9.24991	9.75074	9.27725	9.09375	9.23802	9.11886	8.89615	9.084	9.19075	9.08202	8.93838	9.21566	9.11162	8.8914	8.84317	9.17231	9.04909	9.42765	8.29723	9.38325
+	1	100	RBM43=7560296	8.72061	8.43988	8.40066	8.57763	8.52061	8.47744	8.46019	8.12535	8.53116	8.1066	8.48858	8.58014	8.64563	8.58907	8.46385	8.65671	9.20552	8.94161	8.75721	9.1677	8.55365	9.07723	8.69856	8.79909	8.74795	8.66166	8.3983	8.07632	8.12913	8.19381	8.4926	8.3962	8.44895	8.49816	8.35907	8.54255	8.64899	8.39249	8.37421	8.61056	8.51243	8.36548	8.45888	8.77032	8.27164	8.1897
+	1	100	RERE=10008	9.55357	9.18115	9.57811	9.40978	9.23247	9.24462	9.51094	9.72441	9.63518	10.2432	9.45101	9.42319	9.30015	9.71678	9.90805	9.53339	9.60689	10.5352	10.1586	9.91617	9.29777	9.61483	10.0114	9.52261	9.3412	9.39597	9.39425	9.98994	9.79925	9.80579	9.69864	9.51698	9.38758	9.78972	10.0329	9.70311	9.30122	9.97896	9.88167	9.55917	10.3113	9.82282	9.95428	10.2384	9.90373	10.2599
+	1	100	RERE=1230347	8.96646	8.75715	8.94776	8.89522	8.6881	8.57667	8.94193	8.87801	9.00858	9.10459	8.82409	8.73557	8.77791	9.12621	9.19154	9.03236	9.1709	9.56523	9.47655	9.28053	8.72348	9.00994	9.34317	8.80077	8.79851	8.94647	8.97597	8.55681	8.7043	9.04194	9.184	8.846	8.73641	9.14952	9.27789	8.95448	8.87913	9.19046	9.14419	9.00201	9.59686	9.17	9.19352	9.26868	8.31374	9.15079
+	1	100	RIN2=6590445	8.10756	8.00204	8.09653	8.0002	8.00675	7.98962	7.96955	7.8839	7.83887	7.88461	7.90478	7.99602	8.00054	7.92678	7.84376	7.83936	8.34364	8.56559	8.30432	8.4946	8.00044	8.11022	8.01959	8.10435	8.0985	8.08635	8.0904	8.00102	7.8714	8.01233	7.92148	7.95509	7.86354	8.18264	7.98084	7.89926	7.89474	7.85805	7.98289	7.94525	7.99715	7.91942	7.95597	7.92682	8.09698	8.10437
+	1	100	RSAD2=3360343	8.29628	8.24523	8.24135	8.34682	8.24726	8.28934	8.20047	8.28423	8.22238	8.11982	8.23231	8.32341	8.68758	8.66307	8.42576	8.99777	11.1981	11.6269	11.2911	11.6069	11.6221	11.8669	12.4064	11.67	10.5033	10.8724	11.2122	8.2193	8.47406	9.82837	10.2607	10.7391	10.2776	9.89663	9.91961	10.3705	10.3447	10.0381	10.0353	10.5638	11.11	10.1614	10.201	10.8919	10.7125	8.84296
+	1	100	RTCB=5810632	10.6435	10.5917	10.6629	10.6754	10.4263	10.3382	10.1578	10.82	10.2583	10.907	10.2317	10.0161	10.5889	10.5055	10.3534	10.3547	11.1416	11.034	10.9016	10.8055	11.0957	11.1204	11.1469	10.9906	10.4605	10.4605	10.3594	10.88	11.1977	10.5133	10.421	10.3167	10.4575	10.3605	10.457	10.2553	9.84177	10.0431	10.3603	9.54024	9.75555	10.0448	10.1699	9.69907	9.90518	10.4276
+	1	100	RTP4=1450427	8.58911	8.91582	8.69189	8.63398	8.4863	8.45969	8.87446	9.21616	8.68217	9.00834	8.51225	8.39353	8.8878	9.38213	9.08367	9.03271	10.0374	10.5165	10.7199	10.347	9.60524	10.4307	10.5995	9.85718	9.44198	10.0258	10.5788	10.0114	9.89903	10.0268	9.87593	9.27704	9.5011	9.91375	9.81214	9.63908	9.62804	9.88993	9.7437	9.69907	9.46361	10.101	9.9415	9.30859	8.86619	10.0957
+	1	100	RUFY4=2640491	8.03371	8.11453	8.16983	8.03397	8.03971	8.0728	8.0889	7.99293	8.16609	8.10854	8.12268	8.07101	8.02895	8.21127	8.22676	8.06245	7.89894	8.18253	8.23653	8.00437	8.29595	8.09607	8.23836	8.07602	8.06357	7.93449	8.42514	8.03512	8.21517	8.22331	8.49094	8.14539	8.14913	8.2833	8.5775	8.3694	8.08924	8.28724	8.55108	8.63372	8.0864	8.20115	8.38562	8.25024	7.9246	8.25081
+	1	100	SAMD9=1240142	9.36471	9.3032	9.44624	9.4536	10.0768	9.88948	9.9079	9.65961	9.84629	9.52404	10.3236	10.1665	10.4959	10.6054	10.1379	10.7214	11.3567	11.3683	11.1064	11.741	11.1962	11.741	11.6328	11.401	10.8627	11.1807	10.8535	10.7873	10.3197	11.0002	10.957	10.8591	11.0015	11.1149	10.8458	11.2736	10.9978	11.0654	10.9563	11.0102	11.277	11.1721	10.9132	11.1322	10.6594	10.5224
+	1	100	SAMD9L=3170136	8.83964	8.43784	9.38648	8.90977	9.32486	9.3058	9.40888	9.57407	9.66658	9.80764	9.46848	9.51318	10.4535	10.3815	10.1929	10.5995	11.4457	11.5202	10.9434	11.697	10.9306	11.05	11.1193	11.1668	10.6507	10.8427	10.6913	11.667	11.5584	11.1022	11.2021	11.2403	11.0419	10.9966	10.8146	11.4624	11.628	11.646	11.3923	11.759	12.0906	11.938	11.674	12.1197	11.6295	12.1832
+	1	100	SCLT1=4070050	8.71315	8.68918	8.77232	8.68741	8.61866	8.63959	8.77736	8.59368	8.69271	8.73158	8.66941	8.69228	8.56782	8.62432	8.50608	8.61328	8.92986	8.80145	8.78893	8.99691	9.2061	9.18819	9.38325	9.10541	8.91477	8.95054	8.95968	9.18266	9.0451	8.89781	9.13797	9.06344	9.05258	8.90743	8.85214	9.00305	8.70749	8.77826	8.73994	8.65587	8.37501	8.71657	8.63445	8.53882	8.15216	8.68382
+	1	100	SHISA5=160731	9.72095	9.6907	9.45782	9.43814	10.9169	11.0566	10.6999	10.789	11.0587	11.157	10.6718	10.9141	10.9108	10.9538	10.9906	10.7019	11.6116	11.9832	11.3992	11.4414	11.9662	11.7195	11.6709	11.9455	12.2514	11.5324	11.6981	12.961	12.3486	11.7165	11.8654	12.2985	11.9249	11.6338	11.7864	11.8595	11.8728	11.6482	11.684	11.5873	12.0878	11.5333	11.5825	12.1084	11.7175	12.2571
+	1	100	SHROOM3=6280400	8.18795	8.01949	8.20703	8.15758	8.05392	8.10323	8.13817	8.01083	8.1621	8.12204	8.11447	8.07026	8.12516	8.09551	8.02681	8.11597	8.1204	8.18701	8.15733	8.02405	8.1917	8.31556	8.11686	8.20636	8.23602	8.24867	8.12501	8.16237	7.96345	8.23425	8.28034	8.1026	8.1562	8.29228	8.20316	8.1615	8.64719	8.3656	8.34632	8.26483	8.90994	8.4219	8.22607	8.6212	9.14952	8.06695
+	1	100	SHROOM3=6520561	8.29299	8.23213	8.03068	8.19652	8.11452	8.15781	8.09751	8.11622	7.99041	8.24981	8.15297	8.04846	8.08562	8.18822	8.21604	8.09077	8.24659	8.42606	8.38974	8.1828	8.17805	8.27211	8.2972	8.20885	8.29129	8.37117	8.35318	8.21322	8.32946	8.52175	8.44086	8.20535	8.64152	8.49532	8.49352	8.41929	8.53838	8.53998	8.60576	8.64502	8.87413	8.48178	8.46912	8.33653	8.26809	8.52357
+	1	100	SIGLEC14=1400593	8.88627	8.60764	9.55068	8.55821	8.43741	8.29041	8.51174	8.74932	8.45855	8.70505	8.54214	8.56608	8.49556	8.67251	8.41123	8.46992	9.40865	10.01	9.58154	9.45902	9.06048	9.56449	9.54117	9.39222	8.69099	9.26902	9.33031	9.4111	8.782	9.35052	9.05782	8.73294	8.30923	8.95204	8.8505	8.50829	8.17727	8.61798	8.76949	8.28514	8.249	8.42955	8.4539	8.07257	8.14966	8.45519
+	1	100	SLFN5=1240725	8.26914	8.10416	8.2115	8.20907	8.27975	8.3294	8.31813	8.30103	8.28446	8.33006	8.20573	8.37628	8.32173	8.50854	8.21702	8.20238	8.80822	9.82387	8.44378	8.96994	8.54799	9.50765	8.29912	8.49805	8.40194	9.1576	8.21255	8.82575	8.75476	8.97306	8.25334	8.5471	8.64028	8.91048	8.24248	8.5665	8.45985	8.8773	8.21356	8.29304	8.40837	8.58907	8.27153	8.52754	8.23117	8.76082
+	1	100	SMCHD1=3390689	8.43609	8.53912	8.59442	8.40823	8.70996	8.46243	8.57662	8.66472	8.47377	8.63095	8.6711	8.58254	8.56251	8.50621	8.46075	8.44193	8.83325	8.77892	8.42768	8.89468	8.73532	8.84694	8.46967	8.82646	8.77784	8.77013	8.6561	9.43133	9.06324	8.88504	8.57578	8.80822	8.86291	8.75767	8.77199	8.86966	8.90221	8.77374	8.61884	8.79966	8.87949	8.94034	8.41012	9.03064	8.48419	8.9678
+	1	100	SP100=4200240	8.82113	8.81999	9.04874	8.92299	8.79884	8.73706	8.96132	9.50434	8.73085	9.03457	9.01259	8.86952	8.83786	8.91942	8.66283	8.88968	9.42913	9.97695	10.0794	9.75725	10.4404	10.3802	10.9309	10.3889	9.71558	9.90841	10.2337	10.7678	10.6051	9.90552	10.1072	10.162	9.70821	9.61062	9.78857	9.90639	9.22029	9.25484	9.60851	9.04376	8.5479	8.927	8.83303	8.91683	8.1556	9.42826
+	1	100	SP100=4860161	8.56142	8.64167	8.72048	8.66967	8.50453	8.66144	8.48419	8.4653	8.40702	8.30088	8.61978	8.60736	8.58839	8.46856	8.37019	8.51883	8.70918	8.8243	8.73404	8.95054	8.73817	8.99844	9.11007	8.93846	8.59648	8.61162	8.74863	8.62105	8.33329	8.61024	8.54129	8.7287	8.74146	8.67381	8.48382	8.67143	8.45493	8.62406	8.62636	8.87523	8.50581	8.59781	8.59634	8.76852	9.33285	8.49091
+	1	100	SP100=6650541	9.70821	9.7133	9.63019	9.93719	9.55303	9.51647	9.29482	9.48663	9.06299	9.16736	9.75965	9.65232	9.43133	9.34317	8.95136	9.64775	9.89249	10.005	9.65421	10.1976	10.3849	10.8931	10.7099	10.5033	10.0319	10.1244	10.1929	10.5088	10.1545	9.87262	9.98031	10.5672	10.0778	9.80579	9.61991	10.2315	9.57838	9.58602	9.54714	9.5858	9.31203	9.40939	9.47326	9.79545	9.67274	9.46576
+	1	100	SP110=1340491	11.7731	11.5795	11.9306	12.0782	11.1373	11.0419	11.4749	12.0228	11.3533	11.6709	11.6779	11.4264	11.2114	11.6858	11.3873	11.5184	12.0692	12.4305	11.9237	12.225	12.4146	12.7365	12.6272	12.5723	11.9328	12.2048	12.3129	12.5895	12.7118	12.4198	12.1386	11.8847	11.88	12.0578	11.8947	12.1132	11.3533	11.8468	12.0052	11.3932	11.2037	11.6695	11.8783	11.5361	11.5776	12.0279
+	1	100	SP110=1990397	10.3122	9.74773	9.6059	10.4993	9.94836	9.87547	9.36207	8.32124	9.3665	8.21961	10.2368	10.1857	9.84993	9.56096	9.2688	10.176	11.1607	10.4512	10.1515	11.1645	11.0072	11.2482	10.7235	11.3767	10.6782	10.8789	9.82593	8.13323	8.2469	9.54755	9.92064	10.3982	9.98535	9.89616	9.72276	10.0167	10.8332	10.0074	10.0634	10.934	10.4747	9.60984	10.3986	10.836	10.4329	8.29222
+	1	100	SP110=3840593	11.1645	11.0779	11.4465	11.4091	10.5619	10.4417	11.0368	11.327	10.5571	11.0146	10.9647	10.7895	10.457	11.06	10.6487	10.8724	11.4766	11.802	11.4232	11.6166	11.7185	12.1555	11.7915	11.8522	11.2641	11.7205	11.5641	12.3671	11.8215	11.6289	11.3642	11.7129	11.1962	11.292	11.1058	11.3195	10.7309	11.0738	11.2111	10.6786	10.7146	10.9181	11.2842	10.9742	10.8296	11.3286
+	1	100	SP110=5870184	8.80187	8.69696	8.93109	8.86598	8.74248	8.73289	9.21212	9.29021	8.82812	9.13508	9.09681	9.03089	8.65501	9.00377	8.90317	8.85565	9.11657	9.78272	9.21326	9.51015	9.19692	9.56069	9.36797	9.38804	8.92792	9.44419	9.10028	9.79653	9.53821	9.83517	9.24228	9.75044	9.22139	9.4756	9.38368	9.63934	8.97341	9.4844	9.42802	9.20102	9.10054	9.26923	9.25444	9.48001	9.3514	9.76762
+	1	100	SPAG6=620438	8.26414	8.15597	8.29303	8.23859	8.08795	8.22599	8.17803	7.92302	8.25741	8.07621	8.19494	8.17132	8.22528	8.22532	8.21191	8.09721	8.3721	8.27712	8.35596	8.25098	8.69445	8.81164	8.9622	8.62579	8.4346	8.45091	8.66031	8.11541	8.13884	8.32739	8.45701	8.28152	8.35286	8.31752	8.29451	8.2102	8.43204	8.26435	8.34132	8.29426	8.44617	8.0585	8.20217	8.16955	8.40289	8.1247
+	1	100	SPTBN5=4050064	7.98851	8.07033	7.94357	8.05171	8.06094	8.1263	8.06705	8.16436	8.18462	8.0364	7.94718	8.02858	8.04608	8.10037	8.19367	7.98765	8.15399	8.38258	8.44258	7.97541	8.28662	8.34726	8.46409	8.17595	8.27347	8.43283	8.48621	8.05265	8.34398	8.51933	8.57626	8.2982	8.46423	8.46633	8.50807	8.46563	8.24235	8.6035	8.46443	8.16546	8.56789	8.59704	8.15672	8.27844	8.06464	8.60915
+	1	100	SQOR=6770707	9.09661	9.04134	9.47263	9.29033	8.97356	8.96305	9.08681	9.04646	9.03412	8.80625	8.84441	8.76268	8.97605	9.02905	8.97229	8.9558	9.26085	9.16979	9.1235	9.20892	9.70448	9.4763	9.40876	9.36267	9.28333	9.16196	9.21891	9.16991	8.81398	9.01776	9.15199	8.91704	8.91739	9.21025	8.99463	8.86424	8.96261	9.00337	9.26704	9.04718	9.32963	9.36604	9.21389	9.14082	8.99147	9.36482
+	1	100	STAP1=380201	10.7952	10.9654	10.5517	11.0119	10.2016	10.095	10.4449	9.69318	10.7524	10.0937	10.6999	10.7913	10.1541	10.4725	10.5924	10.81	11.1373	11.026	11.0427	11.4517	11.3501	11.7602	11.2285	11.5584	10.9519	11.2665	11.2459	10.3032	9.7934	10.956	11.05	11.4328	10.9763	10.7125	10.9377	11.1029	10.3726	10.5813	10.7115	10.725	10.3218	10.5561	10.6116	10.3634	9.9766	9.52016
+	1	100	STAP1=3870458	10.0507	9.82387	9.24614	10.2251	9.50394	9.59065	9.15921	8.08121	9.21957	8.23964	9.96517	10.28	9.45552	9.17301	9.22588	9.95907	10.7277	9.81378	10.0288	10.6728	10.9023	11.0153	10.5628	10.9144	10.3427	10.5616	9.35503	8.13508	8.1315	9.11647	9.37817	9.85274	9.41922	9.46473	9.43762	9.63475	10.1072	9.40807	9.57957	10.6196	10.2617	9.45089	9.82462	10.4863	9.63173	8.0985
+	1	100	STAT1=1820750	10.3934	10.1909	11.4713	11.0766	9.74311	9.73166	10.3521	10.2388	10.598	10.7822	9.93736	10.2028	10.4303	10.7072	10.6287	10.5965	12.0486	12.336	12.0421	12.0996	12.514	12.5683	12.9393	12.7743	12.4215	12.4413	12.7365	13.1101	12.5105	12.4586	12.6138	12.9443	12.4551	12.4215	12.6497	12.7136	12.0486	12.2585	12.4376	12.5604	11.8836	12.241	11.9272	13.1753	11.8459	12.6616
+	1	100	STAT1=2570079	12.2828	11.3767	13.0071	12.928	11.6184	11.5153	11.8566	12.1211	12.1414	12.395	11.9306	11.8669	12.6973	12.854	12.8342	13.0188	13.7945	13.6577	13.8686	13.902	14.1592	14.8515	14.9923	14.2661	13.8092	13.8875	14.1916	14.1723	14.2053	14.0148	14.6526	14.1162	13.9382	14.0378	14.2471	14.3713	13.7146	13.9419	14.1162	14.2281	14.0459	13.9162	13.7945	14.4864	13.7216	14.1657
+	1	100	STAT1=4810187	11.0928	10.4055	11.7665	11.3375	10.4773	10.5115	10.6362	10.9531	11.194	11.4571	10.6866	10.7347	10.6966	10.9089	11.1079	10.8143	12.993	13.2487	12.7938	12.9172	12.824	13.0141	13.2543	12.8784	12.5859	12.9369	13.1315	13.0071	13.269	12.8938	13.2293	12.8736	12.8872	13.1209	13.1963	13.4182	12.9725	13.2604	13.3159	13.4081	13.4081	13.4627	13.2158	14.1554	13.4081	14.0008
+	1	100	STAT2=130519	11.1652	10.2219	11.2672	11.1706	11.6642	11.603	11.5863	11.7338	11.8947	12.1653	11.6849	11.5361	11.9444	12.0027	12.1453	11.8595	12.8424	12.8985	12.4871	12.6616	13.0924	12.5249	12.8561	13.1023	12.8041	12.7156	12.4871	13.1697	13.7179	13.105	13.0481	12.8938	12.9809	13.1564	13.4362	13.5332	12.9008	13.3398	13.2049	13.0437	13.3274	12.9976	13.0287	13.5992	13.0555	13.68
+	1	100	TAP1=7330392	12.6537	11.8085	13.5365	12.7365	12.3636	12.2764	12.534	12.7765	12.4944	12.9533	12.476	12.2557	12.6751	12.7893	12.928	12.8	13.4556	14.0257	13.7945	13.5473	13.7828	13.8648	14.4751	13.9606	13.3514	13.2487	13.6767	13.8387	14.0718	13.5402	13.9309	13.3647	13.0876	13.2158	13.6267	13.6232	12.5504	13.1536	13.4627	13.1156	12.6695	12.896	12.961	13.3514	12.708	13.7001
+	1	100	TAP2=2650156	8.66312	8.51529	8.5361	8.63608	8.73798	8.72568	8.70495	8.73622	8.45963	8.56491	8.59349	8.51166	8.9354	8.63813	8.4578	8.74409	8.8359	8.7359	8.6901	8.89645	9.22131	8.80284	9.12897	9.14864	9.0352	8.77552	9.09004	10.1487	9.34529	9.04332	9.04996	9.23781	8.98275	8.9232	8.87661	8.67143	8.66356	8.85604	8.70888	8.97911	9.18662	8.84135	8.95329	8.78958	8.25969	9.06996
+	1	100	TAP2=3940477	9.42638	9.67091	10.6381	9.82175	9.51219	9.45273	9.85538	10.0161	9.72497	9.95561	9.64647	9.6074	9.72078	9.96136	9.75528	9.90227	10.0058	10.3139	9.96955	10.1157	9.82202	9.96586	10.3056	10.2141	9.66474	9.94776	10.4842	10.5907	10.3224	10.2561	10.4851	10.252	9.9268	10.303	10.5875	10.451	10.0959	10.5285	10.6619	10.4051	10.1608	10.494	10.431	10.7099	9.97846	10.9415
+	1	100	TDRD7=5310100	9.57865	9.48977	9.7068	9.64554	9.33926	9.32296	9.25724	8.85633	9.2862	8.73679	9.4763	9.39259	9.22777	9.4022	9.22723	9.34575	10.5613	10.6025	10.4858	10.6903	10.3768	10.7072	10.6312	10.5019	9.94804	10.3961	10.1095	9.2266	9.36901	10.1036	10.0794	10.0337	9.96051	10.0561	9.95461	10.1306	10.1276	10.2274	9.98388	10.0831	10.3419	10.2678	9.88048	10.3039	10.416	9.69085
+	1	100	TLK2=650438	9.37066	9.24462	9.54324	9.32872	9.17081	9.1454	9.24614	9.25068	9.22953	9.31485	9.30726	9.21869	9.15921	9.16403	9.2188	9.16048	9.62103	9.86238	9.71662	9.37711	9.689	9.63662	9.77731	9.51978	9.37623	9.36077	9.53525	9.46711	9.59977	9.41658	9.4498	9.6503	9.42913	9.54804	9.6636	9.43634	9.3103	9.54899	9.6283	9.69962	9.68674	9.5902	9.58333	9.72037	9.33171	9.50484
+	1	100	TMEM187=5260059	8.51783	8.68055	8.53153	8.59731	8.76841	8.76819	8.86081	9.36147	8.91913	9.23567	8.65919	8.46775	8.95841	9.05067	8.91988	8.8773	9.19394	9.0111	9.05453	9.05116	9.12317	9.01336	8.99147	9.09809	8.92313	8.86409	8.8505	8.45566	9.21265	8.95278	8.7862	8.40085	8.90986	8.89346	8.94989	8.70882	8.921	8.8933	8.86532	8.5194	9.06681	8.89966	8.73357	8.71469	8.13099	9.14745
+	1	100	TMEM187=6660307	8.4938	8.74895	8.5368	8.54664	8.72012	8.73375	8.87913	9.41889	8.98883	9.26488	8.68201	8.65248	8.96646	8.91486	8.98298	8.75166	9.09828	9.12573	8.93763	9.06446	9.01076	9.02819	8.99673	9.07459	8.83669	8.74319	8.85163	9.10857	9.27238	9.03297	8.81754	8.65277	8.89545	8.82028	8.89159	8.81761	8.60682	8.98195	8.83542	8.45421	8.7948	8.7974	8.69961	8.62544	8.78453	9.23426
+	1	100	TNFSF10=870202	9.78123	9.75223	9.77486	9.8984	9.43562	9.54092	9.80827	9.80238	10.0306	9.9447	9.85687	9.82239	10.4838	10.7723	10.2931	10.668	12.4288	13.0188	12.5034	13.1023	11.4632	12.0731	12.4741	11.8364	10.609	10.827	11.5873	11.2893	10.1006	10.4364	10.2348	10.8757	10.3092	10.2849	10.2688	10.4711	9.66054	10.4404	10.4933	10.2589	10.5693	10.779	10.4462	11.3625	10.3186	10.7004
+	1	100	TNFSF13B=4900435	8.90571	8.88856	8.93474	8.98249	8.69609	8.57384	8.76088	8.85762	8.8158	9.07438	8.58158	8.50516	8.59689	8.79434	8.98229	8.73647	9.46119	9.46119	9.7266	9.72441	9.83454	10.6011	10.8129	9.8664	8.98501	9.37159	9.95762	9.32417	8.94606	9.07959	9.12379	8.75166	9.0179	8.91769	8.64974	8.71344	8.78558	8.96065	8.65049	8.73464	9.35129	9.14419	9.0263	8.74605	9.63101	9.02914
+	1	100	TNFSF13B=6840020	9.43351	9.29504	9.34588	9.58396	9.16423	9.20254	9.23673	9.66082	9.36626	9.71646	9.1106	9.11854	9.2871	9.38943	9.52286	9.0889	10.3143	10.3084	10.4842	10.3668	10.671	11.3975	11.3559	10.6372	9.73597	10.0802	10.4721	10.0627	10.2828	9.94165	9.70381	9.70479	10.1176	9.71828	9.67106	10.041	10.1106	9.97999	9.911	9.96871	10.5794	10.4105	10.318	10.2513	11.0735	11.372
+	1	100	TRAFD1=1570129	9.18245	8.82379	9.30365	9.30144	8.66682	8.63924	8.77565	9.1065	9.01131	9.17976	8.94258	8.83832	8.97782	8.97726	9.05357	9.10633	9.36218	9.49443	9.34756	9.6226	8.867	9.03811	8.98076	9.20711	8.76852	8.89757	8.90473	9.1454	9.17341	8.92336	8.83348	8.98109	8.51645	8.78859	8.90773	8.6847	8.44017	8.77917	8.77533	8.48112	8.44258	8.71803	8.88129	8.7343	8.15346	9.2331
+	1	100	TRANK1=150400	8.82458	8.61706	8.86298	8.67823	8.99345	9.04429	9.10888	9.26923	9.18945	9.3523	9.06773	9.16571	8.96406	9.0889	9.07167	9.13639	9.40169	9.98294	9.53289	9.75343	9.90639	10.1098	10.3131	9.90503	9.74733	9.72717	9.86208	10.0802	9.94904	9.82117	9.9672	9.88963	9.82551	10.1721	10.1745	9.75343	9.54235	10.2209	10.0011	9.80518	9.85612	9.83886	9.93876	9.87922	9.41367	10.1478
+	1	100	TRIM21=6560075	9.30015	9.32394	9.78288	9.26704	9.07928	9.18945	9.32847	9.61178	9.30982	9.49274	9.02378	9.32532	9.48186	9.6022	9.61035	9.67359	10.6797	11.206	10.7728	10.8287	10.1032	10.364	10.5658	10.4561	10.1057	9.90805	10.5295	11.1807	10.388	9.57641	10.1474	10.3956	9.75358	9.48297	9.72549	9.71387	9.33777	9.40557	9.53339	9.42987	9.74571	9.37887	9.47451	9.97258	10.0164	9.89346
+	1	100	TRIM22=5960747	9.69767	9.41863	10.558	9.74486	8.39711	8.24322	9.12887	9.34962	9.11808	9.21512	8.76088	8.62426	8.68758	9.24528	9.11581	9.02802	9.61879	10.6594	9.85718	9.88727	9.81229	10.5078	10.4751	10.1188	9.23535	10.1046	10.0078	10.5619	9.64578	9.91469	9.49407	9.70551	9.01295	9.34087	8.97449	9.09023	8.52284	8.99803	8.79724	8.7773	8.22023	8.574	8.53252	8.77668	8.10453	8.99098
+	1	100	TRIM25=5260612	9.4572	9.00313	9.19921	9.04826	9.21512	9.02622	9.03412	9.42198	9.28445	9.67854	9.12223	9.07779	9.50962	9.55608	9.67675	9.54064	10.8003	11.0506	10.7337	10.8777	10.1055	9.91927	10.2703	10.2725	9.86093	9.97597	10.0313	10.625	10.2989	9.81744	9.86238	9.78374	9.65043	9.65706	10.01	9.64554	9.65463	9.68928	9.72166	9.28632	9.67591	9.7107	9.78736	9.4022	9.64566	9.94709
+	1	100	TRIM5=1660010	9.31247	8.94851	9.4627	9.08031	9.21357	9.06745	9.25412	9.3473	9.50097	9.62234	9.10558	9.00994	9.06716	9.24442	9.34109	9.10522	9.56424	9.8141	9.70023	9.55895	10.1103	9.99129	10.005	9.82039	9.78434	9.47931	9.85289	9.9341	10.135	9.65552	9.74041	9.85965	9.93113	9.48562	9.51949	9.52235	9.42297	9.41552	9.28031	9.66977	9.46588	9.13195	9.11268	9.09566	8.53775	9.25576
+	1	100	TRIM5=3710152	8.54176	8.37441	8.30607	8.43723	8.37529	8.30678	8.23791	8.14209	8.36788	8.27375	8.42543	8.29283	8.49875	8.3677	8.29444	8.31398	8.2896	8.35511	8.36414	8.47873	8.58352	8.43437	8.60042	8.65549	8.36568	8.55586	8.3043	8.23903	8.34253	8.31661	8.34533	8.4753	8.2484	8.33636	8.34406	8.43668	8.47208	8.33677	8.34691	8.43554	8.20548	8.41587	8.52666	8.28076	8.33939	8.14994
+	1	100	TRIM5=5910064	8.73171	8.59034	8.71568	8.84116	8.73258	8.629	8.69142	9.21586	8.76451	9.08149	8.74097	8.41759	8.72932	8.73357	8.75463	8.78223	8.99542	8.87263	9.04134	8.92193	9.06161	9.26704	9.37566	9.3138	8.94392	8.95235	9.10897	9.39494	9.27405	8.921	8.85762	9.19732	9.02828	8.86201	8.76534	8.81017	8.79434	8.63393	8.78002	8.56704	8.5573	8.68571	8.53352	8.83081	8.41811	8.65331
+	1	100	TRIM56=2510239	9.11171	8.64398	8.94098	9.26223	9.0125	8.897	8.82437	8.25952	8.90129	8.40294	9.04745	9.03536	9.22131	9.233	9.11027	9.41597	10.1032	9.82777	9.83805	10.2929	9.86733	9.78893	9.86026	9.98852	9.59005	9.82295	9.08803	8.06704	8.2363	9.08049	9.21285	9.38966	9.0523	9.12813	9.45423	9.30679	9.24091	9.31485	9.23971	9.4251	9.51106	9.09385	9.19912	9.42401	8.53046	8.59922
+	1	100	TRIM78P=150240	8.59368	8.49875	8.45837	8.77615	8.55103	8.54879	8.48799	8.36911	8.56532	8.38308	8.57257	8.51794	8.44674	8.38782	8.50717	8.565	8.8339	8.56318	8.80777	8.85229	9.01867	8.97927	9.11287	9.27676	8.8449	8.74575	9.00079	8.8075	8.44348	8.70264	8.64131	8.72802	8.67397	8.54773	8.5672	8.87676	8.49319	8.53436	8.40528	8.56071	8.19011	8.39521	8.49483	8.34337	8.59814	8.25081
+	1	100	TRMT1L=4890647	9.78544	9.5702	9.70049	9.65116	9.20649	9.12925	9.448	9.78959	9.71931	10.1299	9.27073	9.22473	9.17695	9.30155	9.66894	9.21577	9.51549	9.44547	9.33601	9.44901	9.6283	9.75105	9.90357	9.65552	9.43489	9.6866	9.88616	9.84749	10.0796	9.57561	9.6126	9.73549	9.59198	9.6495	9.63173	9.56204	9.46922	9.43721	9.5323	9.3581	9.45448	9.40364	9.2937	9.3601	9.28311	9.71678
+	1	100	TYMP=20452	8.65293	8.44069	8.59287	8.74335	8.25465	8.27779	8.31367	8.3599	8.46549	8.57175	8.36718	8.38225	8.37418	8.31453	8.42401	8.43682	8.53202	8.38431	8.58292	8.56233	8.52088	8.45065	8.7378	8.72089	8.59415	8.45996	8.67015	9.34327	8.40094	8.44338	8.6561	9.1347	8.54451	8.42036	8.60073	8.3981	8.43084	8.39249	8.56247	8.35961	8.44481	8.25741	8.36847	9.08039	8.13949	8.4801
+	1	100	TYMP=2350504	12.5822	11.5604	12.961	12.8895	11.1072	11.2951	10.8968	11.3599	11.9306	12.286	11.692	11.754	11.2582	10.7445	11.9464	11.7602	11.5893	11.4657	12.0152	11.936	12.0969	11.5538	12.469	12.4925	12.2323	11.7491	12.5434	13.178	12.7176	11.8584	12.8087	12.9559	12.3178	12.2207	12.9324	13.1482	12.3502	12.2439	12.8494	12.9467	13.0503	12.2527	12.6138	13.5576	13.0458	13.0555
+	1	100	TYMP=7650128	8.54292	8.45862	8.54688	8.69363	8.36428	8.37198	8.27967	8.2491	8.39903	8.81404	8.29059	8.33903	8.28793	8.27367	8.4688	8.32965	8.3234	8.31102	8.61187	8.56335	8.39981	8.36487	8.64338	8.71499	8.55497	8.31773	8.63745	9.58046	8.3665	8.37453	8.55336	8.90564	8.41132	8.38025	8.6131	8.63185	8.24654	8.59904	8.45975	8.34718	8.59499	8.331	8.36377	8.89204	9.3221	8.47949
+	1	100	UBA7=2850202	9.88865	9.40339	9.9016	9.8835	9.9931	10.0217	10.4526	10.5594	10.3249	10.4449	9.99961	10.0226	10.1738	10.3195	10.4267	10.0641	10.5357	10.9373	10.41	10.4812	10.9217	10.6151	10.9223	10.9985	11.0185	11.016	10.8678	10.9634	11.3131	11.1185	11.3179	10.8094	10.8174	11.194	10.8894	11.1899	11.0892	11.3025	10.8574	11.1638	11.2552	11.2575	10.9198	11.4749	11.2212	11.692
+	1	100	UBE2L6=2070170	12.4655	12.1568	12.527	12.6272	11.8554	11.8658	11.7509	12.5763	11.9719	12.6432	11.9391	11.5633	12.0077	12.297	12.2514	12.0421	13.3611	13.3341	13.2543	13.2322	14.1162	13.9055	13.5992	13.9235	13.4496	13.4116	13.4116	13.4926	13.9753	13.7001	13.5268	13.1937	13.503	13.6865	13.6508	13.6767	13.4899	13.6897	13.6127	13.5268	13.4329	13.5992	13.5134	13.6367	13.4116	13.8875
+	1	100	UBE2L6=7000368	9.11724	9.52126	9.75074	9.31942	8.81164	8.70285	8.98091	9.50262	9.15301	9.53733	8.87818	8.73835	8.87295	9.1118	9.18863	8.9097	9.67182	10.1593	9.98486	9.73338	10.5092	10.5055	10.6823	10.5557	9.5234	9.78495	10.6614	11.473	10.2735	10.0498	10.0691	9.99677	9.82175	9.8248	9.45817	9.42354	9.28644	9.56817	9.38853	9.47498	9.04385	9.66671	9.56204	9.03327	9.13547	9.79872
+	1	100	UNC93B1=460243	8.27737	8.42632	8.32414	8.28565	8.48656	8.42815	8.41575	8.52646	8.36386	8.47686	8.37845	8.49852	8.41324	8.38303	8.37281	8.37492	8.59699	8.60784	8.50289	8.65221	8.70034	8.56685	8.66893	8.66257	8.50016	8.53479	8.60615	9.69331	8.85733	8.51606	8.55384	8.76718	8.6678	8.53772	8.49218	8.59565	8.34217	8.46712	8.42981	8.33979	8.64388	8.67707	8.22136	8.6561	9.39587	8.41795
+	1	100	UNC93B1=4780612	9.31942	9.39222	9.30556	9.17934	9.57656	9.74979	9.50725	9.87907	9.44198	9.84749	9.44749	9.6715	9.68588	9.67786	9.4139	9.62856	10.378	10.6802	10.1921	10.3889	10.901	10.88	10.695	11.0206	10.7272	10.5037	10.1624	11.194	10.9985	10.4819	10.6307	10.7738	10.6333	10.6049	10.7149	10.8338	10.8304	10.7801	10.6733	10.9886	11.4931	10.7562	10.6763	11.5342	11.3975	11.1274
+	1	100	UNC93B2=6380594	8.32348	8.22636	8.26338	8.27967	8.2642	8.54044	8.37246	8.23527	8.29428	8.27623	8.21025	8.46549	8.26595	8.3634	8.3047	8.35898	8.7145	8.47546	8.41745	8.51693	8.79608	8.58381	8.55836	8.66512	8.58731	8.63554	8.41689	8.1443	8.22461	8.37584	8.40995	8.58832	8.33043	8.37501	8.43354	8.57672	8.45801	8.49094	8.39738	8.6078	8.81116	8.65455	8.4825	8.9247	8.2108	8.39151
+	1	100	UNC93B3=7150082	8.22162	8.35034	8.43909	8.42411	8.17398	8.32801	8.40285	8.56823	8.35936	8.615	8.29029	8.46706	8.36696	8.40561	8.45481	8.33357	8.51716	8.87668	8.74932	8.53273	8.94672	8.82042	8.82349	8.88273	8.81928	8.68618	8.55881	9.55805	8.6956	8.61272	8.67935	8.93709	8.64937	8.7649	8.7375	8.69907	8.59476	8.82827	8.72077	8.72024	9.118	8.85733	8.67663	9.2871	8.77275	9.1503
+	1	100	UNC93B4=4850494	10.3323	10.4458	10.5454	10.1964	10.5783	10.7529	10.9285	10.9567	10.7402	10.8748	10.5078	10.7767	10.6828	10.8298	10.7518	10.7067	11.75	12.3618	11.75	11.6879	12.4096	12.2278	12.2631	12.369	12.0617	11.628	11.6633	12.2985	12.2223	11.7509	11.8286	12.2733	12.0358	11.8669	12.05	12.2615	11.9423	11.9908	12.0782	12.1512	12.4447	11.9955	11.9413	12.6453	12.3917	12.514
+	1	100	UNC93B4=5810288	8.20811	8.37351	8.3012	8.22047	8.16433	8.31149	8.28604	8.5447	8.3058	8.37538	8.15188	8.36704	8.38747	8.36574	8.37281	8.36317	8.32263	8.44279	8.4819	8.5779	8.64263	8.65363	8.65549	8.48217	8.64568	8.41497	8.54968	9.03703	8.44147	8.45128	8.55885	8.78474	8.55249	8.59819	8.4038	8.41182	8.39391	8.3564	8.6142	8.36757	8.40564	8.52706	8.28624	8.40645	8.46706	8.73055
+	1	100	UNC93B6=580575	8.49349	8.31871	8.28738	8.31366	8.27181	8.18786	8.36682	8.3931	8.37495	8.44133	8.2798	8.39827	8.25606	8.36803	8.34106	8.31563	8.58843	8.54639	8.56	8.55519	8.4841	8.74665	8.60272	8.62347	8.64182	8.4545	8.49212	9.19075	8.70488	8.48799	8.3043	8.56224	8.76893	8.5117	8.67149	8.57281	8.30409	8.33677	8.6142	8.72281	8.81775	8.50144	8.55249	8.81392	8.53279	8.72417
+	1	100	URB1=5570458	8.46938	8.44921	8.39174	8.4057	8.38546	8.52631	8.46992	8.33882	8.50286	8.30035	8.47419	8.53527	8.51118	8.48413	8.53905	8.51664	8.59886	8.50232	8.53348	8.51764	8.73982	8.76546	8.64283	8.83505	8.56632	8.55361	8.55974	8.86261	8.2674	8.51221	8.55041	8.67698	8.62447	8.58992	8.43081	8.63111	8.25189	8.61538	8.39287	8.46275	8.40724	8.60068	8.52088	8.55893	8.19095	8.45439
+	1	100	USP18=1740360	8.44906	8.35724	8.3424	8.08026	8.11165	8.19671	8.16318	7.95703	8.10841	8.07621	8.10557	8.10424	8.35769	8.217	8.21927	8.21653	10.5868	10.9065	10.5754	10.7512	11.0386	11.2185	10.983	11.1591	10.5028	10.5557	10.4636	8.75386	8.2427	9.58553	10.1089	10.4838	9.91238	9.65935	9.44177	9.95082	10.243	9.61688	9.41985	10.3673	9.98886	9.7883	9.53061	10.1196	9.77838	8.72524
+	1	100	USP41=6110020	8.09129	7.97076	8.10141	8.13851	8.16936	8.2841	8.1451	8.36172	8.18593	8.33209	8.0535	8.28811	8.25101	8.16524	8.04996	8.15285	8.64974	9.14419	8.86992	9.01067	9.17886	9.08699	9.30166	9.17221	8.6577	8.7834	9.10925	8.89249	8.38331	8.78301	8.72653	8.77654	8.50939	8.62522	8.41798	8.5604	8.65298	8.5494	8.37065	8.4926	8.21562	8.63073	8.75613	8.35663	8.64558	8.4654
+	1	100	WARS=3710068	12.5034	11.8584	13.9753	12.7807	11.2459	11.458	11.8319	11.9261	12.408	12.5802	11.8679	11.9434	11.3856	11.7665	12.2135	11.7885	12.1118	13.0899	12.9348	12.5683	12.3584	12.4163	13.0481	12.9324	11.5912	11.5039	11.8744	12.4621	11.9122	11.2341	11.5351	11.9122	11.0661	10.9235	11.3114	11.4508	10.7936	11.1908	11.175	11.3211	10.8888	10.6944	10.9204	12.0052	10.3265	11.6136
+	1	100	WARS=4860224	13.4116	12.8175	14.8756	13.7536	12.2035	12.4181	12.7324	12.7018	13.263	13.2776	12.8302	13.0165	12.4046	12.7594	13.0678	12.7915	13.3827	14.0115	13.5814	13.3549	13.3131	13.4662	14.6824	13.7945	12.4674	12.436	12.7553	12.9999	12.7408	12.192	12.6695	12.6913	12.1723	12.0203	12.3114	12.5723	12.0525	12.3	12.3821	12.4836	11.655	11.7613	12.0653	12.8152	11.8777	12.7831
+	1	100	WDFY1=3400612	10.528	10.1466	10.8633	10.7598	9.95526	10.1276	10.3947	9.8908	10.7167	10.1665	10.4707	10.4096	10.1778	10.4851	10.7024	10.4354	10.5438	11.0839	11.0635	11.0594	11.0553	11.2522	11.5472	11.3542	11.1876	11.3442	11.5692	10.2972	10.3496	11.389	11.5158	11.3082	11.3584	11.2793	11.4841	11.6754	11.2529	11.3484	11.4684	11.6503	12.0396	11.673	11.3179	12.3533	11.6749	11.3592
+	1	100	XAF1=450189	9.26469	9.1745	9.13898	9.27342	8.72108	8.89134	8.93029	9.01223	8.79724	8.90177	8.81392	8.89738	9.16058	9.23071	9.04071	9.38325	11.7988	11.88	11.8277	11.9434	12.5323	12.5415	12.7218	12.3636	11.2868	12.1414	11.513	12.3867	12.6497	12.2006	11.8353	11.684	12.1791	12.4111	11.9043	12.6272	12.4198	12.8217	12.6537	12.4655	13.0048	12.9788	12.7262	13.3458	13.0362	13.4732
+	1	100	XAF1=7610440	8.55734	8.37296	8.46747	8.57987	8.4217	8.53432	8.39746	8.50089	8.32029	8.27915	8.47315	8.68769	8.38223	8.61382	8.37701	8.72042	9.85226	10.0599	10.2633	10.8389	10.7264	11.3139	11.4823	11.4036	9.89583	10.5299	9.85538	9.46553	9.02543	9.84878	9.71204	10.4716	9.92533	10.1167	10.0147	10.7115	10.4193	10.3811	10.2619	11.7632	11.1241	10.9259	11.0813	12.1144	11.2658	9.68717
+	1	100	ZFYVE26=5890241	9.28248	9.09566	9.68574	9.20632	9.33591	9.31852	9.46208	9.55714	9.62791	9.78528	9.24418	9.20403	9.23385	9.35945	9.40075	9.15742	9.99886	10.1167	9.53449	9.715	9.77183	9.59737	9.82202	9.60337	9.61907	9.55494	9.83454	9.65623	10.1844	9.89694	9.95544	9.7971	9.66645	10.2098	10.1382	10.0935	9.97615	10.3209	9.96136	10.235	10.066	10.3823	9.92616	10.1976	10.0854	10.5917
+	1	100	ZNFX1=3800487	9.34588	9.17835	9.67198	9.38335	8.88504	8.9388	9.08939	9.45692	9.05249	9.30298	8.95087	9.05672	9.55917	9.81169	9.69205	9.65168	10.9151	11.5912	11.473	11.0745	10.2364	10.4512	10.8321	10.3479	9.95526	10.0326	10.1741	10.7112	10.2086	9.9026	10.0231	9.94323	9.47287	9.77328	9.81452	9.76527	8.8933	9.55017	9.60616	9.30275	9.32122	9.65309	9.35587	9.87181	8.25333	10.0634
+	1	98.9899	HELB=7320132	8.19906	8.21488	8.35619	8.11783	8.30745	8.05368	8.32693	8.28772	8.37789	8.31364	8.31503	8.03283	8.11241	8.29769	8.32991	8.24327	8.57616	8.64931	8.63472	8.54828	8.57097	8.51772	8.77463	8.54084	8.68454	8.42748	8.59904	8.18131	8.606	8.48434	8.44983	8.31532	8.45257	8.309	8.45348	8.41507	8.14645	8.36968	8.36889	8.16462	7.98549	8.0534	8.16307	8.0436	8.0349	8.14792
+	1	98.9899	LOC729839=1430088	8.10784	8.01864	8.14709	8.04422	8.18508	8.19336	8.26414	7.95895	8.20463	7.98792	8.20609	8.15064	8.20025	8.18368	8.25385	8.13971	8.38149	8.40939	8.33938	8.18634	8.2657	8.36391	8.5444	8.33298	8.29804	8.29499	8.30484	8.10581	8.18142	8.2476	8.28445	8.10594	8.17604	8.21413	8.25787	8.14736	8.25317	8.27368	8.12108	8.13029	8.18628	8.15121	8.07157	8.10098	8.07831	8.17554
+	1	98.9899	LOC729839=1940600	8.19651	8.32985	8.23076	8.07359	8.42761	8.43721	8.38177	8.32648	8.39558	8.33209	8.44375	8.41217	8.31097	8.38718	8.40557	8.46693	8.60571	8.61272	8.615	8.49202	8.81676	8.69026	8.98996	8.44676	8.56216	8.52557	8.79897	8.30557	8.92093	8.49082	8.59908	8.51073	8.4609	8.3869	8.44949	8.4506	8.42761	8.38192	8.35036	8.14075	8.19108	8.49097	8.32983	8.18728	8.1699	8.35337
+	1	98.9899	MRPL32=4480327	11.5815	12.2653	11.7752	11.5139	11.2991	11.3326	11.3351	10.6575	11.056	10.3556	11.2746	11.2138	11.2189	11.2498	11.1629	11.2474	11.6642	11.3829	11.424	11.5193	11.694	12.1296	11.8149	11.8616	11.5278	12.0176	12.297	10.9733	10.723	11.7308	11.8257	11.6269	11.5176	11.7782	11.7019	11.604	11.4319	11.6503	11.5641	11.4062	11.0405	11.653	11.681	11.4095	11.444	10.9713
+	1	98.9899	MTX3=1430653	9.09809	8.93175	9.31235	9.1456	9.29816	9.14111	9.5011	9.41159	9.56885	9.48967	9.26715	9.29191	9.44696	9.35302	9.65247	9.54496	9.71056	9.78059	9.67718	9.74834	9.21626	9.36785	9.47804	9.33611	9.3405	9.37805	9.38943	9.55395	9.77731	9.50857	9.55331	9.67759	9.40255	9.4044	9.39033	9.67047	9.45589	9.45152	9.44092	9.19194	9.44443	9.62273	9.3962	9.5619	9.39095	9.89063
+	1	98.9899	RFPL3S=1240731	8.35813	8.31741	8.35449	8.27272	8.46359	8.44299	8.47255	8.49148	8.5902	8.71419	8.47905	8.47794	8.36213	8.48898	8.70201	8.44797	8.623	8.87469	8.87385	8.53171	8.41481	8.38349	8.59625	8.4096	8.67648	8.35027	8.42716	8.33233	8.69393	8.52858	8.49921	8.50089	8.53452	8.511	8.5374	8.58419	8.54176	8.64974	8.38763	8.42776	8.27615	8.75751	8.31118	8.77032	8.44338	8.5432
+	1	97.9798	PPM1K=130201	8.31918	8.18073	8.30824	8.22975	8.39601	8.2481	8.38634	8.0888	8.39192	8.16833	8.37043	8.46571	8.31914	8.32401	8.33181	8.28307	8.78719	8.55141	8.59319	8.8415	9.01076	8.82654	9.01198	8.61942	8.473	8.52658	8.41081	8.16046	8.09677	8.27745	8.41014	8.34474	8.17935	8.35945	8.38473	8.47801	8.27558	8.2679	8.29798	8.13058	8.13614	8.15453	8.06596	8.32105	8.12339	8.0299
+	1	97.9798	PPM1K=5870189	9.4448	8.72724	8.63419	9.27556	9.62696	9.67548	9.39247	8.64784	9.08624	8.46601	9.52419	9.85351	9.43083	9.10593	8.74973	9.70406	9.55224	9.38624	9.3601	10.0731	9.98372	10.1699	9.84977	9.92096	9.74627	9.53594	8.96375	9.00868	8.79536	9.08709	9.31464	9.65449	9.66559	9.22619	9.31953	9.37711	10.367	9.70922	9.63462	10.7612	10.2897	9.5887	9.7133	10.4778	10.8543	8.43232
+	1	97.9798	PPM1K=7160593	8.89854	9.02933	9.09997	8.91215	9.12027	8.96646	9.45066	9.62141	9.46425	9.70847	9.30995	9.19653	9.05645	9.33422	9.14642	9.14046	9.92956	10.744	10.5468	10.3056	10.4923	11.1029	11.4108	10.5686	9.55041	10.1838	10.3605	10.6697	9.55251	10.0334	9.86312	9.92361	9.51978	9.85009	9.63293	9.64578	9.40467	9.64633	9.381	9.56069	9.03072	9.50031	9.2289	8.96912	9.30813	9.42135
+	1	96.9697	KBTBD2=4920372	10.0495	9.64293	10.0821	9.96827	10.0914	10.1408	10.2637	10.2325	10.3875	10.4485	10.1635	10.1541	10.4805	10.3107	10.2844	10.3466	10.7678	11.0064	10.526	10.8891	10.3149	10.0885	10.2094	10.1657	10.2922	10.1155	10.134	10.3978	10.7801	10.229	10.4129	10.1233	10.3052	10.1265	10.1438	10.2866	10.3139	10.0126	10.1778	10.0925	10.4727	10.2065	10.2684	10.3823	10.5551	10.4907
+	1	95.9596	EPOP=6250427	9.35978	9.31714	9.55458	9.53756	8.68055	8.67859	8.6616	8.96147	8.65391	9.13081	8.65232	8.6491	8.5919	8.7043	8.75119	8.71703	8.82134	8.86253	8.89394	8.92077	8.68752	8.65832	8.75096	8.79993	8.62008	8.51067	8.71592	8.86812	9.01295	8.69148	8.83463	8.73879	8.6205	8.83153	8.64899	8.89757	8.7307	8.77545	8.71924	8.35879	8.43836	8.58661	8.71067	8.80368	8.32685	9.02914
+	1	86.8687	COX5A=4900670	13.3611	13.6024	13.561	13.4239	13.443	13.4116	13.2322	13.7945	13.4239	13.9639	13.4867	13.4239	13.3738	13.6094	13.4592	13.5234	13.5301	13.7981	13.3991	13.561	13.6473	13.9675	13.7146	13.7395	13.8204	13.3861	13.7426	14.2019	14.209	13.8834	13.9419	13.8989	13.9088	13.9201	13.9201	13.9309	13.9347	13.8387	13.9268	13.8426	13.7683	13.9268	13.8204	14.1482	13.9268	14.0718
+	1	85.8586	DRAP1=3990598	10.9144	11.092	11.1908	10.9992	10.9398	11.3732	11.2786	11.4319	11.2173	11.3236	10.8992	11.3375	11.0786	11.03	11.1799	10.8702	11.3658	11.4775	11.2876	11.3708	12.0578	11.752	11.5149	11.992	12.4907	11.667	12.0112	13.2604	12.7553	11.6559	12.0892	12.5357	12.1347	11.8225	12.105	12.2828	11.9725	11.8406	11.8947	12.0064	11.959	12.0176	11.7185	12.5087	12.0796	12.6772
+	1	83.8384	MFSD14A=1850544	8.72903	8.76082	8.40201	8.66697	8.84716	8.97229	8.43442	7.98698	8.42452	7.89557	8.69879	9.00501	8.75901	8.49358	8.43861	8.85522	9.50394	8.81351	8.97888	9.31247	8.79186	9.059	8.83428	8.81318	8.77085	8.8888	8.34037	8.285	8.12474	8.34198	8.49184	8.59067	8.59038	8.35421	8.45436	8.53909	9.20862	8.44392	8.49579	9.74733	9.81758	8.58508	8.27549	9.57838	8.53535	8.1149
+	1	83.8384	MFSD14A=270601	9.29493	9.35006	9.67061	9.42765	9.58046	9.2862	9.56083	9.62856	9.62167	9.62991	9.55331	9.30225	9.60127	9.78667	9.73535	9.72632	9.84052	10.3711	10.0462	9.97226	9.53606	9.68013	9.81867	9.49591	9.46774	9.66041	9.82837	9.97059	9.84561	9.68463	9.7302	9.81344	9.93171	9.79896	9.51759	9.70999	9.73563	9.66319	9.56328	9.54601	9.06865	9.67533	9.2973	9.0295	9.7495	9.8399
+	1	83.8384	TOR1AIP1=20403	10.322	10.2537	10.4366	10.3479	10.5502	10.457	10.7287	10.8008	10.6543	10.8174	10.6728	10.6833	10.6955	10.9452	10.8574	10.7976	11.0252	11.4544	11.0828	10.9476	10.7628	11.1439	10.9266	10.7374	10.6723	10.8881	10.9531	11.2522	11.1829	10.9046	10.7468	10.9303	10.9192	10.6702	10.5851	10.7779	10.8013	10.818	10.5224	10.6543	10.6141	10.8913	10.7072	10.5376	10.568	11.1241
+	1	83.8384	TOR1AIP1=6290524	10.1518	10.0323	10.1012	10.152	10.3364	10.3423	10.3453	9.02516	10.3664	9.02666	10.3047	10.6233	10.4705	10.495	10.4345	10.4881	10.7656	11.1439	10.7326	10.851	10.704	10.8287	10.587	10.602	10.5215	10.5858	10.41	9.19662	9.02104	10.1894	10.42	10.5507	10.4147	10.2012	10.0082	10.5201	10.5953	10.3302	10.1921	10.6921	10.5198	10.4801	10.4535	10.7267	10.6236	9.4466
+	1	83.8384	TXNRD1=2320133	9.16928	9.18778	9.47463	9.32076	9.4279	9.5574	9.66617	9.6815	9.67533	9.74773	9.48162	9.60945	9.68259	9.54714	9.56476	9.71111	9.8491	10.1046	9.77248	9.94308	9.73048	9.81928	9.90357	9.6971	9.58735	9.34648	9.71718	10.1846	10.0074	9.43978	9.49478	9.77342	9.78972	9.25752	9.31649	9.32532	9.55895	9.49036	9.16089	9.30122	9.48892	9.7302	9.48367	9.26952	9.18895	9.68463
+	1	83.8384	TXNRD1=730286	9.55004	9.56561	10.0152	9.53581	10.1791	10.3394	10.243	10.4481	10.3584	10.4977	10.2329	10.2859	10.2881	10.1593	10.1921	10.117	10.7484	11.1156	10.5381	10.7976	10.2743	10.4575	10.7135	10.493	10.284	9.96617	10.5454	10.6999	11.0334	10.1669	10.3651	10.3789	10.4228	9.92177	10.0237	10.2148	10.7704	10.2741	10.1408	10.0254	10.8444	10.6601	10.1844	10.4716	10.1604	11.0179
+	1	81.8182	NMI=4050554	9.88081	9.72022	9.13697	9.8707	9.03251	9.15723	8.84771	8.33115	8.76878	8.44746	9.21869	9.13321	9.09357	8.82935	8.76764	9.35073	10.4272	9.18885	9.54887	10.1861	9.91438	10.1167	10.1526	10.2617	9.89873	10.1404	9.33217	8.68424	8.89797	8.87913	9.06856	9.53672	9.06353	8.80256	9.09479	9.28579	9.43956	8.83485	9.01496	9.51002	9.52443	8.87597	8.8963	9.58113	9.31336	8.20516
+	1	81.8182	RABGAP1L=360221	9.99544	9.80222	9.67301	9.90227	9.38325	9.49671	9.32261	8.30346	9.39446	8.26321	9.48626	9.9906	9.54051	9.30225	9.14009	9.56899	10.0935	9.79812	9.75694	10.125	10.4738	11.2138	10.7868	10.8242	10.1723	10.189	9.97964	8.39208	8.44147	9.27665	9.55917	9.93846	9.53756	9.49036	9.39697	9.70023	9.98254	9.27107	9.38008	10.1515	10.2354	9.42673	9.72022	10.1894	9.88696	8.47139
+	1	81.8182	RBM7=1340202	9.76053	9.92361	9.35576	9.59065	9.07546	9.06092	9.07631	8.00717	9.25513	8.23964	9.26511	9.40912	8.93301	8.94177	9.05472	9.03554	9.79843	9.44466	9.73954	9.98751	9.55999	9.92473	9.7691	9.57498	9.35302	9.79233	9.28902	8.2775	8.09677	8.93548	9.19352	9.48839	9.18125	9.08211	9.21788	9.2677	9.53156	9.10439	9.22442	9.72455	9.46787	9.1153	9.14642	9.33309	9.8387	8.32678
+	1	79.798	PPP2R2A=3710594	10.89	10.5609	11.0878	10.9415	10.358	10.3813	10.4751	10.7551	10.8026	10.9415	10.4177	10.3026	10.308	10.4521	10.7369	10.3645	10.9959	11.2529	10.9035	10.9029	10.979	10.907	10.8673	10.9751	10.9114	10.8447	11.1541	11.3043	11.4968	11.0112	11.1629	11.0661	10.836	10.986	10.9811	11.0051	11.1029	11.2243	11.1491	11.0745	11.1401	11.2859	10.818	11.5749	11.1829	11.6868
+	1	78.7879	STAU1=5670241	10.1559	10.2277	10.6467	10.131	9.80041	9.83517	9.78764	9.8019	10.2222	10.1973	9.71614	9.93607	9.71931	9.80672	10.0306	9.63215	10.0334	10.4155	10.2873	9.98421	9.94935	10.0223	10.1871	10.0076	9.97528	9.94505	10.0591	10.1063	10.1018	9.97964	10.1039	10.2364	9.94692	9.92225	9.94726	9.91998	10.1379	10.2434	9.91134	9.99677	10.1522	10.4237	10.1178	10.2665	10.3651	10.6549
+	1	78.7879	STAU1=5890349	11.7275	11.3873	12.1224	11.7065	11.1007	11.1093	11.2842	11.4922	11.6309	11.965	11.2037	11.2021	11.0192	11.2801	11.3932	11.0627	11.5594	11.9674	11.6642	11.5538	11.382	11.3667	11.7298	11.3424	11.2859	11.3965	11.4624	11.8225	11.9434	11.5749	11.4657	11.4597	11.2777	11.5482	11.4562	11.4794	11.5463	11.8247	11.6367	11.5612	11.9237	11.9968	11.8423	12.0228	12.2278	12.8623
+	1	78.7879	WBP4=5700592	9.80253	9.98355	10.0558	9.86733	9.20892	9.29645	9.31464	9.48939	9.48274	9.42275	9.31392	9.43308	9.17737	9.22516	9.38124	9.16293	9.46222	9.45486	9.39457	9.28765	9.16759	9.35278	9.41263	9.19144	9.14952	9.25444	9.47023	9.40231	9.46972	9.21345	9.41527	9.5416	9.5311	9.31452	9.42603	9.48429	9.3599	9.31693	9.29145	9.409	9.40427	9.5707	9.31985	9.38874	9.80416	9.77803
+	1	77.7778	DOPEY1=770441	8.29123	8.35899	8.51883	8.27229	8.35797	8.13808	8.41765	8.42679	8.35775	8.36205	8.45314	8.18273	8.18728	8.37565	8.42576	8.28567	8.71419	8.83907	8.91956	8.73217	8.62296	8.87499	9.30847	8.83238	8.72736	8.84273	9.15341	8.14966	8.21982	8.84337	8.90317	8.71894	8.58927	8.83755	8.90392	8.8199	8.37664	8.73085	8.8162	8.64121	8.21264	8.87706	8.76834	8.55987	8.0522	8.66444
+	1	76.7677	ARHGAP27=1260239	8.38059	8.49659	8.47297	8.41679	8.49486	8.61832	8.67027	8.5646	8.55092	8.48484	8.52168	8.70402	8.43115	8.63462	8.47565	8.50346	8.86707	9.05892	8.64563	8.78282	8.91567	8.90666	8.84878	8.89882	8.88257	8.84503	8.68319	8.23118	8.46651	8.71798	8.70088	8.56314	8.56189	8.80362	8.76157	8.67581	8.57197	8.93755	8.70207	8.49677	8.46769	8.77515	8.50928	8.17739	8.2158	8.89346
+	1	76.7677	ARHGAP27=7330070	8.36903	8.29272	8.40102	8.22858	9.56612	9.39587	9.00728	9.45261	8.50044	8.74298	8.97027	8.74279	9.67214	9.33445	8.60088	9.09546	9.88901	9.51268	8.98922	9.25454	10.7695	10.3617	9.91469	10.0512	10.0784	9.95526	9.8547	9.42913	10.1438	10.0805	9.36762	8.83108	9.7868	9.9275	9.55634	9.37089	9.70242	9.93427	9.72908	9.19046	9.66849	9.74541	9.54092	8.88526	8.90138	10.0348
+	1	76.7677	LGALS9C=840669	8.21592	8.17329	8.29003	8.34978	8.45652	8.43481	8.36443	8.25312	8.21879	8.11769	8.25541	8.28045	8.26015	8.32073	8.28399	8.38583	8.52546	8.679	8.59598	8.51448	9.31573	9.20163	9.16822	8.9001	8.75125	8.84068	8.99558	9.37589	8.55117	8.65881	8.59763	8.58404	8.47211	8.49895	8.31764	8.33907	8.34992	8.38317	8.26784	8.48239	8.33955	8.30412	8.6051	8.20022	8.29332	8.2437
+	1	76.7677	ST3GAL6=5260440	7.96146	8.45115	8.05334	7.99755	8.40967	8.16828	8.58089	8.93482	7.92196	8.18221	8.04339	8.03244	8.13364	8.57495	8.12303	7.99862	8.79446	9.06446	8.35312	8.50931	8.81378	9.33379	8.40659	8.41723	8.83168	9.33379	8.6148	8.13168	9.15504	9.6781	8.83442	8.34149	9.50678	9.91502	8.77866	8.71444	9.64906	9.89235	8.51579	8.63153	9.23396	9.36901	8.13228	8.1207	8.12253	9.25136
+	1	76.7677	TLR7=7200753	9.48663	9.22281	9.52603	9.4832	10.4012	10.4223	10.2188	10.0131	9.78224	9.7126	9.93171	9.94675	10.6477	10.3344	9.85138	9.99993	11.8195	11.7028	11.6116	11.7449	11.6394	11.8979	12.0731	11.1373	11.2777	11.6567	11.6559	10.2563	10.7784	11.3326	11.6858	10.8813	11.5258	11.2348	11.2189	11.1156	10.977	11.0546	11.0479	10.5767	10.7167	10.9151	10.6377	10.449	10.3203	10.6743
+	1	74.7475	AKAP2=2970162	8.46887	8.38045	8.57948	8.46484	8.43209	8.2272	8.42973	8.59662	8.38433	8.3567	8.52996	8.19782	8.61617	8.43009	8.42318	8.61435	8.82035	8.85481	8.88832	8.97529	9.11886	9.14092	9.23811	8.94989	8.50972	8.90831	9.13081	9.01416	8.9471	8.9633	8.92527	8.72095	8.76426	8.7307	8.62921	8.62816	8.3627	8.5494	8.73577	8.25059	8.16104	8.27123	8.31205	8.28318	8.1944	8.21477
+	1	74.7475	GNG5=10170	10.0589	10.9959	10.1065	10.234	10.3956	10.4947	10.486	10.9023	10.3037	10.8343	10.3509	10.6054	10.4683	10.6855	10.3827	10.5301	10.5777	10.6379	10.7828	10.7435	11.0006	11.0039	10.9538	11.0607	11.0266	10.8106	11.4018	11.9556	11.2459	10.9634	11.1093	11.1196	10.8783	10.9023	10.8919	10.6452	10.6396	10.5119	10.6749	10.3427	9.80142	10.4575	10.7104	9.9931	9.96683	10.5844
+	1	74.7475	LNPEP=2690544	9.13081	9.03072	9.28819	9.12554	9.21492	9.26459	9.42006	9.77717	9.2585	9.5952	9.36335	9.26781	9.30144	9.37315	9.24901	9.33136	9.44493	10.0389	10.0466	9.65692	10.2853	10.7779	11.2122	10.1711	9.82979	10.1753	10.6908	10.1354	10.369	10.0798	10.2105	9.58539	9.6218	9.7571	9.79057	9.72894	9.25148	9.36207	9.50289	9.07694	9.05618	9.28149	9.37113	9.20152	9.64202	9.39765
+	1	74.7475	MED28=6980010	10.3026	10.9253	10.4289	10.5939	10.1772	10.1861	10.1787	10.587	10.1557	10.425	10.366	10.2399	9.95617	10.4096	10.1791	10.1593	10.341	10.4276	10.8644	10.3126	10.5468	10.6111	10.7919	10.6317	10.2976	10.6116	11.0245	10.5226	10.7363	10.7828	10.4893	10.4907	10.6151	10.7082	10.6718	10.6828	10.128	10.4778	10.4611	10.2321	9.96791	10.3163	10.5299	10.082	9.77403	10.1438
+	1	73.7374	BBX=2370703	10.5502	9.715	10.4494	10.6003	10.322	10.0278	10.3236	10.3382	10.2832	10.0468	10.3273	10.1006	10.2448	10.2403	10.1799	10.2386	10.2807	10.2222	9.99886	10.3798	10.4413	10.4303	10.3352	10.1945	10.1571	10.1072	10.0935	10.8742	10.704	10.2086	10.4435	10.5232	10.4812	10.3139	10.1146	10.3377	10.436	10.5449	10.5459	10.1903	9.59991	10.3695	10.297	10.4226	10.2242	10.5585
+	1	73.7374	DNAJC13=2900722	8.95799	8.84181	9.25609	9.12495	8.93183	8.91407	8.87984	9.0263	8.9434	9.04818	8.90977	8.89226	8.9354	8.90152	8.89241	8.93037	8.90885	9.03428	8.99655	9.0451	9.11845	9.24101	9.12214	9.09136	9.02325	8.94516	9.08165	9.06161	9.48816	9.06446	9.19213	9.06781	9.03379	9.10897	9.03736	9.14835	9.16623	9.14914	9.11875	9.08039	9.22071	9.10268	9.09319	9.16481	9.63308	9.74411
+	1	73.7374	MYCBP2=6650451	10.8452	10.6282	11.3148	10.9683	10.4725	10.4347	10.6818	10.6663	10.7056	10.6894	10.7008	10.664	10.6292	10.5791	10.573	10.5128	10.6342	10.4764	10.3815	10.5362	10.8476	11.1178	11.2068	11.0799	10.7178	10.7755	10.7024	11.2625	11.4372	10.8259	11.157	11.1736	10.8979	11.0232	10.718	11.2068	11.1675	11.1899	10.8745	10.8424	10.8038	11.1036	10.8253	11.2567	11.3533	11.6221
+	1	71.7172	APOBEC3G=1190026	10.6934	10.6908	11.2974	10.8129	10.3117	10.2989	11.0327	11.4204	10.7952	11.3758	10.41	10.2771	10.322	10.7506	10.7822	10.5055	10.6079	10.8242	10.7056	10.8563	10.9913	11.2068	10.8627	11.2272	10.5541	10.9886	11.1992	11.4794	11.2276	11.0206	11.1178	11.0635	10.9253	10.9501	10.8979	10.936	10.6362	10.9278	11.1141	10.6348	10.4053	10.8146	10.9046	10.5705	10.3294	10.9557
+	1	71.7172	APOBEC3G=4120369	10.5754	10.7347	11.2371	10.7342	10.3302	10.0422	10.8521	10.9367	10.5884	10.8464	10.3917	10.125	10.3466	10.5208	10.5961	10.3088	10.4338	10.8141	10.5546	10.6828	10.97	11.1267	10.8973	10.98	10.5155	10.9686	11.0906	11.3776	11.0172	11.0185	10.8157	10.9756	10.745	10.8378	10.6015	10.7931	10.5808	10.8225	10.7418	10.5483	10.1198	10.6594	10.8242	10.3402	9.7288	10.6051
+	1	71.7172	ATP8A1=520634	8.57876	8.39844	8.50296	8.51404	8.44937	8.5334	8.56537	8.58603	8.49549	8.73571	8.58667	8.44932	8.51243	8.50428	8.56608	8.4946	8.48957	8.6368	8.67262	8.57738	8.74204	8.78865	9.12611	8.76358	8.62347	8.86784	9.06271	8.93415	9.08606	8.60764	8.82222	8.88535	8.75833	8.59046	8.71309	8.71574	8.33903	8.38955	8.73425	8.39585	8.40355	8.29347	8.44962	8.41913	8.30491	8.59598
+	1	71.7172	MTG1=3420088	8.29032	8.70918	8.55869	8.45626	8.50987	8.41987	8.56367	8.81171	8.41773	8.47652	8.49827	8.46205	8.49911	8.47762	8.36152	8.54647	8.54572	8.453	8.49111	8.57662	8.78248	8.80989	8.97502	8.83428	8.65081	8.78859	9.03917	8.09556	9.12242	8.86268	8.91575	8.41662	8.76426	8.75436	8.97098	8.9136	8.34155	8.66252	8.7584	8.62973	8.27802	8.65326	8.83886	8.31362	8.08701	8.80475
+	1	71.7172	RIPK3=360142	8.455	8.66622	8.61328	8.64457	8.73055	8.69137	8.9558	9.28913	8.81211	8.95235	8.87661	8.84426	8.92493	8.91522	8.63209	8.91121	8.95918	8.88518	8.78705	8.97372	8.97062	8.92267	8.91129	9.13705	9.10268	9.1418	9.32827	8.92856	9.33125	9.24002	9.10501	8.76262	8.90914	9.10776	9.30892	9.06626	8.80153	9.15449	8.97019	8.78997	8.77521	9.14672	8.92336	8.84771	8.20439	9.1305
+	1	71.7172	SLA2=4230671	8.17748	8.35006	8.22843	8.23859	8.3747	8.27779	8.55564	8.60212	8.33138	8.4688	8.19298	8.17987	8.29089	8.52	8.3501	8.45396	8.30063	8.84725	8.33179	8.20104	8.39844	8.89637	8.43011	8.41077	8.44345	8.83061	8.63792	8.50525	8.76558	8.72562	8.51443	8.45857	8.41414	8.56672	8.53699	8.27741	8.16661	8.6079	8.35142	8.08643	8.2843	8.56271	8.29274	8.29578	8.28252	9.17292
+	1	71.7172	TMEM110=5270681	8.16853	8.54067	8.4354	8.10702	8.35511	8.32036	8.54353	8.91263	8.3756	8.54981	8.3894	8.29316	8.42141	8.50838	8.39555	8.26291	8.39901	8.73362	8.55864	8.48809	8.96279	9.46998	9.39457	9.25714	8.63089	9.06017	9.28333	9.33823	9.20509	9.12649	8.94225	8.79452	8.66307	8.90571	8.97204	8.83265	8.12854	8.69599	8.83647	8.36801	8.10456	8.76956	8.29144	8.33897	8.08182	9.04901
+	1	65.6566	ABHD18=5810192	8.90853	8.49052	8.67486	8.73628	8.9667	8.97315	9.21357	9.03179	9.02156	9.04126	9.0945	8.94776	8.68618	8.77749	8.72417	8.82362	8.95144	9.09375	9.04297	9.12129	9.05655	9.0228	9.29851	9.01295	8.95029	9.11315	9.00432	8.9817	9.17756	9.13955	9.15592	9.06007	9.12564	9.02036	9.15682	9.30714	8.87121	9.01259	8.97529	8.9464	8.24059	8.7858	8.87153	8.59685	8.19811	8.79235
+	1	65.6566	ANKIB1=2970672	9.87181	9.58017	10.3155	9.97377	10.0637	10.291	10.3592	10.3438	10.4963	10.4565	10.2188	10.2148	10.0617	10.2046	10.1688	10.061	10.3965	10.428	10.0946	10.3074	10.7029	10.7167	10.6897	10.5414	10.2706	10.5371	10.5051	10.7061	10.7779	10.5686	10.6206	10.81	10.6406	10.5866	10.3715	10.7217	10.4893	10.4697	10.3211	10.3556	10.1725	10.416	10.1273	10.1604	10.0791	10.6482
+	1	65.6566	C17orf80=1430678	8.73024	8.87895	8.92116	8.80828	9.08007	8.99429	9.1727	9.25693	9.08588	9.30155	8.98084	8.9728	8.88159	8.88328	8.90488	8.8603	9.04105	9.21544	9.48839	9.08392	9.39133	9.36983	9.62939	9.30298	9.09801	9.45805	9.60879	9.53449	9.73984	9.43562	9.53204	9.3696	9.28075	9.2566	9.20466	9.38853	9.03448	9.08725	9.09327	9.30714	8.8878	9.12669	8.93531	8.8517	8.37876	9.20012
+	1	65.6566	C1orf52=990167	10.1595	10.2203	10.0047	10.1504	10.229	10.2222	10.1343	10.516	10.1522	10.3908	10.202	10.1909	10.0209	10.1868	10.1445	10.1137	10.2637	10.1801	10.5299	10.222	10.1826	10.4613	10.6527	10.3819	10.0713	10.4787	10.4613	10.2557	10.6891	10.5899	10.3811	10.267	10.3967	10.6931	10.3558	10.5309	10.2277	10.3242	10.339	10.2462	9.87229	10.1209	10.267	10.2792	9.91831	10.2407
+	1	65.6566	CASP3=2260215	10.7209	10.436	11.3758	10.992	11.605	11.5883	11.571	11.7358	11.5039	11.6849	11.5121	11.7358	11.572	11.3526	11.4616	11.4704	12.1887	12.1296	11.755	12.0653	11.9696	11.9638	12.1764	11.8847	11.8319	11.9719	12.1861	11.9166	12.4852	11.8511	12.0666	12.0692	11.8911	11.7574	11.8374	11.8267	11.5207	11.572	11.6221	11.6386	11.74	11.5482	11.3792	11.4151	11.6628	11.8489
+	1	65.6566	CASP3=6330445	8.2368	8.37256	8.34908	8.43522	8.47515	8.48424	8.48752	8.77778	8.36907	8.62258	8.41841	8.60277	8.526	8.48154	8.40141	8.43707	8.66401	8.82906	8.62587	8.69798	8.78684	8.80665	8.65322	8.67037	8.53223	8.57759	8.76692	8.75833	8.94193	8.71298	8.57106	8.52168	8.56376	8.67319	8.49255	8.60649	8.70749	8.71326	8.59957	8.54994	8.2011	8.42481	8.81457	8.3769	8.23318	8.35465
+	1	65.6566	TIA1=1030047	9.2937	9.28117	9.45889	9.14825	9.40853	9.37984	9.39247	9.64566	9.49397	9.77777	9.48198	9.2937	9.4167	9.34637	9.2871	9.27467	9.6044	9.6495	9.63293	9.66136	9.95872	10.0524	10.211	9.82901	9.64239	9.88064	10.0319	9.96871	9.97795	9.87181	9.68543	9.84307	9.73563	10.0264	9.78166	9.92665	9.50779	9.90405	9.51118	9.59895	9.12728	9.34327	9.17039	9.08141	9.26096	9.53488
+	1	65.6566	TIA1=3120075	9.25693	9.11353	8.86115	9.23597	9.48274	9.6144	8.82356	8.19529	8.80983	8.22185	9.33926	9.64513	9.29873	8.80112	8.84288	9.35278	9.85024	9.13973	9.35503	9.71098	10.1157	10.1533	9.74097	9.75269	9.85258	9.94836	8.98128	8.15354	8.2951	8.91614	8.85823	9.37469	9.30612	9.18032	9.09033	9.60689	9.9079	9.47756	9.11696	10.3188	10.4935	9.4977	9.46486	10.451	10.1018	8.15616
+	1	65.6566	TIA1=5310358	10.1415	10.4316	10.5944	10.2545	10.5443	10.3614	10.5115	10.7224	10.6273	10.7833	10.5473	10.4369	10.3151	10.1431	10.3551	10.3117	10.7501	10.6645	10.7844	10.547	11.1549	11.1829	11.3692	11.0361	10.7747	11.1527	11.1947	10.9515	11.5031	11.2529	11.1285	10.99	11.1271	11.2309	11.052	11.3025	10.7379	10.9557	10.8505	10.7982	10.4907	10.7132	10.6144	10.4173	10.1818	10.965
+	1	65.6566	TRIM23=1440543	8.62306	8.46874	8.74599	8.51864	8.75215	8.52592	8.71035	8.81124	8.92651	8.9097	8.70066	8.48745	8.60493	8.6121	8.78756	8.59541	8.76358	8.83168	8.84673	8.73065	8.8357	8.80084	8.93325	8.73362	8.72158	8.76377	9.02622	9.24901	9.04472	8.91582	9.07321	8.85683	9.07546	8.92148	8.70437	9.15603	8.69427	8.90586	8.92799	8.88328	8.2712	8.66796	8.78801	8.58832	9.11617	8.81608
+	1	63.6364	ATP7A=6280414	8.52561	8.50007	8.68394	8.546	8.67759	8.49622	8.77133	8.62941	8.78073	9.0303	8.65792	8.34676	8.50016	8.62145	8.76969	8.4233	8.73879	8.77712	8.71006	8.48367	9.0642	9.00131	9.13733	8.82646	8.6945	8.92607	8.96815	8.26603	9.05067	8.92716	8.81754	8.75066	9.04385	8.86883	8.90542	9.03022	8.54544	8.6506	8.79783	8.34098	8.08328	8.91421	8.60131	8.3089	8.08659	8.76914
+	1	63.6364	MFSD8=7210762	8.98341	9.22537	9.1983	9.01936	9.46155	9.60984	9.39457	9.75314	9.30871	9.48162	9.44358	9.43364	9.31551	9.26856	9.23363	9.23739	9.43839	9.70874	9.64121	9.42006	9.59198	9.76314	9.69377	9.51094	9.79812	9.91067	10.0643	9.9099	10.2743	10.005	9.91814	10.0699	10.1188	9.98682	9.9492	10.1504	9.74866	9.68273	9.48816	9.81272	9.71828	9.40722	9.31042	9.51913	9.3221	9.84733
+	1	60.6061	PSME1=150047	13.1885	13.5301	13.8759	13.1992	13.0235	13.1806	13.0503	13.4116	13.3611	13.4732	13.0411	13.1129	13.0924	12.9906	13.4268	12.8829	13.1401	13.2267	13.0165	12.7807	13.3549	12.7197	13.0117	13.1992	13.6577	13.0853	13.6865	14.0601	14.1011	13.4899	13.8426	13.7536	13.7322	13.2748	13.4926	13.4362	13.5473	13.561	13.5774	13.3341	13.3131	13.4764	13.1697	13.5957	13.3017	13.8913
+	1	60.6061	SDHA=3180470	10.5028	10.3058	11.0361	10.4096	10.6883	10.8551	10.9059	10.9458	11.4196	11.3171	10.6282	10.8094	10.7495	10.7557	11.3018	10.6282	10.941	11.1227	10.8383	10.8049	11.3466	10.7964	11.03	11.3286	11.2967	10.8992	11.1758	11.6868	11.4346	11.0479	11.2309	11.3856	11.1227	11.0348	11.206	11.2411	11.2394	11.2529	11.1578	11.1431	10.955	11.1315	10.9325	11.16	10.8713	11.753
+	1	59.596	PHACTR4=1940064	10.3823	9.8141	10.1216	10.3165	10.3707	10.3597	10.252	10.4177	10.1849	10.4246	10.3764	10.2844	10.3617	10.6106	10.1749	10.374	11.0293	10.9187	10.5663	10.6692	10.9052	10.7589	10.7224	10.5143	10.5604	10.5773	10.2282	10.4729	10.979	10.7219	10.3402	10.2014	10.494	10.5749	10.3597	10.5222	10.483	10.5255	10.2275	10.3748	10.2694	10.2931	10.2755	10.072	10.0005	10.1533
+	1	51.5152	CLCN6=3850136	9.01213	8.84771	9.07429	8.93864	8.74927	8.70737	8.85933	9.02072	9.10766	9.36937	8.82536	8.75392	8.81536	8.846	8.98007	8.85972	8.71937	8.83755	8.71865	8.7073	8.49426	8.52158	8.56279	8.58126	8.66967	8.58522	8.75509	8.72299	9.01823	8.72782	8.7426	8.89608	8.74788	8.85941	8.88098	9.00218	8.63456	8.8248	8.7768	8.93071	8.83213	8.78275	8.7035	9.11818	9.22649	9.13658
+	1	51.5152	REC8=4830338	9.21946	9.05729	8.9605	9.05691	9.13639	9.10827	8.97315	9.51471	9.14356	9.56832	9.1151	9.10086	9.32847	9.21132	9.47756	9.18062	9.39033	9.38864	9.50367	9.22629	8.87484	8.70269	8.76377	8.92108	9.06626	8.97982	9.2666	10.0137	9.73763	9.19025	9.2384	9.31156	9.22995	9.42684	9.58072	9.28435	9.40351	9.30513	9.40735	9.36762	9.6372	9.35587	9.44506	9.65421	9.80284	9.85338
+	1	51.5152	REC8=70541	10.4454	10.3699	10.4426	10.2952	10.5638	10.7172	10.5517	11.0306	10.923	11.1343	10.3736	10.453	10.7868	10.8535	11.0574	10.6833	10.6707	11.0964	10.8968	10.457	10.2277	9.7269	10.1916	10.0971	10.7779	10.3314	10.6903	10.9797	11.4179	10.5957	10.8253	10.5783	10.8152	10.7958	10.8844	10.9291	10.764	10.8072	10.8735	10.7744	11.0614	10.7601	10.6442	11.2122	11.1807	11.2943
+	1	50.5051	BEND3=5900047	8.41658	8.4174	8.59514	8.44845	8.47394	8.5172	8.37312	8.6274	8.37158	8.64429	8.47291	8.58274	8.42799	8.37344	8.41896	8.44258	8.3969	8.35581	8.36697	8.38146	8.23994	8.40083	8.3309	8.35428	8.34783	8.41324	8.36794	8.59578	8.68843	8.45361	8.38342	8.52766	8.29005	8.30794	8.41329	8.42407	8.25094	8.44311	8.59459	8.39788	8.58339	8.39721	8.47665	8.32347	8.23981	8.75374
+	1	46.4646	HDAC9=2000156	8.34361	8.14862	8.2242	8.36511	8.27687	8.348	8.2644	8.32481	8.25419	8.34315	8.30618	8.36251	8.36213	8.30052	8.27634	8.36163	8.4302	8.35267	8.30359	8.34217	8.531	8.35378	8.33223	8.43105	8.42465	8.37507	8.29757	8.36226	8.56605	8.35625	8.33614	8.63023	8.26406	8.2593	8.38953	8.39308	8.30904	8.35746	8.30231	8.3147	8.24971	8.25941	8.19592	8.68684	8.25969	8.24952
+	1	46.4646	HDAC9=2480605	8.7671	8.73044	8.61948	8.7891	8.62781	8.52758	8.38452	8.11434	8.41582	7.94903	8.52959	8.57598	8.56318	8.398	8.44318	8.47713	8.62602	8.51228	8.64243	8.54828	8.85214	8.85596	8.77032	8.50879	8.69961	8.81601	8.57294	8.19523	8.27567	8.48014	8.46998	8.62647	8.69868	8.4591	8.46681	8.51913	8.51864	8.40736	8.34414	8.61538	8.67789	8.52068	8.52592	8.44051	8.12396	8.07013
+	1	35.3535	SCIN=730592	8.27911	8.23503	8.21176	8.31028	8.18012	8.29905	8.25688	8.39978	8.35333	8.52508	8.27441	8.17238	8.23086	8.27531	8.2846	8.33357	8.36086	8.33196	8.43025	8.29448	8.47916	8.50921	8.92708	8.6856	8.3058	8.48334	9.09263	9.06922	8.63564	8.57287	8.82282	8.39794	8.35927	8.3869	8.56786	8.35201	8.31439	8.45421	8.36312	8.28094	8.38564	8.20507	8.375	8.25969	8.46329	8.34992
+	1	35.3535	SH3GLB1=6960372	11.1845	11.2	11.3749	11.1141	11.2826	11.2806	11.4388	11.655	11.4517	11.8085	11.3811	11.3475	11.2364	11.4014	11.5058	11.2834	11.4397	11.7643	11.6585	11.5221	11.87	11.9079	11.998	11.7065	11.4913	11.6367	12.2035	12.1887	12.2542	11.8374	12.0969	11.8628	11.8319	11.6097	11.7999	11.8331	11.4665	11.5729	11.8756	11.3838	11.1821	11.4473	11.5785	11.1538	11.2467	11.8236
+	1	27.2727	NDUFA9=4810224	10.8961	11.4665	11.2876	11.1803	11.2418	11.0741	11.5612	11.9782	11.4062	11.7264	11.2522	10.88	11.3334	11.4213	11.601	11.2688	11.5443	11.7632	11.6624	11.6605	12.0127	11.8286	11.7925	11.965	11.6605	11.673	12.266	11.959	11.9464	11.653	11.6269	11.5836	11.5825	11.2459	11.4499	11.4704	11.1149	11.152	11.3899	11.0984	10.9004	11.3302	11.133	11.0457	10.5561	11.7449
+	1	15.1515	NPM1P21=1690075	10.2613	10.1032	9.34336	10.0554	9.85687	9.92973	9.5486	8.3931	9.38303	8.50397	9.88331	9.94118	9.79247	9.46144	9.3058	9.79057	10.4214	9.79158	10.1487	10.3673	10.3432	10.7992	10.3871	10.539	10.2008	10.4714	9.81513	8.34318	8.73622	9.32929	9.54064	10.0448	9.72607	9.43897	9.29245	9.73494	9.86673	9.32675	9.35376	10.0784	9.7434	9.5872	9.78495	9.88799	9.4931	8.40386
+	1	15.1515	VRK2=6550020	9.42731	9.50005	9.45486	9.61221	9.15199	8.93598	8.82639	8.37034	8.99147	8.25566	9.19493	9.31765	9.01875	8.92848	8.74716	9.20051	9.4003	9.37949	9.32167	9.54368	9.42626	9.94638	9.7348	9.61701	9.40231	9.51168	9.22159	8.16905	8.38715	8.81253	8.93831	9.31811	9.03327	9.09189	8.84607	9.05635	9.20359	9.0328	8.7844	9.32008	8.91859	9.07139	8.98152	9.04681	9.11048	8.43435
+	1	15.1515	ZNF92=2690370	8.36854	8.37101	8.29275	8.44433	8.509	8.59598	8.41369	8.30501	8.30082	8.15496	8.57772	8.54876	8.55407	8.44705	8.33159	8.5381	9.05572	8.67919	8.55923	8.92643	8.7891	8.85748	8.46935	8.65005	8.72269	8.86748	8.28645	8.33415	8.20551	8.20895	8.23911	8.52306	8.53825	8.47194	8.21905	8.5945	8.56699	8.32328	8.22726	8.76289	8.59736	8.27668	8.36006	8.65533	8.33472	8.28566
+	2	100	AATK=7400300	8.45022	8.55966	8.62664	8.38533	8.69913	9.04578	8.7401	9.54627	8.75489	9.27789	8.82451	8.91567	8.68246	8.76703	8.78268	8.72122	8.79745	8.90083	8.80639	8.60901	8.98032	8.75936	8.89036	8.93183	9.19175	8.84169	9.50571	9.72954	10.4347	9.45261	8.96912	9.39083	10.1838	9.53846	9.46438	10.0154	9.99528	9.96382	9.7755	10.2828	10.1669	10.1258	10.4062	10.062	11.0964	11.4045
+	2	100	ADCY10=6760370	8.25942	8.37836	8.35383	8.08451	8.4309	8.57516	8.42121	8.7128	8.48617	8.6913	8.42942	8.18564	8.2323	8.42571	8.46249	8.3865	8.32761	8.52055	8.34761	8.39197	8.5267	8.38349	8.40615	8.24124	8.55685	8.5708	8.68032	8.91582	9.35117	8.79047	8.46423	8.65985	8.96903	8.87068	8.74342	9.00787	8.92799	8.85668	9.00388	8.95354	8.50326	8.96	9.28558	9.02191	9.03802	10.1267
+	2	100	ADCY2=2970288	8.12891	8.02115	8.10465	8.18589	8.21888	8.16663	8.02586	8.25608	8.12154	8.1352	8.03993	8.09964	7.99715	8.08485	8.15968	8.26055	8.11639	8.16135	8.20773	8.28739	8.15661	8.21871	8.17987	8.29057	8.26328	8.32653	8.14717	8.22334	8.28936	8.09759	8.07241	8.12664	8.23184	8.16772	8.10162	8.24593	8.482	8.20258	8.19977	8.30315	8.65455	8.19126	8.41762	8.25707	8.4722	8.26801
+	2	100	ALX1=110521	8.35588	8.46467	8.4496	8.39873	8.56171	8.82306	8.53432	9.0144	8.46113	8.80032	8.45721	8.47955	8.56101	8.49068	8.50133	8.58171	8.46278	8.48239	8.48224	8.47297	8.6515	8.66113	8.46032	8.6064	8.82669	8.53745	8.96375	9.43071	9.77373	9.05664	8.59838	9.02453	9.44901	8.93617	8.87422	9.38694	9.20912	9.07005	9.15645	9.58553	9.40112	9.5431	9.59493	9.50806	10.2464	10.8366
+	2	100	ANGPTL4=2450592	8.28542	8.45001	8.5018	8.47527	8.54989	8.62076	8.55419	9.27997	8.47311	9.04939	8.62217	8.60123	8.73196	8.641	8.55617	8.54218	8.60728	8.51027	8.70838	8.48135	8.93515	8.77866	8.62067	8.6076	8.83647	8.65528	8.79256	9.25358	9.9832	9.24442	8.8085	9.08745	9.33834	9.25827	9.02396	9.39686	9.7568	9.45486	9.40926	9.76662	9.66849	9.49397	9.59767	9.78009	10.3265	10.7016
+	2	100	ANKRD22=4150270	8.38868	8.49717	8.45758	8.42193	8.52706	8.56731	8.50643	9.0147	8.47893	8.93942	8.55978	8.39036	8.45918	8.50548	8.47194	8.59806	8.66482	8.53917	8.63299	8.51764	8.44042	8.57425	8.51305	8.54084	8.63341	8.60784	9.03014	9.35551	9.7269	9.00079	8.66756	8.65341	9.42888	9.17353	8.83355	9.21616	9.18591	9.16688	9.17071	9.27486	9.51584	9.41585	9.60865	9.61455	10.1198	10.6749
+	2	100	ANKRD35=4180437	8.4244	8.28331	8.34817	8.44167	8.25332	8.48809	8.37813	8.63515	8.43852	8.49671	8.40328	8.43961	8.50122	8.41327	8.41437	8.54621	8.57314	8.43609	8.66477	8.53726	8.45947	8.3979	8.56457	8.59499	8.47512	8.38072	8.98905	8.54231	9.29576	8.6616	8.39993	8.44078	8.82951	8.73339	8.82739	8.89882	8.93969	8.93231	8.80665	9.08276	9.45322	8.95522	8.95094	9.07797	8.64558	9.41263
+	2	100	ANKRD40=5560142	8.79074	8.78964	8.87279	8.80702	8.95918	9.25136	8.91198	9.44188	8.80051	9.29267	9.11189	9.05472	8.96406	8.92299	8.81178	9.02516	9.08745	9.08652	9.24228	9.01987	9.17788	9.35878	9.2289	9.17108	9.32711	9.06764	9.24891	10.176	10.3302	9.49877	9.1155	9.52858	9.82269	9.80672	9.36158	9.96332	9.90455	9.83039	9.55172	10.1804	9.94165	10.1224	10.3211	10.1715	10.6054	11.2552
+	2	100	ARHGEF1=3180736	8.71266	8.7858	8.76811	8.71079	8.75054	8.9048	8.94997	9.62193	8.85992	9.68616	8.71652	8.79343	8.92731	9.03236	8.96187	9.04271	8.7987	9.03343	9.03271	8.72885	9.01232	9.0824	8.84986	8.99147	9.25513	8.9884	9.33656	10.1956	10.1945	9.5431	9.31008	9.70049	10.0874	9.94656	9.69849	10.1393	9.99184	9.93926	9.95841	10.1483	10.1897	10.4073	10.2849	10.2788	10.6505	11.2522
+	2	100	ARL6IP1P2=5910044	8.4366	8.26872	8.38841	8.32562	8.67586	8.81831	8.4333	9.1613	8.41582	8.78307	8.41755	8.5618	8.31021	8.48802	8.4621	8.50997	8.57345	8.49908	8.41908	8.56798	8.71645	8.57265	8.50935	8.67554	8.64926	8.50078	8.80686	9.31562	9.66809	8.95403	8.55204	9.00313	9.51785	8.74491	8.83355	9.2889	9.33777	9.12333	8.86632	9.16039	9.74571	9.1148	9.20142	9.54138	9.96034	10.3745
+	2	100	ARRDC3-AS1=4260487	8.39114	8.48542	8.39384	8.50675	8.53703	8.59099	8.55906	8.84017	8.45173	8.9817	8.63133	8.52714	8.55714	8.54856	8.51923	8.52781	8.44279	8.65848	8.42106	8.58678	8.63836	8.61574	8.58007	8.57192	8.58852	8.8339	9.0747	9.24757	9.62725	9.02019	8.68377	9.11913	9.08939	9.15792	8.89437	9.52717	9.56666	9.13797	9.26781	10.2145	9.76879	9.57722	9.683	9.78926	10.3688	10.2388
+	2	100	ASAH2B=5080368	8.26857	8.38324	8.35546	8.27613	8.41468	8.27458	8.46113	8.51895	8.4562	8.62115	8.43642	8.38262	8.37603	8.48627	8.45933	8.3641	8.43561	8.55461	8.53348	8.42536	8.61129	8.37477	8.56836	8.63393	8.55352	8.55734	8.48756	8.82169	9.05928	8.77917	8.59466	8.54467	8.71854	8.80145	8.59394	8.99803	8.93556	8.87621	8.71432	8.92156	8.51243	9.04928	8.88694	8.86384	9.84861	9.27997
+	2	100	ASS1=110433	8.70179	8.48445	8.52075	8.60163	8.13925	8.10835	8.91631	9.2233	9.39755	9.6492	8.41217	8.53432	8.19767	8.79826	9.34995	8.45593	8.22345	8.85509	9.16139	8.33263	8.16792	8.91462	9.2675	8.5077	8.18473	8.35231	8.72879	8.15894	8.29956	8.13708	8.33997	8.13133	7.95875	8.34686	8.27277	8.10535	8.10456	8.70912	8.28247	8.10518	8.03821	8.25625	8.19592	7.9783	8.05931	8.65077
+	2	100	ASS1=2640544	9.08116	8.92124	8.87406	8.96187	9.20649	9.37222	9.47427	10.1639	9.76573	9.91469	9.11315	9.22159	9.15742	9.39166	9.62314	9.2328	9.24636	9.44223	9.67957	9.27918	9.33971	9.42962	9.64893	9.33744	9.63579	9.24901	9.73895	10.7928	11.1233	9.97829	9.3369	9.98254	10.4664	10.1443	9.93893	10.7363	10.5851	10.6273	10.3584	10.8277	11.0316	11.1541	10.9458	10.9856	11.5305	12.2675
+	2	100	ATG4D=730767	8.27976	8.31314	8.41063	8.32474	8.48585	8.32231	8.3539	8.52339	8.39558	8.4274	8.29506	8.10075	8.33802	8.4825	8.36738	8.42206	8.17861	8.45003	8.34498	8.44712	8.35546	8.28414	8.41357	8.44825	8.44857	8.49612	8.48842	8.06596	8.92292	8.50945	8.46463	8.18723	8.58274	8.8044	8.48334	8.5555	8.39191	8.64974	8.49801	8.61162	8.23433	8.58661	8.48848	8.99691	8.26975	9.22398
+	2	100	AVPR2=1510025	8.5014	8.48373	8.47403	8.42616	8.61781	8.79228	8.6255	9.24442	8.59833	9.26064	8.533	8.68411	8.70924	8.60756	8.67673	8.641	8.77192	8.57808	8.81158	8.39862	8.83741	8.54137	8.59081	9.02867	8.88641	8.61716	8.90853	9.54117	10.1881	9.30714	8.82553	9.02819	9.46296	9.16602	9.21512	9.59005	9.80791	9.4603	9.47415	9.90128	9.92029	9.71302	9.78972	9.60387	10.5935	10.9663
+	2	100	BBC3=3440364	8.52281	8.83578	8.57284	8.6037	8.7897	8.65034	8.65631	9.37292	8.73055	9.08515	8.66295	8.54277	8.64105	8.83146	8.68336	8.69089	8.74547	8.72219	8.79067	8.69609	9.0481	8.82899	8.82274	8.76032	9.04126	8.97879	9.17019	9.41225	9.85598	9.32872	8.95152	9.01978	9.58642	9.69467	9.34562	9.62469	9.83098	9.79368	9.91305	10.0852	10.2908	10.2487	10.1242	10.049	10.1964	11.0607
+	2	100	BPIFA4P=1770215	8.3256	8.36648	8.36688	8.4366	8.45436	8.665	8.30212	8.53202	8.32384	8.20194	8.37162	8.34908	8.26808	8.37018	8.38966	8.31447	8.35582	8.45541	8.36135	8.56833	8.34229	8.44057	8.33477	8.43423	8.52474	8.39738	8.48431	8.36697	9.07904	8.48886	8.36825	8.54399	8.42917	8.52146	8.44472	8.70291	8.59602	8.96552	8.57525	8.55726	9.0428	8.92537	8.93198	8.84858	9.23321	9.36773
+	2	100	BSPH1=6450653	8.22946	8.41338	8.43397	8.20497	8.46489	8.21185	8.53594	8.70291	8.40518	8.47899	8.37472	8.52557	8.46797	8.37645	8.40631	8.35609	8.3681	8.43117	8.33788	8.34043	8.34776	8.35482	8.36473	8.37501	8.41942	8.33375	8.47164	8.89361	9.18481	8.64461	8.49987	8.26107	8.87191	8.75197	8.67482	8.95538	8.91207	8.7126	8.74665	9.08184	9.0111	9.08367	8.81975	8.87008	9.49808	9.74627
+	2	100	C11orf57=870154	9.30982	9.34916	9.18863	9.09062	9.3111	9.49902	9.21903	9.50597	9.13869	9.57265	9.23524	9.36694	9.39675	9.41263	9.15504	9.36301	9.31496	9.248	9.27908	9.03288	9.19374	9.26511	9.10522	9.19653	9.30397	9.354	9.50317	9.73466	10.1937	9.63462	9.35478	9.60807	9.97561	9.60287	9.64893	9.92029	9.87907	9.72065	9.7338	10.2197	10.2264	10.1885	10.2118	10.1881	10.4107	10.977
+	2	100	C8orf48=5860392	8.51872	8.48101	8.54912	8.40234	8.66634	8.86777	8.58201	9.19982	8.61853	9.00305	8.64799	8.7219	8.63361	8.69862	8.7119	8.65919	8.57452	8.8248	8.62776	8.66278	8.79671	9.07911	8.64434	8.94445	8.87644	8.67185	8.88002	9.59131	9.883	9.28537	8.92824	9.2481	9.52419	9.35822	9.36335	9.63779	9.66617	9.6845	9.37089	9.93959	9.82309	9.6492	9.96198	9.9648	10.3105	11.0831
+	2	100	CACNA1S=3840692	7.91713	8.31516	8.39113	8.30755	8.44233	8.76546	8.40605	8.86433	8.36202	8.85718	8.51484	8.46549	8.53869	8.43614	8.36473	8.49599	8.48708	8.42225	8.43465	8.33902	8.59747	8.40204	8.51978	8.44994	8.39053	8.29092	8.55133	9.06544	9.55767	8.77353	8.3693	8.73551	9.04578	8.75197	8.64654	8.9717	9.25805	8.88694	8.8415	9.12148	9.1263	9.10401	8.9805	9.36459	9.37212	10.0359
+	2	100	CACNG6=5080180	8.08468	8.18873	8.26597	7.94678	8.2315	8.12829	8.30107	8.53817	8.32547	8.38197	8.18388	8.04764	8.13775	8.2856	8.3052	8.07787	8.11521	8.31556	8.22388	8.11294	8.16118	8.29991	8.26556	8.31898	8.27063	8.50242	8.41915	8.1503	8.88228	8.44949	8.34414	8.2672	8.48542	8.52116	8.51408	8.74863	8.76742	8.5202	8.72195	8.86123	8.502	8.93864	8.72782	8.73223	8.5941	9.32686
+	2	100	CALN1=4780113	8.68901	8.74624	8.84175	8.80145	8.9061	9.20421	8.97693	9.99294	8.92553	9.72806	8.75812	8.91336	8.89159	9.17341	9.02129	9.0947	8.98611	9.22442	9.05892	9.04578	9.40477	9.05635	9.08986	9.05737	9.08725	9.21748	9.44574	10.4115	10.8622	9.87501	9.361	9.76777	9.98067	10.2333	9.80921	10.3819	10.4591	10.5203	10.2619	10.659	10.4173	10.5074	10.745	10.3558	11.1675	11.7721
+	2	100	CBX4=3830170	9.29021	8.92292	9.1065	9.04079	9.76288	9.83609	9.61022	9.83546	9.34776	9.79117	9.60259	9.91683	9.97863	9.8947	9.98518	9.95526	9.60645	9.63908	9.74066	9.60127	9.72954	9.65003	9.83234	9.80284	10.0226	9.6636	9.84689	10.2372	10.3348	9.9294	9.87875	10.1303	10.0989	10.0928	10.1219	10.1352	10.1849	10.209	10.173	10.1502	10.2354	10.3348	10.1543	10.3496	10.4411	10.6258
+	2	100	CCDC96=4670463	8.22047	8.14969	8.18386	8.18043	8.24829	8.38103	8.44027	8.62851	8.24978	8.59268	8.32671	8.1721	8.24936	8.19287	8.27112	8.2265	8.25802	8.27392	8.23532	8.39641	8.1537	8.3025	8.22744	8.29489	8.49849	8.28218	8.54655	8.92368	9.1307	8.45419	8.37933	8.67958	8.52315	8.44235	8.243	8.69616	8.37601	8.76377	8.63194	8.74803	8.47515	8.57092	8.66531	8.52264	9.08258	9.64864
+	2	100	CFH=6250484	8.18081	8.4174	8.32073	8.07795	8.40741	8.28875	8.52135	8.98602	8.52474	8.87541	8.34163	8.23666	8.37378	8.44186	8.44271	8.42293	8.45721	8.45786	8.37675	8.30371	8.59204	8.39705	8.41545	8.69543	8.52701	8.46533	8.71848	9.11443	9.55608	9.04001	8.71493	8.60897	9.0945	8.91859	8.81151	9.16089	9.20142	9.27476	9.184	9.2938	9.28248	9.4855	9.38325	9.18874	9.84659	10.6121
+	2	100	CFI=1690609	8.37657	8.34335	8.319	8.4422	8.37008	8.53464	8.4522	8.83182	8.36396	8.74176	8.44453	8.45868	8.46005	8.45834	8.47403	8.59957	8.43293	8.38972	8.39225	8.52736	8.55249	8.48272	8.40076	8.55816	8.56848	8.53382	8.65308	9.22963	9.40391	8.76256	8.59713	8.36628	8.94575	8.66412	8.68526	8.86849	9.13639	8.89891	8.65215	8.86657	8.58932	9.08523	9.16442	9.36393	9.02045	10.0641
+	2	100	CGB2=610470	8.21248	8.18488	8.0846	8.11391	8.20988	8.22481	8.25024	8.29738	8.13619	8.14311	8.28176	8.28314	8.19878	8.19357	8.27279	8.26866	8.29323	8.15888	8.19393	8.25678	8.19593	8.16692	8.06994	8.09993	8.18367	8.16451	8.31893	8.73951	8.50052	8.27916	8.28034	8.33857	8.20325	8.17605	8.02861	8.24869	8.1601	8.03001	8.21038	8.26084	8.14793	8.3667	8.32645	8.62544	9.09422	8.30006
+	2	100	CIDEC=3360020	8.28684	8.22467	8.2632	8.20739	8.20796	8.44555	8.29473	8.49497	8.25461	8.46301	8.24903	8.2537	8.25576	8.31794	8.24099	8.28811	8.2577	8.24162	8.37018	8.22171	8.27714	8.32053	8.30762	8.39081	8.24464	8.31426	8.36655	8.16165	8.8261	8.41449	8.31259	8.29741	8.29422	8.56104	8.4173	8.45826	8.62341	8.80125	8.56532	8.64758	8.80731	8.7808	9.15664	8.86351	8.49688	9.18965
+	2	100	CLRN1=6620142	8.36509	8.59994	8.5334	8.31985	8.64105	8.73545	8.72259	9.44273	8.65954	9.30622	8.59081	8.74211	8.62012	8.7605	8.74612	8.64843	8.93125	8.73622	8.71486	8.61415	9.03505	8.74279	8.80468	8.83505	8.79356	8.78893	9.28934	9.71646	10.3246	9.5011	8.90377	9.28214	9.63077	9.46998	9.45113	9.96737	9.77647	9.57524	9.59318	10.0071	9.97022	9.91339	10.2525	10.0394	10.3377	11.301
+	2	100	COQ10A=2630008	8.91689	9.03607	9.05384	9.01833	9.12176	9.17028	9.10162	9.40966	8.91949	9.30418	9.01076	8.98545	9.15843	8.99216	9.07032	9.07226	9.10982	9.34317	9.1754	9.10449	8.95975	9.00236	9.06707	8.97062	9.27007	9.06799	9.2828	9.55251	9.896	9.46499	9.46093	9.22619	9.51207	9.63362	9.64975	9.74527	9.99645	9.87937	9.81896	9.74469	9.90564	9.9924	9.71542	9.96667	9.54432	10.3525
+	2	100	CSN1S1=5220736	8.13339	8.22331	8.13096	8.20267	8.24756	8.31185	8.15776	8.13009	8.13502	8.14251	8.2587	8.40266	8.14294	8.23752	8.27236	8.18413	8.22478	8.1779	8.13875	8.15874	8.31208	8.22318	8.203	8.2724	8.18556	8.17538	8.20689	8.27793	8.33645	8.18067	8.25426	8.35775	8.27487	8.13591	8.14946	8.22306	8.18658	8.18667	8.19116	8.41784	8.11675	8.40664	8.26918	8.30647	8.3256	8.36014
+	2	100	CXADRP3=3370358	7.96232	8.16959	8.2066	8.35422	8.16699	8.06911	8.31752	8.26876	8.19887	8.40881	8.25106	8.29113	8.26086	8.31435	8.1761	8.25127	8.3551	8.20776	8.25853	8.21357	8.13789	8.37507	8.25903	8.1724	8.59046	8.2014	8.25358	8.72054	8.55324	8.44147	8.42312	8.29869	8.60325	8.43128	8.21175	8.53571	8.5522	8.42745	8.56908	8.61538	8.22984	8.47541	8.62786	8.51895	8.3023	8.82379
+	2	100	DEFB103A=5890292	8.1466	8.05617	8.12322	8.14012	8.23372	8.11881	8.19516	8.29788	7.90162	8.13336	8.263	8.23917	8.09796	8.15502	8.17862	8.19029	8.2174	8.11532	8.07908	8.20391	8.25237	8.15686	8.16108	8.13977	8.061	8.21945	8.2235	8.26178	8.54097	8.12948	8.2841	8.13674	8.19869	8.16099	8.08417	8.23006	8.34599	8.07678	8.27626	8.50346	8.38564	8.16013	8.14682	8.30597	8.48927	8.42896
+	2	100	DGCR11=7570142	8.6846	8.62432	8.59681	8.52487	9.00841	9.15136	8.87895	10.0016	8.83943	9.69467	8.84899	8.8438	8.87684	9.03711	8.88198	8.92848	8.98076	9.04253	8.92978	8.89052	9.18508	8.90869	8.92299	9.07032	9.31357	9.01978	9.41837	10.3289	10.7585	9.86961	9.43034	9.78194	10.3679	9.95346	9.7308	10.4008	10.4561	10.1727	10.0871	10.2956	10.6006	10.4303	10.5676	10.5188	11.2163	11.8554
+	2	100	DKFZP779L1853=4920653	8.21361	8.22587	8.28659	8.24719	8.24408	8.29105	8.32239	8.57912	8.26555	8.49827	8.27036	8.11359	8.24136	8.29784	8.26752	8.29565	8.24415	8.2955	8.41784	8.20354	8.20111	8.35546	8.41425	8.36718	8.46176	8.36672	8.4327	8.32348	8.82098	8.5555	8.40903	8.32975	8.76603	8.54365	8.5987	8.76439	8.63525	8.70495	8.61696	9.04836	8.60029	8.68986	8.65145	8.43316	9.14952	9.40842
+	2	100	DLG5=6510215	8.05349	8.23128	8.29069	8.06703	8.18112	8.13472	8.38139	8.47326	8.26803	8.51697	8.10972	8.17132	8.28176	8.35027	8.30259	8.13162	8.09942	8.35342	8.35835	8.25894	8.3669	8.32309	8.45011	8.31224	8.2932	8.21305	8.60551	8.14903	8.92292	8.56927	8.2841	8.1194	8.63924	8.55032	8.52926	8.53069	8.37091	8.57894	8.70555	8.57573	8.32967	8.80785	8.46716	8.8999	8.1617	9.54561
+	2	100	DLX1=1450341	8.11009	8.20148	8.2536	8.02581	8.12282	8.27304	8.38333	8.5406	8.42723	8.3582	8.22802	8.13315	8.15127	8.40024	8.38231	8.08347	8.40251	8.39257	8.54353	8.25854	8.20161	8.43159	8.22001	8.47051	8.44697	8.42576	8.48048	8.08159	9.03881	8.54821	8.51847	8.14052	8.78364	8.52619	8.52898	8.70656	8.68038	8.40545	8.56009	8.68618	8.85509	9.00527	8.88052	8.91137	8.42693	9.27158
+	2	100	DOCK3=6980131	8.22825	8.42061	8.30921	8.21083	8.46972	8.51228	8.39671	8.68275	8.40136	8.80814	8.32879	8.21653	8.35176	8.3536	8.3878	8.41983	8.43148	8.38692	8.1718	8.39377	8.43873	8.35458	8.27524	8.3598	8.69189	8.49559	8.62686	9.1976	9.61455	8.78121	8.40134	8.52957	8.94384	8.48611	8.59908	8.98637	8.97843	8.76742	8.61927	8.79301	9.46848	9.10105	9.1207	9.27997	10.0349	9.98699
+	2	100	DRC7=3310309	8.26805	8.33252	8.34002	8.40369	8.34881	8.45134	8.34167	8.44914	8.33604	8.56931	8.46535	8.3654	8.43882	8.39408	8.33413	8.4017	8.32934	8.44505	8.38859	8.28911	8.6431	8.54985	8.41927	8.64059	8.64743	8.41807	8.66187	9.10216	9.4989	8.63619	8.38086	8.80077	9.01058	8.81063	8.53283	9.17695	9.12176	8.64974	8.66087	8.89007	9.41185	8.57034	8.33135	8.88743	9.54128	9.72022
+	2	100	EMX2OS=4810753	8.38661	8.6212	8.61291	8.49306	8.72584	8.81275	8.79102	9.3184	8.68217	9.38357	8.62242	8.74121	8.89684	8.71351	8.81225	8.70481	8.94051	8.78404	8.65954	8.68862	9.06007	8.81854	8.81434	8.82444	8.91683	8.83318	9.12317	9.73466	10.1838	9.41335	9.05918	9.15311	9.62397	9.40327	9.29482	9.75495	9.83039	9.74453	9.69509	10.1287	9.89409	10.0308	10.1665	10.0258	10.5878	11.1128
+	2	100	ENTPD3=4850504	8.4598	8.56351	8.72227	8.47342	8.76496	8.83206	8.8474	9.80889	8.82379	9.54899	8.69142	8.80709	8.86664	8.93274	8.79503	8.79041	8.81649	8.93727	8.92864	8.82553	9.05618	8.86065	8.93985	9.14593	9.0786	8.81171	9.48663	10.3236	10.7838	9.79545	9.21222	9.3294	10.2597	9.73672	9.64864	10.4298	10.2667	9.98905	10.1198	10.0519	10.3963	10.3063	10.2759	10.3019	10.8487	11.6945
+	2	100	EPB41L4A=780433	8.50413	8.56048	8.53273	8.54408	8.57701	8.76621	8.71831	9.31682	8.56048	9.28291	8.61793	8.81463	8.59306	8.789	8.67625	8.65671	8.70827	8.78632	8.61333	8.75036	8.93455	8.93368	8.78194	8.87091	9.04385	8.70685	9.30803	9.86897	10.3265	9.42696	9.13011	9.08919	9.95215	9.40853	9.21577	9.72246	9.8823	9.67824	9.7856	10.1333	10.1637	10.0078	9.99645	10.1438	10.6908	11.213
+	2	100	EYS=270100	8.36707	8.36055	8.35222	8.39844	8.39369	8.3992	8.44494	8.46067	8.39053	8.3507	8.36747	8.41479	8.39014	8.46176	8.40986	8.58819	8.39471	8.43378	8.47544	8.56874	8.34349	8.43124	8.36514	8.33188	8.3933	8.52658	8.41667	8.3349	8.92599	8.56358	8.38342	8.45677	8.70274	8.67015	8.62093	8.72481	8.81558	8.62602	8.75155	9.02011	8.9635	8.74073	9.13973	9.04745	8.82732	9.35539
+	2	100	FAM153A=5670376	8.46263	8.56601	8.48951	8.48413	8.55141	8.66367	8.69604	9.24462	8.60938	9.22379	8.65571	8.47329	8.7393	8.63037	8.62544	8.53754	8.61678	8.71627	8.71101	8.77971	9.02658	8.62686	8.64497	8.76697	8.77112	8.72431	8.99852	9.63019	10.1727	9.22505	8.81867	9.10391	9.43463	9.19095	9.10943	9.57735	9.53619	9.34884	9.4572	9.52944	9.7391	9.67329	10.0147	9.86011	10.524	11.0647
+	2	100	FAM157A=50445	8.27243	8.39106	8.44107	8.19273	8.35899	8.5267	8.39994	8.8016	8.34175	8.65145	8.35489	8.40918	8.2428	8.35778	8.41455	8.29142	8.2833	8.34408	8.33335	8.43432	8.57166	8.44934	8.42123	8.73798	8.58306	8.6035	8.50196	8.48385	9.08507	8.76308	8.43102	8.51282	8.95361	8.73879	8.66126	9.02638	9.00465	8.73234	8.84337	8.92824	9.15242	8.90413	9.1539	9.17756	10.0892	9.72193
+	2	100	FAM215A=6110327	8.45608	8.37388	8.48516	8.40531	8.64268	8.76011	8.6006	9.13368	8.53028	9.07236	8.4917	8.57884	8.57603	8.52237	8.55092	8.64477	8.64697	8.67608	8.80764	8.62522	8.71364	8.66113	8.53736	8.78788	8.54664	8.71703	8.76841	9.41501	9.82023	9.14399	8.89315	9.00685	9.50209	9.11969	9.02666	9.68972	9.78608	9.67033	9.54432	9.44323	9.80238	9.70049	9.68602	9.54354	10.3139	10.449
+	2	100	FAM83F=7560056	8.37365	8.58222	8.51419	8.63234	8.69703	8.76088	8.53901	9.32793	8.60466	9.11104	8.6917	8.68537	8.70827	8.65135	8.70662	8.74755	8.8339	8.85107	8.69032	8.59466	8.96106	8.60688	8.67491	8.90564	8.8878	8.8999	9.01577	9.79828	10.2275	9.32438	8.82028	9.3817	9.69937	9.5702	9.22953	9.99993	9.86093	9.81684	9.4452	10.0613	10.245	9.926	9.85585	10.086	10.5645	11.1256
+	2	100	FAM90A3P=6660017	8.74535	8.94875	8.58911	8.72089	8.67625	8.97315	8.68139	9.4233	8.74319	9.08426	8.82098	8.78417	8.7393	8.80312	8.73577	8.7305	8.91919	9.17695	8.73024	8.99046	8.86849	9.0359	8.74146	9.0295	8.96171	8.85808	9.09575	9.44646	9.84689	9.28378	8.97537	8.96815	9.32319	9.25474	9.1839	9.54419	9.51685	9.61511	9.61525	9.6044	9.63173	9.71789	9.77905	9.44957	10.234	10.5917
+	2	100	FCGR3B=7210114	8.39997	8.76847	8.62045	8.48323	8.73911	8.88311	8.81724	9.65392	8.81775	9.43147	8.73532	8.853	8.81463	8.97333	8.86664	8.69463	8.91055	8.92133	8.87308	8.74605	9.03351	8.78243	8.77359	9.0303	9.08193	8.97614	9.31953	9.84052	10.3386	9.68313	9.1931	9.5491	9.94308	9.60127	9.47314	10.0174	10.2317	9.95015	9.76007	10.0992	10.3688	10.3026	10.4705	10.2801	10.4091	11.3992
+	2	100	FGL1=5670736	8.69244	8.68482	8.68526	8.70851	9.01672	9.02003	8.81295	9.42987	8.70838	9.45944	8.61776	8.86166	8.89386	8.9176	8.89941	8.84757	8.93316	8.92607	8.88913	8.91913	8.98964	9.10306	8.88488	8.9412	9.01391	9.03297	9.28445	9.71598	10.4129	9.38726	9.22148	9.44053	9.79986	9.68747	9.56925	9.8046	9.78813	9.6674	9.81169	10.0344	10.2321	10.2234	10.388	10.4805	10.8072	11.4794
+	2	100	FLJ77644=7380243	8.9728	8.78649	8.84537	8.83075	9.11208	9.21935	8.98482	9.2937	8.85816	9.18207	9.0451	9.08258	9.28149	8.92328	8.95609	8.92511	9.22516	8.95004	9.06553	9.01101	9.61766	9.26856	9.51268	9.47166	9.57656	9.54235	9.58072	10.2186	10.0964	9.49835	9.14745	9.85009	9.75181	9.63549	9.50262	9.77606	10.0473	9.73452	9.78009	9.63489	9.9976	9.80445	9.98388	9.85751	9.9657	10.4462
+	2	100	FLJ90086=7150575	8.37144	8.29314	8.40019	8.26502	8.33718	8.47958	8.45727	8.74876	8.42441	8.55714	8.53764	8.35594	8.45847	8.46159	8.39031	8.44023	8.57983	8.5508	8.45898	8.44789	9.02225	8.55666	8.44925	8.54171	8.46804	8.46831	8.61873	9.15524	9.19204	8.64622	8.64349	8.91704	9.06199	8.85395	8.63598	9.12649	8.85544	8.88059	8.78371	9.08642	9.25208	9.06874	9.06271	9.01451	9.02387	9.86076
+	2	100	FLVCR2=1510026	9.22379	9.23321	9.46949	9.16224	9.01093	9.1522	9.18622	9.7348	8.9627	9.68674	8.81493	8.93088	8.96961	8.99337	9.07658	8.97751	8.91745	9.11706	8.96164	8.87644	9.52516	9.12398	9.15136	9.26802	9.20882	9.23739	9.65192	10.2788	11.0085	10.0015	9.53962	9.67675	10.4096	10.0598	9.96416	10.6064	10.3314	10.3352	10.2156	10.8152	10.754	10.7424	10.5667	10.6386	11.2724	12.0853
+	2	100	FOSL2=1470543	8.39058	8.43184	8.45115	8.36032	8.46618	8.40314	8.46943	8.87359	8.49209	8.77577	8.35141	8.3202	8.41973	8.53273	8.52391	8.31237	8.53233	8.56637	8.38962	8.42574	8.59584	8.49521	8.65141	8.67716	8.52717	8.39009	8.97145	8.98016	9.55634	9.01031	8.74248	8.61459	9.30461	9.02243	9.03097	9.21577	9.12176	9.05039	9.12689	9.48699	9.10054	9.45461	9.21389	9.49928	9.14309	10.3192
+	2	100	FRA10AC1=6100458	8.12039	8.3509	8.41811	8.15483	8.16755	8.26231	8.44023	8.66406	8.48014	8.63882	8.29029	8.3245	8.23609	8.49181	8.49935	8.2262	8.34554	8.5396	8.45124	8.23932	8.35515	8.49358	8.41973	8.44994	8.43417	8.3771	8.91032	8.84725	9.15449	9.08671	8.51963	8.29351	9.01927	8.6275	8.55207	8.80542	8.88888	8.8773	8.79993	9.02335	8.61655	9.11198	9.1975	8.8868	8.37588	10.2333
+	2	100	FRRS1=1030079	8.40134	8.4174	8.48986	8.45049	8.69822	8.83584	8.6033	9.31369	8.65832	9.09691	8.62502	8.74368	8.60859	8.57007	8.61105	8.58898	8.73732	8.72909	8.5634	8.53754	8.90824	8.63023	8.79838	9.08375	8.87453	8.69722	9.26868	9.81804	10.3273	9.25714	8.87881	9.2632	9.69117	9.61091	9.0401	9.77342	9.70168	9.49978	9.37839	9.83916	10.0376	9.82579	9.67135	9.86401	10.0573	11.0654
+	2	100	GCSAM=3840403	8.53505	8.3929	8.52055	8.39346	8.66208	8.86843	8.61236	9.16582	8.6375	9.16896	8.47707	8.60233	8.58783	8.67491	8.61105	8.55328	8.9094	8.62347	8.64508	8.64847	8.47783	8.81732	8.68901	8.77079	8.79563	8.82536	8.91064	9.54639	10.1507	9.17393	8.92927	9.095	9.69318	9.20002	9.01232	9.64527	9.63802	9.27227	9.29786	9.88616	9.83428	9.7251	9.47943	9.57536	9.98129	10.7309
+	2	100	GPC6=2370593	8.60158	8.74033	8.60218	8.57425	8.81385	9.04604	8.82306	9.50434	8.76878	9.36404	8.77267	8.89659	8.80574	8.80248	8.75197	8.70714	8.84273	8.8899	8.61406	8.80018	9.1311	8.89493	8.90152	8.95697	9.06075	8.8515	9.09097	9.87197	10.3373	9.45435	9.07685	9.44126	9.86897	9.65421	9.48675	9.90552	10.135	10.3384	9.99478	10.137	10.4252	10.4835	10.4925	10.2049	10.8244	11.3878
+	2	100	GPR158-AS1=6980239	8.2094	8.21871	8.24539	8.35717	8.28688	8.2678	8.25894	8.24757	8.23465	8.22135	8.20947	8.25858	8.30804	8.17302	8.29314	8.23168	8.14835	8.23529	8.30952	8.17547	8.37026	8.25267	8.24923	8.32537	8.33834	8.21986	8.26642	8.74517	8.68077	8.29786	8.37743	8.22059	8.11788	8.30831	8.28448	8.35471	8.39329	8.0726	8.20177	8.38878	8.23111	8.31263	8.05473	8.25753	8.59132	8.24994
+	2	100	GRB10=3120735	8.17019	8.25639	8.34349	8.15442	8.36364	8.15438	8.44256	8.70269	8.37347	8.66087	8.2531	8.20288	8.37378	8.45931	8.44218	8.33756	8.40856	8.51364	8.45928	8.08897	8.29888	8.42825	8.40636	8.49191	8.49506	8.41038	8.61176	8.46138	9.28117	8.66786	8.67477	8.38743	8.92234	8.69181	8.70754	8.86671	8.6843	9.14073	8.99576	9.27007	9.30256	9.08899	9.19912	9.19703	8.93455	10.0515
+	2	100	GRB14=1660689	8.20307	8.31198	8.33493	8.33907	8.27743	8.38073	8.3117	8.59949	8.33695	8.5895	8.35949	8.21755	8.50633	8.31577	8.37685	8.25911	8.26611	8.40499	8.25058	8.29414	8.25501	8.35899	8.40636	8.33407	8.50279	8.32269	8.46257	8.45263	9.06271	8.45574	8.45345	8.56314	8.70754	8.60736	8.4109	8.75316	8.46759	8.51616	8.72323	8.77944	8.45944	8.76907	8.82799	8.77032	9.14835	9.43034
+	2	100	GTF2H5=6900215	10.4155	11.3965	10.5138	10.4716	10.569	10.5468	11.0374	11.654	10.7868	11.4363	10.3949	10.6059	10.4494	10.8225	10.8394	10.5449	10.3798	10.7895	11.1758	10.4561	10.3784	11.16	11.0427	10.7402	10.5823	11.0348	11.3526	11.5656	11.7095	11.0916	10.7269	10.7982	11.1315	11.0479	10.8447	11.0494	10.8844	10.9654	10.8639	11.1829	11.1683	11.126	11.0725	11.0427	11.3148	12.2483
+	2	100	HACE1=7050403	8.28463	8.3468	8.40032	8.45358	8.50047	8.45996	8.46637	8.73476	8.49528	8.80411	8.3945	8.29831	8.46269	8.46732	8.43912	8.50177	8.55661	8.58708	8.63987	8.39496	8.68348	8.72061	8.5833	8.7547	8.61978	8.5182	8.71432	8.98239	9.59357	8.90488	8.67132	8.86791	9.02413	8.81288	8.71668	9.13537	9.2399	8.99691	9.05608	9.31235	9.22953	9.20041	9.41464	9.19425	8.32957	10.0512
+	2	100	HHLA3=5270349	8.21131	8.16102	8.27104	8.22934	8.41629	8.62518	8.35956	8.56199	8.31493	8.66454	8.25043	8.51883	8.33409	8.34984	8.32242	8.41276	8.25542	8.25996	8.25162	8.4222	8.19061	8.31179	8.24537	8.31713	8.4647	8.35273	8.32406	9.02011	8.893	8.36724	8.32383	8.48096	8.77917	8.34686	8.45804	8.41014	8.56904	8.48052	8.41792	8.74104	8.50326	8.83634	8.68665	8.63847	9.2305	8.89684
+	2	100	HOXC13=2370296	8.34851	8.39346	8.40444	8.38594	8.35294	8.43511	8.45169	8.65135	8.44676	8.68583	8.44636	8.48042	8.32341	8.37281	8.38753	8.44751	8.38944	8.40312	8.4062	8.53139	8.65086	8.45096	8.43885	8.44855	8.52564	8.36036	8.62856	8.22712	9.2059	8.61889	8.61392	8.51634	8.77917	8.56151	8.59793	9.05173	8.78187	8.80227	8.73196	8.77065	9.07705	8.86298	8.89022	9.22339	9.78813	9.90128
+	2	100	HRH1=2510040	8.24315	8.43768	8.34761	8.28722	8.37607	8.64517	8.25119	8.61884	8.38185	8.53059	8.28352	8.31105	8.43882	8.3224	8.27962	8.36059	8.38365	8.30824	8.31744	8.37299	8.54287	8.50096	8.44628	8.46859	8.37708	8.48253	8.48621	8.44418	9.1235	8.52204	8.47541	8.30285	8.42277	8.71874	8.49409	8.70408	8.75786	8.60073	8.79946	8.89468	8.44617	8.69357	8.77345	8.76546	8.97571	9.43539
+	2	100	HYDIN=5050630	8.59727	8.53405	8.65549	8.54537	8.63734	8.78768	8.57924	9.48344	8.55944	9.31235	8.531	8.86081	8.89998	8.7214	8.63674	8.72391	8.71522	8.60524	8.72568	8.70302	8.90422	8.64338	8.79041	8.91793	9.00279	8.80058	8.99463	9.84861	10.1466	9.34984	8.87784	8.97054	9.70983	9.31203	9.33872	9.78009	9.83903	9.66054	9.5508	10.025	9.93943	9.90227	9.98647	9.80041	10.695	11.1549
+	2	100	ID2B=4280008	8.26592	8.36014	8.34961	8.3005	8.53287	8.61701	8.62326	8.99337	8.45481	8.6888	8.4522	8.58708	8.49088	8.45151	8.48539	8.53176	8.60083	8.49653	8.56354	8.53921	8.66289	8.53108	8.46009	8.50702	8.72487	8.6287	8.79496	9.22546	9.6335	9.05173	8.70779	8.99836	9.22398	9.18527	8.91383	9.5234	9.38112	9.16481	9.18915	9.47642	9.5619	9.16854	9.59837	9.65116	10.0854	10.336
+	2	100	IGF1R=6400639	8.32173	8.47925	8.60083	8.43486	8.30551	8.59752	8.54089	9.03811	8.60012	9.102	8.36073	8.47352	8.5646	8.57876	8.49717	8.49075	8.36129	8.56184	8.58878	8.29548	8.48994	8.50035	8.4825	8.40068	8.72329	8.52432	8.90059	9.08098	9.75074	8.94462	8.66923	8.80568	9.25369	9.11462	9.02225	9.38874	9.32417	9.04463	9.08049	9.31168	9.31862	9.54092	9.37017	9.41821	9.59089	10.5551
+	2	100	IL24=1660746	8.46646	8.58287	8.49177	8.54817	8.63142	8.55266	8.51902	9.01559	8.45137	8.89773	8.3997	8.59233	8.49088	8.52508	8.56251	8.41118	8.53882	8.46416	8.52267	8.55698	8.46113	8.55781	8.44561	8.51708	8.62754	8.43629	8.59699	9.44027	9.81106	8.93872	8.67241	8.70001	9.10054	9.07514	8.97605	9.24957	9.33579	9.00201	9.04527	9.28203	9.5516	9.53756	9.39775	9.6653	8.93249	10.6131
+	2	100	IL24=4290201	8.56844	8.70585	8.46202	8.62526	8.18665	8.14701	8.21893	8.22322	8.19069	8.04822	8.23643	8.16989	8.14294	8.13609	8.27176	8.27144	8.24038	8.27184	8.18962	8.25748	8.15114	8.16617	8.01889	8.04262	8.06893	8.17641	8.2933	8.20368	8.22698	8.2351	8.25486	8.18451	8.09772	8.14602	8.19745	8.25618	8.18796	8.05253	8.11062	8.35483	8.25266	8.12915	8.18407	8.17594	8.36444	8.14665
+	2	100	INPP5K=1710438	8.46957	8.43751	8.41307	8.33545	8.73055	8.58522	8.5308	8.7273	8.6066	8.6824	8.62796	8.60365	8.6655	8.5081	8.46703	8.49244	8.62851	8.56224	8.62253	8.5764	8.90263	8.47958	8.47635	8.61534	8.79993	8.60934	8.69393	9.0951	9.25102	8.7529	8.67518	8.6306	9.02658	8.88728	8.81398	8.9005	8.93969	8.78248	8.86843	9.22131	9.10558	8.88657	9.15921	9.34192	9.52003	9.8901
+	2	100	IRX1=5550270	8.80064	8.86714	8.67911	8.80738	9.08839	9.26053	8.79769	9.4769	8.86914	9.55714	8.98973	9.08211	9.01416	8.91683	8.95943	9.07574	9.14199	9.33621	9.04774	8.92643	9.48332	9.18255	9.18768	9.24125	9.25327	9.17756	9.51411	10.271	10.5754	9.66054	9.53351	9.75404	10.2718	10.0436	10.0417	10.3056	10.4395	10.3736	10.3492	10.4632	10.6338	10.7437	10.9482	10.5628	11.1204	11.5134
+	2	100	JADE1=6220411	8.80106	8.80678	8.90824	8.81662	9.16917	9.43427	9.01058	9.91519	9.07246	9.75105	9.13377	9.21161	9.1677	9.20338	9.02777	9.06773	9.23739	9.19891	9.25912	9.31247	9.24101	9.05437	9.22818	9.429	9.42414	9.31884	9.75611	10.5135	11.1869	10.1921	9.7476	10.0507	10.4219	10.2815	9.92194	10.6782	10.6797	10.4711	10.6974	10.7512	10.8794	10.9969	10.9082	10.6797	11.1527	12.117
+	2	100	JADE1=7150189	9.30546	9.00518	9.19502	9.26891	9.47263	9.3947	9.47956	9.94244	9.49274	9.95691	9.44825	9.26019	9.82551	9.67647	9.66041	9.63403	9.50421	9.27621	9.34143	9.21368	9.82979	9.27811	9.35323	9.51471	9.56204	9.27405	9.3504	9.51978	10.2317	9.52154	9.42308	9.08523	9.53733	9.36592	9.45733	9.43308	9.1701	9.30354	9.30591	9.1453	9.37698	9.18705	9.15792	9.14815	9.56638	9.75725
+	2	100	JAGN1=2100441	8.74517	8.85473	8.68837	8.7032	8.87413	9.02828	8.87523	9.68674	8.72673	9.464	8.70662	9.01223	8.92792	8.99353	8.93167	8.79383	8.87977	8.98751	8.9558	8.8881	8.93645	8.91232	8.9806	9.15379	9.15058	9.01695	9.2059	10.1474	10.4925	9.55357	9.01031	9.49964	10.0835	9.63802	9.56032	10.1065	10.1905	9.79028	10.3356	10.3252	10.4263	10.2481	10.4623	10.3103	10.7936	11.4896
+	2	100	JPH2=1300088	8.52693	8.66187	8.66739	8.56479	9.01523	9.18338	9.08839	9.81882	8.79089	9.60524	8.71292	8.91017	9.01851	9.0027	8.9633	9.0104	8.83697	9.12389	9.09701	8.95261	9.18042	9.20571	9.13119	9.09925	9.28831	8.8951	9.53962	10.2995	11.028	9.91006	9.52881	9.5061	10.4697	9.98535	9.86223	10.4965	10.5234	10.406	10.3101	10.6944	10.664	10.6233	10.7717	10.713	11.1761	12.0984
+	2	100	KATNBL1P6=7330324	8.21461	8.30517	8.35205	8.24114	8.2684	8.22181	8.30067	8.5036	8.28631	8.46725	8.20022	8.20195	8.17482	8.30808	8.34002	8.24327	8.38753	8.32963	8.20748	8.32798	8.81427	8.28102	8.33755	8.40856	8.40684	8.44266	8.39896	8.21727	8.69609	8.49181	8.41484	8.22632	8.62569	8.46772	8.45828	8.62709	8.3606	8.80632	8.5987	8.70449	8.7169	8.63445	8.36296	8.37624	8.64217	9.287
+	2	100	KCNJ4=3370593	8.10474	8.14475	8.31685	8.13263	8.28588	8.19831	8.34007	8.86433	8.33168	8.71469	8.20428	8.10624	8.2644	8.3037	8.40096	8.2747	8.37156	8.35215	8.314	8.17345	8.51587	8.24935	8.30186	8.29281	8.43293	8.33698	8.48805	8.5708	9.61577	8.69404	8.45938	8.41331	8.94282	8.67986	8.76878	8.97955	8.63857	8.90413	8.57152	8.81093	8.98239	8.94034	8.8922	8.81457	9.03802	10.1362
+	2	100	KCNK3=7100603	8.41266	8.42608	8.36292	8.4299	8.42728	8.39465	8.39725	9.07207	8.47518	8.77079	8.27658	8.43704	8.42416	8.43704	8.47397	8.34932	8.64794	8.46397	8.3286	8.41933	8.72864	8.36258	8.48239	8.37908	8.71709	8.45487	8.58942	9.18328	9.75725	8.90564	8.641	8.70397	9.31305	8.91669	9.00094	9.23514	9.27756	9.15962	9.11296	9.07255	9.17108	9.22973	9.33601	9.35129	9.74355	10.3645
+	2	100	LEXM=4900471	8.12387	8.34902	8.41209	7.95464	8.41538	8.4096	8.49997	9.01945	8.4432	8.8158	8.27586	8.29724	8.31516	8.48858	8.47588	8.27965	8.34737	8.6035	8.65391	8.35846	8.47689	8.38517	8.64946	8.47182	8.57128	8.48187	8.74133	8.20727	9.45613	8.93423	8.79414	8.48004	8.98802	8.86733	8.85703	9.16463	8.87745	9.07612	9.10837	9.58128	9.4536	9.52844	9.42006	9.35006	9.86704	10.3458
+	2	100	LHFPL6=1010139	9.00175	8.94258	9.11268	8.78847	8.82646	8.9692	9.09301	9.54508	8.93377	9.44749	8.67513	8.83832	8.93903	8.94924	8.97194	8.80862	9.09546	8.91048	9.03457	8.72688	9.14291	9.0111	8.94274	8.96662	9.09556	9.1307	9.33195	10.2127	10.8439	9.7089	9.43658	9.53525	10.2419	10.0758	9.71872	10.3211	10.4021	9.93007	10.2311	10.3056	10.4223	10.68	10.4528	10.4404	11.0361	11.7236
+	2	100	LINC00200=2810619	8.42325	8.69779	8.45037	8.31926	8.60967	8.63689	8.65441	9.00926	8.56431	8.82424	8.43516	8.43288	8.46763	8.58847	8.49674	8.53344	8.56411	8.63803	8.43078	8.47937	8.72666	8.49333	8.53502	8.74959	8.73419	8.70523	8.65391	9.40006	9.52419	9.02404	8.70159	8.6306	9.06655	9.18176	9.0263	9.2524	9.20195	9.33656	9.39731	9.44994	9.62341	9.62273	9.72207	9.4844	9.83128	10.3323
+	2	100	LMAN1=830564	8.84666	8.82988	9.1148	8.95589	9.68717	9.4735	9.66011	9.7434	9.78166	9.91067	9.48977	9.51573	9.57668	9.61607	9.62591	9.54272	9.58499	9.5574	9.73166	9.47655	9.87377	9.76676	9.82809	9.72329	9.48129	9.82653	9.87593	10.2325	10.559	10.149	9.90676	10.0383	10.4466	10.2391	9.833	10.4105	10.4373	10.2828	10.2391	10.4693	10.1941	10.7014	10.5212	10.4049	10.9201	11.3847
+	2	100	LOC100127913=2760543	8.68139	8.61328	8.68217	8.62012	8.80709	8.90278	8.82321	9.47463	8.68849	9.21769	8.88435	8.81982	8.77977	8.72542	8.85114	8.71095	8.79402	8.97324	8.64847	8.87699	8.91447	8.80828	8.83634	8.94154	9.03571	9.01533	8.99362	9.78813	10.1608	9.46106	9.05971	9.31615	9.70008	9.52804	9.50779	9.85039	9.80548	9.5925	9.69132	9.95635	9.90923	9.98664	9.98618	9.9265	10.4879	10.9343
+	2	100	LOC100130663=4250608	8.16823	8.17417	8.26692	8.10702	8.20655	8.15927	8.29887	8.60673	8.27169	8.52234	8.30722	8.24268	8.24211	8.34033	8.27962	8.14006	8.24753	8.29636	8.37276	8.36448	8.216	8.18678	8.2252	8.39255	8.2908	8.18049	8.31487	8.66622	8.97545	8.44649	8.30145	8.29659	8.57812	8.48875	8.43631	8.51081	8.53105	8.7056	8.4822	8.65554	8.65738	8.75272	8.81311	9.01353	8.85451	9.21891
+	2	100	LOC100131744=510593	8.36023	8.2626	8.42212	8.24254	8.44556	8.38586	8.41056	8.62526	8.38248	8.73065	8.44716	8.43258	8.4645	8.41241	8.39945	8.45541	8.53405	8.53699	8.46779	8.47655	8.72184	8.64232	8.62036	8.53424	8.58701	8.47087	8.71376	8.83161	9.30354	8.57409	8.62462	8.69335	8.81078	8.75329	8.68526	8.8085	8.88114	8.85808	8.99514	9.03404	9.1263	8.93864	9.23426	8.95873	9.72938	9.60536
+	2	100	LOC100132213=1240348	8.43005	8.42774	8.49017	8.45742	8.58092	8.69938	8.52685	9.09014	8.47408	9.01232	8.56184	8.55169	8.5922	8.5316	8.4454	8.68228	8.70952	8.61655	8.60756	8.63544	8.8447	8.82379	8.6375	8.60445	8.72666	8.69534	8.79067	9.13908	9.60562	8.96429	8.7897	8.88518	9.54393	9.07514	8.81655	9.20212	9.30546	9.29136	9.10251	9.49373	9.48839	9.36749	9.42696	9.30679	9.59672	10.406
+	2	100	LOC100132829=5860475	8.31632	8.38187	8.36638	8.44433	8.47655	8.665	8.53355	8.87128	8.47966	8.84708	8.51599	8.49921	8.46995	8.46747	8.47515	8.52075	8.61973	8.44565	8.69543	8.77463	8.61082	8.42375	8.51118	8.54258	8.66396	8.55007	8.77	9.40427	9.60141	8.75374	8.67904	8.61091	9.03379	8.96985	8.86896	9.31404	9.03369	9.29136	9.18612	9.24519	9.32261	9.35354	9.2305	9.08375	9.60337	10.2792
+	2	100	LOC100133478=3830577	8.73362	8.83987	8.7974	8.71544	8.96977	9.00719	9.06307	9.92096	8.87053	9.8399	8.87376	9.16423	9.05048	8.99777	9.00305	8.91843	9.01655	8.94655	9.21079	9.02622	9.24332	9.09792	9.07321	9.15932	9.20102	9.16224	9.53783	10.1677	10.7534	9.81378	9.27321	9.30343	10.2873	9.88369	9.81258	10.3096	10.3184	10.2918	10.2657	10.464	10.6116	10.5115	10.732	10.5171	10.9835	11.7379
+	2	100	LOC100133600=730397	8.64799	8.68747	8.8248	8.63032	8.98213	9.20792	8.89804	9.77838	8.87613	9.65884	8.7818	8.8487	9.00676	8.99471	8.90617	8.8438	9.22239	9.07396	9.07546	8.84537	9.38899	8.92887	8.98785	8.96477	9.30666	8.86883	9.52103	10.0987	10.8321	9.57511	9.35333	9.36737	10.3273	10.0209	9.79669	10.4373	10.6059	10.3192	10.2403	10.4158	10.5676	10.6438	10.7342	10.3294	10.9589	11.9089
+	2	100	LOC100134188=290121	8.29997	8.43963	8.4238	8.26223	8.51217	8.65713	8.49082	8.93896	8.46853	8.88817	8.3771	8.52557	8.35564	8.47658	8.46481	8.60938	8.34339	8.52328	8.39114	8.46473	8.91064	8.56021	8.4615	8.62296	8.71803	8.55802	8.77382	9.00337	9.63128	8.76764	8.64321	9.11386	9.30179	8.72838	8.77899	9.07978	9.0543	9.02848	9.03064	9.1334	9.39719	9.29267	9.50793	9.28644	9.48474	10.2251
+	2	100	LOC100134348=4610630	8.17344	8.37974	8.29856	8.12517	8.20127	8.41385	8.35071	8.44406	8.34559	8.4917	8.20609	8.34756	8.22813	8.36148	8.41608	8.31723	8.34708	8.46833	8.29605	8.32655	8.39844	8.47612	8.42298	8.37563	8.46552	8.29205	8.41787	8.47935	9.31305	8.6276	8.42748	8.33297	8.95991	8.58496	8.69375	8.9692	8.6273	8.64974	8.89353	9.19455	8.69798	9.03782	8.87037	9.06507	9.43391	9.65609
+	2	100	LOC100134436=2060504	8.34748	8.33194	8.25682	8.21754	8.449	8.28478	8.33956	8.4302	8.29026	8.28449	8.37351	8.34834	8.30526	8.31915	8.31052	8.31692	8.46637	8.31226	8.23994	8.24989	8.37655	8.31496	8.34438	8.31537	8.40276	8.43529	8.32668	9.14672	8.38023	8.41751	8.34641	8.51203	8.42766	8.43607	8.32635	8.46373	8.58736	8.4003	8.57685	8.38878	8.16776	8.50144	8.61776	8.58116	8.84228	9.04314
+	2	100	LOC400879=4010441	8.37994	8.26826	8.21297	8.19956	8.35435	8.44967	8.37581	8.50381	8.30837	8.34434	8.2919	8.40499	8.32956	8.36496	8.32505	8.26904	8.36568	8.28379	8.3156	8.48545	8.25201	8.42536	8.33517	8.30242	8.45247	8.31645	8.20974	8.69404	9.08986	8.48799	8.31554	8.1856	8.62624	8.40854	8.56271	8.85793	8.84748	8.58153	8.58428	8.77275	8.82371	8.63209	8.50928	8.71538	9.2761	9.24564
+	2	100	LOC440509=6110156	8.21082	8.35061	8.33028	8.12893	8.27092	8.47809	8.36303	8.67865	8.28041	8.56199	8.23882	8.43647	8.29405	8.51243	8.37914	8.43858	8.25542	8.46633	8.38883	8.41965	8.40301	8.35018	8.57603	8.67037	8.43131	8.45511	8.61406	9.24408	9.40888	8.84858	8.39563	8.63674	9.00643	8.91494	8.70495	9.31235	8.92952	8.73842	8.92633	9.21183	8.99438	9.30792	9.35587	9.19331	9.29044	9.69616
+	2	100	LOC441120=3060079	8.25968	8.33758	8.1964	8.29982	8.16502	8.12925	8.19192	8.24286	8.23415	8.38499	8.30551	8.33503	8.39796	8.23256	8.14638	8.14102	8.19155	8.288	8.24077	8.24036	8.28256	8.19844	8.23581	8.28154	8.23088	8.16394	8.25879	8.69276	8.50226	8.30398	8.2772	8.30734	8.24448	8.2845	8.2205	8.27585	8.37472	8.06569	8.30059	8.38442	8.46093	8.40729	8.19848	8.53582	9.09952	8.16697
+	2	100	LOC541472=2760762	8.37592	8.36852	8.32261	8.33267	8.30526	8.40314	8.39671	8.57781	8.40538	8.58077	8.18135	8.24367	8.50406	8.35647	8.33962	8.27237	8.19694	8.35021	8.37246	8.31126	8.36849	8.31786	8.32332	8.38043	8.45955	8.4669	8.52219	8.75833	9.12308	8.60389	8.59127	8.42787	8.84101	8.66488	8.56362	8.98586	9.03189	9.03607	8.80665	8.67554	8.8999	8.71067	8.7803	9.03251	9.01424	9.72734
+	2	100	LOC554206=2570397	8.69622	8.63919	8.56113	8.58755	8.53479	8.62704	8.75272	9.19154	8.74567	9.27096	8.75107	8.58657	8.421	8.72542	8.68353	8.60957	8.7397	8.52642	8.58988	8.70207	8.72115	8.62842	8.78593	8.95464	8.70495	8.73404	9.01391	8.9094	9.14377	8.96545	8.74781	8.66962	8.85035	8.69326	8.78042	9.04672	9.17956	8.96015	9.09154	9.1701	8.9804	9.17421	9.56549	8.84694	9.25684	9.86475
+	2	100	LOC641798=2750307	8.35647	8.4013	8.51685	8.41398	8.53194	8.78879	8.57808	8.93846	8.46297	8.86497	8.50935	8.54067	8.51651	8.63803	8.48109	8.54102	8.61369	8.61305	8.66016	8.53482	8.9986	8.75457	8.57352	8.88152	8.81037	8.65028	9.15459	9.37341	9.58384	8.99971	8.84673	8.90457	9.31269	9.09952	8.95329	9.50394	9.36301	9.40807	9.24238	9.66041	9.54676	9.56786	9.54381	9.52669	10.2434	10.4435
+	2	100	LOC641802=1940240	8.27947	8.32611	8.30555	8.32824	8.39394	8.55832	8.40502	8.76609	8.42525	8.77126	8.55445	8.38806	8.58517	8.4021	8.38344	8.41667	8.49667	8.39857	8.39322	8.20424	8.42714	8.44771	8.38503	8.52573	8.57724	8.50177	8.63148	8.70918	9.37887	8.5775	8.55055	8.6353	8.98743	8.57559	8.76157	8.88935	8.93183	8.79201	8.95464	8.75726	8.90994	8.89773	8.96552	8.87233	9.74427	9.91469
+	2	100	LOC642082=7040239	8.53567	8.48373	8.51453	8.52432	8.8571	8.99884	8.63487	9.27375	8.69357	9.06931	8.75997	8.61248	8.90169	8.74775	8.74553	8.69433	8.8447	8.77924	8.88174	8.71609	8.88757	8.69583	8.74066	8.91689	9.01594	8.9097	9.09199	10.0022	10.2698	9.33926	8.896	9.31416	9.55767	9.33823	9.13212	9.69318	9.84798	9.37698	9.63779	9.95635	10.2479	9.79653	9.96152	10.0546	10.2	11.1645
+	2	100	LOC642916=1580441	8.28516	8.31058	8.37273	8.27696	8.26778	8.47447	8.34788	8.88182	8.40642	8.79362	8.32728	8.32848	8.65112	8.46986	8.48555	8.38371	8.47952	8.40204	8.39441	8.39098	8.32886	8.31521	8.3424	8.48977	8.4869	8.31561	8.7417	9.07639	9.72301	8.7846	8.51443	8.63361	9.10906	8.95898	8.76534	9.00025	8.95243	8.94489	9.15136	9.20384	9.16319	9.01487	9.12785	8.78958	8.58395	10.4506
+	2	100	LOC643206=4040121	8.49085	8.39833	8.41919	8.31496	8.46972	8.38279	8.36852	8.61439	8.37931	8.58697	8.46535	8.43449	8.47591	8.56891	8.40184	8.49844	8.36846	8.41751	8.38828	8.2704	8.24329	8.56297	8.37756	8.51812	8.39707	8.44918	8.54584	9.03782	9.25198	8.79705	8.76107	8.6686	8.9925	8.80906	8.61454	8.79362	8.93062	8.99803	8.9678	9.13138	9.03072	9.21295	9.15861	9.05357	9.52003	9.78592
+	2	100	LOC644313=6840307	8.18731	8.36512	8.29494	8.10775	8.28425	8.30003	8.3466	8.49005	8.30182	8.47416	8.22496	8.14135	8.21331	8.43717	8.32483	8.13001	8.30176	8.31647	8.31628	8.1919	8.50003	8.28135	8.27803	8.25661	8.33398	8.28529	8.45544	8.24286	9.05284	8.60878	8.57742	8.45972	8.4927	8.40778	8.5051	8.66272	8.80433	8.42117	8.59246	8.64377	8.68418	8.64452	8.65832	8.21619	8.19062	9.1457
+	2	100	LOC644580=3290452	8.19984	8.16102	8.25808	8.23341	8.0665	8.40377	8.26254	8.27631	8.22783	8.32323	8.2741	8.0683	8.18728	8.25702	8.18964	8.18592	8.56735	8.21103	8.28769	8.44304	8.20831	8.15557	8.1891	8.37799	8.37086	8.27977	8.33674	8.25553	8.31035	8.27108	8.28935	8.54888	8.39726	8.25319	8.29786	8.46769	8.83025	8.51166	8.59015	8.63261	8.29495	8.72431	8.78432	8.37819	9.13423	8.63798
+	2	100	LOC644814=3420463	8.1647	8.28817	8.17009	8.26502	8.32724	8.33941	8.32501	8.47671	8.35857	8.51368	8.28058	8.32169	8.10135	8.32338	8.37487	8.35006	8.41177	8.39949	8.2055	8.44036	8.49653	8.24561	8.28521	8.26758	8.30766	8.32161	8.47649	9.19455	9.07448	8.44045	8.39809	8.39578	8.61513	8.62264	8.48732	8.73382	8.62253	8.60619	8.61105	8.81295	8.51128	8.82935	8.68665	9.07139	9.66386	9.57191
+	2	100	LOC645253=3180056	8.28849	8.27044	8.27443	8.12633	8.37008	8.38462	8.27947	8.55542	8.29182	8.61776	8.32235	8.4865	8.39498	8.37684	8.29205	8.38056	8.2696	8.44845	8.36586	8.31527	8.44878	8.38475	8.35207	8.46935	8.52957	8.38177	8.41915	8.82842	9.14249	8.46394	8.38779	8.48736	8.60428	8.56228	8.49456	8.93377	9.15899	8.38955	8.61147	8.66155	9.15783	8.83132	8.80599	9.16346	9.4251	9.68689
+	2	100	LOC645586=5260136	8.3964	8.5779	8.38431	8.19847	8.5474	8.75874	8.46307	8.92463	8.44107	8.90067	8.57487	8.67764	8.50074	8.49833	8.47704	8.56158	8.67403	8.51876	8.41398	8.55734	8.81124	8.53834	8.42123	8.67619	8.61439	8.53226	8.78528	9.30892	9.53895	8.91159	8.64172	8.84366	9.278	9.23145	9.09988	9.29657	9.41623	9.45793	9.46685	9.5264	9.87724	9.60259	9.62469	9.6066	10.0821	10.3841
+	2	100	LOC645609=6420626	8.79632	8.93993	8.86401	8.76139	9.24155	9.52208	9.33481	10.0914	8.98833	10.0691	9.1588	9.25306	9.27945	9.29711	9.34518	9.25838	9.39642	9.58499	9.30387	9.18955	9.57205	9.48286	9.34015	9.57789	9.54037	9.63362	10.0126	10.7293	11.3829	10.1625	9.85626	10.1842	11.2138	10.7277	10.2906	11.2793	11.2451	10.9434	10.985	11.3186	11.4054	11.3829	11.4831	11.2852	11.998	12.5802
+	2	100	LOC645722=3870731	8.41405	8.2075	8.49688	8.3583	8.5	8.53969	8.37708	8.66139	8.35333	8.37487	8.37867	8.10134	8.24789	8.28139	8.30487	8.32128	8.43314	8.41095	8.47969	8.33016	8.34104	8.57332	8.40043	8.24968	8.37226	8.45808	8.55995	8.57568	8.61753	8.44045	8.48376	8.63037	8.46423	8.63356	8.4118	8.61338	8.83817	8.59136	8.70093	8.83251	8.67789	8.78528	8.82141	8.52092	8.28115	8.76405
+	2	100	LOC646135=2340091	8.66791	8.58158	8.55253	8.57697	8.89092	9.0951	8.75096	9.30144	8.68595	9.17551	8.75107	8.76584	8.8422	8.7116	8.69485	9.1975	8.89085	8.78931	8.78586	8.93344	9.19194	8.86065	8.90067	9.09218	9.05818	8.85529	9.05116	10.0388	10.3647	9.42638	9.12233	9.14784	9.92956	9.77688	9.66502	9.98994	10.1871	10.2376	9.99184	10.1328	10.3707	10.2591	10.431	10.2922	10.9464	11.12
+	2	100	LOC646223=3780114	8.29356	8.21438	8.32073	8.05406	8.25301	8.33794	8.31456	8.43953	8.24546	8.42525	8.16315	8.34523	8.2175	8.34235	8.3975	8.25514	8.2004	8.39346	8.25838	8.25058	8.33723	8.38871	8.28348	8.41141	8.31218	8.32269	8.40332	8.17894	8.90579	8.64333	8.38125	8.6739	8.63623	8.51225	8.6253	8.67707	8.26161	8.61187	8.47973	8.73835	8.40478	8.80039	8.66312	8.73936	8.84075	9.3529
+	2	100	LOC649493=5050747	8.44394	8.22636	8.18944	8.17783	8.22063	8.26356	8.28875	8.3564	8.32116	8.31526	8.29942	8.36736	8.19618	8.28933	8.3107	8.21299	8.28683	8.30509	8.294	8.26087	8.22459	8.28668	8.20912	8.20317	8.32118	8.24201	8.31787	8.41491	8.34285	8.32375	8.21248	8.29036	8.25761	8.34008	8.38891	8.41896	8.32454	8.22178	8.30918	8.49075	8.66454	8.36407	8.41266	8.2969	8.9992	8.6066
+	2	100	LOC649679=780241	8.42822	8.30152	8.28008	8.24508	8.3006	8.421	8.32065	8.65604	8.32935	8.43779	8.2569	8.24663	8.25478	8.30666	8.29901	8.46613	8.36568	8.32369	8.36697	8.35356	8.27808	8.33596	8.31022	8.34434	8.51422	8.24345	8.36866	8.32456	8.85042	8.43432	8.35648	8.28121	8.69638	8.56731	8.46927	8.64895	8.78037	8.87178	8.67015	8.75699	8.7994	8.85494	9.01432	8.91486	8.67904	9.32575
+	2	100	LOC649909=2340482	8.21734	8.20002	8.17009	8.19006	8.27375	8.29368	8.25511	8.16482	8.15968	8.21019	8.27824	8.2829	8.2644	8.26026	8.24397	8.35609	8.19575	8.24509	8.29023	8.12333	8.2456	8.20975	8.30676	8.22848	8.19377	8.19354	8.22686	8.41949	8.21023	8.35206	8.29494	8.26784	8.31399	8.23024	8.3015	8.24561	8.3557	8.22346	8.27084	8.31199	8.4417	8.30316	8.14095	8.18094	8.8287	8.32492
+	2	100	LOC649999=4810681	8.34473	8.36767	8.334	8.29819	8.0201	8.5545	8.27154	8.70105	8.33407	8.6033	8.22838	8.3907	8.49463	8.35284	8.2929	8.4017	8.26514	8.33333	8.35388	8.42536	8.32085	8.25267	8.42349	8.4168	8.29699	8.39947	8.51854	8.8364	9.57748	8.61757	8.40363	8.6372	8.70924	8.54075	8.3992	8.87652	8.65436	8.53893	8.50016	8.59838	8.966	8.6934	8.92911	8.70613	9.09729	9.59767
+	2	100	LOC650116=4120164	8.24934	8.30477	8.37144	8.16741	8.48151	8.52328	8.493	9.0951	8.39695	8.88038	8.39515	8.43558	8.35142	8.45413	8.37238	8.43707	8.50484	8.27128	8.46022	8.55357	8.216	8.37344	8.40502	8.56104	8.67502	8.47324	8.6615	9.20762	9.79233	8.74927	8.47928	8.66257	9.08149	8.84716	8.76969	9.1588	9.08211	8.92124	9.03625	9.15664	9.08544	9.01712	9.11325	9.30256	9.52195	10.1894
+	2	100	LOC650528=1070626	8.20359	8.22636	7.96169	8.1959	8.49387	8.38056	8.23116	8.28829	8.25395	8.17984	8.35967	8.19914	8.48736	8.24323	8.23837	8.26263	8.14218	8.18463	8.20773	8.18311	8.30472	8.22107	8.25639	8.23149	8.26222	8.28835	8.27479	8.8075	8.11976	8.29368	8.22392	8.28426	8.30007	8.27263	8.3412	8.3834	8.48317	8.24482	8.21846	8.30814	8.1116	8.28733	8.27631	8.1896	8.705	8.16844
+	2	100	LOC650717=6020193	8.39809	8.2871	8.35806	8.21834	8.47759	8.75457	8.44928	8.82747	8.44676	8.65743	8.48226	8.47111	8.43596	8.50264	8.43358	8.3443	8.45975	8.43217	8.44481	8.45223	8.58066	8.59306	8.50882	8.6036	8.83838	8.40672	8.66517	9.24957	9.56937	8.89124	8.66021	9.00884	9.1977	8.82799	8.67997	9.27704	9.24146	9.00942	9.04527	9.44443	9.17241	9.2426	9.3294	9.61121	9.93736	10.2462
+	2	100	LOC652195=6620296	8.20527	8.30981	8.34363	8.25727	8.28688	8.40255	8.31733	8.60428	8.4327	8.67262	8.26728	8.29579	8.30929	8.4466	8.38864	8.27421	8.26817	8.41751	8.5197	8.30448	8.36748	8.41899	8.33659	8.45088	8.40996	8.3279	8.50588	8.7987	9.32319	8.59278	8.43985	8.58522	8.82509	8.67319	8.45137	8.82362	8.73861	8.88031	8.76032	8.8621	8.76571	8.88511	8.85236	9.01712	9.10216	9.86625
+	2	100	LOC652736=3450333	8.30077	8.32841	8.30471	8.27613	8.42017	8.49967	8.38757	8.82951	8.39153	8.56998	8.52242	8.48451	8.44005	8.4399	8.40706	8.35691	8.63704	8.37026	8.33677	8.37083	8.51705	8.44027	8.38538	8.51847	8.58852	8.41854	8.66132	8.98268	9.48237	8.75071	8.64028	8.63894	9.21014	8.86037	8.76365	9.07347	9.13148	8.93103	8.9236	9.04948	9.41439	9.07356	9.41863	9.4316	9.87135	9.82918
+	2	100	LOC653421=5900072	8.41375	8.40555	8.46009	8.60212	8.58634	8.6815	8.42047	8.70773	8.43382	8.60665	8.48346	8.42454	8.45338	8.38659	8.42823	8.44911	8.59063	8.47639	8.49177	8.41811	8.48272	8.38128	8.54799	8.62347	8.54067	8.4222	8.46986	8.93677	9.17663	8.52298	8.56507	8.42168	8.74039	8.72275	8.66283	8.75197	8.71645	8.94402	8.54747	8.89804	9.28913	8.83421	8.80515	8.71949	9.55041	9.31985
+	2	100	LOC653472=4610068	8.56314	8.39448	8.34223	8.47342	8.5374	8.32356	8.56756	8.58557	8.39707	8.60712	8.37089	8.48516	8.44005	8.45405	8.34199	8.55465	8.46431	8.4203	8.30374	8.36581	8.57024	8.35832	8.43996	8.47051	8.55685	8.47686	8.54093	8.20131	9.22388	8.59394	8.55816	8.65811	9.2385	8.57184	8.63969	8.94359	8.95555	8.72108	8.91631	8.89444	9.26128	8.98259	8.75071	8.79521	8.94298	9.71485
+	2	100	LOC654161=3420427	8.58911	8.68946	8.69583	8.60892	8.78905	9.18915	8.81225	9.32087	8.68658	9.19953	8.75874	8.94516	8.82732	8.72443	8.69741	8.76365	8.85558	8.8838	9.02777	8.84658	9.12389	8.95759	9.10439	9.10888	9.01093	8.94799	9.265	9.83114	10.3626	9.46874	8.90789	9.354	9.896	9.57431	9.51318	9.9415	9.94967	10.0907	9.82564	10.0592	10.411	10.144	10.3203	10.0114	10.5747	10.9473
+	2	100	LOC727732=1340554	8.24908	8.36595	8.36611	8.43963	8.43675	8.45381	8.56162	9.00643	8.52416	8.83893	8.3534	8.59509	8.61884	8.58287	8.48438	8.49075	8.41491	8.5604	8.5418	8.37516	8.75673	8.63055	8.47069	8.7433	8.63781	8.60248	8.8569	9.30155	9.56381	8.90488	8.6999	8.87263	9.25741	9.1151	8.79877	9.32122	9.17956	9.24049	9.2486	9.39298	9.72779	9.3347	9.55135	9.52286	9.4399	10.5046
+	2	100	LOC727732=3450392	8.15378	8.25294	8.07214	8.1456	8.09758	8.22243	8.10925	8.46878	8.1108	8.2638	8.16847	8.31876	8.20714	8.17031	8.3241	8.39578	8.22303	8.13497	8.18683	8.30318	8.15763	8.16927	8.18965	8.13184	8.27034	8.19824	8.11581	8.64811	8.24905	8.1322	8.04582	8.16828	8.08071	8.07149	8.19378	8.30129	8.21823	8.16416	8.30128	8.20901	8.16937	8.19684	8.21419	8.18694	8.89684	8.28459
+	2	100	LOC727797=670452	8.30236	8.4006	8.41446	8.51128	8.5567	8.46836	8.49187	8.92141	8.49902	8.94185	8.37563	8.41103	8.63792	8.51177	8.58823	8.38828	8.45331	8.69901	8.49438	8.67997	8.48783	8.53719	8.56013	8.51899	8.51757	8.44918	8.75071	9.09784	9.53327	8.82509	8.49921	8.68624	9.22494	8.99478	8.59209	9.14356	9.05021	8.91689	8.90651	9.5426	8.95456	9.13861	8.96961	9.11589	9.91746	10.0617
+	2	100	LOC727899=460088	8.25714	8.44284	8.39248	8.48352	8.55299	8.77027	8.46218	9.06837	8.48595	8.82631	8.53405	8.54978	8.43644	8.48117	8.45888	8.50322	8.66075	8.56802	8.44574	8.54777	8.86253	8.42679	8.55303	8.51106	8.78833	8.48059	8.88345	9.05266	9.67706	9.05437	8.63792	9.02335	9.21161	9.15261	9.07023	9.37134	9.66573	9.28511	9.12205	9.38124	9.49049	9.67047	9.76395	9.59278	9.9657	10.5613
+	2	100	LOC729421=6130544	8.2888	8.46441	8.37563	8.30922	8.34584	8.38125	8.48815	8.57611	8.25105	8.61231	8.21675	8.34287	8.34176	8.36165	8.42303	8.2519	8.21562	8.32896	8.22909	8.19155	8.73982	8.33958	8.49163	8.16792	8.36148	8.17588	8.62242	8.21727	9.08141	8.52666	8.36614	8.26028	8.62296	8.54879	8.54133	8.73464	8.53424	8.5666	8.68246	8.80574	8.1843	8.55906	8.55113	8.62296	8.70815	9.68203
+	2	100	LOC731035=6040450	8.35197	8.16864	8.318	8.28593	8.27915	8.29229	8.25564	8.29983	8.32761	8.28129	8.29734	8.25948	8.38715	8.4244	8.3771	8.39715	8.45975	8.28254	8.33479	8.36206	8.28743	8.20414	8.36353	8.14058	8.23061	8.24639	8.33374	9.02095	8.37046	8.43668	8.21504	8.26028	8.31248	8.33318	8.416	8.48474	8.28041	8.34174	8.22425	8.40514	8.5708	8.55178	8.30808	8.42628	9.28311	8.51509
+	2	100	MAP3K3=1690689	8.40706	8.58648	8.57143	8.33143	8.77307	8.59904	8.60135	9.24323	8.54129	9.46337	8.48561	8.52487	8.66575	8.63393	8.62026	8.6211	8.61046	8.68968	8.71556	8.53194	8.90781	8.56637	8.72814	8.72919	8.72982	8.57724	9.1325	9.56381	10.2096	9.37078	8.82799	9.04612	9.54272	9.45665	9.17148	9.63005	9.65972	9.7062	9.50793	9.83428	9.86297	10.0026	9.86446	9.87656	10.0526	11.044
+	2	100	MAPKAPK2=4260661	9.53633	9.58539	10.0749	9.43862	10.2259	10.5133	10.204	10.5319	10.101	10.3269	9.8046	10.0815	10.2395	10.1776	9.98486	9.90488	10.1167	10.6159	10.0448	9.94776	10.3912	10.0084	10.2877	10.1753	10.8332	10.3764	10.8277	11.2959	11.5212	10.8003	11.1085	10.9934	11.0112	11.1862	10.9614	11.2076	11.0738	11.4091	11.4062	11.2383	11.3599	11.5953	11.429	11.5538	11.7214	12.4655
+	2	100	MAPT=5890520	8.3003	8.22539	8.25682	8.20907	8.35158	8.33508	8.26336	8.38303	8.25741	8.37836	8.23847	8.33407	8.27011	8.18578	8.22287	8.19756	8.19974	8.32963	8.40651	8.24548	8.43948	8.4364	8.29275	8.31113	8.26573	8.21843	8.35928	8.40066	8.5144	8.24008	8.27669	8.29602	8.25379	8.30028	8.29314	8.46789	8.67801	8.15978	8.27997	8.36615	8.22721	8.3733	8.56491	8.57425	8.73404	8.69497
+	2	100	MET=4200504	8.58162	8.65492	8.81325	8.59965	8.75449	8.88207	8.72666	9.4285	8.75406	9.32032	8.66155	8.74305	8.75759	8.83191	8.77797	8.73234	8.91769	8.76551	8.98679	8.78364	8.89322	8.9343	8.92952	8.98818	8.98324	8.95767	9.32146	9.74527	10.2665	9.40953	8.99944	9.18973	9.52615	9.49348	9.37673	10.105	9.91036	9.72717	9.73278	10.0408	9.97178	10.1036	10.0898	10.1072	10.4144	11.3975
+	2	100	MEX3A=4050228	8.48258	8.50428	8.53413	8.38623	8.59551	8.88896	8.65496	9.08426	8.59727	9.1759	8.46376	8.51662	8.53002	8.70801	8.61435	8.65028	8.65016	8.66439	8.63408	8.58209	8.79054	8.69616	8.74279	8.5792	8.72195	8.87128	8.95038	9.49849	9.93128	9.1528	9.00627	9.09775	9.41185	9.39587	9.14318	9.66726	9.66754	9.45322	9.53121	10.0394	9.8295	9.88757	9.90855	9.89394	10.4318	10.9934
+	2	100	MIR1185-1=990370	8.4833	8.57593	8.56833	8.50096	8.80785	8.84821	8.72782	9.64775	8.66278	9.25997	8.59685	8.79962	8.6878	8.77533	8.61844	8.71961	8.82988	8.72006	8.78288	8.7187	8.9094	9.11016	8.67608	8.94924	9.09189	8.74838	9.12887	9.92715	10.4298	9.49286	8.99084	9.22869	9.71357	9.41263	9.4279	9.94213	9.77878	10.0235	9.68703	10.1018	10.1808	10.2851	10.2395	9.86011	10.6849	11.2394
+	2	100	MIR125B1=7320341	8.07968	8.09362	8.1498	8.10117	8.03651	8.11665	8.12174	8.18905	8.12154	8.34315	8.10854	8.13162	8.22633	8.1606	8.07669	8.09557	8.10416	8.01281	8.09447	8.18458	8.12654	8.13361	8.14898	8.17066	7.99956	8.01116	8.09748	8.17578	8.19388	8.20435	8.24601	8.04992	8.28785	8.06268	8.07541	8.19082	8.13196	8.11719	8.1944	8.22026	8.92077	8.23456	8.26918	8.18994	8.15725	8.58452
+	2	100	MIR1277=4810411	8.10817	8.24021	8.23604	8.1008	8.40778	8.20532	8.29098	8.58916	8.33964	8.14841	8.26386	8.25821	8.31833	8.31666	8.28753	8.2102	8.24014	8.18866	8.2133	8.05186	8.42863	8.28622	8.29024	8.16547	8.5594	8.32026	8.52471	8.42638	9.10567	8.40506	8.3043	8.30362	8.67194	8.37008	8.44175	8.705	8.687	8.51616	8.5064	8.51572	8.71968	8.58121	8.60836	8.39195	9.13081	9.24891
+	2	100	MIR1281=4880128	8.11961	8.71493	8.13468	8.22047	8.34539	8.35763	8.12055	8.38715	8.15151	8.18832	8.17739	8.09944	8.19271	8.26026	8.28308	8.26866	8.06436	8.41418	8.43537	8.24548	8.23124	8.45065	8.25513	8.19279	8.30443	8.19247	8.3801	8.32975	8.42611	8.36754	8.26976	8.00851	8.2459	8.32822	8.45396	8.36296	8.16661	8.3995	8.21229	8.34913	8.18818	8.47841	8.38062	8.61147	8.15082	8.13638
+	2	100	MIR129-2=2570360	8.41625	8.45611	8.43794	8.3799	8.7615	8.73904	8.6513	9.33125	8.56904	9.31789	8.63755	8.55974	8.6253	8.66339	8.50369	8.57197	8.71633	8.54952	8.58774	8.44074	9.0228	8.66021	8.67986	8.67991	8.72782	8.78801	9.1527	9.67854	10.2739	9.17726	8.90735	8.89476	9.80701	9.28042	9.13478	9.69907	9.78344	9.59357	9.41985	10.0061	9.91183	9.84193	9.98716	9.66754	10.4364	11.2156
+	2	100	MIR202=2260463	8.30451	8.12979	8.01815	8.18959	8.25943	8.26929	8.3313	8.34407	8.34747	8.31689	8.10343	8.10775	8.38346	8.24323	8.18758	8.24649	8.24725	8.30598	8.11048	8.10536	8.26932	8.21897	8.23939	8.20844	8.4694	8.1966	8.33407	8.28616	8.86733	8.39355	8.35925	8.21794	8.39978	8.38025	8.28373	8.37813	8.30618	8.64784	7.95901	8.73357	8.40232	8.29717	8.73223	8.55196	8.31311	8.45254
+	2	100	MIR300=1510403	8.46493	8.3904	8.43202	8.30199	8.52216	8.54251	8.53782	9.16365	8.53764	8.92384	8.52589	8.5569	8.52589	8.52102	8.50657	8.57281	8.72115	8.64136	8.42282	8.46927	8.61082	8.55108	8.64546	8.59476	8.86173	8.69189	8.82012	9.30471	9.82188	8.91582	8.64967	8.93709	9.30824	9.02413	8.87045	9.33345	9.44725	9.03056	9.17363	9.62193	9.62442	9.40966	9.41645	9.53501	10.0318	10.5019
+	2	100	MIR345=6130037	8.39761	8.4126	8.41673	8.3522	8.53925	8.67839	8.46241	8.89274	8.45206	9.05989	8.5117	8.62765	8.58106	8.61904	8.51623	8.44258	8.61798	8.50584	8.50256	8.5368	8.79751	8.63229	8.57448	8.61701	8.77366	8.50103	8.85079	9.25454	9.70566	8.94716	8.74984	8.89854	9.26117	9.25609	8.97315	9.47104	9.42236	9.26823	9.67854	9.53204	9.62669	9.33788	9.596	9.9079	10.2962	10.6886
+	2	100	MMP23B=3710193	8.1836	8.35006	8.30422	8.3161	8.26807	8.61771	8.47496	8.83654	8.39753	8.72982	8.35116	8.37034	8.57516	8.41521	8.40141	8.49023	8.36366	8.48056	8.46394	8.36206	8.32886	8.449	8.46141	8.57034	8.58325	8.88228	8.63975	8.93677	9.41172	8.92848	8.45244	8.87161	8.99743	8.71427	8.75874	9.24841	9.25912	8.96485	8.88031	8.92785	9.59587	9.30122	9.39166	9.45782	9.83487	10.227
+	2	100	MOS=2510328	8.25283	8.29314	8.36452	8.23665	8.28652	8.48215	8.49979	8.78712	8.40675	8.69032	8.29613	8.29087	8.57294	8.35168	8.22139	8.30546	8.42314	8.3415	8.3215	8.35789	8.40996	8.37116	8.34092	8.5138	8.37942	8.28835	8.60688	8.8364	9.21596	8.6501	8.39132	8.46703	8.76634	8.64141	8.58148	8.99353	8.77741	8.90853	8.75449	9.02129	8.32398	8.85604	8.86239	9.24625	9.41796	9.8491
+	2	100	MPP5=6250288	8.58531	8.6148	8.68325	8.59904	8.77527	8.95936	8.94368	9.13853	9.09915	9.38714	8.96288	8.79496	8.7115	8.9001	9.04305	8.82141	8.94538	8.79884	9.03678	9.10688	8.64208	8.76397	8.80593	8.82356	8.8322	8.75266	9.05599	9.1656	9.40052	8.9101	8.97834	9.01328	9.04385	9.05339	8.98553	9.25881	9.00719	9.0946	9.22973	9.11432	9.08986	9.40075	9.13598	9.15811	9.68164	9.76648
+	2	100	NACA2=5490121	8.4244	8.58517	8.47039	8.3965	8.43714	8.66144	8.48304	8.91175	8.49932	8.89191	8.48123	8.75091	8.53661	8.57097	8.58292	8.49875	8.47442	8.52538	8.51187	8.57222	8.62145	8.54985	8.56716	8.64723	8.77496	8.56138	8.92353	9.56625	9.64541	9.04332	8.53547	9.04126	9.03251	8.92163	8.6151	9.23062	9.2188	8.98195	8.95833	9.06017	9.42103	9.02335	9.28182	9.24332	9.95166	10.2219
+	2	100	NCBP1=2600612	10.4351	10.6003	10.9856	10.5638	10.5676	10.6886	10.465	10.5975	10.4528	10.5995	10.559	10.5944	10.5705	10.4856	10.3072	10.3984	10.4431	10.4049	10.1041	10.3479	10.7595	10.4884	10.4449	10.506	10.7314	10.7178	10.8214	10.7209	11.1821	10.6655	10.4716	10.7706	10.7612	10.6849	10.4424	10.8777	10.6457	10.8452	10.7193	10.6823	10.7248	10.8499	10.9506	10.7391	11.1814	11.5622
+	2	100	NEO1=4260053	8.83174	9.02895	9.22219	8.86952	9.38036	9.43463	9.32146	10.1966	9.2783	10.0791	9.06865	9.22451	9.40146	9.28913	9.34823	9.28934	9.43775	9.32231	9.48344	9.3166	9.5992	9.41764	9.39731	9.53098	9.746	9.41051	9.83234	10.7396	11.3442	10.2599	9.99203	10.1452	10.6357	10.4008	10.3827	11.0252	10.9538	10.8713	10.9707	10.901	10.9614	11.277	11.3992	11.2903	11.7104	12.3244
+	2	100	NPSR1=3190743	8.20913	8.16529	8.25464	8.30152	8.30712	8.38495	8.3643	8.72012	8.31651	8.68411	8.27692	8.33598	8.37041	8.37741	8.37861	8.3535	8.35815	8.33402	8.38953	8.32522	8.41481	8.26181	8.40992	8.33916	8.52302	8.35968	8.64434	8.65257	9.45236	8.74547	8.44825	8.31653	8.66351	8.60677	8.60795	8.78879	9.21315	8.77442	8.71621	8.81747	9.19055	8.72336	8.76749	8.8016	9.07658	9.66894
+	2	100	NPY5R=160154	8.34865	8.46032	8.40314	8.29323	8.66967	8.70362	8.45182	8.90781	8.40977	9.01807	8.38715	8.44862	8.43568	8.44499	8.48197	8.64343	8.49154	8.65816	8.36649	8.37739	8.84053	8.52969	8.61844	8.72018	8.66396	8.48539	8.89099	9.45333	9.92616	9.03844	8.67571	8.86843	9.3396	8.9912	8.91017	9.30191	9.41274	9.4233	9.1547	9.2871	9.72193	9.27118	9.35129	9.53181	9.66658	10.6567
+	2	100	NRIP3=2630044	8.73571	8.65215	8.67115	8.60649	8.63229	8.83362	8.81318	9.604	8.77959	9.33401	8.58235	8.67154	8.79107	8.59756	8.7948	8.55569	9.04161	8.81116	8.72772	8.5772	9.13639	8.75113	8.77797	8.74749	8.9136	8.76962	9.19963	9.82522	10.4764	9.61848	9.18266	9.51722	9.85658	9.50355	9.44737	10.0911	10.1059	9.65961	9.92877	10.1916	10.227	10.2462	10.2168	10.1881	10.4376	11.6367
+	2	100	NUS1P2=4900377	8.27911	8.34615	8.21337	8.45692	8.249	8.28787	8.3877	8.33644	8.27622	8.49456	8.27357	8.39229	8.31097	8.36389	8.35814	8.47397	8.26455	8.42097	8.33132	8.47676	8.44552	8.30335	8.44467	8.43064	8.57593	8.39279	8.43782	8.56566	9.02208	8.39445	8.4437	8.31273	8.63194	8.61373	8.46559	8.73464	8.76037	8.79139	8.50457	9.21978	8.62253	8.69079	8.78573	8.3131	9.62883	9.48462
+	2	100	ONECUT2=6350192	8.09507	8.32269	8.34761	8.36616	8.44042	8.39842	8.35014	8.42454	8.34915	8.38142	8.32541	8.31341	8.53949	8.37448	8.37639	8.19981	8.42484	8.38506	8.22475	8.35628	8.3641	8.28445	8.39882	8.38741	8.58096	8.41662	8.43229	8.66775	9.01213	8.42071	8.37584	8.64963	8.75425	8.45093	8.52634	8.77169	8.68358	8.43621	8.64648	8.94723	9.02785	8.71174	8.56727	8.71427	9.10064	9.46018
+	2	100	OR2B2=7040551	8.36772	8.1322	8.31002	8.25688	8.21521	8.18724	8.25664	8.53559	8.32727	8.57024	8.29866	8.3555	8.26201	8.33929	8.37487	8.1514	8.18253	8.35889	8.41784	8.37375	8.48605	8.27829	8.38951	8.13557	8.46804	8.43239	8.49586	8.43647	9.16356	8.55129	8.6273	8.54451	8.51466	8.6827	8.50969	8.79146	8.51337	8.57667	8.59046	8.73628	8.46438	8.81732	8.73647	8.79891	9.17756	9.48344
+	2	100	OR56B1=6100612	8.3884	8.38795	8.38715	8.37207	8.34907	8.46556	8.36901	8.70801	8.34489	8.48098	8.42286	8.42994	8.49289	8.3696	8.39031	8.44502	8.52036	8.47824	8.4246	8.46571	8.70252	8.47012	8.53198	8.34869	8.59896	8.43811	8.57477	8.08974	9.14653	8.51655	8.57034	8.55345	8.86044	8.77584	8.60952	8.896	8.96552	9.04978	8.79627	8.58836	9.08453	8.92086	8.981	9.20113	9.5152	9.68108
+	2	100	OR7G2=830041	8.10073	8.33151	8.31045	8.40206	8.3826	8.09714	8.28856	8.69201	8.23415	8.59787	8.25567	8.20195	8.37806	8.38865	8.37188	8.24034	8.25399	8.43155	8.28655	8.27395	8.42035	8.34631	8.41396	8.33142	8.44375	8.2768	8.43356	8.08552	8.97588	8.55726	8.48548	8.62606	8.73641	8.89403	8.54794	8.82561	8.75138	8.76451	8.92447	8.76289	8.4981	9.10558	8.97734	8.88743	8.13707	9.50559
+	2	100	OR9A4=7160195	8.54033	8.49638	8.48376	8.34924	8.52007	8.78371	8.60286	9.21122	8.46153	8.97363	8.50282	8.65086	8.4762	8.54424	8.4997	8.4684	8.70148	8.61066	8.50346	8.52419	8.94437	8.60168	8.64584	8.70437	8.93159	8.83907	8.90439	9.51346	9.8491	9.06534	8.82444	9.06534	9.49175	9.27621	9.14139	9.50005	9.47463	9.47606	9.43562	9.69377	9.7444	9.81713	9.70922	9.86492	10.165	10.7518
+	2	100	PABPC5=6590753	8.61839	8.70402	8.73641	8.61807	8.91529	9.10439	8.93294	9.80284	8.85848	9.59708	8.82488	9.00254	9.06583	9.0228	9.02867	8.98136	8.98359	9.15301	8.99013	8.86023	9.10182	9.07723	9.07412	9.11325	9.25619	8.9806	9.49373	10.2958	10.8563	9.8402	9.29764	9.89423	10.3534	9.97361	9.83805	10.4977	10.4587	10.3462	10.2525	10.4982	10.8126	10.6201	10.5775	10.6473	11.4054	11.9932
+	2	100	PALD1=2100201	8.40607	8.49582	8.56251	8.58368	8.6142	8.77944	8.63511	9.34551	8.72588	9.20132	8.52981	8.76326	8.76057	8.82536	8.67431	8.57745	8.84024	8.75751	8.56597	8.50559	8.78684	8.86329	8.81662	8.8142	8.99877	8.81245	9.15713	9.53619	10.1167	9.41876	8.84068	9.1149	9.68887	9.51924	9.18551	9.62469	9.98223	9.55185	9.72717	9.77702	9.88283	9.98925	9.97477	9.83204	10.5451	11.026
+	2	100	PCSK5=1740343	8.0673	8.27616	8.30235	8.1376	8.44112	8.35237	8.33209	8.40642	8.35355	8.33758	8.1192	8.52585	8.3697	8.23338	8.19776	8.2262	8.40251	8.3625	8.32639	8.26053	8.24934	8.38559	8.30403	8.44081	8.4753	8.47291	8.38135	8.97742	9.01559	8.34432	8.41869	8.36009	8.8892	8.50807	8.50386	8.73756	8.93677	8.50751	8.55249	8.73679	9.11607	8.71774	8.75374	8.79979	8.38059	9.31852
+	2	100	PFDN2=6510035	8.44517	8.44284	8.36075	8.59708	8.45312	8.56284	8.35401	9.00544	8.52873	8.41369	8.39111	8.62967	8.61963	8.42382	8.42878	8.64208	8.66655	8.60097	8.49015	8.49805	8.70876	8.56483	8.64632	8.72305	8.53074	8.55911	8.57738	9.08616	9.22766	8.84913	8.69258	8.61807	9.01156	8.83232	8.78417	9.20741	9.22797	8.75329	9.36066	9.14199	9.39133	9.20813	9.46525	9.31819	9.28042	9.9751
+	2	100	PLP1=2650288	8.33754	8.45352	8.44522	8.32181	8.69703	8.76584	8.72851	9.40181	8.67154	9.31714	8.57102	8.50756	8.51909	8.74356	8.75558	8.57487	8.84324	8.75305	8.83957	8.65492	8.76445	8.73151	8.86166	8.85522	8.9923	8.77527	9.42888	9.8578	10.6218	9.57943	8.94598	9.176	9.83171	9.52154	9.57366	10.0978	9.85121	9.76472	9.68463	9.81214	10.1717	10.2559	10.0263	10.2904	10.528	11.4571
+	2	100	POU2F3=2640093	8.20722	8.17916	8.23498	8.42012	8.23653	8.292	8.24915	8.35897	8.1621	8.33704	8.32728	8.34287	8.3223	8.22333	8.23202	8.24295	8.29506	8.27974	8.26813	8.34149	8.17706	8.09869	8.3049	8.25345	8.26573	8.22526	8.30575	8.61631	8.40134	8.25405	8.10521	8.47704	8.29588	8.32645	8.32371	8.48637	8.6131	8.4254	8.342	8.23877	8.5805	8.49695	8.33879	8.4325	9.30354	8.82379
+	2	100	PPBP=2230563	8.35031	8.45442	8.40102	8.42774	8.60102	8.70638	8.57147	9.18347	8.45104	8.97646	8.4522	8.62335	8.6678	8.56036	8.5334	8.62247	8.49962	8.71663	8.60957	8.52447	8.57957	8.42705	8.58357	8.57253	8.71505	8.69775	9.08571	9.42742	10.0026	9.0711	8.67806	8.94331	9.42521	9.28456	9.11581	9.7437	9.448	9.44772	9.30471	9.82901	9.71718	9.5542	9.47943	9.69907	10.1032	10.7339
+	2	100	PPP4R1=5560020	9.2586	9.44223	9.69177	9.34267	9.67121	9.87724	9.72549	10.2075	9.54779	10.0874	9.58017	9.80791	9.80403	9.62591	9.61549	9.63241	9.66186	9.77061	9.32988	9.47391	9.92194	9.3817	9.30275	9.72111	9.98783	9.68602	10.01	10.56	11.3123	10.4636	10.1571	10.2238	10.8338	10.4373	10.3017	11.082	10.9346	10.7661	10.8157	11.054	11.3708	11.2302	11.1556	11.2582	11.6642	12.3047
+	2	100	PRAF2=5270093	8.6233	8.67324	8.77133	8.70034	8.95252	9.15089	8.9173	9.53144	8.9075	9.376	8.93159	9.10522	8.85596	9.0281	8.95187	8.91575	9.21616	9.11751	8.87008	8.75272	9.10028	8.867	8.83598	8.89386	9.03844	9.00337	9.26107	10.0789	10.4487	9.55211	9.18186	9.41159	9.72972	9.5615	9.35187	9.91134	9.883	9.70874	9.96448	9.9079	10.0992	10.0877	10.1284	9.99278	10.7741	11.1064
+	2	100	PRPF6=7160671	8.39161	8.39125	8.4745	8.18506	8.60012	8.59699	8.63549	9.03006	8.51944	8.78404	8.55445	8.39102	8.63955	8.51282	8.56664	8.64888	8.6274	8.64136	8.70356	8.5618	8.82237	8.59038	8.62569	8.61992	8.7994	8.65582	8.93781	9.2426	9.71274	9.05581	8.85229	8.921	9.35878	9.22442	9.10786	9.43012	9.37544	9.02848	9.27181	9.39542	9.44382	9.50678	9.4531	9.53783	9.83546	10.2931
+	2	100	PRR15L=630243	8.19543	8.3437	8.28844	8.16876	8.05281	8.13045	8.33209	8.40972	8.36858	8.66203	8.06191	8.10501	8.22262	8.31933	8.27301	8.19682	8.31346	8.2926	8.27509	8.22362	8.50467	8.28161	8.23415	8.29377	8.40538	8.24145	8.55617	8.12214	8.98007	8.4743	8.4265	8.35452	8.76331	8.47237	8.53135	8.61803	8.73223	8.77661	8.60131	8.57539	8.29085	8.72072	8.82561	8.94323	8.15082	9.40255
+	2	100	PRR21=670341	8.23128	8.38795	8.37007	8.13186	8.30398	8.44338	8.51145	9.14623	8.42829	9.11189	8.40457	8.34523	8.31572	8.42236	8.61105	8.50504	8.64665	8.58589	8.53051	8.47805	8.63888	8.76256	8.51547	8.50997	8.79563	8.94384	8.75149	9.36638	9.74921	9.08793	8.62276	8.83442	9.21461	9.07311	8.82639	9.46438	9.51759	9.33064	9.34393	9.63215	9.54092	9.61178	9.84273	9.58857	9.86862	10.9035
+	2	100	PSMC1P10=3360592	8.14624	8.27004	8.31556	8.26102	8.35264	8.37198	8.3182	8.55345	8.29609	8.47686	8.24832	8.26475	8.40218	8.40136	8.29684	8.32361	8.39989	8.28506	8.34361	8.24753	8.45191	8.34726	8.51547	8.47072	8.47811	8.32653	8.51854	8.89249	9.23167	8.52419	8.49329	8.48311	8.99936	8.67958	8.64365	8.99267	8.77577	8.56507	8.641	9.32167	9.06865	8.83457	8.77488	8.8103	8.95943	9.66172
+	2	100	RAB38=2600070	8.71119	8.57257	8.54537	8.61631	8.33718	8.29393	8.26953	8.3635	8.32779	8.36801	8.25541	8.3041	8.35233	8.29172	8.32523	8.31995	8.41823	8.32171	8.43078	8.3482	8.23763	8.22837	8.36401	8.31076	8.28345	8.25178	8.29775	8.33806	8.44263	8.3434	8.21707	8.45804	8.31445	8.32775	8.26442	8.39515	8.42761	8.42909	8.34925	8.25591	8.25498	8.28404	8.29416	8.47019	8.68302	8.6079
+	2	100	RFPL4A=1260168	8.28779	8.32697	8.31126	8.22185	8.4254	8.62518	8.42787	8.79041	8.38068	8.80454	8.41435	8.38603	8.45783	8.3586	8.46664	8.31633	8.53032	8.50409	8.40726	8.54235	8.54204	8.48567	8.40615	8.63861	8.61105	8.49052	8.52116	9.19075	9.54652	8.68128	8.55067	8.80686	9.14102	8.65034	8.87913	9.12459	9.3347	8.92623	9.03466	9.18642	9.43514	9.18518	9.08865	9.36514	9.87278	10.0245
+	2	100	RNF180=6860019	8.01614	8.13606	8.35267	8.01529	8.24436	8.28827	8.40062	8.68498	8.32801	8.43516	8.19494	8.09448	8.2644	8.3884	8.41983	8.21741	8.2306	8.31261	8.4293	8.21618	8.44152	8.28047	8.37264	8.28046	8.28055	8.35439	8.47581	8.19304	9.03428	8.58106	8.44789	8.28802	8.77295	8.66362	8.59132	8.85332	8.72673	8.76426	8.56908	8.86539	8.80234	8.97398	8.86344	9.08899	8.56388	9.83609
+	2	100	RNF185=290307	8.32972	8.44525	8.43971	8.3106	8.44415	8.48889	8.43179	8.76928	8.52996	8.45766	8.47268	8.47887	8.42945	8.51046	8.51258	8.47552	8.5571	8.50713	8.54266	8.43592	8.3993	8.40881	8.42953	8.41405	8.61216	8.55465	8.63462	8.45635	8.80045	8.6156	8.64131	8.36009	8.6501	8.61071	8.53531	8.55365	8.68201	8.61051	8.68032	8.58652	8.67952	8.74729	8.59107	8.40346	8.37588	8.77326
+	2	100	RNLS=6380414	8.22995	8.35676	8.3969	8.35284	8.42457	8.60649	8.44813	8.94843	8.49174	8.90496	8.38741	8.50403	8.44142	8.54621	8.47194	8.42307	8.61333	8.56367	8.38743	8.49911	8.71201	8.37854	8.51393	8.69879	8.48901	8.46035	8.67523	9.15962	9.72497	8.97484	8.58613	8.82747	9.14472	8.97027	8.75418	9.33971	9.1653	9.06307	9.1311	9.2675	9.67076	9.20195	9.29894	9.42532	9.9766	10.4751
+	2	100	ROM1=1470608	8.63704	8.68424	8.71598	8.56704	8.9043	9.10549	8.92567	9.603	8.73936	9.18591	8.79724	8.82098	8.88475	8.88944	9.00651	8.98664	8.8425	9.05376	8.92792	8.77178	9.26459	8.76445	8.92148	9.11895	9.0733	9.02147	9.18652	9.88439	10.3052	9.5734	9.19871	9.23567	10.1691	9.5941	9.54092	10.0752	10.0643	9.94904	9.92458	10.411	10.0895	10.1511	10.2935	10.1806	10.8326	11.2818
+	2	100	RPS27L=5570678	12.144	12.9512	12.0769	12.3518	12.7324	12.9369	13.4148	13.5814	12.9008	13.2049	12.8582	12.9054	12.7743	13.0338	13.0188	12.8282	12.6712	13.0141	13.2407	12.6371	12.5034	12.9906	12.9193	12.6231	12.7101	12.8603	13.1371	13.2407	13.1885	13.0437	12.9369	13.0362	13.224	13.2214	12.7673	13.1697	13.0528	13.2049	13.0312	13.2513	13.2841	13.6403	13.4962	13.2102	13.3485	13.8614
+	2	100	RPS6KA3=3370110	9.05293	8.81427	9.14377	9.04289	8.95169	9.00651	9.14653	9.51015	9.01259	9.53339	8.83683	8.84771	8.78107	9.06961	8.97816	8.77924	8.81831	9.08193	9.0097	8.79235	9.13508	8.91032	9.12785	8.97638	8.82169	8.86657	9.22159	9.28053	10.0756	9.36301	9.10152	9.10235	9.51978	9.29805	9.13011	9.52804	9.33981	9.27227	9.51849	9.71027	9.21769	9.5239	9.46922	9.23892	9.48699	10.3782
+	2	100	S100A13=5860148	9.18622	9.17251	8.92069	8.86626	9.24881	9.35278	9.20195	9.81804	9.08624	9.63633	9.05509	9.1503	9.31404	9.17896	9.08049	9.20641	9.33722	9.44345	9.29601	9.29081	9.44027	9.23608	9.49877	9.41477	9.43539	9.36267	9.77183	10.2599	10.7135	10.0699	9.51799	9.96517	10.1814	10.1806	10.0016	10.4609	10.5858	10.2889	10.4404	10.6419	10.7589	10.6429	10.7424	10.779	11.0949	11.6642
+	2	100	SAMD15=3290593	8.56601	8.62082	8.59038	8.46989	8.78768	9.03335	8.84885	9.68229	8.71756	9.58655	8.80496	8.7929	8.83542	8.82424	8.84651	8.89676	8.8899	8.94893	8.80304	8.65897	9.03428	8.82799	8.96288	9.06856	9.26096	9.0481	9.43862	10.0945	10.6442	9.66573	9.14883	9.53217	9.86026	9.82415	9.55135	10.1567	10.2784	10.0424	9.96498	10.4078	10.2509	10.4087	10.4012	10.1397	10.8279	11.5472
+	2	100	SDC2=2690026	8.24493	8.31914	8.30921	8.13967	8.34804	8.42754	8.39936	8.64278	8.29762	8.34643	8.44852	8.39882	8.31097	8.56194	8.36705	8.40303	8.30806	8.29974	8.29007	8.34149	8.74386	8.36846	8.29858	8.42508	8.32528	8.38821	8.42564	8.71242	8.9912	8.50056	8.27901	8.72095	8.63776	8.54809	8.54313	8.80599	8.50961	8.41401	8.57084	9.01611	9.09062	8.99362	8.88129	8.79521	9.20142	9.26952
+	2	100	SETD5=6350768	8.2574	8.40555	8.44932	8.28122	8.58843	8.67631	8.54204	9.00589	8.50795	9.11268	8.37065	8.51416	8.61166	8.61347	8.52784	8.6273	8.67032	8.55685	8.3849	8.56874	8.68728	8.64497	8.51664	8.62105	8.75613	8.56887	8.87476	9.59575	10.0999	9.0988	8.72885	8.97588	9.38314	9.07081	9.14281	9.34213	9.32486	9.38636	9.24462	9.43451	9.37491	9.5516	9.43551	9.5171	10.0275	10.7681
+	2	100	SH2D1A=5910465	8.37571	8.30342	8.34748	8.48131	8.48886	8.49659	8.36127	8.64377	8.36788	8.51645	8.388	8.38966	8.38664	8.28899	8.37281	8.43922	8.42411	8.41172	8.37086	8.34736	8.39439	8.41457	8.42176	8.47757	8.50406	8.49212	8.51854	8.74781	8.78528	8.46856	8.4565	8.50777	8.56254	8.70725	8.6948	8.72072	8.83817	8.82134	8.65397	8.9027	9.34359	8.80828	8.86671	9.30782	8.76127	9.38112
+	2	100	SHOX2=2680132	8.46747	8.31255	8.32788	8.21485	8.34411	8.33545	8.32974	8.40483	8.28612	8.29432	8.45348	8.25821	8.19231	8.32792	8.37815	8.25376	8.33768	8.2638	8.34322	8.3723	8.28897	8.35855	8.39068	8.35925	8.26196	8.25593	8.27369	8.20773	8.38377	8.32375	8.52935	8.11663	8.19808	8.41492	8.34855	8.44392	8.39867	8.4315	8.13806	8.19686	8.32768	8.46035	8.38158	8.23565	8.46706	8.70419
+	2	100	SHOX2=3360041	7.99479	8.11394	8.20432	7.86283	8.23941	8.08632	8.36163	8.31795	8.33494	8.27131	8.11479	8.07494	8.10837	8.30052	8.31165	8.05613	8.20546	8.3588	8.33179	8.22171	8.37099	8.29572	8.3424	8.33407	8.39138	8.35687	8.42787	8.10361	8.68549	8.57147	8.45473	8.2892	8.72095	8.67631	8.50643	8.78573	8.71184	8.8359	8.55052	8.99147	8.72287	8.95959	8.81522	9.14815	8.31563	9.34539
+	2	100	SLC19A2=1450020	8.48659	8.52064	8.61356	8.53486	8.98316	9.30926	9.0027	9.86327	8.77085	9.74127	8.8334	8.93727	8.79166	8.9354	8.93806	8.86849	9.05509	8.9692	8.95629	8.85057	9.45473	9.12768	8.76764	9.20783	9.28075	9.18236	9.59398	10.453	10.9162	9.96827	9.35899	9.74249	10.2098	9.96152	9.91469	10.4893	10.6096	10.1862	10.3014	10.5245	10.4556	10.6126	10.5064	10.7895	11.1256	11.9166
+	2	100	SLC22A23=7550450	8.36876	8.55125	8.55041	8.33688	8.57715	8.80426	8.62587	9.26511	8.5634	9.22494	8.47744	8.69534	8.45918	8.70625	8.56415	8.66219	8.65215	8.72468	8.6305	8.70425	8.74478	8.81908	8.64268	8.80822	8.99769	8.69961	9.18925	9.50584	10.0796	9.35956	8.83047	8.93942	9.6074	9.28248	9.0951	9.70792	9.82282	9.5234	9.64849	9.77357	10.1415	9.63033	10.0348	10.1135	10.3434	10.9797
+	2	100	SLC35C2=4230437	9.35151	9.53846	9.72385	9.4326	9.60177	9.85226	9.90227	10.2964	9.89777	10.3772	9.47314	9.65884	9.54925	9.6812	9.89144	9.67898	9.4316	9.92892	9.69629	9.55767	9.52777	9.57407	9.70463	9.78194	9.98223	9.63549	9.98097	11.0512	11.2221	10.1832	10.1083	10.4725	10.592	10.2784	10.3364	10.6818	10.6348	10.503	10.5841	10.5915	11.1366	10.88	10.8853	11.0119	11.0717	12.0512
+	2	100	SLC5A10=7560465	8.21879	8.29113	8.39394	8.29351	8.45436	8.54761	8.37498	8.95865	8.39436	8.74146	8.48687	8.34756	8.31805	8.48608	8.41292	8.47757	8.42017	8.48763	8.47095	8.49075	8.82451	8.42486	8.52791	8.44081	8.73685	8.51015	8.62921	8.66021	9.5516	8.72588	8.61485	8.48773	9.00061	8.87068	8.83727	9.23103	9.31985	8.87351	8.92995	9.05125	9.34562	9.45902	9.13806	9.31974	8.64095	9.87052
+	2	100	SNORA68=2260437	8.16138	8.47652	8.35171	8.3005	8.3826	8.37386	8.50942	8.68929	8.38235	8.57559	8.37819	8.36959	8.35952	8.40835	8.39137	8.3693	8.3517	8.37813	8.39823	8.44712	8.48505	8.42469	8.45865	8.45659	8.65403	8.34035	8.47505	8.94506	9.37353	8.59961	8.33159	8.48957	8.91631	8.66941	8.49942	9.05855	8.91661	8.49481	8.67359	8.85244	8.85509	8.87308	8.88207	9.06117	9.28765	9.74893
+	2	100	SNX22=5360338	9.15011	9.20509	9.13138	9.12389	8.96843	9.12118	9.28139	9.68602	9.14708	9.69438	8.85726	9.11783	8.87895	9.1334	9.21472	9.0057	9.00218	9.26704	9.22629	9.14717	9.36232	9.2406	9.06396	9.0303	9.35576	9.12009	9.34539	10.2081	10.7193	9.75135	9.27599	9.65392	10.0164	9.9415	9.5985	10.1144	10.4413	10.1723	10.0713	10.5208	10.5206	10.8236	10.6194	10.6579	11.0064	11.7703
+	2	100	SORCS1=2100706	8.21618	8.21829	8.25794	8.2554	8.17208	8.22481	8.35002	8.31068	8.20908	8.23421	8.27875	8.24579	8.20677	8.31013	8.28713	8.24168	8.30631	8.28871	8.24611	8.19913	8.21115	8.31992	8.30806	8.14611	8.35477	8.20713	8.2383	8.92493	8.27464	8.26229	8.40062	8.31071	8.27264	8.26958	8.249	8.26135	8.27003	8.26541	8.24062	8.33509	9.05709	8.37117	8.49383	8.13819	8.45421	8.95546
+	2	100	SOX30=150487	8.17235	8.13986	8.29182	8.05958	8.19882	8.16137	8.37594	8.65852	8.35775	8.48812	8.10136	8.19158	8.15909	8.38419	8.38437	8.33853	8.17369	8.34682	8.35952	8.31657	8.59076	8.33575	8.3422	8.39108	8.47838	8.32232	8.53764	8.29437	9.2587	8.61942	8.5687	8.67092	8.87161	8.76082	8.59132	8.9308	8.96057	8.77545	8.69769	8.84998	8.60533	8.94241	8.69638	8.92962	8.39091	9.88799
+	2	100	SPATA31A1=1050224	8.09163	8.19131	8.1964	8.31526	8.30634	8.20649	8.2542	8.17049	8.24978	8.20571	8.28058	8.18993	8.33627	8.32436	8.25921	8.14347	8.24573	8.12488	8.17605	8.4352	8.15698	8.21058	8.24188	8.19279	8.26753	8.21266	8.15861	8.24027	8.65022	8.28772	8.24082	8.28836	8.39638	8.31511	8.27334	8.46624	8.31723	8.24482	8.223	8.22676	8.18763	8.45057	8.43346	8.21219	8.18062	8.38433
+	2	100	SPATA31C1=5290110	8.51206	8.42693	8.5416	8.44808	8.6037	8.85395	8.70105	9.35218	8.65227	9.28569	8.62426	8.69491	8.85626	8.72632	8.63877	8.60551	8.93316	8.89828	8.75482	8.73577	9.01978	8.73577	8.72184	8.85755	8.96869	8.96961	9.13973	9.87022	10.3715	9.46848	9.05406	9.30343	10.0818	9.55344	9.37748	10.0344	10.0226	9.59145	9.66754	9.95101	10.0346	10.1057	10.1228	10.1297	10.8676	11.265
+	2	100	SPATA31C1=5390253	8.3698	8.34012	8.25188	8.29041	8.29994	8.44811	8.28383	8.31339	8.33152	8.24174	8.42597	8.44401	8.35068	8.35168	8.29722	8.46954	8.3542	8.28432	8.32121	8.24898	8.25059	8.33302	8.37728	8.36392	8.21119	8.30721	8.35192	8.33331	8.29446	8.36754	8.34782	8.41935	8.43467	8.44862	8.47412	8.5327	8.70274	8.53614	8.58254	8.2574	8.45944	8.83206	8.84807	8.49413	8.95368	8.78054
+	2	100	SPDYE7P=6100605	8.21854	8.32841	8.4201	8.33176	8.33004	8.46505	8.34007	8.66139	8.38419	8.7994	8.40941	8.24201	8.29118	8.45237	8.39734	8.39526	8.30145	8.52387	8.3445	8.50848	8.50869	8.31111	8.41206	8.55501	8.53051	8.45154	8.61051	9.23697	9.17705	8.70906	8.47271	8.71522	8.96288	8.77147	8.69938	8.97782	8.61176	8.84068	8.78859	9.24238	9.19289	8.94241	9.05211	8.69463	9.30556	9.95956
+	2	100	SPRN=2340458	8.40346	8.50751	8.44193	8.36187	8.45938	8.57422	8.46767	8.8248	8.45659	8.87392	8.57136	8.53223	8.46838	8.57745	8.51131	8.48269	8.62486	8.53382	8.60775	8.52168	8.53318	8.58496	8.51705	8.56524	8.78357	8.54274	8.81211	9.17844	9.75464	8.95329	8.91575	8.84622	9.31789	9.00184	8.86007	9.30982	9.30546	9.18925	9.19175	9.24038	9.47618	9.33491	9.78091	9.32595	9.58308	10.4187
+	2	100	SPRR1A=7330184	8.36545	8.5289	8.61674	8.55927	8.64377	8.82028	8.80522	9.5011	8.78593	9.14472	8.7487	8.72042	8.73318	8.77812	8.77387	8.74581	8.68003	8.83348	8.74646	8.70264	9.07005	9.05357	8.9176	8.85042	9.10286	8.85065	9.1455	9.85289	10.3281	9.57892	9.09661	9.36785	9.81136	9.67928	9.47117	10.0402	10.0608	9.90841	9.89098	10.4369	10.1123	9.9523	10.1756	10.0503	10.2908	11.4624
+	2	100	SPRY4=7570309	8.17835	8.26416	8.23	8.12001	8.30677	8.4762	8.2217	8.36864	8.28374	8.32045	8.31351	8.37254	8.33834	8.27936	8.29684	8.23879	8.14184	8.14343	8.29971	8.22923	8.4076	8.30468	8.25008	8.29675	8.31131	8.18542	8.24114	8.32	8.42068	8.30092	8.3175	8.33742	8.51736	8.34666	8.37403	8.2412	8.42579	8.23068	8.2625	8.71427	8.3363	8.53198	8.35061	8.30493	8.73557	8.5021
+	2	100	SREBF2=6550138	8.28365	8.37388	8.3932	8.3564	8.46009	8.43511	8.29405	8.56712	8.34729	8.5072	8.49827	8.31767	8.41973	8.32757	8.29661	8.39663	8.4402	8.40254	8.45599	8.39469	8.57898	8.32486	8.52256	8.46797	8.45044	8.59565	8.48019	8.62689	9.2839	8.49955	8.48021	8.46621	8.65135	8.72777	8.44599	8.8029	8.56208	8.8359	8.81371	8.90542	8.98883	8.79677	8.73165	8.73855	8.80433	9.39566
+	2	100	STRN=5220138	8.63544	8.67353	8.73345	8.66	8.98602	9.22723	8.72892	9.30679	8.68117	9.34497	8.77674	9.0236	8.87942	8.79301	8.81078	8.82192	9.10868	9.0097	8.90362	9.06344	9.05491	8.98091	9.05039	9.02156	9.10251	9.10226	9.18508	9.85455	10.2607	9.40467	8.93637	9.33254	9.83143	9.49187	9.40146	10.0144	10.1577	9.91036	9.7868	10.1478	10.3466	10.0731	10.3082	10.1233	10.9319	10.9328
+	2	100	STRN=5270441	8.72275	8.59132	8.77332	8.8334	8.67115	8.5918	8.5424	8.14383	8.49134	8.15137	8.56716	8.61711	8.81935	8.5308	8.50235	8.56601	8.83478	8.64595	8.57781	8.60309	8.86136	8.7747	8.63684	8.60314	8.68695	8.64526	8.5074	8.09038	8.08912	8.5036	8.52516	8.3237	8.29165	8.49681	8.44822	8.37305	8.15011	8.20488	8.21293	8.1456	8.01385	8.22938	8.129	8.28548	8.00376	7.99745
+	2	100	TAAR3P=1660612	8.16853	8.1648	8.29827	8.21199	8.17238	8.3294	8.19359	8.25312	8.13929	8.09819	8.17739	8.21823	8.16432	8.20756	8.2082	8.23694	8.28268	8.15067	8.09275	8.13927	8.30011	8.22669	8.19385	8.19675	8.31158	8.34299	8.32816	9.27843	8.32374	8.2273	8.1994	8.19571	8.31331	8.14076	8.12415	8.26018	8.28957	8.20374	8.24591	8.02097	8.24439	8.05555	8.29568	8.29949	8.33101	8.45928
+	2	100	TBC1D3=4050403	8.57803	8.64354	8.54188	8.65336	8.81055	9.07667	8.84129	9.5776	8.66401	9.38213	8.69195	8.90831	8.73116	8.8809	8.89183	8.95235	9.01287	8.96502	8.89114	8.82496	8.96835	8.89022	9.02079	9.25068	9.20254	8.91683	9.31464	9.77535	10.4938	9.56964	9.09189	9.22797	9.91761	9.46936	9.38429	10.2487	10.0772	10.0401	9.99709	9.77137	10.5667	10.2203	10.3584	10.1341	10.6268	11.5258
+	2	100	TGM6=7150376	8.17344	8.19405	8.31389	8.20846	8.12851	8.15506	8.39882	8.61844	8.32692	8.55652	8.25222	8.05797	8.2453	8.47111	8.36778	8.19142	8.31393	8.35728	8.33532	8.28911	8.50247	8.33207	8.35512	8.23523	8.39217	8.36934	8.58865	8.6718	9.18662	8.63111	8.43684	8.68045	8.71652	8.59819	8.63894	8.75799	8.80025	8.72468	8.87446	9.12854	8.83802	9.02087	9.1539	8.95337	8.41698	10.1482
+	2	100	TIMM10B=3780164	8.65733	8.81325	8.65798	8.67975	8.77642	9.06996	8.74423	9.21419	8.78794	9.06856	8.75812	8.75613	8.85903	8.83435	8.78865	8.80119	8.76969	8.94568	9.00289	8.76718	8.92156	8.75759	9.02036	9.06307	9.02045	8.97363	9.16099	9.2426	9.78708	9.14765	8.90342	9.08631	9.41527	9.23597	8.8598	9.36972	9.26223	9.25944	9.2901	9.38874	9.30122	9.57668	9.41464	9.3473	9.70023	10.0425
+	2	100	TLX1NB=730427	8.23533	8.2105	8.1624	8.1959	8.11255	8.23888	8.29421	8.48403	8.21346	8.26881	8.2203	8.25152	8.30351	8.27447	8.3373	8.26665	8.16502	8.3181	8.25349	8.39988	8.35082	8.25588	8.28017	8.22023	8.29699	8.35815	8.30305	8.39208	9.04027	8.46957	8.5642	8.13964	8.66267	8.63037	8.51258	8.7068	8.47783	8.6076	8.65492	8.67237	8.58932	8.69643	8.73527	8.7906	8.45102	9.25703
+	2	100	TM7SF3=2070474	9.21141	9.06534	9.3599	9.26042	9.56476	9.56069	9.40657	9.97981	9.38758	9.77029	9.40304	9.54561	9.42308	9.24715	9.29145	9.27206	9.39435	9.47177	9.30275	9.30099	9.55882	9.49361	9.20933	9.57943	9.70606	9.4627	9.70111	10.5396	10.7204	9.89967	9.67106	9.91339	10.5028	10.078	9.95924	10.4991	10.7666	10.4393	10.5007	10.6891	10.9101	10.5894	10.8574	10.8383	11.0641	11.7509
+	2	100	TMEM207=2760639	8.29997	8.39734	8.43337	8.17706	8.52743	8.50972	8.45953	8.77539	8.47311	8.84771	8.43446	8.53575	8.43934	8.41079	8.44949	8.26421	8.57616	8.40083	8.40506	8.32949	8.62689	8.36456	8.43684	8.39938	8.69709	8.42975	8.84821	9.3118	9.56845	8.8982	8.52589	8.86664	8.95261	8.77819	8.64899	8.84544	8.92234	9.03745	9.15732	9.18935	9.55868	9.04358	9.41933	9.26107	9.32473	9.83234
+	2	100	TMEM99=4760592	8.21329	8.32225	8.28857	8.00598	8.25893	8.59046	8.39682	8.54211	8.41464	8.52508	8.18792	8.39036	8.17815	8.34055	8.36846	8.33853	8.34206	8.3955	8.45124	8.35356	8.39981	8.29223	8.40123	8.47868	8.34858	8.32463	8.49148	8.65903	8.89007	8.52969	8.3756	8.38349	8.89258	8.62522	8.55479	8.86784	8.57436	8.81956	8.54669	8.66312	9.45929	8.95714	9.1956	9.17221	9.61662	9.63693
+	2	100	TOX4P1=1410630	8.25836	8.30725	8.44276	8.45223	8.52646	8.68695	8.61569	8.91988	8.51372	8.87895	8.32345	8.53648	8.44438	8.4647	8.57345	8.43184	8.64059	8.61835	8.58171	8.58714	8.89092	8.49833	8.57039	8.51627	8.75215	8.58705	8.87453	9.35491	9.87151	9.05754	8.66058	8.80297	9.44177	8.84615	8.79916	9.48751	9.21968	8.99005	9.18143	9.4471	9.80872	9.42377	9.52918	9.62939	9.99294	10.686
+	2	100	TP73-AS1=3450056	8.83879	8.69046	8.80355	8.83734	8.81847	9.01823	8.88518	8.97467	8.90033	9.03396	8.78248	8.84426	8.90861	8.82522	8.91956	8.89974	8.97484	8.87178	8.83786	8.93344	9.19352	8.56597	8.74176	8.95723	8.98268	8.72359	8.99362	8.94377	9.20862	8.8359	9.07639	8.9839	9.19233	9.04836	9.08986	9.08031	9.14367	9.35364	8.87628	8.96132	9.29657	9.13386	9.08165	9.07321	9.14009	9.26997
+	2	100	TRIM41=540239	9.57032	9.61035	9.96652	9.66779	9.69808	10.0476	10.0245	10.2943	10.1103	10.1849	9.76588	9.95827	9.90005	9.79422	10.015	9.78655	9.67501	10.1522	9.95762	9.75074	9.89299	9.79607	9.99278	9.85503	10.0073	9.72806	9.99886	10.714	10.9913	10.1258	9.9447	10.2931	10.3406	10.4503	10.3368	10.7468	10.6517	10.6923	10.645	10.3436	10.6921	10.7295	10.9614	10.8825	11.2072	11.919
+	2	100	TRIM43=1690424	8.31744	8.15649	8.34748	8.38231	8.41687	8.36938	8.34879	8.5149	8.30082	8.45361	8.37563	8.31435	8.38806	8.26058	8.37361	8.47072	8.29419	8.30876	8.36383	8.40188	8.3094	8.4371	8.37778	8.21567	8.26891	8.4113	8.44373	8.74392	8.98964	8.54408	8.42216	8.28706	8.6878	8.44492	8.45396	8.66272	8.82291	8.56242	8.45815	8.72177	8.75997	8.64377	8.87591	8.32882	8.77533	9.30213
+	2	100	TRIM64B=6480497	8.45955	8.43963	8.50166	8.41041	8.57299	8.76145	8.70153	9.65102	8.69016	9.37039	8.47081	8.69142	8.61472	8.65436	8.67245	8.71961	8.70337	8.76841	8.63828	8.56922	8.97306	8.84205	8.79595	8.64249	9.1148	8.75476	9.12544	9.94088	10.543	9.40364	8.91024	9.23597	9.90535	9.33948	9.17695	10.015	9.6503	9.75849	9.63992	9.9294	9.94213	10.0233	9.95137	9.92394	10.5832	11.4133
+	2	100	TRIM73=4780577	8.18488	8.3468	8.38864	8.21638	8.42109	8.54387	8.45652	9.06429	8.44362	8.90869	8.37948	8.57455	8.39933	8.50484	8.53355	8.4928	8.61518	8.48056	8.66682	8.41457	8.67625	8.51359	8.66401	8.78739	8.79408	8.44167	8.66449	9.37782	9.74556	8.96545	8.83018	8.75316	9.42864	9.1427	8.9143	9.37315	9.28524	9.34756	9.30099	9.1503	9.49106	9.39856	9.74012	9.49928	10.2857	10.6802
+	2	100	TRIM9=2320398	8.32492	8.42386	8.4217	8.18189	8.54459	8.5902	8.78047	8.82313	8.54596	8.75323	8.44331	8.416	8.74959	8.55742	8.59103	8.44734	8.61011	8.75412	8.82899	8.32691	8.93045	8.69335	8.6051	8.71678	8.85762	8.68521	8.77741	8.84566	9.11432	9.15039	8.83311	8.95697	9.2668	9.04233	8.88337	9.29044	9.44115	9.26107	9.39483	9.10391	9.54741	10.0601	9.6723	9.69579	9.58897	10.4688
+	2	100	TRMT44=1500327	8.35073	8.37388	8.40303	8.28536	8.45686	8.43919	8.46661	8.71067	8.36202	9.19931	8.29506	8.48773	8.57392	8.4483	8.39031	8.65671	8.85668	8.50939	8.67169	8.484	8.78248	8.62555	8.67673	8.53806	8.79851	8.66214	8.64763	9.31474	9.55004	8.9001	8.58496	8.97537	9.41378	8.96477	8.86115	9.40364	9.25057	9.19992	9.0945	9.53606	9.5516	8.94161	9.50209	9.47337	10.1868	10.1691
+	2	100	TSPYL6=5390139	8.26275	8.32736	8.41049	8.28307	8.46601	8.42566	8.55113	8.93385	8.48835	8.83937	8.27714	8.26093	8.32375	8.48457	8.53432	8.42206	8.73521	8.64536	8.47377	8.36581	8.62217	8.45824	8.65418	8.57171	8.58942	8.7994	8.86392	8.66139	9.8847	9.14864	8.76176	8.70437	9.16854	9.19184	8.96065	9.3406	9.28075	9.22537	9.1591	9.27053	9.07013	9.42342	9.41645	9.49659	9.34694	10.7352
+	2	100	TTC23=4920538	8.49528	8.46338	8.49177	8.32743	8.51362	8.60712	8.51668	8.99276	8.63445	8.89773	8.49778	8.502	8.48564	8.48924	8.52227	8.57235	8.72095	8.63577	8.64028	8.56259	8.63234	8.52212	8.66203	8.73994	8.80793	8.62651	8.61932	9.3277	9.74188	8.93831	8.777	8.7799	9.30144	9.01995	8.91859	9.19005	9.33733	9.32804	9.14347	9.55494	9.52957	9.50571	9.43721	9.5902	9.92458	10.3466
+	2	100	TTLL3=380563	8.45274	8.43023	8.54395	8.50273	8.66606	8.74022	8.65571	9.25434	8.5172	9.1588	8.61621	8.69346	8.67581	8.66021	8.61692	8.78733	8.60624	8.75673	8.61669	8.73065	8.91414	8.62776	8.67185	8.94523	8.91537	8.8914	8.98239	10.0759	10.1707	9.33368	8.90254	9.27632	9.60031	9.32804	9.08023	9.72675	9.92585	9.54197	9.68874	10.6011	9.91831	9.88584	9.95762	10.162	10.5393	10.9573
+	2	100	UGT1A3=2940082	8.40528	8.45016	8.48462	8.1652	8.33233	8.82876	8.63955	9.13011	8.45963	9.07236	8.47673	8.4426	8.49827	8.62237	8.46684	8.54365	8.68325	8.66301	8.63257	8.49942	8.58697	8.51243	8.58839	8.72348	8.69393	8.54505	8.80599	9.16917	9.79497	9.15713	8.79221	8.99216	9.50535	9.22995	9.06534	9.48249	9.42614	9.43562	9.22921	9.68629	9.29412	9.67401	9.62327	9.77535	9.7974	10.7856
+	2	100	UTS2=2710315	8.30923	8.17417	8.16956	8.25182	8.14061	8.28085	8.13931	8.21355	8.08696	8.37836	8.11825	8.19557	8.29338	8.16211	8.1345	8.18841	8.28132	8.17946	8.11381	8.24486	8.34684	8.36145	8.10844	8.26872	8.20159	8.13223	8.02833	8.15354	8.33089	8.22196	8.08515	8.23409	8.27742	8.20895	8.24628	8.35052	8.44794	8.25787	8.22792	8.20742	8.27742	8.19074	8.35616	8.25599	8.20104	8.2601
+	2	100	UTS2=6290228	8.1943	8.2066	8.29967	8.12248	8.24756	8.23149	8.31772	8.58222	8.30696	8.44695	8.31325	8.26863	8.38023	8.38688	8.30313	8.31664	8.34245	8.37119	8.3091	8.19582	8.47979	8.30133	8.31406	8.43221	8.3865	8.4113	8.34493	8.85619	9.04928	8.63445	8.52569	8.33997	8.78788	8.36555	8.37626	8.72219	8.7359	8.56158	8.51579	8.93822	8.33716	8.85604	8.92186	8.7906	8.39272	9.57191
+	2	100	VSIG10=1710039	8.30113	8.33072	8.2304	8.26441	8.17671	8.41147	8.26544	8.16092	8.24546	8.50031	8.15512	8.25152	8.28865	8.31031	8.22405	8.21551	8.22376	8.27498	8.32428	8.22464	8.40629	8.41759	8.18645	8.34961	8.37177	8.32463	8.3958	8.33939	8.55028	8.29368	8.37696	8.44703	8.27589	8.33636	8.33261	8.54584	8.48783	8.33296	8.39467	8.12143	8.43948	8.49483	8.41471	8.34068	9.3562	8.74755
+	2	100	VWA3A=3370168	8.39576	8.51606	8.46574	8.43624	8.62087	8.59067	8.53794	9.28989	8.56836	9.17726	8.59204	8.59509	8.5179	8.62272	8.5107	8.57692	8.57672	8.66472	8.63095	8.5226	8.4352	8.49521	8.65242	8.79434	8.74216	8.76962	8.80341	9.48816	10.004	9.00711	8.72072	8.82451	9.48802	9.03236	8.91676	9.47704	9.27375	9.20123	9.07386	9.45876	9.53252	9.41933	9.41199	9.47655	10.1907	10.8157
+	2	100	XPA=2640379	8.65227	8.76018	8.48516	8.52264	8.59394	8.83238	8.63274	8.80724	8.61176	8.8188	8.60226	8.66434	8.76275	8.71469	8.60466	8.66098	8.77119	8.85654	8.81847	8.73951	8.71321	8.87153	8.82409	8.76496	8.8357	8.84273	9.03888	9.11334	9.60836	9.13184	8.69084	8.8415	9.11208	9.00527	8.93942	9.20571	9.09801	9.19812	9.34766	9.67388	9.79057	9.48499	9.50584	9.53555	9.82323	10.0316
+	2	100	ZBTB18=1690315	8.25488	8.22384	8.17176	8.3243	8.16176	8.29414	8.27489	8.23015	8.21992	8.26099	8.20428	8.3245	8.21617	8.25004	8.30994	8.29865	8.62145	8.33716	8.12465	8.19155	8.37369	8.18315	8.19646	8.22091	8.11273	8.30572	8.34817	8.49706	8.28864	8.34637	8.28979	8.39578	8.34143	8.35189	8.249	8.2257	8.43204	8.1976	8.23425	8.50377	8.69985	8.31125	8.37588	8.4772	8.6324	8.37054
+	2	100	ZBTB7A=240239	8.43624	8.49771	8.68652	8.48763	8.69238	8.80862	8.81225	9.25012	8.71556	9.1956	8.51443	8.53736	8.59961	8.79962	8.73246	8.64546	8.75002	8.96429	8.73823	8.73038	8.95252	8.73936	8.79528	8.9686	8.90735	8.68991	9.16759	9.46222	9.9415	9.30365	8.98367	9.04243	9.54939	9.5061	9.35966	9.67706	9.8922	9.63693	9.7974	10.0179	9.95478	10.2575	10.0738	9.9628	10.3451	11.0512
+	2	100	ZKSCAN3=3400605	8.61932	8.70779	8.82113	8.60092	8.9635	8.85565	8.92995	9.02138	8.83802	9.08709	8.85992	8.84913	8.69722	8.71195	8.67997	8.50303	8.70012	8.79615	8.83318	8.65787	8.83825	8.85848	8.90549	8.86896	8.98119	8.80139	9.15713	8.89709	9.39222	9.02225	8.9889	8.88961	9.15126	9.12417	9.05599	9.36901	9.16571	9.31873	9.1761	9.65192	9.54	9.38921	9.47451	9.3657	8.71803	9.56409
+	2	100	ZNF331=510767	9.2206	8.94497	9.03306	9.30782	8.98187	9.16801	8.94691	9.72152	8.89146	9.66645	8.86938	9.08631	8.98718	8.90091	8.97911	8.91786	8.96843	8.91661	8.83258	8.81601	9.20711	8.81886	8.94359	8.90885	9.27821	9.06378	9.43695	10.4875	10.8919	9.95589	9.36845	9.86673	10.4669	9.99776	9.79884	10.5667	10.4321	10.2549	10.0144	10.8405	10.5837	10.3528	10.5328	10.6452	11.0287	11.7905
+	2	100	ZNF331=5690609	8.48001	8.36312	8.59908	8.38813	8.49094	8.31379	8.43734	8.21459	8.54616	8.24234	8.3752	8.32757	8.30734	8.42494	8.44769	8.30583	8.22722	8.34245	8.29646	8.18239	8.12241	8.30661	8.27113	8.19167	8.37536	8.28978	8.41823	8.01281	8.03125	8.34265	8.38562	8.19258	8.36013	8.43179	8.54024	8.4027	8.12523	8.47943	8.39792	8.35071	8.12856	8.5527	8.40355	8.2969	8.06196	8.20369
+	2	100	ZNF419=7320148	9.40978	9.29929	9.28537	9.27686	9.45435	9.58017	9.53525	10.0973	9.44285	9.90692	9.20581	9.39664	9.25763	9.42778	9.61753	9.27522	9.59385	9.66823	9.52717	9.45828	9.54235	9.36135	9.46972	9.52615	9.63201	9.54037	9.68477	10.2525	10.9881	9.9733	9.52746	9.7348	10.3265	9.99478	9.9002	10.4285	10.3991	10.3634	10.2368	10.2044	10.6365	10.3974	10.5899	10.4632	11.0607	11.7254
+	2	100	ZNF473=3360735	8.66854	8.81886	8.92816	8.71208	9.16623	9.27965	9.15116	9.74311	9.00441	9.74541	8.92731	9.08803	9.21409	9.08367	9.01987	9.0471	9.12308	9.16253	9.03726	8.95759	9.28866	8.93368	9.18716	9.20338	9.53488	9.24605	9.55408	10.1883	10.7172	9.8396	9.43683	9.75404	10.2071	10.0198	9.81072	10.2703	10.5537	10.2028	10.4807	10.3605	10.6085	10.5357	10.6497	10.6011	10.6396	11.8064
+	2	100	ZNF655=540010	8.44586	8.56199	8.39788	8.26978	8.57156	8.64546	8.59486	8.75107	8.51963	8.66203	8.52728	8.50928	8.57257	8.47069	8.48144	8.60764	8.5922	8.59681	8.71709	8.52803	8.705	8.49902	8.59941	8.65844	8.59777	8.60878	8.66113	9.15771	9.22829	8.70619	8.6151	8.79844	8.82062	8.73602	8.60401	8.79194	8.98091	8.6444	8.74889	8.61024	8.80368	8.93438	8.82561	9.15176	9.4645	9.53808
+	2	100	ZNF768=10075	8.37828	8.53648	8.44996	8.47591	8.3634	8.36197	8.36799	8.2821	8.32043	8.59442	8.3799	8.20552	8.47556	8.39983	8.32702	8.39578	8.22786	8.37135	8.34145	8.30488	8.35738	8.30506	8.32295	8.41755	8.46505	8.1966	8.2783	8.64697	8.68297	8.47208	8.36958	8.49481	8.68201	8.4529	8.4713	8.61787	8.59681	8.70785	8.60042	8.89757	8.32688	8.63073	8.83964	9.00535	9.16001	9.12544
+	2	100	ZNF816=780471	9.38579	9.1537	9.50806	9.43108	9.27756	9.24101	9.47239	9.67998	9.49863	9.66502	9.34192	9.32675	9.18778	9.31953	9.36195	9.06497	9.19144	9.20233	9.30038	9.35727	9.51066	9.52697	9.61848	9.62047	9.43887	9.59977	9.54406	9.62751	9.99093	9.61675	9.41837	9.5016	9.85521	9.58525	9.55251	9.63323	9.77214	9.6834	9.74143	9.64033	9.64376	9.6866	9.81896	9.73096	9.79812	9.90577
+	2	98.9899	CFAP126=7000685	8.12643	8.20522	8.30607	8.32269	8.26103	8.39568	8.25251	8.21695	8.27002	8.39248	8.29866	8.25517	8.13021	8.37605	8.14441	8.07614	8.15253	8.2502	8.18837	8.31314	8.25201	8.24084	8.14698	8.30286	8.13813	8.06984	8.25269	8.14093	8.60538	8.26671	8.40181	8.25808	8.24199	8.28506	8.20227	8.40317	8.2041	8.35431	8.45704	8.73132	8.22202	8.59953	8.1357	8.22287	9.38063	8.59038
+	2	98.9899	LOC100130592=1740102	8.26335	8.19571	8.26257	8.34045	8.29699	8.35763	8.30998	8.45505	8.33085	8.3507	8.4166	8.60342	8.24315	8.28994	8.36034	8.31633	8.22198	8.23834	8.27871	8.23324	8.27322	8.27726	8.20611	8.3598	8.22085	8.33196	8.2623	8.93062	8.30505	8.31229	8.40363	8.30595	8.30998	8.40528	8.40152	8.43836	8.50528	8.62656	8.43229	8.56071	8.65886	8.59852	8.70088	8.7664	9.19035	8.92313
+	2	98.9899	LOC644500=7560176	8.3315	8.12476	8.30166	8.22858	8.20127	8.35806	8.27017	8.37448	8.2722	8.3116	8.29	8.43365	8.36588	8.22113	8.27412	8.2496	8.27866	8.29927	8.27964	8.34736	8.29428	8.33824	8.23106	8.26221	8.2351	8.17943	8.32141	8.42986	8.32024	8.34577	8.27981	8.22584	8.19808	8.25959	8.31455	8.18756	8.44438	8.21279	8.20672	8.24599	8.35348	8.36307	8.52201	8.3934	8.64217	8.58856
+	2	98.9899	MIR125B2=5820192	8.35241	8.46467	8.40708	8.31855	8.37888	8.49836	8.40618	8.67324	8.46791	8.41025	8.67302	8.46613	8.46426	8.40911	8.44646	8.37077	8.36129	8.43568	8.38346	8.43544	8.49794	8.57709	8.43328	8.48385	8.58179	8.57327	8.59357	8.71652	8.92422	8.59961	8.47271	8.41271	8.48364	8.6576	8.70971	8.74529	8.44083	8.82291	8.72077	8.77488	8.46543	8.78352	8.77812	8.95136	8.80562	9.32296
+	2	98.9899	OR2A42=6020379	8.61982	8.46767	8.33825	8.40278	8.64627	8.76697	8.4097	8.73659	8.46736	8.76799	8.44852	8.89258	8.70882	8.56415	8.45047	8.45254	8.66606	8.70602	8.8922	8.55182	8.5926	8.42411	8.73653	8.73476	8.5458	8.74273	8.64834	8.49267	9.0777	8.60515	8.7799	8.75392	8.85236	8.8881	8.8505	8.50678	9.21798	9.02335	9.18982	9.4514	9.02352	9.12389	9.08865	9.48751	9.42123	9.20679
+	2	98.9899	TRAM1=110167	11.9893	11.683	12.2308	11.9155	13.665	13.5918	13.6767	13.8989	13.3827	13.9533	13.68	13.5268	13.7179	13.5365	13.2895	13.5676	13.707	13.7035	13.2102	13.5849	13.7285	13.616	13.8578	13.4799	13.8913	13.6577	13.7794	13.9235	14.4496	14.0115	13.8834	14.0459	14.184	14.1482	14.0754	14.184	14.1592	14.2053	14.1341	14.1309	14.2321	14.3216	14.1445	14.3903	14.3599	14.5596
+	2	98.9899	ZNF99=6200689	8.19984	8.21331	8.13782	8.2671	8.26722	8.25195	8.14238	8.02776	8.24789	8.28449	8.23111	8.28314	8.24691	8.27289	8.16832	8.16549	8.28485	8.25114	8.20404	8.21187	8.15443	8.33178	8.27492	8.2724	8.19824	8.22696	8.22523	8.26295	8.24905	8.10602	8.16074	8.11033	8.04361	8.1861	8.29246	8.22882	8.29783	8.33451	8.10264	8.15503	8.17239	8.55554	8.18407	8.14179	9.13081	8.28765
+	2	97.9798	DLC1=1190446	7.93732	8.03992	7.82995	7.92405	7.91242	7.91249	8.01502	8.11849	7.95134	7.98134	7.98747	7.96341	7.96673	7.88542	7.93694	7.96547	7.77594	7.90038	7.94544	7.91664	7.97115	8.07861	7.87559	7.97191	7.93338	8.12138	7.969	7.91434	7.94052	8.09759	8.01048	7.91393	8.02591	7.97221	7.97717	7.9498	8.0046	7.88927	8.11953	8.07252	8.62008	8.12517	8.25719	7.93718	7.96186	8.8337
+	2	97.9798	NRG3=1850291	8.30557	8.13606	8.32957	8.25766	8.20599	8.32509	8.25354	8.40731	8.34559	8.37731	8.23138	8.34347	8.21189	8.46924	8.2992	8.44734	8.52487	8.25719	8.19393	8.19473	8.43802	8.37023	8.31621	8.20597	8.37624	8.31332	8.38032	8.19378	8.49536	8.29786	8.33376	8.42871	8.37233	8.29979	8.29162	8.32383	8.36746	8.43264	8.24867	8.35557	8.28174	8.44679	8.29898	8.59602	8.35773	8.30371
+	2	96.9697	CHML=1780240	8.581	8.41606	8.36621	8.34426	8.40278	8.40743	8.37846	8.37448	8.32935	8.51867	8.46583	8.41698	8.70437	8.42907	8.36956	8.4306	8.62226	8.51978	8.38361	8.40024	8.33862	8.48997	8.45727	8.4942	8.36043	8.37684	8.5042	8.85769	8.6166	8.32844	8.41151	8.38205	8.36494	8.54722	8.52758	8.53512	8.45011	8.58581	8.49027	8.75526	8.82465	8.52193	8.76465	8.39842	8.60461	8.69907
+	2	95.9596	SLC16A14=2360273	8.21437	8.13823	8.22575	8.26617	8.49015	8.20261	8.44048	8.43368	8.29026	8.43197	8.30824	8.30762	8.47187	8.43527	8.35702	8.48796	8.42508	8.36459	8.40594	8.29414	8.41638	8.19989	8.22657	8.22922	8.44925	8.25988	8.28276	8.34924	8.99735	8.38768	8.41884	8.57201	9.02396	8.67218	8.49456	9.03917	9.3264	8.83238	8.73744	9.24185	9.01363	8.6797	8.77057	9.11343	9.20002	9.14943
+	2	94.9495	EBAG9=1440739	8.34226	8.12756	8.22111	8.06751	8.22231	8.52084	8.33318	8.34234	8.19516	8.30919	8.23204	8.20258	8.35804	8.31211	8.26714	8.21299	8.40373	8.26076	8.32002	8.3509	8.22067	8.36091	8.38322	8.20885	8.19957	8.36467	8.33486	8.18095	8.2951	8.45725	8.34127	8.31709	8.30007	8.39192	8.30411	8.23996	8.10801	8.25476	8.3638	8.31781	8.10578	8.27822	8.24805	8.09928	8.32338	8.36989
+	2	94.9495	EBAG9=160639	10.8058	11.1322	10.7633	10.8777	11.1278	11.2567	11.2267	11.4713	11.1792	11.458	11.1962	11.2786	11.3318	11.4571	11.2107	11.2559	11.4196	11.4204	11.6309	11.4108	11.2658	11.6136	11.5351	11.2205	11.4372	11.3086	11.7569	11.8595	12.0459	11.5575	11.3984	11.7449	11.936	11.7095	11.5547	11.7449	11.9055	11.7205	11.7947	11.7298	11.8544	11.7338	11.9237	11.5863	12.0519	12.1568
+	2	94.9495	EBAG9=4900270	8.65733	8.93737	8.63798	8.65475	8.75715	8.45104	8.60389	9.03089	8.58648	9.00398	8.57547	8.59301	8.58749	8.65161	8.60257	8.64059	8.59194	8.64238	8.67064	8.54006	8.33126	8.66989	8.75846	8.5456	8.30334	8.50914	8.73306	8.49805	8.87413	8.66865	8.53096	8.59301	8.84324	8.59334	8.48786	8.53719	8.3349	8.59251	8.35839	8.61056	8.4128	8.48505	8.48064	8.21778	8.1825	8.28263
+	2	94.9495	LOC646056=7050086	8.06674	8.11394	8.06359	8.10237	8.08171	8.0756	7.976	8.2201	8.09025	8.27076	8.09998	8.1501	8.15087	8.10941	8.05226	8.07452	8.16055	8.19568	8.20683	8.2521	7.97952	8.03726	7.98121	8.09601	8.21946	8.10382	8.2143	8.01858	8.19746	8.12312	8.14723	8.06823	8.15144	8.22318	8.19218	8.19585	8.19791	8.12839	8.05673	8.1771	8.58701	8.26491	8.17611	8.18214	8.22316	8.31805
+	2	94.9495	NUS1=6860673	8.43849	8.3634	8.50296	8.3766	8.68111	8.55125	8.60001	8.90254	8.45157	8.87227	8.63106	8.75538	8.61617	8.57745	8.56858	8.50569	8.65909	8.60901	8.51023	8.58894	8.54479	8.59533	8.60543	8.53699	8.80619	8.58077	8.74005	9.10268	9.67005	8.83542	8.64067	8.91312	9.18419	9.0945	8.95079	9.19931	9.53833	9.15899	9.11979	9.5619	9.79798	9.34539	9.3339	9.63337	9.94522	10.4729
+	2	93.9394	OPCML=2970070	7.9576	7.81814	7.91068	7.87686	7.91722	7.95993	7.96371	8.05801	7.91772	7.97813	7.92752	8.00471	7.94826	7.96439	7.91954	8.02032	7.89399	7.93643	7.92298	7.96793	7.90047	8.01792	7.95773	7.98232	7.9589	7.89662	7.96201	8.01281	7.92965	8.015	7.94056	8.03438	8.06085	7.92174	7.90147	8.0397	7.93277	7.91785	8.06214	7.97589	8.77736	8.17587	8.19303	7.94054	7.98209	8.70851
+	2	92.9293	MAU2=7400243	8.80355	8.79166	8.7433	8.63674	8.85451	8.86626	8.91835	9.15116	8.85933	9.0619	8.68991	8.59681	8.86344	8.98931	8.90169	8.72759	8.98439	9.12768	8.90496	8.85006	8.95848	8.96458	8.84971	8.86866	9.01594	9.11499	8.90503	9.13174	9.26171	9.17726	8.99285	8.76749	9.28193	9.28311	9.28445	9.07546	9.53289	9.48014	9.37698	9.16263	9.47275	9.67501	9.26844	9.29136	9.45152	9.76762
+	2	91.9192	CRB3=7400524	8.50276	8.40678	8.44546	8.36348	8.32491	8.56151	8.38749	8.64703	8.3737	8.47215	8.39483	8.5631	8.40718	8.4294	8.38331	8.58617	8.40136	8.63938	8.43804	8.44763	8.58861	8.46499	8.50333	8.41329	8.34463	8.56138	8.51288	8.97676	8.41615	8.4938	8.45671	8.3799	8.48131	8.58439	8.53893	8.52175	8.34539	8.45197	8.4366	8.45025	8.44617	8.55113	8.6798	8.26905	8.27018	8.68891
+	2	90.9091	AGRN=6370500	9.06544	8.89274	8.99585	8.97088	8.78517	9.00139	8.69643	9.42473	8.782	9.38864	8.52795	8.75441	8.5938	8.74567	8.83689	8.76281	8.65298	8.88002	8.97333	8.64163	8.70077	8.77252	8.81371	8.81318	8.95161	8.88603	8.97458	9.76171	10.0466	9.36042	9.12205	9.15832	9.56994	9.35527	9.22007	9.68802	9.47487	9.45929	9.39155	9.97528	10.0528	9.66754	9.91067	9.99441	10.6228	11.236
+	2	90.9091	CCDC85B=6400646	8.66423	9.04481	8.78143	8.82409	8.68055	8.629	8.56828	9.15664	8.6136	8.82669	8.66224	8.73615	8.52494	8.63274	8.63674	8.6102	8.66139	8.4972	8.61923	8.6561	8.6843	8.84122	8.52777	8.79684	8.86073	8.66214	9.03554	9.89175	9.19005	8.80645	8.64931	8.87206	9.03169	8.86136	8.76471	9.00518	8.88352	8.78135	8.89452	8.84578	9.18874	9.06874	8.93737	9.19931	9.20338	9.88017
+	2	90.9091	FKBP5=2640341	10.9428	10.7931	11.0828	10.9595	10.1188	10.2918	10.3991	10.9373	10.5846	11.0419	10.0559	10.2543	10.1894	10.3576	10.5265	9.97493	10.3862	10.4417	10.3736	10.1188	10.5554	10.359	10.3195	10.2497	10.4613	10.0203	10.5566	11.1022	11.6471	10.4865	10.2861	10.6393	11.0153	10.764	10.3647	10.9875	10.8528	10.724	10.5978	10.8436	10.9607	11.0099	11.0916	10.9512	11.4091	12.4129
+	2	90.9091	NFATC3=10474	8.68758	8.65523	8.70397	8.7417	9.02138	8.83047	8.77784	8.92193	8.77366	9.03072	8.96511	8.79472	8.9388	8.79102	8.74416	8.90301	8.76928	8.81288	8.63073	8.80411	8.89569	8.73861	8.87461	9.02369	8.87753	8.87178	8.92692	9.49212	9.19713	9.04967	8.90145	9.06281	9.09319	8.97475	9.01663	8.83943	9.19221	8.96358	8.95681	9.08986	9.24901	9.0747	9.15108	8.9728	9.44646	9.63593
+	2	90.9091	NFATC3=2260255	8.55241	8.47871	8.65852	8.52784	8.72264	8.55706	8.67832	8.77275	8.72385	8.76107	8.74921	8.56899	8.77169	8.60281	8.7006	8.83972	8.65821	8.66843	8.59731	8.68156	8.87865	8.68498	8.65242	8.6375	8.86554	8.687	8.68583	9.22995	8.89444	8.8199	8.86181	8.84708	8.86322	8.7068	8.87888	8.58372	8.65848	8.65723	8.80764	8.57265	8.45944	8.78528	8.7087	8.84032	8.12882	8.98091
+	2	90.9091	RNF219=2510292	10.095	10.1083	10.4417	10.1667	9.73367	9.8402	9.85906	10.0434	9.715	10.2071	9.77107	10.0035	9.53277	9.58735	9.59686	9.5542	9.84798	10.0316	10.0087	9.96601	9.64108	9.77091	9.69864	9.72865	9.9268	9.6287	9.97561	10.3494	10.6417	10.1707	9.88526	9.99776	10.3995	9.98421	9.74054	10.4091	10.4214	9.89063	10.149	10.7606	10.4075	10.3464	10.5611	10.7363	11.2403	11.7144
+	2	90.9091	RNF219=6980286	9.03388	8.74356	8.63173	9.01012	8.58932	8.8743	8.46293	8.15845	8.39153	8.0603	8.58839	8.77859	8.45005	8.35727	8.44186	8.53657	9.01012	8.62204	8.64343	8.90518	8.60182	8.81365	8.5149	8.73437	8.66822	8.72299	8.31543	8.27491	8.11002	8.30353	8.40852	8.26312	8.23866	8.30197	8.39616	8.27921	8.44934	8.39794	8.20885	8.66849	9.00893	8.31371	8.32078	8.44967	8.64359	8.17837
+	2	90.9091	SYCP1=580543	8.15119	8.10969	8.20784	8.21754	8.13849	8.17935	8.12983	8.11728	8.09882	8.12129	8.0604	8.1745	8.06061	8.25204	8.10605	8.06245	8.1443	8.17346	8.17716	8.24634	8.07262	8.13564	8.15543	8.09601	8.1754	8.09397	7.93356	8.19027	8.07625	8.1288	8.16804	8.22987	8.33866	8.1531	8.13808	8.17935	8.09999	8.07112	8.08929	8.19272	9.34694	8.25941	8.46986	8.16333	8.33472	8.24727
+	2	88.8889	GNPNAT1=6330739	8.95448	9.03022	8.9354	8.96583	9.26792	9.33926	9.09681	9.77519	9.11268	9.7288	9.14435	9.38234	9.36482	9.17169	9.10906	9.33656	9.25684	9.36879	9.28402	9.41911	9.70566	9.33926	9.29278	9.46283	9.60097	9.42987	9.68802	10.267	10.6818	9.61991	9.2675	9.84945	10.3175	10.0703	9.75991	10.1627	10.5564	10.2764	10.3908	10.7235	10.5672	10.6218	10.7298	10.725	11.11	11.5682
+	2	88.8889	LOC644644=4760408	8.18169	8.19909	8.25449	8.28272	8.21747	8.27937	8.2249	8.18568	8.20375	8.28247	8.30105	8.25152	8.28108	8.27767	8.25469	8.33455	8.22376	8.20658	8.26006	8.24454	8.22698	8.26816	8.29871	8.33341	8.17351	8.27909	8.26868	8.32401	8.35937	8.24561	8.30456	8.34474	8.27937	8.21514	8.24991	8.37767	8.39127	8.31216	8.34865	8.27998	8.21264	8.19342	8.34956	8.266	9.19581	8.38607
+	2	88.8889	LOC647630=5690091	8.0635	8.28188	8.26583	8.1123	8.21697	8.27337	8.25745	8.55598	8.14201	8.26982	8.24985	8.40654	8.1745	8.22085	8.29583	8.18779	8.29506	8.30632	8.29707	8.41569	8.1705	8.28479	8.36043	8.37201	8.21877	8.33238	8.30258	8.62544	8.64727	8.25313	8.21144	8.42168	8.47363	8.36686	8.27063	8.43948	8.63189	8.31007	8.71095	8.80502	8.7702	8.60212	8.52746	9.60361	9.78942	8.61817
+	2	88.8889	LRBA=4040059	8.74876	8.75633	8.75203	8.70012	8.92376	9.00893	8.85785	9.29645	8.80132	9.30213	8.84142	9.14825	8.99558	8.94681	8.99353	9.1299	9.0314	9.00465	8.94523	9.05491	9.20403	8.87895	9.02777	9.15524	9.30079	9.08965	9.23514	9.81758	10.202	9.42389	8.95908	9.34087	9.90195	9.55608	9.39775	10.0084	10.0634	9.62968	9.69264	10.1181	10.2114	10.1287	10.2259	10.4265	10.4221	11.0219
+	2	88.8889	OR11H1=6980414	8.41594	8.43124	8.43145	8.52714	8.44074	8.70549	8.41079	8.94606	8.48197	8.86812	8.60493	8.70549	8.6092	8.50969	8.47902	8.66739	8.60314	8.46797	8.57061	8.56511	8.67677	8.55488	8.48878	8.62426	8.91683	8.69722	8.62579	9.19244	9.76676	8.94068	8.52369	9.00553	9.33009	8.91956	9.01663	9.5283	9.39379	9.02965	9.16011	9.69937	9.71316	9.17	9.5742	9.70297	10.3084	10.3227
+	2	88.8889	PDCD6IPP2=4210086	8.3815	8.4416	8.38583	8.30993	8.3895	8.32126	8.40558	8.85992	8.40335	8.6928	8.38957	8.53998	8.40359	8.46643	8.47671	8.56445	8.50366	8.52204	8.51	8.49012	8.62406	8.39484	8.46489	8.66956	8.5839	8.4738	8.62497	8.60097	9.32747	8.83922	8.51221	8.98136	9.13148	8.70241	8.80625	8.90503	9.07715	8.81336	8.95213	8.8463	8.62555	8.99627	9.06534	9.08774	8.83922	9.90051
+	2	87.8788	LOC652076=6840731	8.15865	8.24865	8.19286	8.11746	8.16601	8.18643	8.18698	8.28772	8.23751	8.15379	8.25783	8.25421	8.16153	8.21993	8.2178	8.31424	8.25195	8.20049	8.18312	8.27137	8.27251	8.27125	8.23836	8.24193	8.20721	8.22991	8.21641	8.19339	8.46138	8.25806	8.20411	8.3025	8.25668	8.27291	8.41262	8.42887	8.24606	8.34013	8.31039	8.22104	8.14415	8.18415	8.46304	8.35055	9.36926	8.25241
+	2	86.8687	AQP7P1=7100022	8.35073	8.11154	8.29955	8.3848	8.45615	8.50832	8.30864	8.37167	8.33695	8.28071	8.35512	8.5442	8.32002	8.2926	8.29228	8.51023	8.36702	8.31682	8.23455	8.3539	8.15264	8.39406	8.25818	8.2724	8.44403	8.41807	8.34527	9.13557	8.6136	8.50322	8.291	8.53336	8.57812	8.42372	8.46708	8.705	8.56904	8.62602	8.54669	8.80716	9.05883	8.53715	8.86804	8.8899	9.68674	9.13578
+	2	86.8687	LAD1=3990139	8.23023	8.21245	8.12636	8.37526	8.3474	8.44555	8.25543	8.20383	8.33085	8.20134	8.19891	8.32061	8.29405	8.18047	8.25984	8.17179	8.32171	8.20337	8.20143	8.26802	8.3292	8.08662	8.18873	8.18941	8.27952	8.28009	8.3017	8.30843	8.80447	8.28464	8.2259	8.37655	8.51736	8.43088	8.29162	8.4327	8.36619	8.30318	8.46772	8.51786	8.66333	8.58613	8.54097	8.56672	9.12298	8.98848
+	2	85.8586	LOC650254=7000719	8.8689	9.05883	8.97888	8.733	8.85668	8.83075	8.73564	9.14009	9.07421	9.35478	8.62502	8.62371	8.7714	8.77565	8.94816	8.79962	8.67811	8.69032	8.84331	8.68055	8.88968	8.63023	8.80132	8.8953	8.82545	8.65582	8.98818	9.19194	9.61397	8.80032	8.79756	8.8415	9.25369	9.25902	9.04305	8.99396	9.17916	9.35161	9.22788	9.54549	9.81572	9.35911	9.40123	9.47463	9.83068	10.165
+	2	85.8586	PYGL=2760427	9.52195	9.46886	9.75464	9.41238	8.66396	8.69189	8.82451	9.12223	9.24038	9.1759	8.71727	8.6506	8.59741	8.82669	9.27642	8.73223	8.54604	8.88458	9.02404	8.45966	8.80911	8.73744	8.96654	8.72851	8.83251	8.726	8.86489	9.57472	10.0029	9.15751	8.82141	8.79034	9.4022	9.20872	9.03494	9.49128	9.31259	9.49262	9.3184	9.51118	9.94656	9.90455	9.76692	9.69551	9.84659	10.8748
+	2	85.8586	ST13P7=5810364	8.4876	8.38135	8.42094	8.29982	8.40057	8.57555	8.41719	8.85136	8.4043	8.72374	8.55915	8.54747	8.48736	8.43435	8.39846	8.56566	8.3483	8.43589	8.63828	8.67284	8.62714	8.46566	8.43741	8.45179	8.5857	8.61904	8.64002	9.1041	9.21326	8.75329	8.56614	8.91704	9.11627	8.70996	8.64085	9.1148	9.12845	9.00752	9.00986	9.58682	9.59931	9.23914	9.42837	9.44297	9.77633	9.79422
+	2	85.8586	ST13P7=670551	8.84169	9.30387	9.15832	9.0642	8.79102	8.70708	8.8615	8.48403	9.01995	8.5319	8.84559	8.66712	8.76384	8.94068	8.97213	8.74016	8.68292	8.97467	8.77812	8.74453	8.68891	8.91721	8.89958	8.67455	8.67	8.79102	8.76377	8.29989	8.2454	8.86671	8.71101	8.89421	8.81514	8.75943	8.69804	8.70964	8.33102	8.78135	8.68196	8.7799	8.39869	9.02087	8.69879	8.36202	8.07559	8.59156
+	2	85.8586	TTC32=5420300	9.361	9.60154	9.18527	9.43171	9.0308	9.46473	9.23802	9.59575	9.19632	9.655	9.19812	9.51066	9.38997	9.52539	9.43121	9.61921	9.28378	9.29504	9.68913	9.52578	9.37544	9.53948	9.39867	9.45486	9.43634	9.25102	9.72865	10.0812	10.7199	9.8707	9.25454	9.86509	10.0877	9.93943	9.94656	10.2952	10.2984	10.111	10.1966	10.6277	10.4446	10.3899	10.3923	10.2446	10.7435	11.3658
+	2	85.8586	TTC32=5670114	9.70566	10.2796	9.45638	10.0326	9.30298	9.14046	9.47733	8.83296	9.60127	8.69175	9.59005	9.50005	9.44901	9.72549	9.79756	9.70551	9.70479	9.5941	9.85626	9.86673	9.12242	9.6126	9.62524	9.58486	9.01619	9.39457	9.4627	8.15526	8.26235	9.19341	9.03607	9.08303	9.02079	8.98802	9.06236	9.22219	9.31259	9.2585	9.05664	9.52669	9.26923	9.27599	9.12369	9.58805	9.59385	8.62709
+	2	84.8485	LOC644423=1510603	8.31652	8.30552	8.33272	8.24656	8.24065	8.34257	8.28357	8.34872	8.38654	8.31835	8.3249	8.38439	8.40881	8.26999	8.31735	8.28031	8.47988	8.31556	8.3029	8.39136	8.3648	8.30133	8.25614	8.48217	8.38886	8.22591	8.27397	8.21558	8.71774	8.37758	8.37611	8.25125	8.5312	8.35617	8.47871	8.37243	8.39713	8.39249	8.34691	8.4038	8.81303	8.3667	8.73976	8.57371	8.81442	8.59319
+	2	84.8485	LOC647234=3120102	8.23023	8.25604	8.0452	8.4033	8.15999	8.25405	8.16438	8.18856	8.18625	8.2107	8.22286	8.34372	8.22765	8.14399	8.3082	8.24675	8.36656	8.18507	8.06607	8.2656	8.25764	8.36183	8.20284	8.35134	8.32231	8.3117	8.2414	8.34541	8.2824	8.36375	8.29872	8.22453	8.19114	8.36467	8.3066	8.36553	8.23953	8.26489	8.21108	8.30428	8.86957	8.3003	8.29484	8.46075	8.4075	8.28263
+	2	83.8384	LOC100134364=2630347	8.61696	8.59368	8.63204	8.68372	8.92133	8.81558	8.62866	8.91327	8.67658	8.91949	8.70845	8.85395	8.88159	8.77037	8.63138	8.77749	8.92438	8.71255	8.77527	9.13733	9.22577	8.64059	8.92193	8.94843	8.90602	8.96903	8.83654	9.32497	9.42661	8.97045	8.88009	8.7059	9.23927	9.03448	8.92259	9.32157	9.5956	9.16759	9.56508	9.32076	9.71357	9.59493	9.65072	9.49187	10.1123	10.3334
+	2	82.8283	PMS2P1=6400239	8.30828	8.38549	8.20255	8.31689	8.36099	8.23623	8.2986	8.24096	8.31218	8.40634	8.25974	8.43647	8.33375	8.26259	8.25248	8.32746	8.32233	8.33052	8.34923	8.38745	8.6815	8.39375	8.28148	8.46589	8.27196	8.42844	8.35528	8.43999	8.50106	8.32375	8.30028	8.2045	8.35952	8.25288	8.37245	8.63084	8.4333	8.25903	8.31417	8.26552	8.38839	8.38258	8.44155	8.34337	8.24109	8.45519
+	2	82.8283	ZFYVE16=1400603	8.56071	8.45735	8.40188	8.46595	8.50987	8.64006	8.42645	8.60995	8.28424	8.62311	8.55795	8.5895	8.61523	8.39855	8.3902	8.61762	8.51349	8.46269	8.5432	8.56372	8.51808	8.41849	8.49218	8.5672	8.53368	8.47237	8.46353	8.31009	8.85661	8.5319	8.45868	8.3754	8.6798	8.77778	8.41383	8.62636	9.00113	8.69832	8.72024	9.08409	9.23396	8.9119	8.99971	8.97896	9.73645	9.19802
+	2	81.8182	FYCO1=6900278	8.51562	8.42279	8.50829	8.72152	8.68711	8.67872	8.90626	9.13667	8.85372	9.28913	8.72201	8.71511	8.75272	8.91223	8.83273	8.84142	8.71774	8.81144	8.61862	8.77463	8.9198	8.93249	8.88023	8.88009	8.719	8.79776	8.78859	9.04367	9.37635	8.99105	8.7401	9.07574	8.99998	9.15962	8.99593	9.14784	9.00254	9.21709	9.069	9.05818	9.14377	9.25494	9.12486	9.34192	9.5669	9.67315
+	2	78.7879	NOL10=6760653	8.34619	8.28409	8.3927	8.35157	8.48611	8.55232	8.39974	8.50584	8.33653	8.35319	8.53069	8.53055	8.60611	8.42641	8.30019	8.53344	8.4621	8.44845	8.45955	8.48901	8.5945	8.64316	8.47662	8.6506	8.62008	8.51847	8.49052	9.11875	9.00465	8.57188	8.45916	8.59852	8.83413	8.65248	8.62045	8.88687	8.87222	8.7443	8.91676	8.88419	9.43272	8.88757	9.06745	8.79717	9.08258	8.99098
+	2	77.7778	TMEM238=5860050	9.22723	9.68887	9.06827	9.02121	9.79409	9.88099	9.43658	10.0856	9.46006	9.82885	9.51747	9.57735	9.83975	9.60753	9.44696	9.50884	9.78708	9.50857	9.48026	9.6636	9.8823	9.72765	9.55895	9.76968	10.2368	9.7288	9.74979	10.4591	10.3096	9.87308	10.0483	10.1889	10.2044	10.0568	10.132	9.95856	10.4369	10.0515	10.4029	10.2866	10.7684	10.2172	10.486	10.5433	11.0334	10.3289
+	2	76.7677	LOC650677=1050164	8.24368	8.1868	8.21419	8.17173	8.23409	8.21885	8.15328	8.21556	8.12381	8.31945	8.16664	8.22477	8.21072	8.17473	8.23815	8.32097	8.12002	8.17614	8.30135	8.29811	8.14046	8.16194	8.2157	8.11486	8.3119	8.29789	8.17225	8.36296	8.24768	8.16175	8.2262	8.36371	8.26377	8.31678	8.21271	8.22283	8.42497	8.19525	8.30918	8.59099	8.35174	8.24766	8.26918	8.57206	8.43607	8.52357
+	2	75.7576	TRIM66=3840110	9.15089	9.08149	9.25392	9.20571	9.464	9.65449	10.0011	10.2893	9.74355	10.2481	9.65337	9.59708	9.53962	9.88993	9.78893	9.57561	9.23673	9.60689	9.40557	9.42135	9.51118	9.56315	9.46296	9.65776	9.52003	9.88584	9.56832	10.1185	10.7014	10.318	9.6883	9.88201	10.2993	10.5171	9.94505	10.6025	10.3517	10.8242	10.411	10.5495	10.6408	10.6292	10.8033	10.7557	11.0129	11.6619
+	2	74.7475	DAZ4=2070400	8.20307	8.19771	8.17075	8.21517	8.21521	8.15011	8.1572	8.24709	8.13781	8.19763	8.20022	8.33503	8.35591	8.21939	8.18069	8.18283	8.2896	8.20613	8.1777	8.30246	8.17903	8.2749	8.22325	8.24407	8.26365	8.27087	8.26919	8.47935	8.17916	8.20182	8.21282	8.27186	8.19973	8.27716	8.24717	8.22113	8.30189	8.26884	8.22792	8.25093	8.29289	8.18685	8.41978	8.20546	8.66346	8.33051
+	2	74.7475	LAT=3610288	8.12479	8.27649	8.22863	8.23568	8.40684	8.40666	8.29697	8.38303	8.29928	8.49277	8.31898	8.18197	8.48605	8.34594	8.24369	8.30583	8.229	8.25178	8.33179	8.20141	8.33823	8.2962	8.20765	8.21936	8.47349	8.20432	8.35928	8.69734	8.76439	8.4423	8.33493	8.19816	8.57969	8.30006	8.37982	8.45885	8.64974	8.61187	8.35474	8.68436	8.68128	8.34477	8.47363	9.15524	8.64359	8.29856
+	2	74.7475	LAT=460259	8.21734	8.22141	8.34977	8.26581	8.56878	8.55361	8.38025	8.57052	8.3884	8.3836	8.327	8.33407	8.49758	8.32313	8.31358	8.34593	8.41947	8.29974	8.28413	8.21893	8.36206	8.24359	8.24425	8.27628	8.76686	8.38821	8.39748	8.0586	8.62611	8.55915	8.43214	8.21685	8.35415	8.37703	8.60474	8.42657	8.76345	8.43621	8.50152	8.81956	8.67789	8.28678	8.34956	9.26107	8.08882	8.36713
+	2	74.7475	LAT=5080608	8.33375	8.2546	8.1613	8.30513	8.23372	8.36715	8.21802	8.5447	8.19887	8.30231	8.35512	8.36228	8.33198	8.42382	8.24671	8.45439	8.37942	8.10979	8.25961	8.16636	8.25201	8.11405	8.25234	8.33642	8.20342	8.35841	8.28133	8.63456	8.32261	8.30908	8.25298	8.11972	8.28702	8.24094	8.3613	8.30679	8.33601	8.32964	8.16893	8.18094	8.41392	8.41246	8.42155	8.30551	8.23746	8.48749
+	2	71.7172	LOC100131426=7200026	8.21991	8.07641	8.16666	8.23448	8.29277	8.08667	8.27511	8.25515	8.19887	8.22332	8.22698	8.20488	8.22008	8.15791	8.30155	8.29865	8.36968	8.19674	8.19909	8.26877	8.5327	8.31235	8.32295	8.42136	8.39613	8.14143	8.35114	8.24286	8.69696	8.28285	8.3193	8.40538	8.52207	8.40885	8.30411	8.79336	8.3557	8.47998	8.52714	8.78607	8.34323	8.65692	8.3878	8.7846	9.11617	9.0629
+	2	70.7071	MAML3=4890097	8.08137	8.08798	8.05229	8.01896	8.10435	8.1039	8.01891	8.04632	8.12654	8.13929	8.14736	8.19527	8.04472	8.0099	8.14638	7.99395	8.14536	8.09152	8.04421	8.19119	8.23539	8.02423	8.00912	8.03739	8.16479	8.16059	8.12824	8.12387	8.12709	8.10913	7.98853	8.23568	8.17057	8.15413	8.15976	8.02983	8.13057	8.13817	8.1787	8.17537	8.96057	8.2361	8.32154	8.07885	8.20316	8.46856
+	2	64.6465	SMN1=7510037	8.24421	8.20351	8.17586	8.29378	8.18012	8.37601	8.23361	8.19007	8.20009	8.20902	8.32393	8.44744	8.33442	8.11035	8.2303	8.21515	8.30738	8.28998	8.17831	8.22758	8.28897	8.21558	8.12311	8.20885	8.15164	8.18145	8.26388	8.52081	8.19439	8.14969	8.18298	8.13133	8.31639	8.26509	8.23436	8.27714	8.21227	8.27875	8.28443	8.24913	8.41392	8.4423	8.22481	8.54084	9.15783	8.38607
+	2	64.6465	TCAF1=5050528	8.29487	8.21438	8.22708	8.32998	8.16315	8.45727	8.25342	8.27133	8.2629	8.26262	8.29475	8.33042	8.27636	8.18368	8.17275	8.14188	8.31187	8.28851	8.30878	8.43729	8.37249	8.20975	8.29789	8.32629	8.3058	8.19605	8.47581	8.48536	8.24085	8.1948	8.25089	8.19017	8.2967	8.29432	8.19062	8.28476	8.26805	8.41024	8.3406	8.22132	8.25679	8.36478	8.19968	8.31792	8.28296	8.15558
+	2	64.6465	ULK2=1030327	8.26857	8.13271	8.36401	8.50433	8.28017	8.47698	8.35728	8.25196	8.35079	8.30492	8.32514	8.55415	8.28304	8.34888	8.30125	8.39336	8.28827	8.34098	8.31509	8.37018	8.1968	8.27037	8.29871	8.23523	8.27645	8.31033	8.2679	8.47218	8.17916	8.36525	8.28098	8.54365	8.42808	8.30958	8.28857	8.36392	8.18576	8.49377	8.33064	8.26617	8.26983	8.46813	8.30316	8.41842	8.2658	8.30202
+	2	62.6263	STUM=3890754	8.12776	8.1412	8.22444	8.05633	8.24279	8.3163	8.31567	8.59838	8.23299	8.54432	8.12063	8.30516	8.29626	8.12723	8.28871	8.18214	8.27371	8.20366	8.2975	8.20253	8.43762	8.2383	8.28182	8.42576	8.4926	8.29976	8.28499	8.49918	9.1591	8.27955	8.42403	8.34767	8.56345	8.43846	8.37028	8.63157	8.53336	8.38447	8.6274	8.58937	8.23228	8.47902	8.51557	8.37344	8.76127	9.38157
+	2	61.6162	ZNF638=6040075	8.61607	8.64579	8.57754	8.68372	8.8571	8.84169	8.71917	9.07612	8.53912	8.89146	8.79601	8.84483	8.76785	8.63653	8.66103	8.84544	8.88708	8.69238	8.95555	8.89747	8.98298	8.95663	8.97799	9.02914	9.00553	8.88603	8.95817	9.18266	9.98082	9.06865	8.76872	9.06818	9.46747	9.13815	9.05519	9.63518	9.55793	9.5738	9.41238	9.92159	10.1333	9.9173	9.95672	9.97999	10.3707	10.6033
+	2	60.6061	EIF5AL1=290195	8.25535	8.20002	8.22162	8.29755	8.28752	8.31185	8.26492	8.25812	8.32779	8.22439	8.30903	8.08052	8.38895	8.31666	8.27537	8.35609	8.26859	8.21922	8.21905	8.15158	8.31545	8.18036	8.1878	8.29021	8.30011	8.17538	8.3287	8.58092	8.22765	8.46001	8.26674	8.27702	8.21895	8.3317	8.33711	8.2372	8.67075	8.36002	8.36953	8.38779	8.59415	8.33352	8.35061	8.65237	8.36082	8.39761
+	2	60.6061	LOC644064=650739	8.23023	8.10677	8.19876	8.00692	8.10678	8.11881	8.10117	8.12599	8.10751	8.1652	8.21886	8.39594	8.20025	8.26305	8.17008	8.20071	8.25307	8.19062	8.34293	8.15221	8.26344	8.23903	8.24816	8.14721	8.29699	8.23418	8.20946	8.16434	8.72579	8.27055	8.1957	8.14839	8.20198	8.2114	8.31292	8.27957	8.23122	8.25848	8.26983	8.18123	8.23997	8.22718	8.21105	8.16992	8.28501	8.36579
+	2	56.5657	LOC648639=4560398	8.13495	8.27344	8.37201	8.30261	8.23088	8.35459	8.26015	8.15943	8.06189	8.10045	8.17605	8.14792	8.05242	8.13761	8.09806	8.22424	8.20572	8.05342	8.13163	8.28614	8.11595	8.08709	8.21056	8.1442	8.15204	8.11218	8.17152	8.32811	8.29112	8.24813	8.13962	8.14539	8.20429	8.16287	8.18008	8.18632	8.28368	8.09682	8.3029	8.28572	8.39044	8.14044	8.27798	8.1007	8.24201	8.2969
+	2	55.5556	NGRN=4260019	10.8321	11.1141	11.0526	10.8998	10.6372	10.524	10.7035	11.2696	10.5492	11.2229	10.603	10.4959	10.4237	10.6136	10.6212	10.4267	10.5352	10.4664	10.7413	10.6452	10.9634	10.686	11.0126	10.8343	10.712	10.8482	11.2668	10.8538	11.5472	11.0627	11.0085	10.668	11.1373	11.2668	11.1373	11.0859	11.2122	11.431	11.2522	11.1171	11.1796	11.4784	11.4789	11.2302	11.4499	12.0241
+	2	53.5354	RGCC=160242	10.1551	10.5111	10.8832	10.4351	9.78986	9.80518	10.0596	10.5965	9.88712	10.2857	9.80981	9.77076	9.43339	9.89191	9.86763	9.3665	9.15802	9.48663	9.70199	9.3466	10.0784	10.244	10.2172	10.001	9.77061	10.2665	10.3894	10.5953	10.4693	10.6186	10.4961	10.388	10.2739	10.9065	10.8673	10.4965	10.8546	11.249	11.2612	10.7209	10.7744	11.3865	11.4448	11.0361	10.8106	11.571
+	2	53.5354	TRIM49C=2350673	8.25203	8.21871	8.29617	8.4154	8.2716	8.19062	8.30447	8.57658	8.3099	8.52877	8.35967	8.2801	8.29161	8.37811	8.30849	8.40028	8.31151	8.29789	8.24374	8.42616	8.36822	8.29943	8.39654	8.26424	8.23958	8.27951	8.4615	8.59578	8.51609	8.3603	8.4306	8.26081	8.31639	8.37572	8.4085	8.37767	8.19918	8.29062	8.3481	8.4319	8.68968	8.42691	8.61282	8.49251	8.344	8.85428
+	2	40.404	DGCR2=5670167	8.55605	8.46767	8.40791	8.54226	8.60239	8.69099	8.61866	8.7617	8.53139	8.67449	8.75329	8.64273	8.62335	8.63315	8.59819	8.77192	8.69654	8.59003	8.47955	8.9343	8.68077	8.65232	8.67237	8.87271	8.92771	8.7307	8.63659	9.89235	9.07841	8.8199	8.6856	9.02858	8.6078	8.75552	8.95555	8.90963	8.85184	8.839	8.83845	8.76358	9.14281	9.08588	9.09671	9.47904	9.73195	9.67388
+	2	38.3838	UBE2D4=5260632	9.29212	9.4233	9.39505	9.37635	9.23951	9.25034	9.18062	9.50005	9.28368	9.65364	9.24002	9.27332	9.20174	9.27138	9.28193	9.28053	9.23228	9.14593	9.50472	9.13443	9.36661	9.31964	9.67301	9.43721	9.15001	9.29526	9.73139	9.52195	9.57316	9.10558	9.35433	9.26583	9.29234	9.42765	9.25588	9.31305	9.50355	9.59575	9.42696	9.70734	9.35455	9.6883	9.61949	9.81452	10.0469	9.95827
+	2	37.3737	NADK=6980753	8.62846	8.57759	8.59648	8.59922	8.69079	8.85697	8.60556	8.70585	8.56569	8.58634	8.75715	8.92242	8.64871	8.599	8.54231	8.70055	8.86101	8.84497	8.55492	8.78997	8.96245	8.46138	8.47261	8.97153	8.9319	8.70455	8.60957	9.41922	9.1148	8.85808	8.66995	9.03217	8.76145	8.82258	8.84343	8.72879	8.90221	8.79082	8.93274	8.87368	9.20923	9.05155	9.14219	9.13629	9.71947	9.5863
+	2	30.303	MANBAL=1570110	9.43887	9.85718	9.66617	9.39009	9.56666	9.60084	10.0087	10.3929	10.0167	10.2466	9.65141	9.73791	9.48687	9.83641	9.81315	9.55584	9.56666	9.86164	9.38714	9.7363	9.62129	9.50472	9.59357	9.77297	10.0379	9.83267	10.0348	10.664	10.3538	10.1202	10.0288	10.4205	9.98977	10.2948	10.1725	10.2364	9.98113	10.6312	9.99961	10.053	10.4356	10.7204	10.1169	10.5735	10.111	11.0855
+	2	30.303	NRDC=3290315	11.1171	10.9316	11.7915	11.3034	11.3956	11.474	11.7643	11.7009	11.9674	11.9544	11.5296	11.5883	11.4165	11.4363	11.8734	11.3965	11.2411	11.7958	11.5202	11.3054	11.3829	11.3692	11.5463	11.4372	11.7835	11.5757	11.8584	12.2778	12.4342	11.8722	11.8777	12.1639	11.9295	11.9237	11.9434	12.2112	12.1887	12.281	12.171	11.9832	12.3098	12.4639	11.9701	12.4269	12.3789	13.063
+	2	22.2222	DIS3L2=4780102	8.483	8.45197	8.57603	8.58019	8.4778	8.41815	8.42686	8.77463	8.36907	8.6708	8.53764	8.57097	8.62636	8.50773	8.41745	8.52048	8.48839	8.42782	8.44614	8.45519	8.58861	8.45338	8.64921	8.52023	8.48056	8.55426	8.54715	8.86384	9.02577	8.49638	8.4615	8.55488	8.58175	8.6275	8.70197	8.4645	8.35363	8.61538	8.6639	8.59814	9.01945	8.92328	8.78952	8.76032	8.26975	9.01859
+	2	22.2222	PALMD=2140082	8.36738	8.23256	8.25401	8.3965	8.25017	8.24295	8.28383	8.31121	8.27772	8.42389	8.30493	8.22595	8.38483	8.25847	8.33057	8.18496	8.2577	8.29415	8.2809	8.33644	8.21656	8.24683	8.30261	8.38618	8.18587	8.29131	8.31326	8.47218	8.42068	8.26902	8.29059	8.28739	8.27906	8.29154	8.30095	8.25308	8.25317	8.30429	8.31814	8.30146	8.47403	8.38767	8.38999	8.30044	8.12859	8.61435
+	2	22.2222	RGS12=380020	8.24368	8.32645	8.28738	8.24719	8.40589	8.4562	8.23756	8.53059	8.22533	8.58106	8.28976	8.37069	8.34147	8.25408	8.24789	8.32361	8.32461	8.3194	8.28749	8.27233	8.46376	8.28135	8.27507	8.29021	8.2908	8.29499	8.24882	8.20296	8.36921	8.18715	8.31072	8.15176	8.28107	8.28162	8.16325	8.32011	8.34473	8.43449	8.24445	8.33659	8.34323	8.26934	8.39169	8.48815	8.14389	8.67734
+	2	18.1818	PPIAL4G=3140300	8.75161	8.35541	8.37817	8.57516	8.73387	8.52289	8.54391	8.53377	8.4438	8.41998	8.5962	8.70876	8.38664	8.42267	8.36086	8.46589	8.56267	8.52877	8.48827	8.5352	8.7808	8.58531	8.60034	8.78398	8.62916	8.62335	8.48098	8.59194	8.9553	8.49902	8.40713	8.66989	8.87532	8.51797	8.53989	8.80383	9.01303	8.63674	8.63462	9.36381	9.62991	8.77387	8.83964	9.04745	8.87083	9.32532
+	2	14.1414	LOC645448=7510246	8.14028	8.08203	7.91443	8.2037	8.29926	8.2183	8.04479	8.17516	7.99853	8.19815	8.14828	8.25858	8.21128	8.1958	8.13072	8.26866	8.13174	8.01657	7.97437	8.22253	8.17017	8.14606	8.06923	8.06529	8.07058	8.10502	8.15133	8.23536	8.17166	8.14846	8.12868	8.22607	8.2644	8.12423	8.1302	8.24945	8.14146	8.23492	8.20961	8.32286	8.49914	8.18126	8.3878	8.3828	8.5824	8.23465
+	2	14.1414	LOC647786=3710575	8.17993	8.16864	8.0292	8.28232	8.09789	8.25405	8.12983	8.1334	8.08642	8.06901	8.06191	8.15488	8.08031	8.27348	8.11299	8.11647	8.17539	8.23599	7.99588	8.22288	7.98573	8.02997	8.12473	8.05198	8.13533	8.08277	8.04241	8.07763	8.23012	8.2311	8.24862	7.98261	8.11267	8.08665	8.16608	8.19166	8.14932	8.18094	8.12691	8.22898	8.13919	8.27777	8.31925	8.35477	8.10274	8.54124
+	2	14.1414	MAGEA2=5090100	8.33234	8.21438	8.24961	8.31269	8.3474	8.2763	8.22604	8.17516	8.26883	8.24013	8.263	8.33073	8.28718	8.27168	8.17145	8.3693	8.45375	8.26246	8.22518	8.27661	8.37249	8.30744	8.21013	8.25661	8.22518	8.16895	8.18256	8.3034	8.55702	8.23962	8.25298	8.344	8.43508	8.25154	8.26324	8.35452	8.4949	8.26932	8.20247	8.39755	8.92477	8.3992	8.54475	8.7069	8.35773	8.54006
+	2	11.1111	ZNF20=2760131	8.7747	8.63336	8.63882	8.71101	8.92771	8.86101	8.84483	9.17071	9.02981	9.1706	8.86505	8.77527	8.95555	8.85464	8.80834	8.84163	9.02234	8.899	8.73602	8.79054	9.06664	8.77886	8.75503	8.84175	9.00579	8.92045	8.96322	9.20632	9.55331	9.09556	9.12748	8.8999	9.03953	9.05538	9.03881	9.10982	9.15783	9.30654	9.19394	9.10709	9.22556	9.23363	9.06534	9.09189	9.55608	9.26726
+	2	10.101	LOC123855=730347	8.20753	8.18873	8.28844	8.17483	8.38596	8.45764	8.26071	8.24999	8.29135	8.29909	8.21025	8.27908	8.17035	8.24244	8.26232	8.27237	8.33821	8.18181	8.16901	8.16274	8.22964	8.27211	8.18551	8.45517	8.14852	8.29051	8.26203	8.21362	8.62012	8.28247	8.22178	8.42405	8.15714	8.34262	8.30703	8.41385	8.2431	8.41335	8.23038	8.62842	8.31056	8.30873	8.50683	8.43707	9.15783	8.38369
+	2	3.0303	LOC649174=5820435	8.33835	8.30756	8.38205	8.42638	8.27237	8.29229	8.34497	8.51895	8.27396	8.37363	8.3927	8.36061	8.38197	8.31558	8.34778	8.3665	8.37086	8.38466	8.39338	8.464	8.2778	8.3695	8.37361	8.29464	8.23119	8.48505	8.40605	8.55802	8.50562	8.38303	8.43809	8.30905	8.22896	8.61435	8.46559	8.39462	8.59602	8.50235	8.59957	8.68353	9.29894	9.31906	9.3523	8.53405	8.27607	9.66809
+	2	3.0303	MMP3=7400400	8.14358	8.29057	8.18002	8.27613	8.19817	8.18613	8.27586	8.33595	8.14571	8.17873	8.29764	8.31026	8.185	8.2487	8.23504	8.25809	8.15544	8.27151	8.30952	8.25481	8.25501	8.23066	8.18679	8.19096	8.1632	8.24253	8.30914	8.26295	8.36803	8.39526	8.22921	8.28121	8.09002	8.31852	8.27334	8.23544	8.17233	8.2563	8.28247	8.28369	8.47515	8.27411	8.31844	8.51203	8.1969	8.43762
+	2	3.0303	MRPS31=630403	11.3475	11.5371	11.3227	11.5268	11.1591	10.9941	11.5268	11.8628	11.2514	11.7835	11.3699	11.1549	10.9647	11.3792	11.3758	11.0786	10.9476	10.8678	11.2478	11.0553	11.0526	11.382	11.5013	11.229	11.015	11.5575	11.7074	11.4336	11.7693	11.6394	11.5398	11.2309	11.4674	11.6492	11.6136	11.5825	11.7028	12.0525	11.8236	11.5547	11.6764	12.1374	12.0344	11.7752	11.9032	12.3836
+	2	1.0101	WASL=6380138	9.24519	9.14815	9.23483	9.26366	8.95423	9.02387	9.05384	9.34213	9.22526	9.59908	9.01757	8.93772	8.91843	8.99371	9.04987	8.92935	8.86015	8.99454	9.09801	9.04978	8.82603	9.01181	9.11171	8.95784	9.07129	9.07054	9.26704	9.143	9.54588	9.23016	9.14925	9.16346	9.32827	9.27945	9.24101	9.37922	9.27568	9.45692	9.43933	9.10277	9.6503	9.60387	9.73235	9.468	9.76954	9.8387
+	2	1.0101	ZNF770=2070747	9.58446	9.62167	9.89873	9.46747	9.1975	9.28075	9.27756	9.39072	9.53387	9.75374	9.38874	9.18527	9.13212	9.2498	9.3466	9.08562	9.34613	9.1955	9.17934	9.03971	9.11007	9.37994	9.37266	9.21419	9.21968	9.39107	9.34823	9.24408	9.77519	9.63253	9.45498	9.07429	9.50895	9.71152	9.5033	9.41019	9.45511	9.5941	9.57251	9.54419	9.60714	9.85152	9.66631	9.66685	9.50622	10.1164
+	3	98.9899	AQP3=1050040	8.0187	8.16913	8.17322	8.06048	8.5289	8.43444	8.6102	8.52398	8.46179	8.45011	8.51416	8.43839	8.52369	8.53428	8.5124	8.51575	8.62145	8.60665	8.51539	8.58581	8.75639	8.47683	8.46813	8.57969	8.58457	8.56071	8.67104	8.6797	8.70367	8.64006	8.55685	8.5538	8.5379	8.3058	8.55117	8.53105	8.15714	8.48239	8.33248	8.15278	8.13919	8.28272	8.1788	8.15188	8.02672	8.70808
+	3	98.9899	CARD11=1450671	11.1729	10.4169	11.1915	11.2474	11.2451	11.2014	10.9875	10.873	11.3408	11.0892	11.3074	11.3732	11.2474	11.2688	11.3261	11.4517	11.5067	11.2427	11.1892	11.2309	11.5795	10.8301	11.0661	11.6229	11.1527	11.3432	10.9278	10.6538	11.3683	11.3592	11.5873	10.6302	10.9235	11.3658	11.4264	11.2098	10.3377	10.6111	11.1512	10.5212	10.0091	10.4205	10.7701	10.1449	9.66849	10.3117
+	3	98.9899	CREB3=7100520	8.45297	8.54201	8.39136	8.52746	8.99303	8.63525	8.72311	8.74319	8.56	8.63669	8.76878	8.69696	8.83755	8.62213	8.77099	8.79588	9.131	8.55816	8.47439	8.69393	8.94851	8.89114	8.9354	8.98152	9.04087	9.02683	9.24553	8.38886	9.02147	8.77552	8.57997	8.72323	8.59602	8.82237	9.00289	8.62432	8.39567	9.08571	8.93214	8.65827	8.16237	8.62947	8.43126	8.18887	8.20104	8.72838
+	3	98.9899	GALR2=1510008	8.19684	8.28581	8.37716	8.25421	8.82732	8.6506	8.42597	8.81311	8.28374	8.32662	8.69264	8.35964	8.96178	8.71131	8.42134	8.92877	9.05173	8.77971	8.76634	9.01619	9.23663	9.16801	9.16039	9.44323	8.84998	9.06058	9.1453	8.51393	9.5061	9.47239	9.33333	8.31235	8.73312	8.90392	9.05135	8.61485	8.1275	8.37981	8.29798	8.07167	8.0397	8.30212	8.15355	7.99216	7.94498	8.64675
+	3	98.9899	GNG3=450632	8.20561	8.20351	8.21048	8.08568	8.56699	8.36938	8.52814	8.74039	8.24228	8.31945	8.66278	8.49449	8.50709	8.59922	8.30912	8.73252	8.615	8.54799	8.45686	8.82258	8.81676	9.04271	8.74066	9.38493	8.88222	9.19942	9.16374	8.40308	9.10141	9.06245	8.55685	8.56645	8.25222	8.58162	8.41973	8.33829	8.00995	8.29098	8.24062	8.00905	8.00641	8.14324	8.24217	8.02176	8.015	8.07937
+	3	97.9798	AP1B1=2470327	10.3211	10.1328	10.298	10.3656	10.4147	10.5385	10.3117	10.3825	9.95399	10.3302	10.4543	10.5097	10.5594	10.4314	10.0881	10.664	10.5028	10.3745	9.99814	10.4702	10.6782	10.4021	10.4142	10.5813	10.5385	10.4395	10.2811	10.1681	10.6536	10.3711	10.5041	10.0174	10.202	10.5393	10.4917	10.4387	10.3455	10.3122	10.4115	10.3096	10.3034	10.3547	10.2376	10.2071	10.3549	10.7102
+	3	97.9798	BIK=6280440	7.94213	8.31671	7.95935	7.94776	9.32804	9.29021	8.88518	9.27375	8.3528	8.38048	9.44162	9.35161	9.18228	8.93628	8.44081	9.20092	9.03811	8.96322	8.45704	9.13508	9.74614	9.62856	8.8907	9.79202	9.78123	9.71582	9.14854	9.79607	9.87656	9.62551	8.95936	9.72022	9.32231	9.50472	9.08803	9.22829	8.60873	8.95975	8.61176	9.10827	9.00627	8.90309	8.3878	8.75607	8.15244	8.9763
+	3	97.9798	CDHR2=4590692	8.29778	8.21871	8.23058	8.27857	8.3389	8.24883	8.23302	8.26149	8.27286	8.34001	8.14709	8.16317	8.32502	8.25658	8.27346	8.30925	8.26988	8.33617	8.24664	8.40913	8.30504	8.29774	8.2525	8.27868	8.25396	8.24673	8.18626	8.30046	8.28864	8.23718	8.26454	8.15286	8.41733	8.23405	8.23905	8.35201	8.16974	8.27765	8.40883	8.18483	8.18525	8.28905	8.35616	8.22741	8.72323	8.2601
+	3	97.9798	DOLPP1=1260154	8.82842	8.88913	8.81536	8.88953	9.36749	9.40169	9.10296	9.73508	9.04429	9.83234	9.19415	9.07448	9.36537	9.3523	9.20466	9.43121	9.40293	9.4295	9.4022	9.35727	9.61563	9.35313	9.57265	9.52998	9.40052	9.23631	9.37502	9.32122	9.95811	9.38694	9.39916	9.23762	9.55331	9.49795	9.5152	9.42742	9.523	9.39892	9.23771	9.2656	8.99438	9.43501	9.38648	9.04502	8.43264	9.44957
+	3	97.9798	HRASLS2=4250059	8.16642	8.32038	8.25611	8.22537	9.14717	9.07448	8.4306	8.69311	8.21549	8.3149	8.70996	8.90635	9.06362	8.4357	8.26309	8.89828	9.42342	8.63828	8.36284	9.40735	10.4938	9.76895	8.94161	10.2678	10.1808	9.40667	9.27975	10.0239	10.1262	9.2219	8.93259	9.36845	9.46055	8.75476	8.77959	8.83705	8.56998	8.4738	8.54377	8.31269	8.5961	8.23975	8.2935	8.31413	8.15775	8.36767
+	3	97.9798	ITGA4=7200768	8.71427	8.90075	8.97161	8.64316	9.38694	9.38714	9.35609	9.25166	9.14784	9.13742	9.40796	9.1975	9.38624	9.26488	9.12459	9.41451	9.47166	9.39529	9.30256	9.43351	9.36694	9.76314	9.68164	9.5669	9.53907	9.49455	9.69962	9.69823	9.43634	9.44162	9.55199	9.51094	9.15251	9.21315	9.06396	9.20132	9.04527	9.22847	9.04596	9.05936	8.47916	9.15079	8.86671	8.46824	8.14417	9.02335
+	3	97.9798	VCP=2450093	10.494	10.0831	10.7712	10.6342	11.4465	11.2229	10.9713	11.4931	11.0051	11.2852	11.1424	10.9328	11.5682	11.336	11.2704	11.3186	11.3899	11.3163	11.2777	11.1607	11.7999	11.3148	11.7047	11.4941	11.1512	11.2881	11.2876	10.8335	11.8031	11.3236	11.2333	10.3679	11.0745	11.0835	10.9291	11.1128	11.056	10.758	10.8394	10.8129	10.4214	10.7645	10.4335	10.2405	10.3789	11.0935
+	3	96.9697	ABCB9=5290598	8.5139	8.41509	8.48151	8.50301	9.35073	9.56204	9.14727	9.32532	8.65903	8.84858	9.08303	9.34154	9.37578	9.05746	8.5687	9.23708	9.37245	9.15361	8.43888	9.23238	9.2783	8.7311	8.42238	9.11142	9.82239	9.13414	8.79556	10.182	9.92956	9.27789	8.99403	9.88557	9.63779	9.1983	8.9343	9.17192	8.90586	8.61889	8.62973	8.60001	8.64011	8.5046	8.34752	8.63299	8.91988	8.64157
+	3	96.9697	ABCB9=6900241	8.99429	8.81928	8.8044	8.94043	10.5683	10.851	10.0925	10.1052	9.22271	9.39775	10.2832	10.5037	10.7958	10.4508	9.24945	10.574	10.6918	10.1123	9.04702	10.5924	10.5716	9.83609	9.143	10.3651	10.9501	10.2593	9.51094	10.0923	10.7955	10.6952	9.90036	10.2967	10.7424	10.5571	10.1126	10.4395	9.70341	9.59463	9.22556	9.06827	9.05012	9.13686	8.68549	9.10998	9.08375	9.09292
+	3	96.9697	ALG6=6960243	9.6226	9.79104	9.66333	9.47733	10.2475	10.4716	10.271	10.2621	10.0003	10.105	10.2537	10.252	10.3723	10.0438	9.88526	10.15	10.0664	10.1613	9.96554	10.0205	10.1861	10.1482	9.91238	10.0523	10.5433	10.1677	10.1265	10.4069	10.7061	10.3281	10.1294	10.5633	10.5502	10.196	10.0268	10.3601	9.9906	10.0082	9.80112	9.90357	9.92585	9.85413	9.40018	9.97193	9.49096	9.93959
+	3	96.9697	CD180=4120068	8.5471	8.43784	8.44568	8.31985	8.73098	8.83095	8.67115	8.68111	8.67603	8.5775	8.79026	8.80744	9.0021	8.67711	8.54681	8.69398	8.91002	8.63992	8.53039	8.7076	8.93918	8.68816	8.70827	8.63351	8.92368	8.81791	8.86094	8.58258	9.13973	8.72061	8.67806	8.53236	8.71961	8.78493	8.76596	8.76101	8.64654	8.50821	8.51426	8.61087	8.49556	8.35791	8.58381	8.82062	8.53401	8.79107
+	3	96.9697	CHMP6=4480592	8.95054	9.04087	8.98981	8.87146	9.47584	9.69629	9.43351	9.76344	9.02603	9.30191	9.34472	9.28842	9.55135	9.24673	9.11733	9.27436	9.49978	9.26107	9.20421	9.15514	9.37123	9.4265	9.43308	9.41796	9.69522	9.47487	9.54472	9.66921	9.97258	9.28934	9.44825	9.24851	9.54272	9.28721	9.45613	9.17632	9.34905	9.16393	9.38157	9.26053	9.09952	9.10698	9.14521	9.42031	8.55441	9.31326
+	3	96.9697	CTHRC1=4860546	8.40289	8.34977	8.35247	8.334	8.26027	8.2841	8.29257	8.2306	8.16493	8.176	8.35857	8.30555	8.11887	8.16361	8.22817	8.28537	8.41217	8.36205	8.31872	8.2613	8.53449	8.33958	8.32638	8.49453	8.31952	8.26357	8.28825	8.19241	8.52689	8.34928	8.29543	8.6615	8.39638	8.30691	8.17496	8.38613	8.70084	8.27033	8.11953	8.23715	8.29289	8.27123	8.25584	8.23695	8.38318	8.46409
+	3	96.9697	CXCR3=4390202	8.61696	8.88735	9.26595	8.71798	10.3072	10.1254	9.34683	9.64293	9.21533	9.58706	9.99611	10.1873	9.93444	9.55544	9.33031	9.7883	9.98618	9.56291	9.99203	9.86297	10.1982	10.2866	11.0252	10.5147	10.23	10.2364	11.1814	10.8055	9.94776	10.0591	11.4091	10.3634	9.55289	9.98015	11.0479	10.1358	8.67284	9.62428	10.6327	9.4865	8.38467	9.42319	10.3199	9.32497	8.18798	9.59823
+	3	96.9697	ENTPD7=3360382	8.30904	8.24193	8.35267	8.13967	8.95222	8.71493	8.55542	8.57468	8.50562	8.47591	8.65821	8.49878	8.61683	8.49125	8.48291	8.6014	8.52585	8.66617	8.64985	8.54106	8.89933	9.01399	9.2783	8.95296	9.00736	8.75149	8.85793	8.80842	9.11334	8.90691	8.88665	9.00926	8.77161	8.70148	8.59824	8.75107	8.2924	8.43382	8.63909	8.44326	8.07765	8.36026	8.41116	8.12337	8.24593	8.35337
+	3	96.9697	HOXB5=1470500	8.45755	8.30246	8.40636	8.22185	8.36925	8.29291	8.28893	8.29244	8.25588	8.24345	8.35363	8.24048	8.25549	8.28946	8.31184	8.47191	8.3142	8.36383	8.28053	8.37083	8.25736	8.37912	8.42452	8.36236	8.56398	8.39616	8.35851	8.33415	8.27962	8.22976	8.35596	8.20342	8.393	8.30993	8.34202	8.39515	8.19498	8.27458	8.57294	8.11887	8.56021	8.26765	8.36847	8.2593	9.08007	8.4946
+	3	96.9697	IQGAP2=4220440	8.62209	8.3536	8.61857	8.50994	10.116	10.1635	9.63992	10.1566	9.93427	10.3063	10.0498	9.97633	10.298	9.90066	9.81378	9.94228	10.0081	9.32008	9.34776	10.0448	10.1738	10.0637	9.60524	10.1317	10.3841	10.3521	9.98254	10.4991	10.6913	10.3432	10.0874	10.322	10.3012	10.0735	9.75528	10.2593	10.2016	10.1802	10.0452	9.89284	9.9299	10.0505	9.9099	10.0459	9.9334	9.89191
+	3	96.9697	ISY1=130544	10.0295	10.0603	9.99961	10.1103	10.3719	10.2788	10.2593	10.8169	9.90805	10.3609	10.4133	10.2768	10.3755	10.4716	10.1192	10.2533	10.0738	10.0767	10.0526	10.1681	10.3159	10.2976	10.2214	10.3161	10.21	10.4008	10.4449	10.2629	10.941	10.5705	10.3685	10.2	10.4711	10.3715	10.1725	10.2423	10.0264	9.96332	10.2275	9.79185	9.24015	9.84052	10.0507	9.26332	9.57177	9.81072
+	3	96.9697	ISY1=4670435	9.26075	9.31464	9.25902	9.286	9.31369	9.06236	9.35854	9.21736	9.15943	9.20254	9.33275	9.07292	9.22071	9.39916	9.27918	9.35666	9.29751	9.37686	9.34213	9.29324	9.32427	9.4572	9.50421	9.2478	8.8922	9.29701	9.63693	9.51978	9.21678	9.45625	9.3581	9.33926	9.33861	9.36626	8.98939	9.19394	8.91661	9.19475	8.85855	8.79214	8.49296	8.85443	8.64632	8.41369	8.16086	8.63586
+	3	96.9697	LINC02209=2320437	8.16243	8.04643	8.23851	8.36187	8.49942	8.2841	8.16412	8.1679	8.2319	8.17308	8.15326	8.23081	8.04942	8.02299	8.2178	8.4528	8.26988	8.33402	8.24077	8.37516	8.3292	8.27211	8.26241	8.51318	8.24734	8.25126	8.21522	8.12411	8.65298	8.21517	7.95382	8.51397	8.40743	8.3037	8.44983	8.09607	8.6556	8.20429	8.42677	8.1739	8.1133	7.98573	8.07973	8.266	8.12459	8.02435
+	3	96.9697	LOC100128653=20008	8.26628	8.20428	8.23985	8.27424	8.20053	8.27906	8.20306	8.19473	8.27908	8.11269	8.31924	8.31663	8.16153	8.31031	8.25045	8.19112	8.24379	8.23674	8.22518	8.31344	8.64022	8.12501	8.28057	8.33681	8.28167	8.49052	8.2933	8.27695	8.35152	8.21609	8.33797	8.11715	8.19217	8.34394	8.43903	8.27768	8.29947	8.18316	8.17939	8.10064	8.24971	8.23456	8.21419	8.28407	9.03607	8.39295
+	3	96.9697	LOC100131510=1190369	8.33234	8.10416	8.13757	8.23859	8.38727	8.21074	8.23302	8.3539	8.25845	8.24775	8.31674	8.29693	8.04983	8.10085	8.24688	8.3431	8.37878	8.37592	8.22004	8.28453	8.26492	8.23903	8.44353	8.50219	8.47606	8.32982	8.15747	8.69534	8.48858	8.16488	8.31582	8.25125	8.40913	8.45378	8.39257	8.43122	8.2336	8.23279	8.46241	8.07909	8.15759	8.2794	8.1652	8.12779	8.82732	8.21813
+	3	96.9697	LOC100132826=6020762	8.05517	7.99646	8.18238	8.17205	8.19343	8.11165	8.16498	8.35269	8.26863	8.19763	8.11338	8.23108	8.13911	8.17332	8.26904	8.13402	8.20816	8.26398	8.19606	8.07801	8.21955	8.32745	8.19496	7.92716	8.16244	8.1202	8.28299	8.31653	8.32261	8.19644	8.43882	8.30787	8.32957	8.23088	8.39153	8.27439	8.24654	8.27321	8.16683	8.17071	8.20994	8.12854	8.29898	8.10421	8.19366	8.26491
+	3	96.9697	LOC100133840=5870437	9.22984	8.73842	8.84906	9.17329	9.20421	8.96305	9.20051	9.37771	9.00441	9.05635	9.06396	8.82675	9.18905	9.15792	8.74863	9.12109	8.94462	9.09062	8.82942	9.00814	9.09395	9.12916	9.09979	8.87873	8.81975	8.9992	8.75489	9.00597	9.24737	9.24653	8.93447	8.97117	9.15542	9.23939	8.65369	8.95968	8.91843	9.05266	8.62268	8.80672	8.5479	8.65914	8.30729	8.54353	8.17959	8.58622
+	3	96.9697	LOC339782=2030768	8.21437	8.26382	8.29617	8.27828	8.29673	8.36976	8.26748	8.18116	8.20251	8.26673	8.38258	8.20195	8.19047	8.30776	8.16272	8.28909	8.2896	8.3181	8.35554	8.3574	8.23936	8.27102	8.29994	8.405	8.37624	8.39044	8.25335	8.17993	8.35418	8.27055	8.33262	8.20512	8.35846	8.34615	8.31764	8.40014	8.57122	8.28231	8.31871	8.24108	8.10419	8.15623	8.32563	8.12846	8.22352	8.32262
+	3	96.9697	LOC644265=430164	8.49991	8.35269	8.28888	8.50633	8.52646	8.17465	8.26165	8.24196	8.26906	8.18598	8.40881	8.43501	8.5277	8.15367	8.27145	8.33976	8.48168	8.44565	8.45873	8.5204	8.44279	8.3695	8.39731	8.55169	8.44139	8.43721	8.3912	8.3858	8.66526	8.40421	8.29125	8.37193	8.51689	8.33601	8.38529	8.47078	8.47509	8.40262	8.32061	8.1174	8.25381	8.09694	8.27631	8.19246	8.15216	8.22738
+	3	96.9697	LOC652684=1820066	8.20913	8.17417	8.32249	8.29662	8.24003	8.28178	8.34849	8.26046	8.23878	8.22135	8.28129	8.23666	8.15975	8.21909	8.27823	8.24593	8.4297	8.32593	8.28223	8.33616	8.38458	8.4033	8.32826	8.48915	8.34369	8.22696	8.26546	8.30896	8.56301	8.23633	8.39149	8.40053	8.36105	8.27748	8.29275	8.42117	8.28412	8.20429	8.31168	8.20711	8.18331	8.20614	8.21739	8.20634	8.39545	8.34776
+	3	96.9697	LOC652826=6350148	8.70702	9.14399	9.02095	9.00744	9.15962	8.99673	9.03643	8.96851	8.90206	8.91712	9.06263	9.00597	9.16822	8.99777	8.94792	9.06988	8.9852	9.18186	8.98874	9.20233	9.17529	9.42603	9.29929	9.09809	9.01462	9.06254	9.46337	9.77535	9.16048	9.10152	9.06161	9.25609	9.08735	9.03669	8.7287	8.92724	8.93021	8.99329	9.07284	8.97349	8.4981	8.72072	8.9621	8.44897	8.34096	8.90571
+	3	96.9697	LOC732360=3940274	9.08571	9.46348	9.19065	9.34291	9.7428	9.43721	9.45994	9.98129	9.02113	9.19134	9.68943	9.34404	9.60714	9.28511	9.04735	9.63323	9.75879	9.29929	9.50962	9.60957	9.64214	9.8061	9.74893	9.43775	9.45665	9.5061	9.6653	10.1768	9.8162	9.40747	9.34109	9.25513	9.52984	9.52493	9.37424	9.46144	9.58196	9.33568	9.30591	9.11678	8.82906	8.99155	9.0428	8.90666	8.69445	8.92234
+	3	96.9697	LSP1=4180068	9.25724	9.18982	9.22473	9.21849	9.84415	9.74066	10.0967	10.2857	10.0805	10.3871	9.75223	9.63265	9.77851	9.94967	10.0798	9.85997	9.91339	10.0856	9.83082	9.61235	9.92549	9.94244	10.2197	10.0434	10.2238	10.2084	10.9881	12.1626	10.3402	10.2454	10.5285	10.7836	9.83855	9.61146	9.65513	9.603	8.93021	9.26223	9.62551	9.0523	9.15783	9.19278	9.32394	9.28524	8.74349	9.69893
+	3	96.9697	LSP1=6420403	8.60905	8.58245	8.53937	8.66289	9.15079	9.02577	8.95063	9.17251	8.84892	9.01303	8.97825	9.18143	8.97719	8.82298	8.95038	8.90571	8.85261	8.96954	9.03505	9.03971	9.19331	9.02568	8.98465	9.0132	9.59117	9.33518	9.25023	10.4347	9.3845	9.0647	9.13578	9.83945	8.8016	8.74459	8.96545	8.74723	8.34928	8.65369	8.68246	8.57309	8.09336	8.54647	8.51861	8.89561	8.07559	8.60262
+	3	96.9697	LSP1=730632	8.95784	8.89378	8.61569	8.81318	9.24991	9.27206	9.01505	8.0866	9.09208	8.26881	9.22639	9.11422	9.03316	8.97019	8.98981	9.04939	9.70592	9.03926	8.85244	9.25219	9.39787	9.24737	9.04413	9.3696	9.61964	9.50678	9.28248	8.61631	8.43973	8.81594	8.95522	10.0964	8.89773	8.65886	8.75341	8.92692	8.58736	8.51716	8.55542	8.58175	8.4689	8.34163	8.21105	8.89501	8.14792	8.15138
+	3	96.9697	MRGPRG-AS1=4280707	8.18169	8.13107	8.18074	8.10743	8.16755	8.09044	8.05749	8.16992	8.10287	8.12818	8.19024	8.20103	8.31661	8.05587	8.08581	8.25262	8.08795	8.22564	8.40825	8.20316	8.31578	8.23273	8.23295	8.29914	8.4006	8.17999	8.04526	8.21475	8.2415	8.16738	8.19716	8.13498	8.28857	8.24023	8.18866	8.3163	8.0833	8.11974	8.18658	8.1498	8.13437	8.16997	8.12124	8.08214	8.8933	8.27505
+	3	96.9697	MT1E=2070288	8.84578	9.37512	8.91614	8.84515	11.3584	11.2777	10.7099	11.3724	10.6252	11.1018	11.3148	11.1271	11.301	10.7617	10.7856	11.1036	11.4534	11.4108	12.5377	11.707	12.1751	12.5703	13.224	12.3533	12.1238	12.0318	12.6872	12.8829	12.0692	11.2591	11.6261	11.265	11.0896	10.9052	10.8713	10.6603	10.2597	10.0462	10.3815	10.1022	9.99326	10.3167	10.506	9.76983	9.97209	10.3414
+	3	96.9697	MT1F=4220672	9.47547	10.0498	9.37994	9.44406	11.2482	11.4281	10.7779	11.2236	10.6317	11.1659	11.0099	11.1227	11.2633	11.0697	10.9253	11.0479	11.5058	11.2793	11.9807	11.0964	11.9306	12.1751	12.5604	11.8277	12.1568	11.9696	12.7118	12.4741	11.9022	11.6116	11.8138	11.6858	11.3984	11.1064	11.3484	11.2522	10.8038	10.5396	10.6492	10.666	10.6889	10.8043	10.972	10.6064	10.656	10.6707
+	3	96.9697	MT1G=1170300	8.32473	9.03935	8.28913	8.24855	11.046	11.0644	9.70764	10.3836	9.55251	10.1434	10.0856	10.198	10.9886	9.91761	9.86575	10.0735	11.1713	10.5173	12.0566	10.3921	11.473	11.9731	12.7408	10.9811	12.014	11.7449	12.8217	12.2193	11.4213	10.2342	10.3871	10.1727	10.2444	9.50235	9.18652	9.47155	9.25012	8.65838	8.44904	8.705	9.30256	8.72826	8.53559	8.8292	9.12971	8.99725
+	3	96.9697	PDPR=110364	8.9635	8.5721	8.55361	8.73031	9.30298	9.27138	8.95983	9.15351	8.75489	8.92887	8.9667	8.91891	9.32261	8.99558	8.75773	9.10755	9.22462	9.21502	8.73171	9.09612	9.52746	8.83712	8.87368	9.16453	9.495	8.87037	8.71351	9.93553	9.79725	8.99312	8.85823	9.23697	9.34812	8.94647	8.79018	9.00337	9.34267	9.07879	8.65215	8.90392	8.69649	8.63008	8.43926	8.62651	8.15275	8.95775
+	3	96.9697	PLEKHG1=4920670	8.95563	8.74575	8.93693	8.9835	9.33422	9.21222	9.30982	9.3629	9.16801	9.29136	9.40557	9.37017	9.01672	9.22271	9.1528	9.2587	9.15351	9.36856	9.31929	9.23663	9.00367	9.14521	9.35576	9.1311	9.17309	9.05572	9.22432	9.14943	9.2839	9.33823	9.16263	9.36592	9.21461	9.11864	9.04735	9.27888	8.94225	8.70241	8.75673	8.79582	8.33121	8.57777	8.54208	8.48815	8.30491	8.36387
+	3	96.9697	PLGLA=830386	8.15746	8.15273	8.20995	8.1191	8.31929	8.22451	8.14474	8.04987	8.19848	7.97562	8.24683	8.13598	8.26939	8.14038	8.20055	8.1815	8.01744	8.33585	8.26638	8.10611	8.22067	8.26059	8.19922	8.51535	8.26127	8.31426	8.18796	8.40066	8.218	8.28772	8.17067	8.22712	8.2681	8.23327	8.10223	8.19282	8.15171	8.29367	8.53699	8.1745	8.15893	8.13033	8.14229	8.12231	8.1354	8.11248
+	3	96.9697	PPP1R8=4610239	8.90994	9.05928	9.02785	9.12459	9.31464	9.36834	9.09097	9.507	9.07421	9.40617	9.32296	9.28548	9.32872	9.14503	8.98751	9.32782	9.50005	9.22715	9.17169	9.37922	9.3988	9.32963	9.41019	9.33401	9.381	9.38022	9.48538	9.41427	9.82918	9.25124	9.44419	9.14328	9.12738	9.1065	9.16938	9.23177	8.81558	9.1151	8.96458	9.02243	9.25012	9.02003	8.78432	8.7649	9.21858	9.4466
+	3	96.9697	PSMC4=150544	9.26606	9.92225	9.84813	9.5933	9.74834	9.50447	9.80344	9.96737	9.58602	10.0459	9.76109	9.55714	9.82202	9.67274	9.58295	9.87673	9.74685	9.80981	9.67121	9.73367	9.85521	9.77519	9.91698	9.93234	9.83454	9.87213	10.2692	11.1207	10.3147	9.8661	9.78374	10.2222	9.9173	9.85932	9.29324	9.6097	9.33101	9.56163	9.3339	9.07869	8.30855	9.64989	9.28311	8.58357	8.07011	9.58922
+	3	96.9697	PSMC4=5360646	8.89052	9.40796	9.1527	9.04909	9.27467	9.04367	9.22829	9.16864	9.08184	9.02543	9.24442	8.97003	9.34015	9.18186	9.08098	9.2407	9.10054	9.1455	9.09681	9.19415	9.44966	9.35515	9.28466	9.2666	9.28524	9.20195	9.62075	9.98886	9.13174	9.33183	9.22319	9.4185	9.30612	9.0883	9.00486	9.03123	8.54544	8.86836	8.92527	8.4342	8.15849	8.79576	8.47261	8.18805	8.01956	8.92455
+	3	96.9697	PSMC4=6180440	8.90091	9.26726	9.00148	9.12288	9.2675	9.16273	9.23145	9.26366	9.00616	9.15048	9.37828	9.07694	9.26856	9.03343	8.97668	9.38726	9.32087	9.00104	9.00685	9.21998	9.51232	9.23685	9.17906	9.51424	9.27725	9.07377	9.58922	10.0446	9.6834	9.20466	9.13478	9.77314	9.05077	9.32331	8.86849	9.08681	8.94973	8.88871	8.83584	8.79256	8.86546	8.89291	8.73976	8.67048	8.2958	9.20852
+	3	96.9697	RHOH=160674	9.11647	8.88159	8.80256	9.04233	9.02305	9.1457	9.01776	9.1754	9.12398	9.15504	9.12758	9.08616	9.12719	9.15921	9.19982	9.30407	9.37292	9.31156	9.62683	9.38557	9.32122	9.08088	9.46069	9.52126	9.19455	9.39765	9.39166	9.45077	9.35187	9.27632	9.39566	9.18277	9.12428	9.07054	9.19921	8.93134	8.74423	9.01783	9.01884	8.9622	8.72287	8.67341	8.7169	8.5987	8.73024	8.83081
+	3	96.9697	RNF122=130605	8.78042	8.64398	8.4469	8.68105	8.89378	8.95152	8.58245	9.05989	8.65049	8.79627	8.70876	8.7846	8.84108	8.86351	8.76509	9.02305	8.94516	8.8133	8.83907	9.12288	9.18671	8.99818	9.05481	9.18874	9.01851	9.0097	9.03097	9.48626	9.18852	8.90161	8.95784	8.89114	8.93806	8.82553	8.95873	8.91462	9.09766	8.84281	9.0144	8.80327	8.43948	8.59598	8.95599	8.74073	8.39023	8.72054
+	3	96.9697	RNFT2=4860086	9.69302	9.1983	9.47487	9.62991	10.7622	10.7622	10.5512	11.0039	10.4801	11.1271	10.7212	10.4655	10.6549	10.797	10.5371	10.5924	10.5551	10.4977	10.1905	10.3885	10.6201	10.46	10.4437	10.869	10.676	10.7784	10.4664	10.944	11.3509	10.955	10.5438	10.5623	10.4356	10.4499	10.503	10.8157	9.90405	9.77803	9.73222	9.63734	9.35945	9.07246	9.19144	9.25588	8.94392	9.20204
+	3	96.9697	RNFT2=730292	8.52674	8.42525	8.55657	8.47639	8.96435	9.08812	8.98136	8.72207	8.8142	8.78644	8.90017	8.79791	8.92692	8.822	8.75096	8.85107	8.67482	8.83825	8.60845	8.64568	8.75184	8.7305	8.63586	8.83238	8.86866	8.58385	8.61495	8.74084	9.1235	8.6712	8.60655	8.97945	8.75552	8.42401	8.58423	8.71574	8.66935	8.39609	8.45577	8.44248	8.1739	8.31556	8.10374	8.11683	8.173	8.41123
+	3	96.9697	RTN4R=3180195	8.34526	8.32225	8.39058	8.40804	8.24131	8.32983	8.21231	8.38464	8.38025	8.42892	8.23322	8.26124	8.19986	8.23176	8.37937	8.32402	8.41531	8.25935	8.22091	8.25135	8.3228	8.29205	8.24731	8.21525	8.20759	8.13164	8.18694	8.23118	8.32374	8.19081	8.10961	8.25707	8.3111	8.38414	8.16669	8.31435	8.12637	8.23001	8.10576	8.3319	8.18574	8.16069	8.34195	8.3146	8.39181	8.3489
+	3	96.9697	SERPINA10=5870707	8.34262	8.24565	8.28369	8.15876	8.34584	8.34968	8.38785	8.58352	8.41784	8.52234	8.32267	8.39911	8.5099	8.4117	8.43662	8.47121	8.49497	8.32963	8.3981	8.41769	8.94545	8.4963	8.39042	8.679	8.60859	8.5522	8.52387	8.44083	8.47095	8.3698	8.35205	8.46423	8.30554	8.35674	8.46249	8.26622	8.3135	8.31675	8.35545	8.17181	8.18148	8.21778	8.27342	8.14307	8.16321	8.29406
+	3	96.9697	SETSIP=4050315	8.9319	9.24881	9.13119	9.09651	9.56803	9.09283	9.30376	9.56291	9.01739	9.22251	9.43788	9.09701	9.6535	9.39577	8.9818	9.56176	9.60907	9.30122	9.06143	9.46747	9.34588	9.88117	9.57366	9.40545	9.3222	9.48687	10.1244	10.2024	9.46787	9.62683	9.6372	9.22018	9.40146	9.52984	9.10567	9.05347	8.80877	9.11581	9.17251	8.75991	8.38178	8.73615	9.14521	8.76432	8.169	8.75184
+	3	96.9697	SH2B2=3610390	8.23792	8.29786	8.33756	8.14969	8.47215	8.6212	8.40661	8.65646	8.42632	8.63304	8.47342	8.63841	8.43505	8.47335	8.47774	8.4445	8.42771	8.64611	8.52451	8.66307	8.50668	8.65577	8.60873	8.6934	8.68624	8.55734	8.45356	9.62524	8.82503	8.62719	8.58399	8.7897	8.43245	8.47461	8.44599	8.36672	8.42896	8.54876	8.54251	8.52033	8.4981	8.43922	8.36296	8.40589	8.30434	8.27866
+	3	96.9697	SLC35E3=7380152	9.86509	9.58922	9.70566	9.83428	10.2118	10.1894	10.2885	10.296	10.2119	10.2601	10.2788	10.3287	10.236	10.4038	10.0818	10.1715	10.3192	10.2881	10.2939	10.1306	10.5604	10.3815	10.3492	10.2828	10.3997	10.3475	10.4591	10.1968	10.481	10.3564	10.4543	10.369	10.2809	10.1518	10.2259	10.4351	9.93588	10.0154	9.8402	9.96464	9.50844	9.94244	9.74355	9.71872	9.37862	9.74127
+	3	96.9697	SPACA3=1430709	8.04958	8.1471	8.10392	7.89301	9.54899	9.34812	8.36039	8.50089	8.15923	8.15944	8.53276	8.3224	9.64121	8.35683	8.25104	8.53691	9.62856	8.30057	8.23624	8.5107	9.80013	8.33349	8.17987	8.70549	9.77803	8.39379	8.20859	8.22334	10.0928	8.40791	8.05183	8.41578	9.74513	8.37095	8.16559	8.48863	8.61534	8.22077	8.17372	8.2365	8.1133	8.15387	7.78296	8.21854	8.07578	8.56242
+	3	96.9697	STX4=7380164	9.62564	9.70168	9.3418	9.89098	9.1453	9.29093	9.19512	9.40041	9.1654	9.21345	9.15459	9.2717	9.25358	9.47391	9.34291	9.39707	9.51346	9.38124	9.10501	9.1839	9.53475	9.33668	9.02973	9.47301	9.34484	9.19973	9.17551	9.31474	9.33243	9.48739	9.37723	9.25672	9.45006	9.13723	9.34637	9.21903	9.21058	9.6044	9.2641	9.4584	9.10641	9.12768	9.17815	9.42366	9.71204	9.36482
+	3	96.9697	SYK=110685	11.8149	11.5389	11.6319	11.7782	12.2585	12.1887	12.3867	12.2646	12.1091	11.8616	12.3671	12.3421	12.3276	12.3451	12.0396	12.2497	11.9745	12.1723	11.8767	11.9685	12.1238	11.8195	12.0486	12.1764	12.408	12.1541	12.0089	12.4852	12.1653	12.3212	12.4517	12.4817	12.0064	12.281	12.2764	12.0241	11.653	12.1832	12.1626	11.7684	11.538	11.7844	11.5749	12.0617	11.4927	11.8811
+	3	96.9697	TOR3A=430411	9.33834	9.36514	9.71387	9.44506	10.5884	10.3517	9.58446	10.4254	9.59737	10.4636	10.1014	10.0637	10.5828	9.89873	9.84594	10.4303	10.2466	10.1929	10.4747	10.547	10.3269	10.1502	10.5357	10.5165	10.5409	10.5295	11.1463	11.1103	11.322	10.3257	11.2928	10.42	10.6849	10.3356	10.9398	10.3605	9.76038	9.97461	10.2782	9.68313	9.71662	9.28569	9.72371	9.5452	9.78655	10.0537
+	3	96.9697	TRA2A=3610619	9.44825	9.38063	9.21759	9.62696	9.73805	9.42626	9.47487	9.92259	9.01049	9.62397	9.80314	9.25827	9.74819	9.64761	9.33788	9.77688	9.63662	9.62428	9.60337	9.78528	9.86575	10.1489	9.82837	9.88712	9.50031	9.68887	9.55753	10.2563	9.95494	10.0205	9.60206	9.87624	9.73895	9.80533	9.36312	9.66445	9.35833	9.69054	9.40281	9.51561	9.55482	9.4804	9.33491	9.34788	9.07292	9.7755
+	3	96.9697	UNC13A=5860280	8.12678	8.27088	8.16841	8.19177	8.34678	8.18724	8.2347	8.14434	8.18355	8.16176	8.14709	8.07747	8.08743	8.14897	8.01081	8.20714	8.28609	8.27996	8.29377	8.17088	8.25797	8.29872	8.28646	8.26306	8.36517	8.13223	8.13817	8.17243	8.40661	8.12081	8.34073	8.29789	8.40361	8.06997	8.16325	8.13648	8.26654	8.21543	8.3067	8.10493	8.18574	8.0866	8.20094	8.2328	8.23442	8.107
+	3	96.9697	XAGE1E=6350458	8.1677	8.17417	8.30235	8.70918	8.30398	8.20384	8.23846	8.16482	8.18915	8.20409	8.29686	8.37307	8.39744	8.18762	8.24369	8.27444	8.3164	8.30876	8.23032	8.2917	8.416	8.27749	8.32568	8.50841	8.38241	8.36003	8.21026	8.18095	8.40531	8.20238	8.28751	8.22219	8.38904	8.30074	8.32593	8.50148	8.41799	8.34326	8.28497	8.24872	8.283	8.159	8.20717	8.25076	8.17591	8.20671
+	3	95.9596	CLPTM1L=1050750	9.6636	9.75374	9.94759	9.72315	11.3758	11.2658	10.938	11.6136	10.8013	11.524	11.3615	11.1366	11.4704	10.8516	11.0112	11.4273	11.0494	10.7424	10.9204	11.2163	11.3375	10.6944	11.087	11.2633	11.4256	11.0647	11.4115	12.7553	12.2035	11.2003	11.4133	11.7084	11.1992	10.6999	11.4072	11.0512	10.416	10.3619	11.1401	10.6692	10.9869	10.6575	11.0072	11.06	10.9927	11.3811
+	3	95.9596	RASA2=2190725	8.73078	8.6151	8.85654	8.65533	9.16623	8.81949	9.03466	8.87605	8.84551	8.54377	9.18965	8.81566	9.11942	8.98161	8.77	9.26449	8.9308	8.98383	8.86922	9.08294	9.05547	9.17472	9.01712	9.08039	9.10086	8.97825	9.07292	9.02011	8.56048	9.14593	9.20022	9.19942	9.00357	9.08453	8.56066	8.96015	8.70596	8.88222	8.79242	8.61538	8.21965	8.92414	8.81975	8.55987	8.17332	8.86232
+	3	95.9596	TTC28=6280689	8.10212	8.15597	8.07733	8.16776	8.12368	8.16065	8.25182	8.06129	8.25958	8.23421	8.18765	8.19282	8.21789	8.19546	8.09589	8.10145	8.18179	8.14715	8.15532	8.23932	8.32112	8.14025	8.2417	8.30877	8.34858	8.28883	8.24623	8.21961	8.18256	8.35902	8.24919	8.29955	8.26188	8.19249	8.25999	8.2554	8.23743	8.11783	8.15937	8.24078	8.15849	8.17848	8.10025	8.14179	8.1548	8.15512
+	3	94.9495	ATL3=1240243	10.4803	10.245	10.4851	10.4404	10.6697	10.6277	10.843	11.3771	10.6776	11.2688	10.5773	10.4395	10.9253	10.8197	10.7812	10.7219	10.9992	10.8627	10.8656	10.9241	11.2221	10.9405	10.7873	11.1135	10.7728	10.7562	11.0759	11.0283	11.4124	10.7277	10.7199	10.495	10.5488	10.4583	10.5212	10.3281	9.84945	10.0109	10.2991	9.68067	8.8845	9.6715	9.72371	9.06931	8.84986	10.0237
+	3	94.9495	CCDC69=160068	8.38043	8.44705	8.39236	8.63571	8.82973	8.82696	8.54368	8.86671	8.63949	9.09566	9.07032	9.00347	8.87083	8.68595	8.76113	9.16263	8.72391	8.82624	8.6833	9.07938	9.13578	8.92267	8.91198	9.15581	9.00919	9.09979	8.52894	9.40427	9.22567	8.8334	8.59272	8.80757	8.71652	8.50249	8.64508	8.65989	8.60163	8.43204	8.77232	8.27845	8.5183	8.45885	8.69398	8.18478	8.15372	8.3081
+	3	94.9495	CCNE2=4760154	8.99818	9.30418	9.54381	8.9409	9.48614	9.38682	9.56858	9.7385	9.56638	9.79591	9.2939	9.30179	9.27897	9.36218	9.28225	9.10492	9.55357	9.67562	9.41911	9.24528	9.57536	9.41285	9.21357	9.36054	9.28203	9.55444	9.80764	9.40269	9.48173	9.28333	9.33445	9.06626	8.98802	8.7664	8.75943	8.76578	8.10612	8.36091	8.53348	8.47893	8.1133	8.34163	8.37078	8.12711	7.93314	8.35404
+	3	94.9495	CLP1=5080156	9.401	9.45994	9.51118	9.31985	9.48512	9.61537	9.55844	9.71357	9.46576	9.49237	9.39415	9.50648	9.5279	9.51949	9.58682	9.49468	9.65961	9.64071	9.71126	9.5491	9.64803	9.58295	9.56096	9.64803	9.63019	9.45552	9.68229	9.82901	9.81058	9.49237	9.54197	9.6439	9.56492	9.47756	9.46861	9.53907	9.36983	9.39272	9.52944	9.41427	9.09988	9.26399	9.35866	9.2219	9.31974	9.73367
+	3	94.9495	F2RL3=6250139	8.09256	7.99993	8.00535	7.99797	9.0618	8.89645	8.67015	9.00166	8.61889	8.89176	8.80208	8.64227	9.16582	8.98332	8.93407	8.87636	9.07997	9.15654	9.10086	9.22159	9.523	9.59767	9.29504	9.76079	9.26549	8.72213	8.55698	9.88265	9.52103	8.6306	8.53181	8.6815	8.93088	8.43057	8.45348	8.57952	8.22269	8.39609	8.25787	8.11914	8.13352	8.28905	8.11621	8.00869	8.03304	8.32745
+	3	94.9495	GTSE1=6980382	9.08995	9.22598	9.22723	8.96662	9.46774	9.40818	9.12079	9.51471	9.28511	9.75725	9.30995	9.37544	9.37534	9.17301	9.09748	9.2869	9.83454	9.55973	9.3932	9.67121	9.94638	9.55224	9.37201	9.83789	9.61835	9.32497	9.02533	10.0717	9.99886	9.35923	9.52169	9.31156	9.09301	9.01627	9.26139	9.12298	9.05936	8.69469	8.8797	8.7654	8.22202	8.23322	8.58492	8.07996	8.06407	8.09609
+	3	94.9495	KNL1=4260050	8.69684	8.72693	8.91469	8.89925	9.1106	8.99952	9.01961	9.1654	8.99164	9.11325	9.17402	9.14111	9.05155	8.98275	8.95119	8.97726	9.26419	9.00778	9.33053	9.41552	9.45053	9.28182	9.3867	9.25327	9.21222	8.86721	8.78808	9.12176	9.507	9.08359	9.07367	8.9627	8.86974	8.68493	8.69016	8.83858	8.2622	8.35123	8.40961	8.15218	8.09725	8.11857	8.12311	8.05839	7.98353	8.13862
+	3	94.9495	MT1H=130093	8.01947	8.29027	8.13942	7.97833	9.61373	9.39823	8.71101	8.81479	8.54616	8.67164	8.90342	8.71894	9.52944	8.65631	8.59625	8.9605	9.67245	9.06988	9.71218	9.04349	9.79622	10.2395	10.7008	9.66921	10.2251	10.2625	11.1106	10.0831	9.67591	9.15592	9.26923	8.96098	8.87343	8.63356	8.63619	8.67296	8.35421	8.27275	8.33765	8.2896	8.23228	8.4438	8.79652	8.05342	7.93739	7.97472
+	3	94.9495	NAPG=1430114	8.92208	8.96977	8.94672	9.02552	9.12261	9.28934	9.12118	9.46326	9.3369	9.44455	9.26268	9.25827	9.33195	9.28193	9.41514	9.24323	9.36482	9.22159	9.50989	9.37899	9.41039	9.39494	9.58282	9.44092	9.30298	9.31485	9.50434	9.36346	9.57044	9.23961	9.08444	9.53783	9.1655	9.20773	9.05519	9.22556	9.0111	8.83647	9.17071	8.72354	8.283	8.59546	8.42401	8.31257	8.1583	8.66316
+	3	94.9495	RAB5C=450164	8.9075	9.18841	9.30471	8.86276	9.60984	9.72357	9.75911	9.59866	9.47881	9.28117	9.40926	9.71442	9.56722	9.54297	9.52746	9.42319	9.61934	10.1441	9.67824	9.56508	9.97633	9.42498	9.72549	9.76762	10.0455	9.51812	9.83739	10.4485	9.96312	9.41274	9.80253	9.79104	9.54899	9.50989	9.33009	9.55147	9.42696	9.33275	9.54887	9.51219	9.32449	9.52717	9.11443	9.8661	9.05691	10.0473
+	3	94.9495	RAB5C=7040278	8.6712	8.98456	8.64758	8.81949	8.97622	8.98594	9.07841	9.66545	8.91997	9.44455	8.90948	8.88765	8.93831	9.10459	9.05608	9.02104	9.16697	9.24509	9.17509	9.21242	9.28042	9.00347	9.03198	9.23126	9.11742	8.9986	9.20412	10.1883	9.39765	9.16442	9.04978	9.35253	8.98883	8.95848	9.00606	8.93653	8.22857	8.73289	8.93637	8.45966	8.18818	8.84578	8.77596	8.33834	8.0405	9.13261
+	3	94.9495	RBM3=4260162	8.75667	8.56819	8.48376	8.82258	8.86591	8.96008	8.54664	8.46712	8.60196	8.30231	8.75161	8.95927	8.83584	8.60524	8.48144	8.91614	8.87586	8.73957	8.52451	8.85207	9.12271	8.88166	8.83081	8.86569	8.89553	8.88824	8.39915	8.17993	8.42334	8.52585	8.83741	8.56158	9.10268	8.91648	8.79658	8.70935	9.1701	8.90721	8.98128	9.70494	9.62991	8.94606	9.18874	8.75901	9.43308	8.36206
+	3	94.9495	RBM3=780228	9.81773	9.72441	9.44443	9.67984	10.0903	9.80981	10.0547	10.8856	9.46972	10.2718	10.2682	9.88584	10.1879	10.0372	9.71947	10.1916	10.3961	10.1976	10.1992	10.5051	10.6165	10.8067	10.6497	10.4851	9.70874	10.3982	10.5749	10.5907	10.1916	10.0815	9.72139	9.76692	9.8744	9.72276	9.88933	9.53783	9.52431	9.82269	9.66097	9.86575	8.88207	9.56032	9.28665	9.21669	8.84843	9.74325
+	3	94.9495	SLC2A8=5870326	8.55497	8.82988	8.80963	9.16613	9.09556	8.95261	9.19902	9.98535	8.89998	9.34497	9.43708	9.08919	9.2523	9.2327	8.94691	9.46848	8.99971	9.10641	9.07081	9.40427	9.5011	9.14708	9.1745	9.3569	9.14883	9.2587	9.0647	9.52669	9.7521	9.29993	9.06517	8.96815	8.97896	9.00814	9.12728	8.92771	8.76439	8.68302	8.77032	8.66806	8.64985	8.66069	8.69311	8.34911	8.95943	9.03343
+	3	93.9394	E2F2=5340338	9.82837	9.05682	9.2184	9.65525	12.7553	12.6288	12.2223	12.5582	12.0617	12.6213	12.5931	12.2207	12.5662	12.4288	12.1361	12.5178	12.8736	12.3486	11.5077	12.4741	13.1209	12.2907	11.7104	12.7408	12.6596	11.9237	11.4277	12.7324	13.4398	12.6177	12.4621	12.2223	12.3967	12.0796	12.1935	12.4997	12.1238	11.401	11.936	11.8459	11.6184	10.8026	11.2014	11.092	10.7886	10.5763
+	3	93.9394	H3F3A=2030553	14.0299	14.1515	13.7945	13.9899	14.7245	15.0572	14.4543	14.3827	14.1804	14.2802	14.761	14.8475	14.8075	14.8515	14.6658	14.5384	14.928	14.7209	14.7447	14.9627	14.8475	15.132	14.0828	14.2164	14.7983	14.6311	14.5637	14.6355	14.6063	14.5513	14.8756	14.6658	14.6616	14.7654	14.5637	14.6526	14.5472	14.5429	14.531	14.4021	14.2983	14.3945	14.3903	14.3788	14.184	14.3827
+	3	93.9394	H3F3A=2850026	13.1564	13.8875	13.0165	13.0924	14.0828	14.1657	14.8393	14.3564	13.8204	14.1876	14.0939	13.8315	14.2204	14.2164	13.8387	14.0299	14.2802	14.2698	14.1374	14.5107	14.0378	14.198	14.2204	13.9201	14.1341	13.8797	14.5107	14.4179	14.531	14.2802	14.4751	14.1482	14.1916	14.2661	14.1309	14.1126	14.0899	14.1916	14.2019	13.7575	13.8797	14.0378	14.0223	13.7146	13.7683	14.141
+	3	93.9394	H3F3A=3460477	13.4831	14.4179	13.4696	13.5676	14.6355	14.5993	15.1486	14.3373	14.0638	14.0976	14.8657	14.5384	14.531	14.7701	14.1623	14.567	14.7123	14.9498	14.7407	14.7291	14.5712	14.567	14.5063	14.7209	14.8252	14.1876	14.7407	14.306	14.2802	14.3945	14.6701	14.3903	14.4297	14.4496	14.3869	14.4383	14.306	14.2983	14.2945	14.1482	13.9533	14.1692	14.0864	13.9931	13.9822	14.0976
+	3	93.9394	HIST1H4K=610014	8.65359	9.01823	8.56712	8.58903	9.45944	9.5611	9.40269	10.0137	8.78088	9.26813	9.45164	9.38986	9.57811	9.22649	8.91375	9.52154	9.53289	9.04978	9.03571	9.56409	9.50752	9.50262	9.17373	9.66266	9.50421	9.20509	9.45461	9.99977	9.76204	9.18452	9.21141	9.29289	9.3486	9.25784	9.49928	9.13844	9.20476	9.05818	9.27965	8.65881	8.79783	8.94606	8.78801	8.75786	8.49177	8.70034
+	3	93.9394	HPGD=4250364	9.11678	8.90526	8.42869	8.69661	9.81169	9.69752	9.5905	10.0334	9.34167	9.59493	9.98518	9.85167	9.812	9.56832	9.20509	9.77745	9.60793	9.39936	9.24146	9.80921	9.69264	9.51785	9.07347	9.62193	9.67759	9.70479	9.77342	10.2939	10.1183	9.41378	9.37006	9.9492	9.52697	8.98646	9.01198	9.52261	8.80194	8.5941	8.65631	8.85949	8.16019	8.52619	8.58296	8.40346	8.12739	8.36767
+	3	93.9394	KLF2=3850692	9.52195	9.17363	9.03097	9.27768	12.9999	12.961	12.4096	12.0525	11.4124	11.4841	12.9834	12.876	12.826	12.5763	11.8658	12.8802	12.6893	12.3178	11.0319	12.6138	13.1728	12.4621	11.5584	13.1262	13.0071	12.4655	11.4328	12.5523	12.2497	12.5988	11.8744	12.8714	12.326	12.014	11.4913	11.9869	10.6577	11.3675	10.2908	10.6273	9.91254	9.95971	10.3049	10.0436	9.2096	9.60603
+	3	93.9394	SMC4=5910689	11.0885	10.9482	11.513	11.1416	11.6471	11.802	11.513	10.8913	11.431	11.0849	11.679	11.723	11.7703	11.4406	11.2411	11.63	11.7925	11.5005	11.2163	11.6107	11.755	11.4657	11.4397	11.5863	11.85	11.431	11.038	11.3227	11.5981	11.5005	11.6576	11.8395	11.625	11.2403	11.0494	11.5575	11.5903	11.0731	11.0731	11.2427	11.105	10.5813	10.7456	10.8242	10.5393	10.1249
+	3	93.9394	SMC4=7380102	9.11422	8.95269	8.92141	9.07412	9.57892	9.17825	8.92275	9.46553	8.91097	9.41922	9.38368	9.1309	9.61235	9.14046	8.92666	9.36436	9.81989	9.04096	9.02243	9.58669	9.56964	9.40953	9.24207	9.24564	9.05125	9.12611	8.89845	9.83502	9.6845	9.47073	9.05883	9.35364	9.2443	8.97825	8.90773	8.86606	8.45711	8.66016	8.74838	8.32649	7.95663	8.24023	8.30065	8.02128	7.92363	8.11007
+	3	93.9394	SNF8=6520059	10.6655	9.97964	9.56367	10.4312	10.595	10.6594	9.99341	10.4618	10.1768	10.5735	10.7796	10.4776	10.7919	10.3917	9.98254	10.8049	10.7212	9.68717	10.1247	10.8913	11.1512	10.9577	10.4921	11.2107	10.7256	10.7008	10.3211	10.8919	10.7833	11.0487	10.5808	10.3236	10.5133	10.5443	10.7931	10.3759	10.4789	10.1238	10.9917	10.105	10.124	10.5041	10.9835	9.82175	10.1313	9.86327
+	3	93.9394	TDG=1990253	11.3005	11.1713	11.8085	11.2935	11.7254	11.6889	11.4608	11.5415	11.4372	11.3847	11.6136	11.4674	11.9295	11.5202	11.3466	11.5557	11.7079	11.5158	11.4841	11.4831	11.7947	11.3634	11.6261	11.4562	11.604	11.7244	11.5482	11.3383	11.9638	11.692	11.646	11.5953	11.8468	11.5139	11.3899	11.8343	11.3097	11.1042	11.1873	11.345	11.194	11.0143	11.1366	10.9707	10.9244	11.1075
+	3	93.9394	ZNF697=4200673	8.22849	8.15649	8.45955	8.31202	8.82755	8.81676	8.74639	8.78762	8.4689	8.41527	8.74703	8.78541	8.86307	8.75119	8.43392	8.69734	9.02164	9.06017	8.64723	8.89716	8.64946	8.47683	8.48621	8.48624	8.70495	8.53088	8.68832	8.20087	8.44263	8.59278	8.66722	8.58522	8.61835	8.67486	8.79536	8.57323	8.72281	8.77326	8.95927	8.47057	8.14063	8.53715	8.56052	8.62296	8.12459	8.4654
+	3	92.9293	LOC100133795=6290736	8.46409	8.27384	8.29793	8.34817	8.2216	8.3092	8.35168	8.34152	8.38553	8.27279	8.3799	8.15598	8.19878	8.26889	8.36211	8.44873	8.37291	8.39784	8.40488	8.40283	8.24622	8.34537	8.39068	8.37563	8.43619	8.27951	8.31851	8.61046	8.56605	8.38827	8.39809	8.39718	8.41908	8.35396	8.35304	8.29889	8.40419	8.36654	8.32361	8.24534	8.23388	8.24714	8.42764	8.27562	8.28774	8.35124
+	3	92.9293	RASGRP3=2450400	10.4738	10.1379	10.6675	10.7612	10.7385	10.6368	10.7529	10.7812	10.6421	10.5948	10.9863	10.8936	10.8259	10.8662	10.6079	11.0681	11.3607	11.3484	11.1278	11.693	11.3131	11.3984	11.4831	11.513	11.0689	11.2348	11.1394	11.3318	11.2928	11.2442	11.0992	11.2876	11.1114	10.8293	10.6452	11.2	10.5167	10.2943	10.1507	10.4935	10.4677	10.3175	10.1376	10.6999	10.4856	10.5573
+	3	91.9192	ABCB1=1230048	8.79047	8.59499	8.98956	8.7649	8.60239	8.68901	8.69206	8.83808	8.6851	8.6037	8.7482	8.77407	8.66429	8.6833	8.73223	8.72529	8.90699	9.02289	9.0398	8.85035	8.93918	9.27298	9.87022	9.03581	8.9051	9.09263	9.90066	8.80658	9.12027	8.89403	9.44749	9.18973	8.71756	8.54773	8.97903	8.85292	8.66762	8.36091	8.48165	8.21899	8.22777	8.31976	8.34416	8.50163	8.31256	8.36326
+	3	91.9192	ABI3=3840717	9.29993	9.45113	9.19435	9.18499	9.47117	9.57613	9.64307	9.94836	9.53011	9.95031	9.42275	9.57191	9.51685	9.72954	9.55482	9.51448	9.62455	9.48105	9.55999	9.55199	9.74788	9.99942	10.1921	10.1582	9.89249	9.97426	10.1489	9.88648	9.61662	9.80503	9.93766	9.59036	9.21058	9.51963	9.72938	9.31156	8.71084	9.06067	9.40242	9.29635	8.57603	8.95413	8.87706	8.87586	8.153	9.12157
+	3	91.9192	CEBPD=5490408	8.56727	8.53472	8.56833	8.52348	8.56566	8.63787	8.56043	8.81412	8.83101	8.9771	8.64002	8.69696	8.49477	8.51689	8.82237	8.55266	8.63832	8.56407	9.19931	8.55182	8.79563	8.99128	9.88679	8.96098	8.94834	8.7487	9.5702	9.31626	8.98007	8.69649	9.08588	8.83755	8.74	8.42538	8.67823	8.8569	8.44934	8.30956	8.44304	8.96662	8.33042	8.23817	8.20965	9.4763	8.70225	8.25707
+	3	91.9192	INPP5D=3130609	10.0261	9.73439	10.1032	10.0341	9.7062	10.0011	9.92194	9.90099	10.1496	10.0023	9.74427	10.1065	9.65463	10.2653	10.1254	9.9026	10.0047	10.4729	9.87531	9.87691	10.2663	9.91961	10.0691	10.3664	10.4796	9.90373	10.0695	9.97226	10.3321	9.94709	10.3558	10.1417	9.85383	9.76588	10.1363	10.031	10.0952	9.62725	9.9386	9.70326	9.90357	9.58154	9.66516	10.2067	9.19204	9.88151
+	3	91.9192	MTERF1=2260070	8.82098	9.35161	8.97768	8.96279	8.97701	9.03536	8.88595	9.13212	8.91648	8.91867	9.05445	8.92919	8.99593	8.92799	8.89282	8.88273	9.04604	9.05509	9.45041	9.15022	9.11617	9.17411	9.2345	8.98947	8.97903	9.01328	9.29721	9.02461	9.13395	9.13667	8.90914	9.04413	8.79166	8.85793	9.23462	8.87053	9.12943	8.89258	9.03306	9.05406	8.77313	8.93438	8.84116	8.78248	8.93249	8.94349
+	3	91.9192	TMEM170A=6370019	9.36937	9.52539	9.14982	9.3347	9.48198	9.46936	9.19046	9.70229	9.17876	9.49525	9.42975	9.41136	9.42308	9.38429	9.36448	9.47606	9.95726	9.83204	10.2569	9.89763	9.70907	10.0302	10.1741	9.89631	9.5776	9.65706	9.86927	9.45706	9.84236	9.50031	9.56044	9.33656	9.38832	9.46874	9.62455	9.28819	9.08184	9.27436	9.25176	8.98229	8.59736	8.93266	9.13498	8.72281	8.17562	8.95546
+	3	91.9192	WWP2=3800603	8.7891	8.82784	8.79503	8.81427	9.07896	8.97126	8.99593	9.49128	8.96305	9.31615	9.29191	8.98229	9.2973	9.37635	9.0698	9.41185	9.38579	9.4735	9.49251	9.36994	9.29669	9.35515	9.41552	9.31315	9.17211	9.29968	9.4279	9.17998	9.448	9.4285	9.3202	8.97161	8.99429	9.2616	9.22505	9.14952	9.0303	9.05088	9.09651	8.97537	8.54368	8.72632	8.78705	8.57128	8.08591	9.03643
+	3	90.9091	LILRB4=1820114	9.60234	9.154	9.44786	9.56706	10.5147	10.6151	10.4138	10.6111	9.98816	10.0417	10.3105	10.3517	10.6338	10.4552	9.99376	10.2889	10.7574	10.5986	9.86509	10.2733	10.8458	10.4183	10.105	10.5092	10.7361	10.303	9.9816	10.4501	10.8708	10.3484	10.117	9.89647	10.2759	10.0554	9.87608	9.70707	9.30714	9.1844	9.32427	8.84032	8.56789	8.5046	8.60605	8.62936	8.22352	8.43044
+	3	90.9091	LRRC8A=5890364	8.44962	8.46836	8.57555	8.47665	8.6126	8.62055	8.59255	8.66983	8.55538	8.60295	8.58794	8.55844	8.6327	8.61822	8.53185	8.41305	8.56772	8.72437	8.56562	8.54235	8.91589	8.59454	8.61195	8.71937	8.89966	8.48135	8.5479	8.15151	8.87469	8.68436	8.78432	8.62193	8.52959	8.50928	8.66893	8.55781	8.66472	8.30761	8.5283	8.25706	8.16675	8.39521	8.2439	8.13331	8.09824	8.64675
+	3	89.899	A4GALT=3610072	8.1025	8.33012	8.42203	8.39542	8.04959	8.00408	8.339	8.45268	8.30676	8.34947	8.1868	8.06431	8.0294	8.29346	8.34995	8.09164	7.85829	8.278	8.23481	8.13442	7.93795	8.16995	8.24134	8.40132	7.9657	8.13277	8.2679	7.99352	7.89736	8.37735	8.10579	7.86987	7.90982	8.14554	7.99789	8.05979	7.90785	8.09493	7.94011	8.09554	7.99836	8.13088	8.07157	7.97516	7.9735	8.1897
+	3	89.899	APOBEC3B=3170068	8.69622	8.63669	8.58981	8.28536	9.9087	9.72954	10.5851	10.9519	9.40146	10.153	9.43059	9.16099	10.0476	10.7568	9.54627	9.49877	10.2922	10.5115	9.55344	9.70968	10.2972	10.4721	9.53156	9.76852	10.0486	9.71542	9.21533	9.95956	10.6156	10.1793	9.49086	9.36246	9.94022	9.47337	9.11895	9.09366	9.35798	9.04718	9.09052	8.36723	8.14598	8.17056	8.27951	7.96257	8.04565	7.95888
+	3	89.899	CLIC3=5870136	7.88813	8.04395	7.98456	7.84276	7.97542	7.98134	8.09517	8.1345	8.10287	7.92855	7.96807	7.99293	7.91615	7.98057	8.0486	7.9779	7.96962	8.19765	7.95954	7.93833	8.01831	8.351	8.12502	8.2724	8.061	8.33341	8.16401	7.95076	8.04339	8.20073	8.11124	8.06692	8.06556	8.1494	8.10422	8.05265	8.04438	7.89671	7.88848	8.17933	8.04404	8.00817	7.96081	8.16057	7.9548	8.02435
+	3	89.899	CTLA4=1230201	8.07325	8.25785	8.15621	7.92825	8.4743	8.4565	8.8591	9.25148	8.7397	9.27445	8.55681	8.34941	8.66026	8.86217	8.83054	8.50463	8.57242	8.98528	9.14727	8.66051	8.56976	9.23016	9.45486	8.78833	8.71412	9.22271	9.83398	8.95943	9.0147	9.66459	9.64975	9.0698	8.93325	9.61235	9.76079	9.0823	8.26862	8.80599	8.966	8.58894	8.15491	8.52193	8.08388	8.16333	7.98985	7.99337
+	3	89.899	CTLA4=4010768	8.10501	8.10914	8.12752	8.02177	8.11452	8.02309	8.4743	8.38406	8.55974	8.25027	8.32319	8.2191	8.20025	8.47943	8.58852	8.27965	8.26988	8.81689	8.9804	8.54981	8.30067	8.85261	8.97588	8.48624	8.24464	8.64447	8.66295	7.99912	8.05342	8.46804	8.65881	8.17848	7.9693	8.2825	8.27106	8.16001	7.97202	8.00812	8.01628	7.98627	7.88217	8.0976	8.11621	7.88452	8.02319	8.08829
+	3	89.899	CTLA4=6400333	8.36386	8.25178	8.39563	8.27014	8.72042	8.69838	9.36683	9.39697	9.65476	9.50818	9.04143	8.79011	9.00606	9.48987	9.72078	9.19703	9.05989	9.87377	10.3377	9.39176	9.2666	9.85289	10.1504	9.61385	8.88198	9.67591	9.86123	8.31882	8.48468	9.55596	9.56234	8.95513	8.42608	9.00347	9.18318	8.81536	7.99919	8.41401	8.21647	8.08733	8.00819	8.05082	8.06941	8.09022	7.94096	8.2225
+	3	89.899	CXCL13=1110564	8.40506	8.50428	8.44373	8.26881	8.3346	8.23486	8.61406	8.64611	8.62884	8.75619	8.40136	8.34016	8.26483	8.65173	8.60163	8.3443	8.33253	8.51476	8.74685	8.47747	8.17318	9.07602	9.17292	8.43423	8.26222	8.75577	9.67301	8.97799	8.22461	8.64398	9.02305	8.45329	8.31888	8.46263	9.06487	8.37942	8.17764	8.27613	8.50296	8.45249	8.24231	8.30663	8.35501	8.54479	8.26755	8.10101
+	3	89.899	FAM102A=3840215	8.71592	8.55266	8.79283	8.719	9.1298	9.00527	9.07505	9.1413	9.30914	9.49619	9.21596	9.06655	9.02208	9.37053	9.50058	9.21461	9.0971	9.38245	9.68463	9.28721	9.20274	9.43875	10.0728	9.57548	9.222	9.2717	9.58553	8.70796	9.03484	9.28357	9.78434	9.12118	9.12592	9.59385	9.80564	9.33053	9.13733	9.44493	9.59881	9.53168	9.52746	9.44646	9.38192	9.77328	8.34729	9.17854
+	3	89.899	FCRL4=3180156	8.11632	8.7065	8.62012	8.28565	8.69105	8.72323	8.81761	8.58847	8.32615	8.18548	8.80248	8.79082	8.63637	8.67986	8.25849	8.70978	8.5227	8.72772	8.36308	8.59132	8.61105	9.03369	8.51364	8.81365	8.58878	9.20444	8.73744	8.73885	8.45804	9.11104	8.98447	9.09189	8.7565	9.08367	8.68388	8.80433	8.25707	9.05936	8.83808	8.68924	8.11719	8.66241	8.30729	8.25129	8.14417	8.20462
+	3	89.899	HEG1=3290347	9.45373	8.91345	9.47326	9.16979	9.62939	9.5842	9.5742	9.4931	9.71302	9.49468	9.55211	9.54339	9.55767	9.71789	9.66809	9.40807	10.0441	9.73111	9.15843	9.85258	9.6715	9.86795	9.36381	9.49758	9.62591	9.70124	9.43735	9.75044	9.69205	9.57167	9.58792	9.70183	9.41238	9.37078	9.46985	9.10857	9.02595	9.10837	8.85986	8.48162	8.79375	8.70529	8.68665	8.80214	8.22089	8.95345
+	3	89.899	HRK=2260747	8.16107	8.28885	8.0317	8.16633	8.60854	8.59797	9.21183	9.59767	8.67964	8.9391	9.06048	8.92284	8.66155	9.16383	8.77345	9.16099	8.45113	8.93872	8.90518	8.96994	8.84017	9.62428	9.41063	9.40293	8.56566	9.58764	9.39389	9.49619	8.61706	9.21817	9.01978	8.85065	8.70143	9.0824	9.06075	8.84135	8.6556	8.7471	8.76749	8.549	8.15302	8.30928	8.63027	8.14011	8.22089	8.00217
+	3	89.899	LOC151162=1440437	9.42765	9.12037	9.82593	9.42696	9.81301	9.80125	9.76344	9.81089	9.48249	9.52235	9.83689	9.75569	9.92892	9.97633	9.46787	9.92458	9.62645	9.77745	9.31369	9.53181	9.49036	9.48117	9.18819	9.60005	9.82269	9.87181	9.80791	9.59752	9.75816	9.96586	9.9404	9.63228	9.52208	9.77994	9.84659	9.662	9.02369	9.51584	9.47767	9.16196	9.45771	9.28487	9.11325	9.27714	9.79653	9.47337
+	3	89.899	LOC651961=1170097	8.23075	8.09424	8.11258	8.08369	8.89882	8.89941	9.09208	9.00643	9.00643	8.99903	8.84593	8.88504	8.95865	9.19331	9.07825	8.9308	9.05729	9.18134	9.293	9.15635	9.12242	9.85121	9.52029	9.09071	9.11443	9.60044	10.0295	9.22071	8.89569	9.55519	9.86372	9.35161	9.13001	9.39962	9.83774	9.19493	9.06463	9.07997	8.91153	9.01295	8.84243	8.85733	8.8951	8.81344	8.59949	8.51899
+	3	89.899	NUP50=1990674	9.73717	10.0319	9.52365	9.66445	10.1205	9.94742	10.2277	10.6079	9.74571	10.3159	9.98223	9.82747	10.069	10.4828	9.9487	9.99852	10.2796	10.5773	10.1348	10.017	10.3412	10.3484	10.0047	10.1061	10.0154	10.3252	10.1511	10.1575	10.4263	10.5443	9.99577	10.1162	10.0174	10.2294	9.93831	9.91913	9.6291	10.031	9.60141	9.65281	9.10216	9.84611	9.39517	9.25703	8.79563	9.93304
+	3	89.899	RUNX2=940504	8.63841	8.63095	9.27395	8.6565	9.61766	9.50289	9.19165	8.89867	9.77688	9.70341	9.6226	9.44646	9.63855	9.41212	9.99203	9.56803	9.6845	9.37412	9.79482	9.57865	9.57892	9.42426	9.93831	9.44126	9.59657	9.40377	9.87972	9.15524	9.61848	9.36124	9.91862	9.86136	9.85351	9.38335	10.2083	9.79324	9.09585	9.32595	9.52016	9.1542	8.8845	9.32793	9.2498	9.26726	8.38576	9.06856
+	3	89.899	SCARNA22=5960176	8.55581	8.67426	8.34045	8.4452	8.97791	9.09246	8.85808	9.57316	8.66098	8.87809	8.94009	9.12669	8.88504	8.92477	8.77741	8.91891	8.87935	8.71298	9.0111	8.92871	8.80911	9.45864	9.18062	8.90735	9.03158	9.46337	9.29054	9.7266	9.09988	8.8613	8.97229	8.43337	8.96435	9.02848	9.02965	8.76262	8.72613	8.78135	9.12166	8.55609	8.44359	8.45424	9.1299	8.62651	8.15216	8.68083
+	3	89.899	VPREB1=4180692	7.91994	8.15436	7.86871	8.00598	9.51374	9.36504	9.44466	10.3732	9.38022	9.96955	9.34823	9.07959	9.61192	9.81214	9.61753	9.31615	9.24945	9.3154	9.87691	9.23438	9.69467	10.5102	10.5559	10.0845	9.83739	10.4742	11.2163	9.74907	10.42	10.0023	10.5193	9.11258	9.8162	9.21409	10.219	9.39358	8.91793	8.36224	8.94368	8.2638	8.38369	8.11132	8.3449	8.03787	8.06994	7.99219
+	3	88.8889	POGZ=1780445	8.49085	8.35676	8.55178	8.51232	8.6513	8.40255	8.65049	8.64611	8.7122	8.68133	8.61032	8.42389	8.71084	8.68257	8.73325	8.70978	8.69485	8.62704	8.68618	8.72885	8.85086	8.76736	8.86546	8.85565	8.51988	8.72152	8.72724	8.43446	8.48624	8.81761	9.01523	8.74266	8.80834	8.75626	8.73706	8.78879	8.41479	8.67952	8.84337	8.42019	8.05435	8.57214	8.20965	8.06281	8.07414	8.53946
+	3	88.8889	SOCS1=1990300	9.3277	9.41489	9.32711	9.40403	8.97484	9.09218	9.14864	9.57838	9.26571	9.63293	9.10017	9.37178	9.84878	9.88648	9.55276	9.77061	10.5102	10.7347	10.4289	10.5454	9.6815	9.80778	10.2419	10.0256	9.63802	10.0905	10.4778	10.5643	9.47487	9.89903	10.0551	9.7363	8.98398	9.19144	9.86976	9.12533	8.39263	9.05599	9.00254	8.68618	8.78206	8.63642	8.93798	8.95808	8.33234	9.04105
+	3	87.8788	CARD14=2360609	8.55918	8.58966	8.43037	8.60892	8.49942	8.64321	8.45106	8.549	8.41773	8.53661	8.61266	8.55501	8.70863	8.52331	8.45003	8.61513	8.70455	8.43224	8.46613	8.62826	8.78768	8.4773	8.45905	8.80221	8.77366	8.83355	8.5138	8.52638	8.79621	8.68672	8.62149	8.84083	8.82681	8.55795	8.68951	8.61645	8.69026	8.77866	8.52634	8.68405	8.36047	8.78275	8.65455	8.5197	8.43392	8.4801
+	3	87.8788	CARD14=6400092	8.36023	8.25378	7.93321	8.1959	8.30238	8.24166	8.15687	8.10329	8.03843	8.17873	8.37043	8.18498	8.18728	8.27767	8.28356	8.13971	8.18861	8.19476	8.12098	8.31527	8.13498	8.08515	8.15955	8.27563	8.15164	8.15883	8.26712	8.16639	8.27464	8.3098	8.31025	8.2105	8.25421	8.08167	8.05402	8.25984	8.43471	8.09144	8.05029	8.16462	8.17239	8.14867	8.20217	8.06451	9.11499	8.23589
+	3	87.8788	CCNYL1=2060112	8.23359	8.37694	8.55479	8.37131	8.67169	8.48786	8.95087	9.05782	8.62352	8.86239	8.66193	8.48624	8.63214	8.87029	8.69973	8.51151	8.59034	8.98679	8.72219	8.47297	8.67218	9.03251	8.79256	8.65303	8.50207	8.73615	8.75184	8.35818	9.09052	8.87022	8.63689	8.62765	8.7747	8.86376	8.5926	8.8922	8.48994	8.65886	8.41998	8.29032	8.12522	8.58457	8.3128	8.16469	8.06007	8.77539
+	3	87.8788	SNIP1=2690270	9.72717	9.61062	9.74702	9.74788	10.1065	9.99278	10.0406	10.4036	9.69737	10.0752	9.9268	9.91409	10.2325	10.569	10.3605	10.2247	10.2226	10.4223	10.4078	10.1772	10.363	10.1507	10.524	10.08	10.0577	10.0985	10.1384	9.73367	10.4587	10.4561	10.1949	10.0861	10.2855	10.2792	10.1296	10.267	9.88032	10.2298	10.1269	9.97164	9.72675	10.0498	9.88526	9.95361	9.71614	10.2937
+	3	86.8687	FGFR1OP=2360255	8.93755	9.1065	8.99478	8.84694	9.06396	8.95751	9.10296	9.51015	8.89452	9.27725	8.91835	8.81185	9.15321	9.20571	8.92643	8.85413	8.82522	9.07246	9.08007	8.79113	9.06245	9.17499	9.03917	8.93789	9.00087	9.14399	9.08417	8.38077	9.37469	9.26617	9.07879	8.87515	9.05799	9.16011	9.07321	9.00589	8.49732	8.88871	8.90594	8.40548	8.13352	8.65455	8.53252	8.28367	8.18108	8.80327
+	3	85.8586	ATPAF2=3780239	8.54377	8.75819	8.72184	8.58368	8.6913	8.5553	8.74248	9.00876	8.55666	8.82349	8.60952	8.48699	8.65838	8.66995	8.53164	8.58496	8.49868	8.63347	8.54492	8.5118	8.66472	8.66235	8.66733	8.72241	8.76176	8.66166	8.86519	8.43166	9.06707	8.71462	8.63894	8.53185	8.47916	8.65391	8.5962	8.49174	8.14366	8.46775	8.58697	8.22312	8.09336	8.29666	8.1788	8.13131	8.0405	8.42309
+	3	85.8586	SEPHS1P4=2340053	9.52103	9.68788	9.338	9.46194	10.486	10.3273	10.2815	10.4087	10.416	10.2982	10.3592	10.3249	10.4233	10.3703	10.5856	10.3745	10.3344	10.3862	10.6482	10.4439	10.5767	10.3624	10.6121	10.5328	10.4778	10.5014	10.9607	10.2537	9.97561	10.4338	10.465	10.5502	10.0691	10.0932	10.2337	9.93113	9.54368	9.56044	9.72022	9.53846	9.13368	9.20254	9.39664	9.19632	8.28405	9.22932
+	3	85.8586	SNRPD3=4290544	8.93394	8.99532	8.83108	8.86858	8.98914	8.5805	8.76681	8.99454	8.73211	8.71836	9.00104	8.72431	8.91883	8.87029	8.60808	8.8438	8.92986	8.84212	8.72529	8.79897	8.85422	8.89092	8.88757	8.76095	8.71179	8.79652	8.85903	8.22919	8.6136	8.83377	8.705	8.56407	8.63456	8.77422	8.65326	8.67386	8.39127	8.81086	8.49888	8.28541	8.10419	8.42818	8.375	8.27246	8.08312	8.49987
+	3	84.8485	CLN6=2340689	8.38322	8.45761	8.49663	8.39282	8.46081	8.34327	8.49474	8.34467	8.33768	8.43248	8.35512	8.4894	8.37171	8.37408	8.33514	8.4794	8.58946	8.66406	8.58594	8.33902	8.51768	8.64477	8.6729	8.41446	8.55781	8.54848	8.6846	8.19893	8.42303	8.4718	8.6833	8.38527	8.54916	8.82784	8.43749	8.42053	8.21737	8.3564	8.25047	8.29127	8.1829	8.5442	8.41655	8.12459	8.00947	8.30867
+	3	84.8485	MT1A=6200402	10.3311	11.7792	11.1221	10.5371	11.5923	11.7037	11.0681	11.7175	10.411	11.054	11.2474	11.2212	11.625	11.0878	10.8169	11.2451	11.9707	12.2843	12.6935	11.7175	12.6555	13.0876	13.8387	12.4621	12.7915	12.7345	13.4182	13.5268	13.0188	12.2631	12.2468	11.9413	11.5612	11.4951	11.2302	11.4223	10.5754	10.827	10.5549	10.5763	10.8772	10.9992	10.992	10.3082	10.595	11.4388
+	3	84.8485	MT1IP=2760537	8.19736	8.77872	8.32871	8.32341	9.10766	9.31392	9.06324	8.62664	8.67739	8.49497	8.97719	9.09441	9.14736	8.97363	8.71917	9.02191	9.38853	9.77214	10.2032	9.25763	9.83592	11.1281	10.8777	9.953	9.89967	10.3789	10.1887	8.89998	8.51609	9.31064	9.18819	9.02486	8.82876	9.00148	8.91809	8.76075	8.22739	8.64321	8.37792	8.33012	8.23811	8.68217	8.35335	8.29228	8.08515	8.19465
+	3	84.8485	MT1M=1400634	7.89712	8.1322	7.95219	7.97911	7.95604	7.97676	8.03132	7.96991	7.9425	7.90384	7.98908	7.91328	8.05892	8.10423	8.1004	8.03574	8.04275	8.43822	9.41958	8.04191	8.56133	9.6925	10.6881	8.49499	8.62115	9.04996	10.6452	8.83832	8.39141	8.12027	8.62406	8.00317	7.95177	8.03917	8.08417	7.9953	8.03546	7.93923	8.16006	8.08572	8.02148	8.18019	8.11366	7.99248	7.90184	8.11051
+	3	83.8384	AP2S1=3120228	10.7004	11.0689	10.5594	10.873	11.082	11.0051	11.2068	11.3204	10.9906	11.3899	11.06	11.0045	11.0306	11.1549	11.1652	11.1135	11.12	11.2163	11.2014	11.0725	11.0725	11.3294	11.2616	11.2163	11.3277	11.0212	11.474	11.7999	10.8568	11.0252	10.9751	11.2582	10.7883	10.851	10.711	10.4561	10.0952	10.5092	10.3445	10.2749	10.0865	10.3986	10.0573	10.2649	9.28548	10.3105
+	3	83.8384	AP2S1=6370661	12.7489	12.6636	12.6392	12.824	12.9369	12.8603	12.9348	13.5883	12.9489	13.6024	12.8895	12.7118	12.993	12.8985	12.9123	13.0262	12.9788	12.6872	12.6712	12.9077	12.9348	12.9257	12.7594	13.0287	13.0924	12.968	12.9976	13.5332	13.6267	13.08	12.9304	12.8424	12.708	12.9443	12.9418	12.8302	12.5053	12.6063	12.8087	12.3671	12.408	12.6022	12.5543	12.5914	12.3671	12.9533
+	3	83.8384	CARHSP1=1230348	11.5981	11.7185	10.861	11.2704	12.0408	11.8999	12.326	13.1508	12.0216	12.7038	12.1224	11.7895	12.2308	12.3654	12.0203	12.1256	12.1414	11.9578	11.9869	12.241	12.1639	12.081	11.5604	12.2483	11.8679	12.1104	11.6799	12.2705	12.4325	12.2795	11.6769	11.322	11.4657	11.6981	11.669	11.345	11.2514	11.3915	11.4861	10.8146	10.7219	11.0306	11.1892	10.5798	10.4669	11.1292
+	3	83.8384	CCDC134=2640132	8.06073	8.38187	8.32341	8.15483	8.49289	8.22835	8.46824	8.81196	8.4736	8.59653	8.46681	8.18173	8.36443	8.43499	8.39634	8.52247	8.41471	8.46243	8.43704	8.32393	8.42527	8.58981	8.6343	8.75833	8.73732	8.64273	8.9862	9.39707	8.76297	8.62866	8.57341	8.64047	8.31609	8.46323	8.50869	8.33398	7.9934	8.31467	8.17163	8.05229	7.97841	8.29087	8.11746	8.04383	7.89403	8.26537
+	3	83.8384	FAM43A=1690630	8.78121	8.84122	8.61105	8.65506	8.90956	8.86678	8.82959	9.0785	8.50825	8.83095	8.8199	8.78865	8.66064	8.80937	8.56233	8.5438	8.66566	8.76352	8.59362	8.6827	9.04718	9.12109	8.82812	8.97262	8.87169	8.82437	8.70754	8.29089	8.88542	8.97973	8.58258	8.42231	8.64188	8.72365	8.54214	8.7072	8.31302	8.56109	8.29583	8.41188	8.30467	8.32531	8.19905	8.17594	8.07427	8.30642
+	3	83.8384	LRTOMT=1300437	8.35335	8.4437	8.41019	8.36976	8.60207	8.41239	8.50544	8.75686	8.354	8.57379	8.50869	8.47374	8.58448	8.51177	8.43582	8.49154	8.47591	8.42411	8.44123	8.46878	8.49426	8.31111	8.35061	8.42368	8.46371	8.40726	8.46574	8.3364	8.59427	8.53869	8.41519	8.41473	8.40144	8.35057	8.45715	8.44218	8.18415	8.40736	8.40815	8.29	8.25166	8.41188	8.27066	8.28454	8.17157	8.37594
+	3	83.8384	LRTOMT=4230482	8.29628	8.38022	8.41846	8.49337	8.6353	8.48424	8.61485	8.8914	8.49293	8.65028	8.66838	8.48103	8.62167	8.60456	8.51816	8.60677	8.6276	8.53614	8.39528	8.62947	8.62008	8.58381	8.46072	8.7858	8.62952	8.54021	8.46684	8.18782	8.31531	8.57248	8.44005	8.26442	8.44692	8.5839	8.48997	8.52685	8.23236	8.44606	8.57929	8.31822	8.13526	8.38605	8.2235	8.16333	7.99515	8.21868
+	3	83.8384	MRPL49=620767	9.05331	9.61793	9.4265	9.25454	9.19703	9.23927	9.31215	9.27107	9.06716	9.02595	9.34382	9.30666	9.18652	9.11405	9.14784	9.30602	9.17309	9.35515	9.21748	9.28819	9.42802	9.361	9.5933	9.64214	9.49187	9.41251	9.67359	9.40926	9.30914	9.17956	9.40557	9.2524	9.21858	9.25166	9.19692	9.24228	9.27522	9.27897	9.23228	9.18318	8.77126	9.409	9.23939	9.06809	8.19653	9.27653
+	3	83.8384	MRPS6=6400195	12.4447	12.5156	12.3917	12.5196	12.7938	12.7531	12.7429	13.443	12.7958	13.2841	12.8109	12.6792	12.8471	12.9768	12.8623	12.8361	12.6954	12.7262	12.8853	12.8109	12.9788	12.7915	12.6063	12.9704	12.751	12.5683	12.8342	12.9704	13.0092	13.0262	12.6213	12.4741	12.4674	12.6732	12.534	12.5582	12.4251	12.6177	12.5395	12.3389	12.4465	12.5034	12.4817	12.5562	12.4836	12.7978
+	3	83.8384	NT5C=6220070	11.0992	11.3	10.9482	10.9941	11.6559	11.4968	11.8286	12.5034	11.4553	12.0253	11.4977	11.4045	11.5785	11.8343	11.5883	11.5112	11.3625	11.5682	11.7338	11.5575	11.6116	11.5825	11.6213	11.7693	11.6261	11.7632	11.8064	11.5324	11.8374	11.5612	11.3801	11.0466	10.968	11.429	11.2506	11.2364	10.6103	10.9114	10.9029	10.54	10.378	10.5955	10.5348	10.6499	9.87359	10.4623
+	3	83.8384	PECR=6200255	9.82055	9.93477	9.41806	9.70968	10.1368	9.96367	10.1799	11.0813	10.0022	10.84	10.1703	9.89826	10.0068	10.4008	10.2125	10.1363	9.97393	9.84784	10.0323	10.1639	10.0066	10.1244	9.83739	10.0935	9.68259	10.1128	10.5352	10.1379	10.339	10.1875	9.89721	9.57044	9.70764	9.84143	9.76821	9.5707	9.30643	9.54767	9.5992	9.17779	8.44617	9.26232	9.22973	8.81791	8.20503	9.34245
+	3	83.8384	PLEKHB2=1470341	9.17241	8.83762	8.75266	9.09719	9.54899	9.51411	9.11808	9.04883	9.19065	8.87541	9.44957	9.57156	9.45889	8.93352	8.94001	9.43235	9.5323	9.19455	9.30525	9.54832	9.8141	9.71027	9.43415	9.57167	9.35956	9.34245	9.11969	9.28357	8.94306	9.17652	9.09997	9.38357	9.19278	9.03396	9.03764	9.11343	9.04035	9.0112	8.95991	9.12048	8.50882	8.59459	8.78801	8.9829	8.3796	8.54781
+	3	83.8384	PLEKHB2=3800537	9.17519	9.42603	9.14653	9.41367	9.86779	9.47843	9.56913	10.2399	9.78623	10.4729	9.82239	9.49036	9.67928	9.64019	9.7308	9.78418	9.7934	9.65476	9.92781	9.88948	10.053	10.139	10.1881	10.0547	9.68747	9.69536	10.1541	10.5948	10.2997	10.0939	9.72632	9.95856	9.81214	9.69377	9.43671	9.58499	9.04253	9.45889	9.33861	8.97145	8.2043	8.93368	9.07216	8.21712	8.00207	9.1975
+	3	83.8384	PLEKHB2=7040301	8.75368	8.77515	8.6165	8.80612	9.14309	9.01748	8.85355	9.33101	9.01695	9.18032	9.14972	8.99795	8.98144	8.84666	8.80368	9.04765	9.03643	8.95663	8.87121	9.10086	9.28258	9.00589	9.16232	9.1677	8.74599	9.07705	9.14653	9.84385	9.56463	9.13733	8.89797	9.1099	9.09254	8.94429	8.84948	8.97213	8.94225	8.82328	8.8188	8.86276	8.82465	8.76847	8.84116	8.54994	9.57366	9.1521
+	3	83.8384	VPS25=1090577	9.07092	9.92715	9.37341	9.22379	9.35563	9.35899	9.80041	10.2617	9.62483	10.139	9.36112	9.29805	9.41263	9.60127	9.77403	9.30492	9.40807	9.65567	9.81106	9.37245	9.43788	9.55123	9.70229	9.53501	9.7614	9.50381	10.1814	10.5383	10.1226	9.79843	9.71842	9.54051	9.51496	9.44889	9.52126	9.30602	8.93969	9.26139	9.45152	8.8487	8.41141	8.89828	8.83542	8.69433	8.08815	9.46438
+	3	83.8384	VPS25=4570543	9.44696	9.86415	9.05572	9.33882	9.49407	9.34916	9.55506	9.88498	9.39642	9.48198	9.6222	9.405	9.42814	9.47718	9.43308	9.49251	9.62285	9.34415	9.4584	9.51194	9.50248	9.61178	9.42578	9.61335	9.85413	9.5491	9.5707	10.3041	9.51295	9.62968	9.4083	9.82713	9.4316	9.36937	9.19255	9.32356	8.99827	9.02658	9.01995	9.00122	8.85292	8.59459	9.09792	8.79356	8.88496	8.54492
+	3	83.8384	ZNF408=5080100	8.67734	8.9156	8.74803	8.73713	8.6847	8.82503	8.65215	9.02436	8.72287	8.88571	8.72391	8.71438	8.83471	8.82385	8.79588	8.80593	8.78705	8.73055	8.89152	8.89421	8.95395	9.05311	8.78698	8.94497	8.89099	8.99532	8.78127	8.23863	8.96969	8.8199	8.81831	8.51023	8.61569	8.51368	8.68672	8.49267	8.34217	8.47342	8.52131	8.59731	8.0191	8.37287	8.21031	8.2386	8.02916	8.59038
+	3	82.8283	CCDC112=1710026	8.86181	8.85619	8.98897	8.899	9.1653	9.25892	9.08909	9.57536	8.83634	9.10698	9.19341	9.06344	9.31305	9.12823	8.86115	9.2331	9.69408	9.2188	9.11076	9.45564	9.79233	10.2718	9.8141	9.77342	9.3473	9.99478	10.1436	9.85965	9.99164	9.96652	9.76259	9.47967	9.83413	9.68616	9.32054	9.20923	9.72037	9.46387	9.31075	9.07054	9.4251	9.31145	9.60603	9.08533	9.2783	9.51448
+	3	82.8283	HYOU1=520189	9.14784	8.87856	9.00848	9.00423	10.2819	10.1642	9.5677	9.79607	9.28924	9.78331	9.97426	9.93814	10.1846	9.71582	9.44104	9.85572	10.0483	9.88407	9.70807	9.78495	10.0634	10.2298	10.3538	10.284	10.3982	10.0104	9.88993	11.06	10.5537	10.0763	9.73717	10.3246	10.0886	10.086	10.1098	9.93041	9.67135	9.98189	9.92458	9.63934	9.90455	10.0476	9.60112	9.75789	9.56638	10.4043
+	3	82.8283	HYOU1=5700041	8.87279	8.77899	8.86931	8.81427	9.74773	10.0081	9.32486	9.31528	9.12018	9.14614	9.6141	9.89409	10.0745	9.38921	9.29904	9.833	9.82282	9.76708	9.62497	9.7437	9.84255	9.95428	10.196	9.89098	10.2824	9.81121	9.72111	10.7024	9.93642	9.6636	9.44925	10.1146	9.70418	9.81013	9.66823	9.67604	9.7971	9.73895	9.42043	9.86312	9.93831	10.1082	9.54446	10.1179	9.72052	10.0111
+	3	82.8283	LOC441019=6860162	8.53917	8.81662	8.44276	8.52227	9.44053	9.26539	8.43316	9.11334	8.36245	8.91255	8.87895	8.81819	9.38234	8.67547	8.53602	8.90025	9.49212	8.57299	9.53252	9.47364	10.068	10.6061	10.5328	10.3227	10.4476	10.1635	9.89616	11.7084	10.5124	9.85598	9.1307	9.90388	9.36949	9.35786	9.29169	9.27342	8.94083	8.84878	8.8878	8.76088	9.16481	8.87199	9.11375	9.10459	9.55331	8.15558
+	3	82.8283	LOC730020=1510520	8.55844	8.58988	8.69798	8.60342	8.60451	8.81486	8.61076	8.68774	8.63813	8.66995	8.65571	8.68411	8.63435	8.61803	8.5684	8.63755	8.60267	8.75203	8.84386	8.59541	8.75853	9.04429	9.18662	8.76183	8.66396	8.79776	8.86858	8.89114	8.58131	8.75144	8.65582	8.76546	8.66935	8.77295	8.55949	8.82848	8.52227	8.7714	8.62008	8.74436	8.7273	8.63899	8.82069	8.36697	8.8352	8.73798
+	3	82.8283	MT1X=6620528	9.16812	10.2819	9.01165	9.45638	11.2967	11.02	10.1504	11.3856	9.64633	10.8832	10.9872	10.6248	11.2935	10.6147	10.173	11.0878	11.3025	10.9966	12.1541	11.1743	11.752	12.3437	12.6872	11.8554	11.8074	11.6849	12.4	12.8494	12.2938	11.3763	11.0752	11.2251	11.1792	11.038	10.5821	10.8862	10.3126	10.7045	10.406	10.2885	10.7767	11.2991	11.0169	10.0508	10.2319	11.2567
+	3	82.8283	MT2A=450615	9.17675	9.75911	10.053	9.20082	10.6141	10.4769	9.8547	10.5557	9.6616	10.1341	9.89812	9.71828	10.7125	9.92781	9.76499	10.0462	11.0466	11.6078	11.752	10.657	11.8042	12.4096	12.8471	11.8489	11.9819	11.8064	12.9834	13.2267	12.3129	11.739	12.0189	11.1652	10.9303	10.957	10.6186	10.4881	9.74921	10.353	10.1027	9.67359	10.2205	10.8253	10.9425	9.69658	10.0224	11.9143
+	3	82.8283	PLP2=2060288	9.13537	9.102	8.97145	9.00042	9.15592	9.33679	9.06017	9.19931	9.19484	9.33882	9.16906	9.2406	9.15261	9.2616	9.04596	9.1271	9.1754	9.42673	9.09014	9.21957	9.3418	9.32065	9.12495	9.30451	9.3962	8.93747	9.25113	9.87052	9.57511	9.08909	9.00606	9.25892	9.21161	9.25268	9.10182	8.9694	8.99403	8.98275	8.86239	9.15481	8.76749	9.12768	9.0908	9.35129	9.29669	9.27843
+	3	81.8182	TBC1D23=2690427	8.85395	8.62846	8.7841	8.91567	9.18561	8.98562	9.1235	9.06707	9.20497	9.06626	9.09915	8.94663	9.19115	9.06773	8.97734	9.1156	9.229	9.35006	9.35278	9.29741	9.23136	9.31852	9.36559	9.15645	9.12962	9.12748	9.37146	9.49	9.263	9.11432	9.10123	9.4471	9.31064	9.16958	8.96583	9.19075	9.02867	9.18347	8.78154	9.24519	8.59306	8.87308	8.82282	9.07236	9.12823	8.92086
+	3	80.8081	ARSG=3190753	8.22567	8.24523	8.28283	8.23812	8.67964	8.55096	8.91375	9.25588	9.01451	9.39892	8.63852	8.56555	8.60346	8.83683	8.92807	8.66257	8.69583	8.87825	8.90963	8.59466	8.73608	8.87247	8.99708	8.88803	8.85963	8.93718	9.15176	8.49267	9.14073	8.92005	8.93581	8.76805	8.86261	8.91752	8.80277	8.58019	8.46957	8.8986	8.54317	8.62306	7.99904	8.44623	8.18871	8.05967	8.0767	8.43373
+	3	80.8081	FGD3=5270619	10.2952	9.76968	10.007	10.117	10.9346	11.0172	11.355	11.4372	11.4256	11.4169	11.1785	11.0487	10.9373	11.523	11.5594	11.1758	10.681	11.2182	11.0466	10.6151	11.1373	11.2567	11.3642	11.2427	11.0971	11.0409	10.9763	10.574	11.3163	11.4054	11.2294	10.7895	11.0766	11.2114	11.1394	11.0454	10.8888	11.16	11.0079	10.8862	10.9226	10.7132	10.6507	10.8702	10.4884	10.7456
+	3	80.8081	LINC00649=1990156	8.10676	8.09061	8.11362	8.20397	8.43005	8.29486	8.69404	8.72235	8.7773	9.0629	8.4488	8.35931	8.32502	8.4483	8.58054	8.2966	8.3979	8.5424	8.41784	8.42978	8.34646	8.66791	8.59081	8.28591	8.50136	8.38725	8.37588	8.27841	8.71432	8.53798	8.44177	8.2105	8.40017	8.54773	8.33302	8.3974	8.21439	8.45789	8.39467	8.3123	8.34406	8.40508	8.18637	8.23359	8.1095	8.33555
+	3	80.8081	LZIC=1300136	8.79235	9.23438	8.80983	8.77482	8.89569	8.74373	8.93888	9.05655	8.64121	8.88241	8.86791	8.83362	8.84935	8.82681	8.64254	8.80334	8.65173	8.80454	8.75596	8.74216	8.867	9.08553	8.83428	8.79207	8.77147	8.88122	8.98239	8.57815	9.18452	9.01961	8.76044	8.71604	8.78417	8.78665	8.65517	8.73085	8.42672	8.62352	8.67482	8.54444	8.9037	8.74951	8.59368	8.28723	8.42231	8.87359
+	3	79.798	API5P2=1780100	8.29196	8.27906	8.28249	8.21638	8.34539	8.27805	8.48732	8.21001	8.24576	8.18832	8.35925	8.21212	8.32891	8.28408	8.30066	8.18939	8.36732	8.29901	8.24283	8.34414	8.2877	8.33325	8.29884	8.3681	8.15833	8.35647	8.27648	8.28941	8.17589	8.17044	8.38779	8.22386	8.23024	8.35853	8.32702	8.32502	8.69427	8.296	8.02913	8.15609	8.28056	8.26879	8.14028	8.33389	8.16369	8.4368
+	3	79.798	GRAMD4=6380112	9.20813	8.781	9.09792	8.92864	9.10576	9.12308	9.04393	9.08975	9.06755	9.22963	9.07139	8.9884	8.98856	8.96843	9.05754	8.95304	8.81225	9.00841	8.78756	8.90914	9.10449	8.93103	8.98702	9.07988	9.19352	8.90229	8.87343	8.85284	9.43059	9.01408	9.26704	9.0172	8.88419	8.94412	9.3406	9.15792	8.64002	8.77225	8.79851	8.88728	8.34588	8.90348	8.95681	8.7906	8.22448	9.41029
+	3	79.798	HCST=1580088	11.5039	11.5258	10.8968	11.2506	12.272	12.2571	12.4269	13.1289	12.2426	12.8915	12.1386	12.1361	12.2564	12.5434	12.3244	12.2453	12.1999	12.395	12.408	12.0892	12.0942	12.534	12.1639	12.266	12.4798	12.3836	13.0287	13.0528	13.0338	12.8424	12.993	12.5859	12.7324	12.5178	13.1647	12.4517	11.6595	11.2387	12.1846	11.4115	10.6438	10.1791	11.3131	11.3584	9.45066	9.66474
+	3	79.798	HCST=2260113	8.87206	9.03271	8.56739	8.72089	9.46119	9.36785	9.27096	10.1887	9.23114	9.74586	9.34098	9.21202	9.51595	9.39529	9.21577	9.50123	9.67359	9.22829	9.28558	9.59697	9.65776	9.61385	9.25148	9.79042	9.90099	9.82462	10.048	10.5414	10.4342	10.061	10.1301	9.52697	9.82102	9.72837	10.4659	9.69836	9.39904	9.00942	9.63815	8.95144	8.19062	8.51705	8.9094	8.82515	8.03095	8.2403
+	3	79.798	PDIA6=10463	10.2714	10.3908	10.6482	10.2454	10.7188	10.5633	10.3017	11.0946	10.6797	11.3801	10.6782	10.312	10.7534	10.4773	10.836	10.5345	10.6206	10.3871	10.4721	10.2706	10.7779	10.3427	10.3597	10.5899	10.6054	10.6771	11.0092	11.6849	11.0849	10.4925	10.6106	10.8585	10.3823	10.0299	10.1404	9.84689	9.96903	9.73777	10.0026	9.50752	9.34962	9.64834	9.61835	9.44115	9.41274	10.3978
+	3	79.798	SH3BP5L=240487	8.60218	8.64595	8.86896	8.49647	8.71715	8.64904	8.88114	9.09701	8.93464	8.91469	8.66262	8.63157	8.72989	8.57444	8.69901	8.60836	8.65528	8.75943	8.5666	8.57294	8.77252	8.77965	8.67205	8.87206	8.85675	8.59908	8.73425	9.40667	9.21798	8.74298	8.91462	8.68543	8.61542	8.69357	8.82834	8.45709	8.23743	8.34802	8.49643	8.13662	8.12652	8.35335	8.15355	8.05255	8.05456	8.71055
+	3	79.798	SUSD3=1770168	9.6141	9.64834	9.85658	9.70341	9.91797	9.85383	10.6111	11.0842	10.873	11.2834	9.98031	9.91134	9.79986	10.4995	10.9346	10.0097	9.90623	10.2967	10.3551	9.93538	10.4351	10.4893	10.374	10.481	10.08	10.46	10.3871	10.3723	10.5524	10.5064	10.4252	9.9906	10.09	10.3584	10.5909	10.3014	9.85039	10.0839	10.089	9.79843	9.43427	9.5742	9.7068	9.52998	9.3514	10.0348
+	3	79.798	TMEM41A=2100709	8.56084	8.73842	8.74273	8.57143	8.71208	8.58357	8.8097	9.04305	8.76686	9.08909	8.89437	8.6809	8.75071	8.65248	8.77839	8.79133	8.72275	8.76811	8.76502	8.76785	8.94545	8.85341	8.89659	8.72826	8.67832	8.75509	9.12768	9.50262	9.03351	8.72365	8.79349	8.71924	8.57495	8.63037	8.80071	8.57838	8.16321	8.43841	8.52877	8.11887	8.04123	8.32026	8.30975	8.22573	8.05736	8.5277
+	3	79.798	TRPV2=4390301	9.57918	9.16697	9.81836	9.39867	9.71902	9.71842	9.65692	9.97677	9.91238	10.072	9.65856	9.61649	9.74627	9.53387	9.74747	9.5925	9.48739	9.66123	9.40269	9.40701	9.70509	9.4003	9.54472	9.72792	9.87022	9.75611	9.76588	10.1578	10.0452	9.59493	10.0271	9.60387	9.39021	9.37078	9.75223	9.44947	9.11581	9.25444	9.50559	9.13461	8.67042	9.06681	9.01076	8.87499	8.28639	9.75934
+	3	79.798	ZBTB45=2900255	8.75386	8.69913	8.98341	8.78404	9.09145	9.1271	8.96552	9.09997	9.05048	9.15962	8.9061	8.90683	8.85014	8.97254	8.90448	8.86143	8.97888	9.07429	8.80593	8.6479	9.16481	8.8259	8.95222	9.12803	9.1653	8.89315	8.82575	8.47818	9.2098	9.21502	9.24586	8.50777	8.86261	9.18298	9.12864	8.83002	8.81479	8.90908	9.15351	8.53653	8.41888	8.85604	8.73727	8.63032	8.14066	9.24625
+	3	78.7879	LOC648434=7210731	8.18517	8.27803	8.21949	8.28901	8.45057	8.42334	8.57235	8.66903	8.48863	8.62045	8.42782	8.43234	8.42295	8.51689	8.47371	8.58077	8.25949	8.53046	8.3796	8.44403	8.43585	8.67104	8.50869	8.45257	8.42761	8.44167	8.37155	9.08149	8.73951	8.65465	8.64708	8.6372	8.62392	8.61973	8.438	8.49131	8.46388	8.70367	8.475	8.35991	8.21687	8.43078	8.25026	8.31141	8.15504	8.20369
+	3	78.7879	LOC90925=4670113	9.24912	9.34109	9.02568	9.12854	11.6624	11.55	12.1118	13.0971	12.225	13.08	11.8236	11.6442	11.4749	12.3469	12.2351	11.6858	11.0386	11.693	11.8891	11.1713	11.6512	12.0203	11.7988	11.7721	11.8584	12.7489	12.8471	12.7262	12.8109	13.063	12.8714	12.212	11.5584	12.6712	12.9788	12.1467	10.8118	11.8478	11.9731	10.7701	8.99321	10.8868	10.8881	9.73701	8.45799	10.3841
+	3	74.7475	CPT1A=5290358	8.5575	8.47036	8.52989	8.54124	8.56376	8.43219	8.67348	8.7891	8.68488	8.75705	8.56	8.49101	8.50289	8.61848	8.67059	8.47287	8.55415	8.64222	8.57271	8.47063	8.63792	8.5694	8.59957	8.66865	8.78952	8.60878	8.72462	8.35164	8.86123	8.80924	8.86664	8.8202	8.65697	8.66898	8.7306	8.64526	8.21186	8.71469	8.57803	8.43105	8.10376	8.60543	8.35501	8.28765	8.08759	9.05173
+	3	74.7475	HNRNPH1=5270754	11.8847	11.8439	12.2749	12.0077	12.1091	11.6819	11.8331	11.7144	11.5682	11.8459	12.0396	11.8107	12.1414	12.014	11.6451	12.1723	11.8417	12.0679	11.8788	11.9316	11.8734	11.8522	11.7844	11.684	11.8761	12.1935	12.0666	12.2601	11.9932	12.316	12.0617	12.3867	12.0459	12.3389	11.9055	11.7895	11.2356	12.0906	11.7019	12.0266	12.1447	12.527	12.0796	12.0825	11.5519	12.0755
+	3	74.7475	HNRNPH1=540725	10.5414	10.6338	10.3862	10.6401	10.7997	10.4869	9.89175	8.88098	10.01	8.80529	10.8557	10.5404	10.7964	10.574	10.0839	10.7424	10.5607	10.524	10.3448	10.6079	10.6049	10.7235	10.4191	10.4383	10.7014	10.6977	10.322	8.62421	8.67245	10.4905	10.135	10.7337	10.3867	10.4935	10.2378	10.0413	9.85997	10.6631	9.89631	10.5345	10.7334	10.9247	10.4977	10.5803	10.2885	8.846
+	3	72.7273	AES=1230458	10.4471	10.743	11.0906	10.4356	10.873	11.2163	11.5692	11.4721	11.6819	11.2302	10.9748	11.505	11.0263	11.2616	11.2522	11.0704	10.9175	11.8128	11.0212	10.944	11.0354	10.9647	10.7506	11.1498	11.4888	11.157	11.1713	12.5105	11.5039	10.938	11.3066	11.655	10.8832	10.694	10.8482	10.8844	10.8094	10.6255	10.6592	10.7518	10.8597	10.7418	10.6609	11.138	10.754	11.3941
+	3	72.7273	AES=6180176	9.15899	9.40487	9.05763	9.0125	9.36182	9.33297	9.62725	10.1452	9.41911	10.077	9.52154	9.43272	9.54689	9.72139	9.58459	9.54173	9.36448	9.833	9.58525	9.65552	9.34449	9.63293	9.34203	9.59767	9.73777	9.60548	9.59931	11.4608	9.85181	9.75625	9.4326	10.4959	9.29795	9.50135	9.35062	9.1413	8.7519	9.3405	9.14672	9.0824	8.61397	9.23321	9.1065	9.16833	8.14241	9.55017
+	3	72.7273	GLA=60630	12.0127	11.8353	11.4517	11.9475	11.7864	11.7693	11.7947	12.5723	11.7165	12.2076	11.7338	11.6146	11.7782	11.8811	11.7205	11.7999	11.8172	11.5519	11.5351	11.8935	11.977	11.7835	11.5672	12.1091	11.9487	12.0969	12.2778	12.5015	12.6782	12.4064	12.1555	11.938	11.74	11.9011	12.0004	11.9992	11.6819	11.5158	11.4256	11.4589	11.2672	11.3634	11.2103	11.0782	11.1278	11.8009
+	3	72.7273	SASH3=4730037	9.79088	9.8683	10.1717	9.70649	10.2575	10.4091	10.6025	10.7204	10.6429	10.6875	10.1956	10.4627	10.4556	10.3871	10.5133	10.397	9.85809	10.7379	10.2613	10.2294	10.3445	10.4142	10.6131	10.7277	10.8389	10.4815	10.8894	11.7236	10.9654	10.4998	10.836	10.7442	10.2723	10.3853	10.5832	10.5143	10.1549	10.15	10.2834	10.1616	9.9341	9.98518	9.99869	10.269	9.39095	10.8264
+	3	72.7273	TEN1=2710373	8.31083	8.59306	8.40967	8.52998	8.40112	8.42155	8.47054	8.77615	8.47078	8.60596	8.3969	8.44433	8.47229	8.47111	8.47866	8.54029	8.5051	8.54544	8.52471	8.46706	8.36849	8.679	8.62347	8.58565	8.57503	8.51433	8.79621	9.31562	8.71376	8.62008	8.62811	8.72688	8.46701	8.49643	8.70093	8.39093	8.28957	8.67952	8.49075	8.33979	8.24502	8.39721	8.39928	8.63111	8.23273	8.79745
+	3	72.7273	VOPP1=510398	9.66921	9.34613	9.61934	9.59686	10.2442	9.89249	10.2796	10.4575	10.4408	10.6944	10.2277	9.76692	10.2698	10.15	10.4729	10.436	9.95263	10.431	10.1846	10.3096	10.3373	10.1723	10.5178	10.5217	10.4888	10.1083	10.5621	12.0512	10.7762	10.3163	10.549	10.7374	10.0867	10.0417	10.0566	9.8578	9.55344	9.71177	9.72343	9.43851	9.41806	10.0247	9.68717	9.52183	8.32433	10.4444
+	3	72.7273	VOPP1=870692	9.51066	9.33088	9.41402	9.62234	10.0383	9.69907	9.89063	10.081	10.0655	10.3285	10.115	9.65102	10.1567	9.9386	10.2028	10.1415	9.93271	10.2718	10.0992	10.0943	10.2317	9.77486	10.2505	10.1802	10.2309	9.89437	10.3139	11.3375	10.3597	10.0369	10.1616	10.5571	10.0016	9.63158	9.80791	9.44737	9.39494	9.20792	9.61361	9.12813	9.42414	9.21678	9.61991	9.00337	9.3347	9.83903
+	3	71.7172	ERP29=4120333	12.6101	12.6041	12.4413	12.5931	13.7285	13.6831	14.0718	14.0976	13.8387	14.2361	13.7904	13.5576	13.7494	13.707	13.7945	13.7107	13.5676	13.4997	13.5332	13.5134	13.6127	13.4297	13.7718	13.6767	13.8387	13.5234	13.7945	13.7981	14.2983	13.8797	13.9162	13.5918	13.6439	13.4899	13.6057	13.6024	13.3799	13.3827	13.2658	13.1591	13.0528	13.2895	13.1075	13.1344	13.2267	13.776
+	3	71.7172	ERP29=830730	9.38853	9.65421	9.39984	9.36066	10.6035	10.2553	11.1248	10.8354	10.7293	10.7861	10.5357	10.1834	10.572	10.6741	10.7261	10.6549	10.5369	10.8766	10.5106	10.6955	10.5828	10.6442	10.3841	10.7157	10.4383	10.3601	11.2435	11.9863	10.7695	10.6362	10.9545	10.7762	10.349	10.131	9.74411	10.093	9.9492	9.99425	9.61649	9.49397	9.45625	10.0691	9.7366	9.37292	9.68887	10.0129
+	3	70.7071	LOC654191=3990241	9.02055	8.54377	8.5987	8.54184	9.46747	9.47314	9.29504	9.54117	9.2869	9.46711	9.01875	9.1299	9.52906	9.41309	9.31416	9.25249	9.52115	9.60387	9.3523	9.09739	9.51168	9.20751	9.73998	8.96558	9.55519	9.22159	9.31326	9.2566	9.76777	9.2099	9.37673	8.85458	9.37512	9.04755	9.26181	8.98422	9.34213	8.96147	9.16641	8.98964	9.28511	9.02404	9.11922	8.81662	9.58792	9.27085
+	3	70.7071	NOTCH1=5080167	10.252	9.40255	10.1426	10.0237	9.82713	9.87308	9.73864	9.93271	9.80921	9.95726	9.79395	9.62428	9.80314	9.86415	9.89565	9.95445	10.4851	10.8049	10.0877	10.3484	10.4695	9.98294	10.1265	10.3414	10.0178	9.96448	9.3748	9.98925	10.2541	10.1592	9.84861	9.34949	9.43415	10.0914	9.7251	9.84749	9.60273	9.92814	9.4814	9.62005	9.94118	9.73425	9.72371	9.51621	9.78374	10.3224
+	3	70.7071	RBM38=3140750	9.79185	9.64096	10.0329	9.82681	9.8043	9.87781	9.55199	9.81836	9.47677	9.70095	9.76344	9.78667	9.86108	9.66809	9.64252	9.71646	9.81958	10.0839	9.75343	9.74159	10.2195	9.98816	10.1379	10.2625	10.2458	9.80253	10.0191	11.3391	10.3382	9.97377	10.1887	10.1485	9.66516	9.48451	9.69658	9.7434	9.71902	9.44635	9.45511	9.5619	9.82901	9.36537	9.30836	9.56585	9.68674	10.2242
+	3	70.7071	RBM38=3420372	8.72879	8.80924	8.73798	8.71155	8.75261	8.64079	8.68207	8.83617	8.63915	8.64067	8.64743	8.60218	8.83289	8.78023	8.72323	8.72639	8.75457	8.96686	8.70912	8.85494	8.93394	9.12592	9.08489	9.1152	9.10961	8.71292	8.80468	9.88407	8.91537	8.84666	8.79414	8.93755	8.6205	8.65391	8.62884	8.48021	8.1717	8.37981	8.45088	8.31314	8.37666	8.65954	8.27876	8.32151	8.07578	8.91529
+	3	70.7071	SLC1A4=6350392	8.78726	8.55978	8.78047	8.6014	9.41039	9.58706	9.4756	9.64566	9.71416	9.64121	9.33948	9.39904	9.53555	9.40583	9.6883	9.4485	9.4572	9.8707	9.83381	9.42987	9.74747	9.29669	9.72989	9.5776	9.65392	9.3222	9.31682	9.70136	9.80764	9.23396	9.43391	9.05164	9.3932	9.17632	9.28345	9.21222	9.45852	9.38966	9.32724	8.93598	9.58669	9.12768	9.01345	9.31326	9.1931	10.0582
+	3	70.7071	VDR=5960440	9.12261	9.08165	9.39483	9.19732	9.10541	9.2061	9.11114	9.26715	9.26277	9.3859	9.06263	9.12129	9.07367	9.1931	9.33379	9.00388	9.27181	9.47533	9.27866	9.1613	9.32664	9.33861	9.50123	9.27262	9.18419	9.11114	9.4485	10.2621	9.58005	9.22018	9.33611	9.13853	9.19415	9.06883	9.23631	9.09052	9.10459	9.0172	9.14318	8.93598	9.27789	9.02404	9.11989	9.03926	9.32065	9.43083
+	3	69.697	C16orf74=6960358	8.27911	8.27945	7.95113	8.08705	8.85101	8.79986	9.15625	9.69509	8.8591	9.31441	8.93377	8.92856	8.99818	9.12803	8.98249	8.94851	8.98275	8.97493	8.87848	8.95898	8.7759	9.01372	8.93062	9.01603	9.03271	8.98109	9.25023	10.1231	9.21946	9.0076	9.01432	9.15438	8.88302	8.85551	8.95873	8.81798	8.72736	8.63467	8.52993	8.55795	8.4417	8.38605	8.42068	8.14375	8.25256	8.3207
+	3	69.697	CABLES2=2070403	8.47171	8.39616	8.52095	8.32709	8.93685	9.01655	8.90342	8.86193	8.85114	8.9119	8.76465	8.74938	9.0964	8.95808	8.89353	8.80139	9.02045	9.30471	9.04071	8.77301	8.75096	8.69879	8.93955	8.67924	9.06672	8.50315	8.66566	8.75102	9.10622	8.70337	8.85192	8.95589	8.63456	8.58683	8.64737	8.68275	8.34649	8.50961	8.52131	8.40206	8.22984	8.3142	8.36086	8.20634	8.04645	8.48653
+	3	69.697	FBXO5=4010097	10.5658	10.6757	10.69	10.4413	11.1401	10.8447	11.0051	11.4995	10.8242	11.092	11.2893	10.985	11.281	11.1394	10.8719	11.2818	11.0977	11.0348	11.1308	11.0885	11.1931	11.0731	10.7402	11.1204	11.0935	10.941	11.0051	11.5933	11.5333	11.0725	10.8735	11.3375	10.9531	10.6692	10.5541	10.758	10.2513	9.93234	10.2939	10.2386	9.68747	9.62765	10.0288	9.72908	9.1244	9.90743
+	3	69.697	FBXO5=5670255	8.61105	8.40227	8.30698	8.51203	8.79838	9.00651	8.47187	8.1863	8.39888	8.19074	8.68418	8.77267	8.64916	8.3972	8.37685	8.73527	9.03396	8.41251	8.64579	8.96608	8.75602	8.93955	8.64163	8.74749	8.72134	8.87621	8.20495	8.5681	8.16151	8.36197	8.36232	8.23207	8.41773	8.35093	8.29407	8.37243	8.79314	8.24422	8.24062	9.02828	8.35864	8.24114	8.27153	8.40645	8.13949	8.10101
+	3	69.697	RASA3=160605	8.45352	8.36487	8.47412	8.3393	8.77079	8.69822	8.88241	8.97653	8.9075	8.91421	8.77267	8.57291	8.92919	8.83802	8.92023	8.96008	8.74016	8.99618	8.61333	8.75463	8.95345	8.86577	8.44076	8.79745	8.92792	8.71894	8.58282	9.2383	9.23483	8.66333	8.80709	8.9027	8.66677	8.57705	8.92116	8.58287	8.18833	8.45831	8.42808	8.12143	8.10913	8.37446	8.31592	8.07586	8.0454	8.64222
+	3	69.697	RNF4=2710541	9.31895	9.37178	9.689	9.39415	9.62751	9.74486	9.67388	9.63934	9.71442	9.68732	9.63828	9.77076	9.66123	9.71402	9.64174	9.63749	9.63549	9.95137	9.86149	9.63374	9.58433	9.56096	9.78959	9.51871	9.58211	9.53327	9.49902	9.71842	9.77214	9.63992	9.63215	9.65247	9.64279	9.54339	9.64096	9.7133	9.29827	9.49578	9.65205	9.55264	9.41185	9.46525	9.37994	9.66373	9.99441	9.664
+	3	69.697	SH3BGRL3=6280240	10.0144	10.5147	10.144	9.77633	10.6897	10.8282	10.4605	10.7669	10.5953	10.7374	10.3871	10.7352	10.4995	10.7762	10.5561	10.5	10.5488	10.7976	10.333	10.5198	10.6754	10.6206	10.3134	10.704	11.105	10.5825	11.1248	11.8531	10.8008	10.7214	10.6212	10.7931	10.3685	10.5222	10.4138	10.078	10.2733	10.1181	10.2753	10.2129	9.86093	9.9447	10.1518	10.41	10.1137	9.88215
+	3	69.697	SUCLG1=4150142	11.0878	11.2935	11.1729	11.1401	11.3658	11.4414	11.7185	11.9079	11.3326	11.6069	11.3416	11.4431	11.4001	11.3906	11.2394	11.1984	11.16	11.2107	11.327	11.2356	11.2098	11.3856	11.4841	11.2665	11.4879	11.5305	11.8847	11.67	11.601	11.3466	11.4534	11.3383	11.4081	11.1962	11.3683	11.3906	10.9029	11.1036	11.1621	10.9447	10.2861	10.8662	10.9217	10.8458	10.8442	11.0212
+	3	69.697	YIF1B=4260647	8.93377	9.53962	9.29613	9.12768	9.72193	9.87151	9.95907	10.5014	9.94999	10.428	9.50262	9.69823	9.69264	9.82966	10.0223	9.60865	9.88439	9.87724	9.72455	9.66474	9.59614	9.54779	9.82537	9.74656	10.1132	10.0922	10.3793	10.7042	10.4535	10.0054	9.9931	9.98518	9.73048	9.8544	9.91339	9.73367	9.36459	9.51256	9.66186	9.30914	8.66224	9.29223	9.35161	9.31225	8.25212	9.52016
+	3	69.697	YIF1B=6520192	10.6966	10.9614	10.6944	10.7876	11.5139	11.6679	11.6146	11.3732	11.5472	11.3286	11.2197	11.5333	11.5005	11.3941	11.5641	11.2712	11.4879	11.5268	11.3838	11.3082	11.6709	11.4713	11.7225	11.3592	11.8204	11.6175	11.8331	11.485	11.6088	11.4985	11.6414	11.5923	11.4977	11.2435	11.3261	11.4045	11.0957	11.0365	11.1469	11.2114	10.7695	10.723	10.6913	10.827	10.7029	10.3752
+	3	69.697	ZFAND6=4810674	9.12333	9.287	8.69066	8.89925	9.87656	10.1553	9.34962	8.16992	9.18885	8.40827	9.75849	10.0047	9.93144	9.38874	9.27878	9.92361	10.2828	9.62883	9.47337	10.0856	9.71916	9.59881	9.55303	9.69377	9.97863	9.75879	9.15713	8.18568	8.18742	8.99105	9.21428	9.69672	9.29468	9.00254	9.21968	9.23145	9.43599	9.15962	9.30771	9.87455	9.82055	9.4756	9.63047	9.84052	9.96887	8.1816
+	3	69.697	ZFAND6=5860730	9.24715	10.0126	9.21946	9.28053	10.1976	9.90373	10.0662	10.6955	9.83082	10.4312	10.1699	9.95795	10.2625	10.095	9.93642	10.1492	10.0466	10.0241	9.81136	10.1431	10.0356	10.1229	9.80489	9.96652	9.99093	10.1864	10.6697	11.0526	10.581	10.3487	10.1853	10.3695	10.181	10.0054	9.89777	9.89631	9.64554	10.0256	9.90518	9.53988	8.84476	10.1236	9.97761	8.96737	8.84566	9.94244
+	3	68.6869	IRAK2=3930750	9.40747	8.82827	9.3339	9.25619	9.05581	9.12486	9.39642	9.26343	9.47533	9.2703	9.43762	9.37648	9.10611	9.60689	9.58238	9.348	9.3473	9.69496	10.0214	9.55856	9.36414	9.8402	10.2904	9.8064	9.13377	9.74311	9.75165	9.14805	9.06931	9.60603	9.78544	9.409	9.10501	9.59005	9.84629	9.87135	9.20476	9.63881	9.86991	9.64647	9.49274	9.89678	10.0154	9.82537	10.0932	9.75638
+	3	68.6869	SF3B1=2450603	8.24395	8.37198	8.20255	8.29519	8.36505	8.41956	8.29732	8.4034	8.35003	8.20075	8.43768	8.36704	8.43836	8.3601	8.26952	8.47827	8.47338	8.28895	8.34672	8.41049	8.33994	8.32127	8.41464	8.27596	8.46269	8.47352	8.36968	8.41107	8.21517	8.3581	8.26674	8.44742	8.3081	8.36555	8.3537	8.26441	8.41479	8.1743	8.48786	8.65959	8.45783	8.53105	8.52088	8.79652	8.48096	8.37876
+	3	68.6869	SF3B1=5310048	9.04204	8.97341	8.99627	9.20041	9.34472	8.82812	9.06429	9.2219	9.11792	8.99371	9.28754	8.88288	9.36845	9.21275	8.99396	9.21492	9.27821	9.2219	9.00994	9.03554	9.07448	9.15429	9.17737	9.0559	8.82184	9.1977	9.22526	9.23504	9.12379	9.37078	9.102	9.13195	9.09537	9.27194	8.87613	8.97019	8.50756	8.93755	8.83318	8.50813	8.14063	8.84864	8.71232	8.16208	8.06142	8.65077
+	3	66.6667	C4orf36=6760019	8.31713	8.11735	8.25511	8.21236	8.35866	8.24036	8.32055	8.24809	8.34827	8.30735	8.29506	8.30965	8.20152	8.32098	8.38399	8.29775	8.32205	8.26594	8.32213	8.34149	8.29595	8.26721	8.32892	8.3556	8.17047	8.27214	8.35806	8.44763	8.44558	8.34064	8.28034	8.43122	8.29366	8.2931	8.31292	8.25252	8.27139	8.24362	8.20735	8.19749	8.16377	8.29189	8.18025	8.34467	8.32496	8.24174
+	3	66.6667	CAB39L=780500	8.80856	8.83095	8.56162	8.82488	9.05737	8.85612	8.95943	9.41985	9.27975	9.84322	8.94193	8.96529	8.94051	9.12417	9.51735	8.90714	9.18694	9.2209	9.94999	9.09366	9.54459	9.55856	10.0295	9.15011	9.00778	9.21336	9.61848	9.11443	9.48638	9.25148	9.27676	8.94973	9.21637	8.9136	9.17431	8.90161	9.0342	8.67991	8.87114	8.76358	9.03379	8.80312	8.8951	8.531	9.15783	9.07677
+	3	66.6667	CANX=1070402	10.5894	10.4796	11.034	10.4856	11.7675	11.4553	11.4684	11.7684	11.7347	11.9068	11.5903	11.4209	11.6289	11.5077	11.653	11.3408	11.6394	11.6799	11.538	11.2641	11.4499	11.5453	11.6221	11.2762	11.277	11.4841	11.6221	11.4397	11.9662	11.524	11.4699	11.4204	11.6319	11.1178	11.06	11.1401	10.6697	10.8326	10.6966	10.5155	10.211	10.1578	10.3938	9.94967	10.0957	10.4547
+	3	66.6667	CANX=5860477	11.0427	10.8724	11.4684	10.907	12.1024	12.0077	12.0853	12.0152	12.0755	12.3032	12.0331	12.1091	12.1011	11.9475	11.9475	11.92	12.1427	12.0266	11.7968	11.7214	11.91	11.7703	11.9155	11.694	11.755	11.8531	11.9316	11.9612	12.5156	11.741	11.7037	11.7471	11.7875	11.4465	11.3732	11.6779	11.1264	11.0225	11.2163	10.8772	10.7822	10.694	10.6165	10.7807	10.6675	11.0075
+	3	66.6667	CBFB=2600537	10.1306	10.2391	10.6891	10.1306	10.7042	10.7568	10.9204	10.7895	10.8338	10.99	10.8123	10.8394	10.7022	10.6512	10.5648	10.5628	10.6792	10.7585	10.44	10.5178	10.4575	10.4543	9.9924	10.3584	10.4945	10.4842	10.2477	10.5383	10.7293	10.5169	10.4408	10.4294	10.4627	10.2513	10.2137	10.3252	10.1018	10.296	10.1571	10.03	10.0386	10.1273	10.1443	9.67182	10.1065	10.524
+	3	66.6667	COMMD7=7050576	10.9886	11.1	10.9004	10.9291	11.4115	11.3984	11.5547	12.212	11.6414	12.281	11.3965	11.3416	11.4995	11.7037	11.7104	11.4995	11.3767	11.5103	11.679	11.3965	11.3326	11.5121	11.5528	11.3724	11.572	11.3873	12.0433	11.9316	12.0604	11.4888	11.4896	11.249	11.2893	11.2826	11.4713	11.1947	11.0717	11.2	11.2352	10.8792	10.8881	10.9226	11.054	10.934	10.9038	11.3683
+	3	66.6667	CRLF2=5310400	7.9112	7.98501	7.91859	7.83991	8.36728	8.22564	8.40121	8.50449	8.29642	8.41773	8.11569	8.02132	8.25829	8.32792	8.31886	8.07351	8.2033	8.2229	8.25448	8.03431	8.4076	8.43919	8.62093	8.26567	8.65403	8.55694	9.01875	8.17351	8.32733	8.48886	8.66384	8.10365	8.13546	8.19402	8.45348	8.01153	8.04641	8.0792	8.07467	7.89444	7.97392	7.94243	7.9192	7.99965	7.99403	7.83481
+	3	66.6667	MRPS27=6110561	10.3634	10.5198	10.88	10.3436	10.5215	10.4205	10.6302	10.8724	10.7435	11.5863	10.4047	10.4716	10.4333	10.5381	10.7188	10.2079	10.4263	10.6988	10.6417	10.165	10.5352	10.4373	10.7557	10.4291	10.6603	10.4347	10.8242	10.9563	11.157	10.5725	10.446	10.6918	10.9208	10.4823	10.5404	10.5173	10.6565	10.1176	10.1418	10.1929	10.9563	10.3841	9.92029	10.0376	10.2242	10.3894
+	3	66.6667	MXRA7=3990403	8.43157	8.2871	8.39836	8.26781	8.58779	8.65844	8.61665	8.9354	8.47461	8.7069	8.47371	8.62041	8.59072	8.67832	8.48036	8.52826	8.54044	8.51089	8.41024	8.53273	8.34412	8.52589	8.44042	8.39838	8.39578	8.33238	8.42894	8.79269	8.7119	8.45853	8.35488	8.39118	8.28733	8.39815	8.36814	8.48895	8.22644	8.33614	8.29631	8.30358	8.31172	8.22172	8.23791	8.38645	8.51015	8.18381
+	3	66.6667	NINJ2=6860278	9.08606	8.82827	8.95943	8.83536	9.25784	8.88765	9.05135	9.70707	9.07301	9.73309	9.13404	8.80496	9.20152	9.41876	9.19521	9.09594	9.2095	9.06698	9.08857	8.88411	9.06218	9.0908	8.85107	8.99769	9.00398	9.09527	9.41718	9.36	9.65392	9.50806	9.26149	8.71107	8.93037	9.30213	9.33285	9.0503	8.68201	8.93491	9.21389	8.6035	8.20943	8.91752	8.99172	8.58932	8.28296	9.29267
+	3	66.6667	PLEKHA2=2970437	11.0942	10.7924	11.16	11.0112	11.0614	11.1659	11.3244	11.4624	11.5815	11.9272	11.4018	11.0668	11.0112	11.3051	11.5398	11.0526	10.9101	11.1821	11.026	11.0166	11.2333	11.4381	11.1029	11.1984	10.9482	11.5883	11.3784	11.1014	11.6858	11.4766	11.0773	10.7565	10.9557	11.2037	11.0581	10.7484	10.3494	10.8394	10.6406	10.5367	10.0823	10.4769	10.665	10.3905	10.3793	10.602
+	3	66.6667	PLG=3450332	8.02609	8.12134	8.12231	8.05085	8.42017	8.33545	8.4325	8.73521	8.52451	9.02129	8.35737	8.15217	8.5545	8.49202	8.61968	8.46816	8.51812	8.49224	8.92292	8.51587	8.54109	8.59099	9.01686	8.29697	8.34808	8.34338	8.8598	8.20619	8.61853	8.38447	8.4675	8.28494	8.2484	8.18455	8.38057	8.15696	8.07728	8.07348	8.11637	8.20149	8.07854	8.03512	8.12184	8.06923	8.02637	8.23844
+	3	66.6667	RITA1=4900753	9.91438	9.8399	9.82966	9.95331	10.2006	10.1449	10.2759	10.8585	10.3311	10.9425	10.1299	9.89454	10.2417	10.3651	10.4021	10.2181	9.83234	10.1408	10.1756	9.87531	10.1933	9.96416	10.2242	10.0688	10.1956	10.0394	10.5005	10.5551	10.6462	10.3088	10.5428	9.82979	9.9415	10.1014	10.241	9.8922	9.76427	9.95101	10.2094	9.59837	9.52115	9.88388	9.94088	9.53525	8.89036	9.9094
+	3	66.6667	RTFDC1=4180673	11.7712	11.6633	11.572	11.7134	11.8225	11.8215	11.9832	12.5357	12.0942	12.6732	11.8478	11.8417	12.0984	11.8428	12.1132	11.8128	11.8628	12.0152	11.9306	11.74	12.0318	11.7675	11.7752	11.9932	11.9757	11.9544	12.0692	12.286	12.6636	11.9328	12.0408	11.7772	11.8584	11.74	11.9757	11.9638	11.7731	11.625	11.7742	11.4812	11.4888	11.4694	11.3642	11.6605	11.5086	12.0396
+	3	66.6667	SEC11A=2570088	12.2092	12.2193	11.936	12.063	12.469	12.436	12.507	13.3611	12.4925	13.3549	12.4395	12.1992	12.5249	12.745	12.7807	12.2828	12.2985	12.498	12.6555	12.1949	12.4376	12.5914	12.6792	12.2874	12.2006	12.5723	13.0579	12.527	12.9304	12.6213	12.6453	12.1011	12.105	12.1979	12.4181	11.9369	11.5912	11.869	11.8406	11.1668	11.2658	11.4431	11.679	10.9742	10.8568	11.7632
+	3	66.6667	TACC1=2940373	11.6377	11.1549	12.2795	11.8308	12.0942	11.9992	12.0228	12.3934	12.0769	12.514	12.2048	11.9344	12.2497	12.2439	12.0305	12.2351	12.1876	12.1323	11.8516	11.9662	11.8531	11.6661	11.7875	11.7155	11.8511	11.8605	11.67	12.1064	12.534	12.0679	11.7703	11.8669	11.9602	11.8395	11.6769	11.744	11.3567	11.5086	11.2098	11.2007	11.2608	11.4684	11.0635	10.947	11.1416	11.7095
+	3	66.6667	TMED3=5550408	11.8195	11.693	11.6605	11.8331	12.369	12.0782	12.3469	13.2658	12.4798	13.2129	12.3533	11.8935	12.5377	12.4146	12.6041	12.3469	12.3229	11.9685	12.3451	12.3636	12.436	12.1639	12.3836	12.3967	12.3738	12.6231	12.8282	12.7387	13.1075	12.5703	12.6007	12.0004	12.3421	12.2787	12.3983	12.1374	12.1335	12.105	12.1667	11.7347	11.4749	11.603	11.7613	11.449	11.0192	11.7195
+	3	66.6667	TRAPPC1=3420671	10.4613	10.9405	10.559	10.347	10.7672	11.0232	10.8708	11.027	11.2114	11.2777	10.7656	10.8919	10.8372	11.1358	11.1908	10.8225	10.9026	10.9316	10.9647	10.6176	10.8231	10.8639	10.955	10.8813	11.2098	10.6147	11.1512	10.9654	11.26	10.8913	11.1058	10.9046	10.8936	10.847	10.9589	10.7298	10.5122	10.3892	10.5165	10.2661	10.3442	10.2302	10.4012	10.3169	10.0235	10.2094
+	3	66.6667	TST=2230288	10.9842	10.9869	10.8338	11.0717	11.4256	11.2173	11.7358	12.498	11.6433	12.4604	11.5604	11.1408	11.5361	11.8522	11.9068	11.6347	11.4072	11.5095	11.8824	11.4657	11.4169	11.3915	11.5953	11.5314	11.4869	11.6512	11.9674	11.572	12.1751	11.7835	12.1118	11.1064	11.4841	11.505	11.7905	11.5278	11.1904	11.3599	11.5753	11.0141	10.8551	11.0957	11.2126	10.7841	10.5837	11.3416
+	3	66.6667	UBXN2B=4780731	8.68837	8.76064	8.98922	8.67716	9.08311	9.07574	9.12325	9.11007	9.15871	9.10737	9.11217	8.92754	8.99645	9.09335	8.99046	9.04672	9.12864	9.02003	8.81282	8.77212	9.21748	8.92927	8.96969	8.69747	8.88611	8.8951	8.8223	9.11969	9.23438	9.01892	9.04846	8.87128	9.01833	8.95087	8.79054	8.8345	8.78037	8.98646	8.97333	8.64121	9.04527	9.02648	8.6798	8.63204	8.97571	8.98229
+	3	66.6667	ZDHHC11=1450400	8.86473	8.52965	8.48355	8.56289	9.08039	9.222	9.04909	9.22734	9.02369	9.12214	9.07555	8.98973	9.1298	8.91919	8.90846	8.97927	8.9143	8.97955	8.89522	8.86804	8.67878	8.71184	8.79389	8.7891	8.90549	8.72632	8.70675	8.90707	9.44053	8.98119	8.92724	8.85992	9.01884	8.84413	8.84559	9.03652	8.93352	8.79139	8.62636	8.82282	9.00193	8.71174	8.55178	8.8858	9.37006	8.87636
+	3	65.6566	CD99=4290097	9.38943	9.21399	9.44876	9.01686	10.5193	10.4893	10.3406	10.9328	10.4783	11.0399	10.3614	10.35	10.5203	10.4485	10.5609	10.4051	10.4391	10.3445	10.5823	10.3244	10.6813	10.3772	10.4437	10.428	10.5638	9.8847	10.4082	10.9693	10.9589	10.0082	10.3845	10.6258	10.3764	9.78655	10.1929	9.89502	9.9268	9.58211	10.0216	9.92427	9.49552	9.44574	9.87608	9.68588	9.55331	9.45589
+	3	65.6566	ERMP1=7380601	9.05873	8.60445	8.8615	8.93377	9.31203	9.35344	9.32988	9.79784	10.2228	10.5767	9.29443	9.30761	9.33733	9.58764	10.1653	9.37123	9.18318	9.15022	9.57735	9.08417	9.19493	8.98032	9.1761	9.13936	9.29128	9.13443	9.40583	9.12669	9.73309	8.98511	9.21728	9.25774	8.94068	8.8819	9.08562	9.08359	8.4156	8.59072	8.82522	8.37926	8.26163	8.78808	8.44535	8.89444	8.14018	9.0747
+	3	65.6566	MAPK6=7160348	9.59628	9.76038	10.4021	9.96103	10.7347	10.6421	10.4169	10.4036	10.6903	10.656	10.7104	10.6866	10.744	10.3764	10.6833	10.6782	10.4796	10.3619	10.6786	10.3827	10.4458	10.2587	10.6776	10.3289	10.2857	10.2264	10.495	9.97059	10.4373	10.3173	10.4499	10.6754	10.6462	10.1868	10.2102	10.5183	10.2201	10.1968	10.1287	10.0932	10.1022	10.1276	10.1055	9.92549	9.79466	10.2997
+	3	63.6364	ARID4B=2470603	10.1426	9.28809	9.99278	10.3636	9.84236	9.56176	9.42437	9.5887	9.57191	9.09766	9.99278	9.78317	9.4855	9.26107	9.02924	9.50752	10.1087	9.70968	9.56341	10.0985	10.0461	10.3289	10.2277	9.85274	9.83267	9.66172	9.74097	10.0767	9.89191	9.6495	9.59145	10.2079	9.89857	9.59866	9.09145	9.88963	9.75105	9.60836	9.5259	9.79999	9.29894	9.18518	9.59493	9.81603	9.60246	9.47427
+	3	63.6364	ARID4B=2940722	8.81071	8.64429	8.85014	8.65821	8.5571	8.37317	8.58865	8.35204	8.61635	8.48578	8.52344	8.47741	8.32729	8.59046	8.54204	8.50409	8.54113	8.79745	8.8202	8.74984	8.38458	8.67205	8.81434	8.49688	8.45873	8.5938	8.57061	8.15279	8.27423	8.5618	8.53677	8.64222	8.66	8.64888	8.44822	8.52075	8.43542	8.49481	8.34865	8.52212	8.14332	8.50333	8.50596	8.43631	8.47961	8.22039
+	3	63.6364	CCL3=6590682	9.62154	9.70368	10.6707	10.2633	8.89845	8.87121	8.29041	8.51448	8.24445	8.17364	8.6354	8.69321	9.28009	8.3601	8.48413	8.93394	9.46774	8.71943	8.73672	9.47202	9.20092	9.06412	8.57588	9.08417	9.19105	9.22516	9.33568	9.93701	9.37028	9.33368	9.00279	9.02752	8.78061	8.78977	8.75102	8.66967	8.79146	8.4626	8.18792	8.57327	8.12856	8.25273	8.25719	8.83634	8.20847	8.16939
+	3	63.6364	CCL3L1=4250053	9.30679	9.20204	10.1187	9.68287	8.85101	8.76242	8.3446	8.42176	8.28446	8.36502	8.63106	8.49833	9.17865	8.37177	8.40166	8.81941	9.17411	8.61574	8.69251	9.22359	9.16148	8.85522	8.61286	8.98195	8.97306	9.0889	9.13609	9.25524	8.79349	9.0352	8.78517	8.81543	8.76145	8.66687	8.75015	8.63027	8.68302	8.37879	8.45933	8.61449	8.66045	8.19801	8.47541	8.69046	8.19293	8.29114
+	3	63.6364	CCL3L1=610524	8.81805	8.79751	9.71274	9.18671	8.55475	8.54685	8.15494	8.08336	8.16529	8.03808	8.29588	8.15306	8.81963	8.30159	8.34229	8.52638	8.86983	8.49345	8.48997	8.78135	8.79235	8.78614	8.39377	8.61534	8.64867	8.646	8.91336	8.78573	8.82251	8.71101	8.612	8.3183	8.27323	8.34788	8.39377	8.20903	8.17097	8.12041	8.01116	8.0445	8.00819	7.93764	7.9162	8.17298	7.99812	8.08054
+	3	63.6364	CCL3L1=6660288	8.46836	8.2514	8.77301	8.56384	8.31096	8.33102	8.1757	8.15253	8.22783	8.1414	8.2077	8.28083	8.34802	8.14234	8.2447	8.31876	8.71574	8.31895	8.3964	8.73488	8.53139	8.23806	8.32492	8.33824	8.34608	8.26783	8.74624	8.68246	8.43712	8.37688	8.43946	8.34183	8.36494	8.27447	8.37946	8.17721	8.23995	8.27564	8.01732	8.43501	8.15932	8.13088	8.13443	8.22741	8.20573	8.20897
+	3	63.6364	CCL3L3=2810010	10.1494	9.92064	11.8053	10.5889	9.73998	9.72908	8.54509	8.79221	8.28505	8.30392	9.16864	9.14521	10.21	8.66707	8.99267	9.51268	10.3768	9.43133	9.45019	10.2376	10.2565	9.73535	9.26019	9.91375	10.1864	9.89191	10.3732	10.4587	10.2922	10.0147	9.85289	10.0102	9.60524	9.39916	9.54887	9.33171	9.46624	8.8933	8.64213	9.28558	8.5226	8.33199	8.29898	10.0436	9.32837	8.52432
+	3	63.6364	CCL4L1=2970575	9.5011	9.51295	10.6273	10.0957	9.10808	9.14765	8.45358	8.92833	8.15885	8.42616	8.85654	8.90161	9.20071	8.49453	8.29043	8.84807	9.84961	9.26823	9.22745	9.81437	9.88771	9.78091	9.26042	9.7971	9.63265	9.90438	10.4977	10.8	10.2535	9.92096	9.57548	9.72276	9.25045	9.39107	9.41309	9.13991	8.97011	8.86671	8.70725	9.35017	8.16475	8.51081	8.5293	9.73749	9.18735	8.34673
+	3	63.6364	LOC728835=6560201	9.75223	9.34404	10.6766	10.2119	9.18705	9.20195	8.35975	8.549	8.17641	8.15496	8.94241	8.71894	9.07694	8.39695	8.28797	8.83584	10.3986	9.29145	9.34359	10.1564	10.2696	10.0276	9.60629	9.93943	9.85734	9.8688	10.525	10.0297	9.66474	9.61822	9.59292	9.7302	9.2073	9.1955	9.12916	9.02587	8.45011	8.52428	8.34565	9.09603	8.31399	8.27034	8.28534	9.61964	8.23357	8.15336
+	3	60.6061	CPSF4L=450041	8.24246	8.37232	8.13612	8.19273	8.33924	8.24469	8.26596	8.16042	8.02606	8.24929	8.2653	8.42309	8.30177	8.18964	8.16792	8.25845	8.24898	8.30286	8.25853	8.21432	8.42372	8.1757	8.3424	8.33642	8.35839	8.18775	8.06273	8.24205	8.47838	8.26063	8.29761	8.26178	8.38447	8.34758	8.33986	8.35702	8.2178	8.35024	8.28551	8.18059	8.16528	8.27034	8.1498	8.38422	8.28588	8.1897
+	3	60.6061	LOC100134537=2360082	10.2325	10.7352	9.48915	10.0541	10.4888	10.2931	10.4815	10.9082	10.1412	10.5009	10.4096	10.1522	10.5009	10.6502	10.2137	10.5271	10.4196	10.0328	10.5236	10.4298	10.2346	10.5097	10.1949	10.3815	10.4526	10.6492	10.6151	11.2859	10.6268	10.6116	10.1695	10.4938	10.5531	10.6054	10.3175	10.1545	10.5285	10.4669	10.2601	9.93187	10.15	10.3871	10.2589	9.70968	10.3588	9.37771
+	3	60.6061	SF3B5=7330068	11.2197	11.8767	11.5641	11.2852	11.684	11.525	11.9856	12.8342	11.3351	12.1832	11.6265	11.4959	11.5962	11.7214	11.6289	11.739	11.3882	11.5077	11.5491	11.8989	11.3294	11.9179	11.2885	11.5953	11.6442	11.9339	11.7665	12.7594	12.2646	11.7144	11.4465	11.4388	11.6357	11.7236	11.5854	11.1668	11.1424	11.2959	11.1322	10.7069	10.657	11.0786	10.8973	10.6549	10.6971	11.416
+	3	57.5758	MFNG=2000438	11.2559	11.2893	11.6078	11.1541	11.7084	11.7569	11.604	11.9602	11.5785	12.0692	11.7134	11.5962	11.5903	11.8225	11.7056	11.6156	11.6567	11.5692	11.4922	11.4665	11.4616	11.3992	11.739	11.4904	11.7114	11.691	11.7481	11.4951	12.0742	11.6213	11.4699	11.431	11.5443	11.5342	11.5398	11.4018	11.1721	11.355	11.3277	11.1311	11.0587	11.126	11.2114	11.1292	10.7334	11.4749
+	3	55.5556	CD79B=4260725	10.078	10.4237	10.0104	9.99709	11.3171	11.4803	11.5854	11.7958	11.1675	11.1837	11.1629	11.3492	11.4968	11.574	11.1106	11.3343	11.2955	11.6156	11.3501	11.0033	11.4608	11.977	11.9391	11.6414	11.7968	12.0731	12.2278	11.458	11.7205	11.7925	11.572	11.3227	11.551	11.89	11.4888	11.4062	11.9127	11.4632	11.4406	11.4133	11.87	11.3442	11.3784	11.6319	11.3109	11.2281
+	3	55.5556	CD79B=6450594	9.1727	9.30536	9.14672	9.16393	10.3006	10.1106	10.1879	10.7738	9.9672	10.7019	9.90841	9.9551	10.1577	10.1915	10.0828	10.0877	9.91067	10.0074	10.0572	9.9087	10.2333	10.5585	10.7706	10.1951	10.4657	10.5497	11.2762	11.55	10.9108	10.6025	10.586	10.6871	10.7374	10.5313	10.2325	10.1593	10.5837	10.2676	10.2815	9.92361	10.4327	10.0165	10.3551	9.77535	9.9334	10.0577
+	3	55.5556	CD79B=770167	11.75	11.6749	11.3911	11.5854	12.8915	13.105	13.0528	13.5099	12.7218	12.6935	12.7743	12.9631	12.9953	13.0528	12.5949	12.9008	12.7365	13.0579	12.8424	12.6537	12.9304	13.1591	13.3827	13.0024	13.0775	13.3991	13.4662	12.993	13.7001	13.4556	13.2841	12.6288	13.1937	13.4662	13.1591	13.2461	13.5576	13.2435	13.1401	13.202	13.517	13.1209	12.9744	13.1672	13.0726	13.1909
+	3	54.5455	CLEC4A=2570022	8.41043	8.40915	8.34475	8.27613	8.58092	8.6707	8.61277	8.62569	8.40879	8.44299	8.77764	8.71242	8.51321	8.64852	8.35666	8.65211	8.51944	8.50247	8.27575	8.49575	8.34268	8.45797	8.39788	8.48178	8.43131	8.55262	8.4581	8.50315	8.40168	8.70946	8.40852	8.459	8.4663	8.71961	8.44142	8.48776	8.255	8.49827	8.28129	8.19399	8.27859	8.41784	8.19651	8.31141	8.26612	8.29792
+	3	54.5455	CLEC4A=4050202	8.525	8.46892	8.43132	8.39262	8.59297	8.59255	8.83734	9.36773	8.54956	8.71639	8.82876	8.8372	8.69398	8.95368	8.4899	8.79427	8.36914	8.60533	8.32842	8.60957	8.36089	8.5981	8.4279	8.56685	8.34199	8.74084	8.53394	8.45484	8.92692	8.98422	8.60257	8.5695	8.41908	8.91198	8.68526	8.67744	8.25189	8.72184	8.49643	8.44748	8.13185	8.26275	8.4539	8.19178	8.11452	8.76667
+	3	54.5455	LOC100129907=5080630	8.54292	8.53287	8.52791	8.6856	8.85816	8.79228	8.99673	9.18581	8.981	8.98528	8.88393	8.90161	8.79308	9.05146	8.91121	8.91017	8.84687	8.71101	8.82049	8.77826	8.70192	9.29169	8.80678	8.88587	8.81131	8.7834	8.84068	8.72171	9.00094	8.90564	8.77212	8.74298	8.83838	8.86449	8.89828	8.83002	8.9243	8.84955	8.97799	8.76484	8.77126	8.7818	8.91512	8.5987	8.33026	8.78558
+	3	54.5455	LPAR6=2760112	8.10212	8.26227	8.12135	8.23603	8.53479	8.37464	8.62087	8.99216	8.403	8.78042	8.7773	8.54067	8.46699	8.57568	8.36846	8.58368	8.45139	8.43508	8.30388	8.56641	8.31745	8.38847	8.30113	8.4928	8.48927	8.54021	8.61992	8.27395	8.77422	8.7137	8.35787	8.35879	8.50773	8.50346	8.33711	8.52919	8.28636	8.29939	8.31285	8.12512	8.21739	8.07266	8.16822	8.15519	8.0734	8.03605
+	3	52.5253	GPR89B=160142	8.48076	8.60831	8.69728	8.52378	8.95196	8.60712	9.11827	9.26388	8.90377	9.04126	8.90152	8.81819	9.03359	9.07623	8.8922	9.09527	8.96654	9.32043	9.12459	9.04115	9.22766	9.38783	9.51484	9.0097	8.82575	9.12359	9.57918	9.58321	9.34291	9.25306	9.39597	9.13667	9.29669	9.35598	8.87963	9.1413	8.84212	9.10132	8.90932	8.60401	8.11372	8.9012	8.76352	8.18214	8.02584	8.72354
+	3	52.5253	GPR89B=2120682	8.95196	9.01645	9.09413	8.98931	9.90775	9.73749	9.73508	9.09441	9.44394	8.95571	9.71027	9.63293	9.8393	9.55544	9.3221	9.75934	9.82355	9.87278	9.70509	9.78043	9.79925	10.0226	10.0181	9.78986	9.86657	9.83398	10.0486	9.42696	9.22567	9.76344	9.91761	10.2516	10.0374	9.9692	9.38758	9.96182	10.1325	9.79171	9.54078	9.97346	9.22629	9.66823	9.17373	9.33644	8.69228	8.8287
+	3	52.5253	GPR89B=4570600	8.90033	8.91529	9.07911	9.01867	9.74513	9.43212	9.4514	9.43451	9.37555	9.36077	9.60177	9.42925	9.65392	9.62779	9.3853	9.81229	9.66333	9.86297	9.6492	9.71416	9.70255	9.93909	10.0319	9.67329	9.67274	9.60127	10.0699	9.80854	9.66977	9.75541	9.59657	9.97964	9.92029	9.886	9.35966	9.89191	9.87007	9.74788	9.53022	9.5776	8.91399	9.34756	9.18379	9.26008	8.68302	9.35738
+	3	52.5253	IL12RB1=6400370	8.88944	8.73246	8.75509	8.77275	9.34706	9.27745	9.09775	9.07404	8.91835	9.16001	9.05406	9.19331	9.26529	9.1106	9.07377	9.16602	9.2871	9.00518	8.98594	9.16263	9.44248	9.24653	9.09118	9.2205	9.21079	9.23228	9.28402	8.9839	9.12186	9.2688	9.24841	8.99803	9.08311	9.1455	9.27395	9.09681	9.21419	9.27855	9.06117	9.23103	9.06463	8.85029	8.99645	8.98939	8.10209	8.71562
+	3	52.5253	SEC63=7160521	8.98383	8.83886	8.96106	9.22179	9.80284	9.70999	9.36949	9.38461	9.55331	9.3466	9.77342	9.60689	9.71963	9.34895	9.57918	9.83609	9.74143	9.65997	9.55482	9.78272	9.7348	9.59575	9.85138	9.6804	9.59357	9.7883	9.57748	9.76485	9.67913	9.79171	9.76708	9.88423	9.78075	9.65309	9.48066	9.74112	9.5574	10.156	10.0321	9.66415	9.32054	9.51219	9.55068	9.17886	9.63101	9.2145
+	3	52.5253	SPPL2A=4920398	10.3564	10.2844	10.7801	10.3265	10.9693	11.0454	10.9452	10.695	10.8003	10.465	10.8894	10.9583	11.1221	10.8777	10.6754	10.9235	11.1498	11.1079	10.8277	11.0079	11.4281	11.1869	11.2967	11.0635	11.3043	11.1278	11.473	10.8106	11.0717	11.3399	11.3	11.3179	11.2754	11.2333	11.1498	11.3758	11.0054	10.7701	11.0064	11.1185	10.6871	10.5978	10.6333	11.0863	10.2228	10.7728
+	3	52.5253	STT3B=1030674	9.39642	9.15058	9.66172	9.34895	10.5301	10.539	10.5165	10.0417	10.5324	10.3776	10.4636	10.3656	10.4613	10.4115	10.4688	10.3281	10.4815	10.5652	10.4417	10.2481	10.5971	10.6554	10.7326	10.4579	10.8055	10.617	10.9452	10.4938	10.3978	10.8452	10.7784	11.13	10.9985	10.7369	10.7385	11.0092	10.464	10.4691	10.4877	10.4147	9.85167	10.2437	10.0637	9.69318	9.3347	9.99577
+	3	52.5253	ZC3H18=2320279	8.50977	8.45601	8.62296	8.49747	8.65108	8.71321	8.48428	8.50835	8.48745	8.40127	8.62636	8.70192	8.66717	8.52375	8.45643	8.50144	8.65341	8.58527	8.47642	8.47194	8.61914	8.83852	8.53021	8.73861	8.69804	8.44808	8.50363	8.12411	8.67092	8.74781	8.67268	8.40251	8.2681	8.64648	8.59848	8.79891	8.30093	8.73564	8.64648	8.68695	8.5183	8.69079	8.64249	8.51725	8.09918	8.66444
+	3	51.5152	CCNC=1770397	9.2408	9.42377	9.4618	9.33275	9.88679	9.32076	10.5773	10.4982	10.3793	10.6983	9.63047	9.32555	10.0097	10.229	10.1426	9.98206	9.82055	10.5083	10.1719	9.7691	10.0537	10.1799	10.6554	9.86897	9.25693	10.3339	10.6372	10.1393	10.2141	10.3887	10.5143	9.82117	10.0209	10.4053	9.57431	9.64307	9.45322	10.1034	9.43956	9.57957	8.19558	9.89113	9.28311	8.13169	8.06211	9.64621
+	3	51.5152	CCNC=2370204	10.0205	10.178	10.3534	10.2064	10.7568	10.3576	11.1516	11.3466	11.0566	11.5845	10.6637	10.4272	10.8329	10.8383	10.8282	10.8209	10.5492	11.0072	10.7814	10.603	10.7753	11.0949	11.0306	10.5875	10.4008	11.02	11.2021	11.1792	11.1556	11.1207	11.1171	11.0807	11.1621	11.0738	10.8055	10.8197	10.8304	11.0106	10.5561	10.873	9.77373	10.7154	10.2817	9.6416	9.60945	10.558
+	3	51.5152	CCNC=4230653	10.2997	10.5313	10.3352	10.3386	10.9985	11.1549	11.2084	9.99577	11.1022	9.67943	11.1106	11.1193	11.1588	11.1121	10.8742	10.9353	11.1401	11.1141	11.1416	11.0219	11.1029	11.3114	11.2021	11.0786	11.157	11.3492	11.301	9.41922	9.7428	11.2704	11.2552	11.2442	11.2552	11.2641	11.034	11.4001	11.4264	11.2348	10.9488	11.3195	10.7958	10.9959	10.7913	11.0185	10.9953	10.1747
+	3	51.5152	LOC645276=2370541	8.1642	8.10733	8.19945	8.12477	8.15008	8.14072	8.19406	8.28563	8.25874	8.12204	8.07608	8.15306	8.19271	8.18303	7.97975	8.19271	8.2395	8.18866	8.17743	8.08242	8.2362	8.22636	8.26088	8.19516	8.24757	8.18096	8.09435	8.16434	8.20116	8.18773	8.19292	8.33818	8.19742	8.1818	8.11567	8.21888	8.17058	8.23879	8.14231	8.29866	8.21107	8.25534	8.37416	8.144	8.14874	8.12206
+	3	50.5051	BCL2L11=1340139	8.42846	8.43655	8.37457	8.31926	8.59708	8.56032	8.64931	8.82689	8.811	9.04646	8.48265	8.47136	8.76308	8.83124	8.89854	8.6214	8.89645	8.89917	8.81196	8.67677	8.86094	8.82725	8.77503	8.65592	8.93548	8.92077	9.31507	9.10315	9.06478	9.14427	9.32201	8.67205	8.74397	9.18895	9.23385	8.64268	8.38041	8.6712	8.61612	8.19272	8.18109	8.50531	8.31118	8.2352	8.25037	8.34301
+	3	50.5051	BCL2L11=4390241	8.42088	8.5133	8.32535	8.2243	8.99627	8.98702	8.69463	8.04412	8.72269	8.18045	8.57799	8.52219	9.21161	9.17421	9.17663	8.82799	9.39176	9.06199	9.36054	9.00337	9.44624	9.64878	9.25609	8.88067	9.23881	9.77314	9.59103	8.0233	7.99949	9.58282	9.70168	8.44852	8.77951	9.66671	9.73701	8.66762	8.719	9.06827	8.76204	8.40736	8.27615	8.8784	8.65832	8.0281	8.18187	8.12425
+	3	50.5051	BCL2L11=6110717	8.53956	8.7137	8.55795	8.46231	9.01549	9.00465	8.97135	9.73597	9.22685	9.84193	8.80658	8.75284	9.21946	9.37544	9.38921	8.88968	9.4279	9.44725	9.4514	8.99576	9.46747	9.49418	9.25763	9.0263	9.51826	9.6078	10.2141	9.67458	10.0205	10.1296	10.0845	9.05437	9.45066	10.0978	10.2366	9.09585	8.87322	9.19713	9.28799	8.40736	8.65112	8.97726	8.73464	8.63299	8.81238	9.22685
+	3	50.5051	BECN1=1690379	10.0892	9.90552	10.1648	9.95726	10.3736	10.1306	10.1397	10.099	10.1291	10.4087	10.325	10.0248	10.4124	10.1541	10.196	10.2423	10.2703	10.303	10.2844	10.2561	10.5443	10.0254	10.2513	10.3348	10.1422	10.173	10.4526	10.3843	10.0619	10.4618	10.4228	10.3738	10.298	10.3697	10.3543	10.1291	9.76038	10.2018	10.2348	9.62564	9.55714	10.1044	9.99577	9.46235	9.58154	10.1036
+	3	50.5051	GOSR2=1050403	8.24218	8.16277	8.41002	8.28965	8.57738	8.3629	8.56284	8.68566	8.525	8.56676	8.45179	8.26789	8.57676	8.64273	8.71321	8.42703	8.47442	8.5976	8.68038	8.41536	8.57848	8.74653	8.67257	8.5456	8.55852	8.69753	8.65523	8.60746	8.92116	8.81037	8.71592	8.60784	8.74442	8.54509	8.62416	8.51151	8.18072	8.53998	8.44586	8.16957	8.10419	8.41246	8.01661	8.15252	8.08182	8.5323
+	3	50.5051	GOSR2=2600288	9.27158	9.92328	9.44685	9.40512	10.4435	10.2439	10.3163	10.0351	9.8491	9.54368	10.2145	10.045	10.3951	10.3423	10.0575	10.2121	10.2234	10.0133	10.2893	10.178	10.598	10.593	10.84	10.5652	10.743	10.8499	11.2563	10.5155	9.81153	10.8541	10.5074	10.6121	10.8394	10.6713	10.5367	10.3134	10.4043	10.2516	10.2075	9.71027	9.60616	10.2251	10.3059	9.40041	8.87572	9.50712
+	3	50.5051	HIST1H3F=2100528	8.41864	8.45659	8.40053	8.34763	8.70462	8.80064	8.54556	8.73004	8.44147	8.29973	8.58553	8.50292	8.78229	8.51466	8.58783	8.59741	8.77245	8.61655	8.6047	8.69827	8.75853	8.78541	8.76841	8.66622	8.68201	8.68105	8.62213	8.24684	8.34398	8.84928	8.69238	8.59389	8.48602	8.80025	8.65804	8.64131	8.79971	8.71286	8.68032	8.67449	8.28925	8.67437	8.83061	8.30597	8.39545	8.38668
+	3	50.5051	RGPD8=670301	8.90549	8.63598	9.04646	9.11836	8.90025	8.56358	8.87825	8.71769	8.82465	8.82105	9.22588	8.72083	8.98068	8.90198	8.76841	8.99321	8.81975	8.75029	8.70838	8.99208	8.64847	8.84453	8.81191	8.76458	8.55465	8.82105	8.6655	9.33991	8.90385	9.03227	8.95655	9.02895	8.8334	8.9889	8.54024	9.00441	8.28577	8.95413	8.63044	8.95413	8.17136	8.66396	8.68436	8.26184	8.22838	8.36457
+	3	50.5051	USP40=1770379	8.31918	8.10798	8.28901	8.28468	8.29306	8.12434	8.22969	8.20905	8.22456	8.13011	8.34013	8.27331	8.16259	8.22778	8.26969	8.1887	8.24329	8.30101	8.32013	8.17778	8.2396	8.25803	8.35705	8.29174	8.26891	8.29499	8.22318	8.09612	8.42457	8.31343	8.32383	8.23122	8.31639	8.28759	8.25688	8.22983	8.20761	8.29778	8.27264	8.37688	8.17136	8.29561	8.17946	8.22697	8.17416	8.238
+	3	48.4848	SPATS2L=7380221	8.63037	8.43963	8.47569	8.31816	8.63684	8.83258	8.46853	8.40271	8.45818	8.53382	8.58946	8.5687	8.66843	8.45164	8.42377	8.66882	9.01695	8.64697	8.61753	8.68549	9.64975	9.08472	8.92856	9.16139	9.24332	8.918	8.78678	9.52443	9.58046	8.72293	8.77282	9.06117	9.06655	8.49925	8.58231	8.68348	8.62416	8.47277	8.48337	8.53964	8.52512	8.39873	8.21419	8.52677	8.77718	8.25037
+	3	47.4747	DDOST=6450605	11.9328	11.6719	11.6492	11.743	12.8041	12.7038	12.6935	13.0944	12.6311	13.0165	12.7574	12.6083	12.9172	12.826	12.8802	12.7695	12.8087	12.6138	12.7156	12.826	12.876	12.5486	12.7807	12.9744	12.7831	12.9976	12.9884	13.0826	13.2841	13.1315	13.1426	12.9953	12.9257	12.9906	12.9393	12.968	12.6851	12.8109	12.8134	12.3789	11.9011	12.1386	12.4963	11.9612	12.0666	12.4963
+	3	47.4747	LOC100131774=450709	8.19283	8.27543	8.24205	8.34789	8.36505	8.35848	8.14072	8.06129	8.2781	8.18715	8.26802	8.33374	8.22325	8.25127	8.26696	8.37673	8.30176	8.2395	8.22886	8.32192	8.35571	8.35348	8.32447	8.21006	8.32406	8.19771	8.2199	8.1627	8.55253	8.19592	8.31286	8.23618	8.53711	8.33381	8.15322	8.44949	8.35947	8.26745	8.21485	8.41188	8.24971	8.14563	8.04937	8.2067	9.06961	8.38238
+	3	47.4747	LOC643665=5820730	8.28753	8.37122	8.43227	8.39155	8.35358	8.48168	8.31367	8.33374	8.40841	8.42284	8.34329	8.55169	8.40055	8.46892	8.34778	8.51956	8.32638	8.61678	8.80064	8.39788	8.6274	8.40116	8.48206	8.50268	8.50488	8.50615	8.46878	8.31653	8.59136	8.45361	8.54852	8.6306	8.37659	8.68758	8.357	8.41414	8.6205	8.58643	8.32428	8.63116	8.66827	8.52068	8.71394	8.52331	8.18135	8.17837
+	3	47.4747	LOC653696=3130315	8.41864	8.23012	8.32629	8.33514	8.39915	8.38165	8.22926	8.343	8.36049	8.37836	8.30958	8.24989	8.33158	8.39471	8.3363	8.32128	8.48796	8.4939	8.55746	8.4222	8.68038	8.35117	8.47198	8.38399	8.42927	8.42892	8.44409	8.3818	9.05928	8.38947	8.47239	8.38177	8.57742	8.26289	8.53479	8.4586	8.42409	8.43264	8.31611	8.49027	8.84175	8.408	8.46484	8.30597	8.25742	8.17594
+	3	47.4747	PDS5B=5220575	9.43862	9.40112	9.54235	9.44406	9.74041	9.73614	9.62804	9.56341	9.58922	9.55767	9.62968	9.68366	9.89379	9.70168	9.59628	9.78344	9.79218	9.65567	9.52746	9.78344	9.74174	9.90823	9.57177	9.56069	9.81437	9.65392	9.74355	9.31562	9.6988	9.83267	9.56291	9.72922	9.85274	9.70242	9.70368	9.65692	9.32368	9.58113	9.60907	9.32919	9.30654	9.62019	9.48367	9.50447	8.92148	9.50806
+	3	47.4747	PDS5B=870167	9.20852	8.98759	9.09004	8.97382	9.20132	9.40617	8.97484	8.33727	9.1841	8.31577	9.25557	9.30536	9.49086	9.10888	8.94614	9.31464	9.19891	8.85035	8.73798	9.08359	8.9633	9.04612	8.79095	8.92299	9.2399	9.09357	8.93548	8.41292	8.27534	8.93872	9.10737	9.18094	9.06507	8.90674	8.92607	8.92336	9.05936	9.18298	9.1157	8.99098	9.01232	8.89933	9.0308	9.36112	8.96799	8.15719
+	3	47.4747	RGL1=3180039	9.52235	9.45828	9.40415	9.6575	10.3617	10.3592	10.0271	10.3572	10.0486	10.3978	10.2595	10.1507	10.2549	10.169	9.97477	10.1507	11.4045	11.2522	11.0166	11.4062	10.9504	10.8516	11.038	10.8003	10.7222	10.712	10.7733	10.8112	11.5406	10.6322	10.8484	10.802	11.2459	10.8783	10.8129	10.9614	10.7658	10.0892	10.3285	10.1553	10.4242	9.68229	9.81437	9.97361	10.2228	9.69331
+	3	46.4646	MTRF1L=5550564	10.516	10.2454	10.5571	10.5076	10.8038	10.7692	10.8856	10.8055	10.7787	10.6718	10.8986	10.8152	10.9763	10.9059	10.8943	10.9201	10.7534	10.711	10.8667	10.7011	10.8591	10.8372	11.1141	10.8516	10.6852	11.0026	11.2068	10.7568	10.8378	11.0192	11.0526	10.7728	10.8447	10.8493	10.9089	11.0566	10.6815	10.6282	10.9235	10.5306	10.4151	10.9241	10.7849	10.5613	10.5537	10.9056
+	3	44.4444	ATP6AP2=7560097	11.1758	11.2302	11.4045	11.2911	12.3326	12.2514	11.9475	11.345	12.1104	11.3051	12.2162	12.2646	12.241	12.0383	12.0027	12.0679	12.1528	12.1211	11.9079	11.9213	12.2483	12.01	11.9122	11.9225	12.2378	12.1695	12.3326	10.9217	11.2146	12.3389	12.3451	12.4674	12.4	12.0241	12.1091	12.4	11.959	11.6433	11.7675	11.9674	11.5361	11.2834	11.4896	11.7693	11.5371	10.97
+	3	44.4444	GYS1=5570270	8.48875	8.57701	8.52459	8.49337	8.43782	8.6273	8.50282	8.40835	8.58292	8.48036	8.48732	8.61319	8.4863	8.52865	8.60207	8.52508	8.60706	8.49925	8.59003	8.48502	8.82282	8.5547	8.50777	8.60677	8.67832	8.51641	8.44885	8.54113	8.29479	8.49663	8.61942	8.61114	8.59565	8.5316	8.54133	8.60905	8.70131	8.46443	8.54848	8.30925	8.16776	8.48839	8.24951	8.68353	8.51645	8.27123
+	3	44.4444	IDE=2650523	8.93969	9.01757	9.38738	9.14632	9.9275	9.89749	9.81989	9.55029	9.46697	9.36346	9.76053	9.91167	10.0174	9.77045	9.51647	9.83574	9.81378	9.77029	9.46685	9.76542	9.94118	9.59198	9.71372	9.73394	9.78043	9.64307	9.70136	9.31704	9.78026	9.8835	9.82809	10.0074	10.1222	9.94836	9.79545	10.0885	9.85889	9.77029	9.83841	9.71842	9.11258	9.46438	9.54601	9.34788	9.32065	9.53756
+	3	44.4444	IL12A=4120114	7.98488	8.36487	8.22882	7.98435	9.04143	8.80893	8.66762	8.53377	8.45758	8.22655	8.85654	8.7417	9.11808	8.91891	8.61518	8.88904	9.01978	8.80738	8.79877	8.87484	9.04745	9.00414	8.95731	8.86101	9.04604	9.06463	9.02958	8.05512	8.28795	9.16582	8.71419	8.88002	9.02027	9.03764	8.64737	9.06726	8.71493	8.75203	8.31168	8.61351	8.35174	8.64053	8.07299	8.28858	8.11708	8.3801
+	3	44.4444	LOC647326=510630	8.11597	7.94667	8.25977	8.44558	8.65108	8.45881	8.50678	8.31339	8.53105	8.08324	8.74097	8.70488	8.26231	8.3963	8.35781	8.3865	8.52976	8.57171	8.43729	8.54731	8.51183	8.59945	8.51416	8.57662	8.67958	8.48135	8.4357	8.3107	8.2846	8.66075	8.47039	8.87881	8.74022	8.54483	8.29866	8.53719	8.32055	8.5782	8.39174	8.50303	8.26803	8.18019	8.35922	8.18619	8.35449	8.17837
+	3	44.4444	PAGR1=2340059	10.1916	10.9217	10.3307	10.3273	11.3432	11.4099	11.13	10.4075	10.5594	9.95166	11.11	11.4256	11.1908	11.0361	10.5604	11.0799	10.5939	10.7435	10.9223	10.6808	11.0019	10.8231	10.7314	10.9869	11.4232	11.0466	10.7518	9.8416	10.1412	10.985	10.775	11.1366	11.2044	10.9447	10.9953	10.9913	10.8282	10.7193	10.8888	10.6594	10.4598	10.7868	10.7656	10.696	10.4979	9.8393
+	3	44.4444	PKD2=70161	8.95672	8.79166	9.03505	8.85379	9.1522	9.32381	9.13751	8.59287	9.18841	8.53559	8.92407	8.97879	9.09681	9.01295	9.11922	8.8797	9.31942	8.9912	8.80625	8.88849	9.36169	9.06971	9.16463	8.8907	9.36124	9.22598	9.07377	8.08732	8.782	9.14189	9.17632	8.97363	9.44066	9.07386	9.08322	9.27676	9.65056	9.07555	8.82274	9.08124	8.86828	8.74248	8.60131	8.31362	8.21544	8.28765
+	3	44.4444	SLA=1400373	8.04264	8.32225	8.19477	8.08705	8.85972	8.36976	9.06764	9.36335	9.06517	9.28732	9.02885	8.47111	8.78649	9.03484	8.90542	8.90853	9.06892	8.87753	8.59927	8.83333	9.10162	9.13221	8.9633	9.11668	8.80877	9.01619	9.24038	9.9741	9.44825	9.27632	9.27821	9.08417	8.92208	9.16011	8.62513	8.7175	8.13234	8.96358	8.68689	8.2757	8.05935	8.4352	8.33228	8.06884	8.02117	8.1462
+	3	44.4444	SLA=1990753	10.3252	9.81958	9.68717	9.99745	11.742	11.7602	11.3882	10.436	11.524	10.0946	11.6357	11.8522	11.2943	11.2403	10.9458	11.1141	11.7915	11.2418	10.7952	11.5258	12.0241	11.4169	11.2403	11.85	12.1156	11.6078	11.4354	10.9972	10.5832	11.4406	11.7095	12.0228	11.7712	11.3576	11.4665	11.74	11.331	11.1567	11.2138	11.0878	11.2189	10.7261	10.9101	11.3559	10.7099	9.75991
+	3	44.4444	SLA=5870164	10.3556	9.98783	9.84209	10.3961	11.8074	11.8836	11.7114	11.2459	11.6975	11.1204	11.8172	11.8616	11.3667	11.3592	11.1408	11.382	12.105	11.4133	11.0089	11.5804	12.0539	11.7509	11.7074	12.1555	12.0551	11.936	11.4713	11.4124	11.6136	11.8009	11.9578	11.8298	11.7752	11.7925	11.6405	11.6868	11.2893	11.3642	11.5121	11.3517	10.8	10.9804	11.2801	10.9538	10.7476	10.4711
+	3	44.4444	SLC16A6=5900564	8.30882	8.28106	8.44722	8.31098	8.9804	8.97861	9.01936	8.62357	8.60342	8.46651	8.91477	9.05445	8.94799	8.80201	8.5646	8.92242	8.68399	8.75489	8.64492	8.82529	8.95759	8.84002	8.77072	8.9678	8.80025	9.00769	8.84497	8.35661	8.32175	8.96406	8.7028	8.95413	9.07887	8.84521	8.67364	8.7906	8.83281	8.63903	8.40528	8.65257	8.23335	8.53715	8.40455	8.38791	8.21618	8.37533
+	3	44.4444	TOM1L2=3520730	8.34767	8.28331	8.39615	8.39844	8.46213	8.42214	8.39179	8.36649	8.35203	8.45203	8.3486	8.26789	8.35681	8.36901	8.36927	8.33357	8.30287	8.3459	8.31039	8.24332	8.25237	8.35791	8.26789	8.26221	8.41707	8.35411	8.3766	8.687	8.40274	8.42035	8.31408	8.39718	8.50357	8.75726	8.38473	8.51393	8.37021	8.46932	8.67064	8.2861	8.23168	8.21509	8.42309	8.25309	8.44225	8.60547
+	3	44.4444	TOM1L2=7380059	8.75161	8.60248	8.72753	8.75085	8.88122	8.97605	8.94025	8.63055	8.69879	8.58042	8.92179	8.94553	8.97475	8.92353	8.76268	8.97062	8.87343	8.85332	8.81935	8.77366	9.23927	8.94154	9.03243	9.20061	9.13174	9.00493	8.76026	8.08055	8.76439	9.22251	8.98776	8.70495	8.98367	9.18798	9.17906	9.27931	8.43787	8.86554	8.79826	9.04557	8.2214	8.43922	8.44722	8.29322	8.07077	8.20897
+	3	44.4444	ZKSCAN1=870128	8.62806	8.40164	8.40053	8.5179	8.74889	8.59528	8.50821	8.57362	8.50961	8.48967	8.65391	8.54334	8.44206	8.39983	8.34805	8.53547	8.52523	8.3927	8.44937	8.48937	8.6037	8.4581	8.3877	8.46979	8.59362	8.44531	8.3986	8.41008	8.74723	8.60336	8.49714	8.57795	8.78194	8.51967	8.58836	8.59171	8.75552	8.66155	8.56109	8.30219	8.38467	8.32989	8.44962	8.5987	8.23357	8.41459
+	3	42.4242	SIDT1=7000026	8.73571	8.48702	8.85718	8.62432	8.99691	8.90237	8.71344	8.92384	8.88687	9.02011	8.80468	8.78504	8.91215	8.69885	8.67324	8.70384	8.93573	9.4735	9.08303	9.09413	9.56598	9.32509	9.73837	9.54285	9.44889	9.09719	9.45864	9.79725	9.76022	9.13331	9.37159	9.39133	9.24135	9.08258	9.33904	9.1298	9.1468	8.82424	8.93316	8.72329	8.88856	8.68442	8.75476	8.71208	9.07584	9.10709
+	3	40.404	ANTXR2=10685	8.80924	8.67426	9.30761	8.94217	10.0981	10.0584	9.68392	9.67562	10.0828	9.81958	10.0925	10.1896	10.1046	9.8744	10.0666	10.0194	10.0184	10.0468	10.1284	10.0054	9.4421	9.62738	10.0016	9.72954	9.76734	9.54432	9.89663	9.78123	9.65003	9.62397	9.81344	9.81527	9.83413	9.64647	9.63005	9.90342	9.69361	9.81072	9.8547	9.62442	9.14992	9.56449	9.44053	9.71357	8.82336	9.34718
+	3	19.1919	GINS1=1850347	8.31974	8.19037	8.23207	8.17745	8.28996	8.33941	8.24915	8.25312	8.2167	8.30735	8.39866	8.30339	8.47261	8.33432	8.29684	8.39204	8.31346	8.27009	8.34262	8.29548	8.28897	8.33743	8.36614	8.33298	8.20721	8.32383	8.28036	8.1864	8.37046	8.35465	8.17879	8.19988	8.28618	8.35727	8.26136	8.24711	8.38909	8.25688	8.20457	8.17044	8.28056	8.40151	8.22481	8.62851	8.24167	8.39695
+	3	19.1919	TMX1=4880324	11.9845	11.8267	12.1992	12.0344	12.2394	12.2542	11.9444	11.9626	11.888	11.936	12.0318	12.0253	12.436	11.9509	11.9685	11.9143	12.3374	12.0956	11.8935	12.1512	12.6195	12.2497	12.3738	12.2294	12.4129	12.1667	12.105	11.4095	12.408	12.408	12.0566	12.0338	12.3883	12.0358	11.8979	12.2062	11.9295	11.8767	11.916	11.7752	11.9674	11.9213	11.6221	12.1132	11.9295	12.2615
+	3	18.1818	LOC641975=770082	8.25077	8.20187	8.33218	8.28995	8.27133	8.58258	8.127	8.14091	8.13463	8.37133	8.31427	8.25152	8.30079	8.2281	8.23962	8.27739	8.23781	8.30481	8.26551	8.27204	8.4011	8.17357	8.27832	8.47102	8.35254	8.31602	8.32847	8.8075	8.31102	8.30908	8.30267	8.24846	8.48676	8.15695	8.1302	8.29719	8.48317	8.27983	8.18857	8.24751	8.49043	8.13199	8.52746	8.3079	8.37795	8.22963
+	3	18.1818	LOC653071=520592	8.13215	8.30281	8.20085	8.34635	8.12691	8.39718	8.24861	8.25312	8.26609	8.16992	8.34747	8.34588	8.22198	7.99823	8.31052	8.15054	8.18646	8.2722	8.22431	8.30163	8.26694	8.34712	8.40943	8.37201	8.27347	8.15758	8.21255	8.16134	8.51355	8.03341	8.13073	8.38938	8.33338	8.25959	8.18648	8.45674	8.28486	8.27937	8.27264	8.34841	8.26983	8.18517	8.20337	8.29065	8.10033	8.27456
+	3	18.1818	LRIG1=2450367	8.84732	8.49717	8.73104	8.66316	9.40377	9.3412	9.08221	9.11237	9.32122	9.43851	9.19341	9.02777	9.41743	8.94806	9.26912	9.00289	9.44547	9.17632	9.31873	9.23352	9.73209	9.2327	9.83441	9.44749	9.77373	9.16293	9.83546	9.98175	10.2137	9.54173	10.1408	9.85167	9.95082	9.45956	10.0533	9.91339	9.81527	9.3696	9.53449	9.61455	9.82415	9.28182	9.42987	9.58669	9.92715	9.68026
+	3	18.1818	LRIG1=5090408	9.39199	8.62736	9.04071	9.27385	10.2105	10.2828	9.42765	8.21307	9.79812	8.44002	9.82551	9.88648	10.0439	9.35878	9.72276	9.75198	10.3572	9.73717	10.0473	10.0241	10.5088	9.79185	10.4483	10.2731	10.7495	9.96103	10.0237	8.05107	8.07314	9.81301	10.5333	10.7077	10.464	9.97896	10.6035	10.7045	10.9886	9.68135	10.0202	10.6	11.0906	9.98586	9.96517	10.7072	10.861	8.1863
+	3	15.1515	BCL2A1=7380477	8.62992	8.84288	8.43187	8.60186	8.15632	8.1604	8.21091	7.99809	8.18563	8.08096	8.12897	8.1681	8.3553	8.16784	8.17464	8.26291	8.27532	8.26227	8.30662	8.34217	8.53559	8.32596	8.22496	8.56043	8.47239	8.31332	8.12906	8.23696	8.65506	8.16738	8.2841	8.49612	8.4635	8.18879	8.03221	8.34103	8.15126	8.1976	8.22095	8.1073	8.15932	8.16567	8.27342	8.144	8.17041	8.14709
+	3	15.1515	CD1A=870156	8.85114	9.09915	8.83705	8.65112	8.30362	8.19012	8.22524	8.12184	8.03538	8.06969	8.15297	8.25741	8.2973	8.12972	8.16661	8.34726	8.15143	8.20391	8.27651	8.35207	8.29501	8.2383	8.18227	8.26928	8.19213	8.23418	8.43928	8.28725	8.21115	8.12948	8.291	8.31653	8.34052	8.09148	8.26806	8.3204	8.15678	8.28614	8.21108	8.13452	8.13526	8.21077	8.37078	8.17381	8.1238	8.13128
+	3	15.1515	SH2D2A=3460142	8.66701	8.59594	8.6501	8.5792	8.37922	8.19602	8.30085	8.23957	8.40267	8.26036	8.30958	8.34676	8.2883	8.27422	8.38895	8.45975	8.23593	8.3061	8.34672	8.23932	8.36335	8.24158	8.30159	8.49688	8.37981	8.47087	8.28902	8.66449	8.39695	8.30445	8.32423	8.53972	8.52207	8.3229	8.35845	8.51243	8.57705	8.21594	8.31417	8.34673	8.13223	8.29967	8.23866	8.2969	8.21266	8.21346
+	3	13.1313	ACVR1B=4570240	8.52423	8.43221	8.89804	8.52004	8.17113	8.01406	8.20208	8.05311	8.1916	8.18329	8.10375	8.01656	8.16119	8.17209	8.17971	8.10276	8.25106	8.27855	8.31447	8.22637	8.22908	8.29699	8.14652	8.35024	8.44737	8.17052	8.19557	8.09219	8.287	8.17969	8.31179	8.31198	8.28245	8.16145	8.23717	8.17994	8.14607	8.21964	8.10834	7.98133	7.99013	7.94306	7.96002	7.91521	7.98738	8.07013
+	3	12.1212	LOC100128374=4490746	8.17175	8.17148	8.14409	8.23603	8.26335	8.20623	8.1251	8.16092	8.12526	8.01439	8.22642	8.32061	8.19271	8.15868	8.17275	8.16934	8.16021	8.18274	8.22112	8.13958	8.39866	8.18185	8.11612	8.2025	8.35359	8.18879	8.12422	8.29194	8.26583	8.11966	8.11783	8.39873	8.22568	8.10518	8.27188	8.33974	8.15086	8.08285	8.28613	8.30109	8.13185	8.20396	8.1652	8.26515	8.10254	8.21813
+	3	12.1212	PRKCH=3290731	9.02942	8.81724	8.92038	9.05672	8.34029	8.32707	8.4089	8.29412	8.39233	8.3527	8.39613	8.14385	8.34713	8.40999	8.39172	8.21335	8.35638	8.44209	8.42435	8.41151	8.80187	8.41983	8.4476	8.39028	8.47747	8.38688	8.36448	8.53598	8.74073	8.25057	8.45244	8.41842	8.57136	8.42716	8.31596	8.5534	8.52906	8.26701	8.2738	8.77147	8.22605	8.09236	8.10686	9.22239	8.37029	8.35752
+	3	12.1212	ZNF436=1660605	8.33348	8.31282	8.34129	8.41172	8.29193	8.31475	8.31157	8.34407	8.32965	8.2536	8.28899	8.40841	8.27243	8.28201	8.34106	8.30746	8.39157	8.30087	8.3773	8.32761	8.31993	8.26204	8.36339	8.41633	8.42014	8.33586	8.25294	8.41491	8.36756	8.28464	8.354	8.38715	8.37921	8.34368	8.39342	8.36702	8.29002	8.38135	8.31417	8.36999	8.10578	8.36803	8.22136	8.44967	8.25525	8.33369
+	3	11.1111	CKAP2=1050672	9.66502	9.53907	9.99814	9.63436	9.82239	9.88498	10.241	10.0881	10.344	10.4702	9.94999	9.88167	9.76314	9.8734	10.115	9.65281	10.1994	10.6131	10.2931	10.2014	10.3352	10.1325	10.0505	9.85413	9.82088	9.7434	9.83204	10.0514	10.5875	10.1229	10.165	10.1438	10.3321	9.81424	9.89379	10.2956	10.0231	9.91288	9.93171	10.1604	9.73004	9.78009	9.82071	9.715	9.68379	9.93797
+	3	11.1111	CKAP2=7040711	9.82295	9.3602	9.19134	9.72894	9.9334	10.1101	9.39083	8.20747	9.41464	8.16944	9.8453	10.2421	9.79669	9.23802	9.38954	9.75816	10.8591	9.9386	9.98097	10.5813	10.28	10.1814	9.9941	10.2897	10.1254	9.81943	8.8422	8.31438	8.37312	8.98119	9.3058	9.80889	9.61483	9.35073	9.16232	9.78209	10.5884	9.37698	9.37389	11.1394	10.7334	9.58099	9.55793	10.7601	10.169	8.25172
+	3	9.09091	HMBS=6060278	9.04126	9.27556	9.07833	9.118	9.28537	9.0951	9.66305	9.7308	9.14037	9.60374	9.21637	9.08948	9.35197	9.46922	9.20061	9.39155	9.24696	9.47415	9.35197	9.23483	9.29549	9.07092	8.93846	9.17251	9.16822	9.11637	9.18143	10.1412	9.72851	9.32616	9.14037	9.23342	9.28426	9.29081	8.71266	9.02494	9.00061	9.10095	8.79301	8.80777	8.45131	9.17281	8.73357	8.55426	8.29723	9.27997
+	3	9.09091	HMBS=7320021	10.843	10.6733	10.5823	10.8038	11.3236	11.052	11.3253	11.8935	10.4294	10.9787	11.2294	10.8521	11.3261	11.3066	10.7844	11.1014	11.0697	10.8169	10.4742	11.0306	10.9783	10.5658	10.1358	10.7755	10.9405	10.9126	10.4755	10.9269	11.7854	11.2403	10.411	10.3723	11.0546	10.9998	10.7396	11.0245	10.7072	10.8998	10.7363	10.6147	10.2515	10.711	10.4289	10.2819	10.506	11.1706
+	3	9.09091	SEPT6=6270020	8.93259	8.75096	8.83634	8.88603	8.97108	8.90413	9.31755	9.59065	9.18925	9.65141	9.05048	8.87351	8.95496	9.3347	9.2939	9.10075	8.96566	9.3859	9.19851	9.01287	8.75335	9.18778	9.24291	8.94001	8.88352	9.1156	8.79434	9.7275	9.31917	9.29838	9.09856	9.17261	9.1228	9.3523	9.21678	9.05672	9.16843	9.94213	9.37123	8.99055	9.60807	10.1313	9.4399	9.30004	8.5442	9.99341
+	3	9.09091	SEPT6=7610370	10.2329	9.52261	9.64554	10.2686	10.3798	9.51924	10.2266	10.3936	10.0068	10.2166	10.4364	9.74427	10.506	10.2136	9.93304	10.5404	10.2277	10.2152	9.76079	10.3715	10.4303	10.2344	9.86991	10.3092	9.78655	10.0905	9.91797	10.9992	10.2032	10.1861	9.93058	10.3092	9.9538	10.4155	9.88167	9.9241	10.0011	10.558	10.1933	10.0065	9.23535	9.5542	9.7444	9.77647	9.3523	9.57265
+	3	9.09091	SPTBN1=5390487	9.34835	8.87315	9.04774	9.55276	10.095	9.59198	9.34015	9.75198	9.19374	9.84083	10.0486	9.48379	10.0245	9.59264	9.42078	10.0348	9.93569	9.20212	9.29064	9.79482	9.51573	9.3446	8.95222	9.41933	9.65935	9.40315	9.04289	10.1087	10.0482	9.74097	9.33981	9.63504	9.92892	9.65476	9.30938	9.5208	9.4814	9.53606	9.35265	9.2839	8.96754	9.47337	9.41743	9.48626	9.06707	9.36638
+	4	95.9596	CEP295=2480735	9.97695	9.74513	9.53756	10.0655	9.90342	10.0939	9.55662	8.49148	9.67661	8.58144	10.1764	10.181	9.91961	9.54887	9.48367	9.89191	10.1929	9.64239	9.62683	10.2485	9.9612	9.98049	9.58682	10.095	10.1826	9.883	9.30275	8.96171	8.88603	9.45387	9.6978	10.1328	9.54767	9.48151	9.452	9.98816	10.1964	9.50209	9.39369	10.2197	9.74627	9.33445	9.48224	10.3149	9.46724	8.3849
+	4	95.9596	CPOX=1240242	10.1772	10.1949	9.87724	10.4426	10.4526	10.568	9.94836	8.26675	9.87052	8.55564	10.4632	10.843	10.1408	9.72111	9.62751	10.2906	10.6215	10.134	10.0254	10.2857	10.3695	10.3908	10.1635	10.4021	10.5899	10.3871	9.48512	8.25079	8.29343	9.51295	9.76648	10.1018	9.6066	9.72441	9.61835	10.1834	10.333	9.75991	9.51039	10.5531	10.1797	9.65923	9.57722	10.6813	10.0318	8.32443
+	4	95.9596	EIF3CL=5900255	9.07139	8.86217	8.86073	9.40939	9.2099	9.22639	8.77422	8.20645	8.71988	8.21223	9.17431	9.15581	9.37365	8.74292	8.66756	9.47892	9.13713	8.77527	8.66806	9.22598	9.3277	8.79242	8.81351	9.20621	9.16403	9.00184	8.66517	8.28994	8.24994	8.70946	8.79242	9.01533	8.70201	8.73294	8.73127	9.08409	8.74671	8.57458	8.91906	9.28511	9.02728	8.63899	8.67189	9.34756	8.30434	8.13814
+	4	95.9596	EIF3FP2=5290482	10.657	10.3651	9.67838	10.5483	10.6165	10.8129	9.86357	8.46672	9.97695	8.65363	10.4856	11.0738	10.2832	10.14	10.0939	10.6258	11.0487	10.1052	10.4466	10.8219	10.9316	10.6467	10.5124	11.0057	10.851	10.5169	9.5264	8.8415	8.33645	9.36694	9.82493	10.139	9.86342	9.75404	9.88901	9.87752	10.7695	9.80595	9.83365	11.1463	10.6011	9.64609	10.0099	10.7479	10.3764	8.646
+	4	95.9596	NXT2=5270307	9.25166	9.03494	8.65641	9.18428	9.19289	9.44493	8.82336	8.13521	8.82732	8.24613	9.2375	9.49565	9.26128	8.86946	8.7944	9.23483	9.67401	9.17169	9.23951	9.7434	9.78403	9.75449	9.49348	9.64019	9.35666	9.29191	8.62149	8.73165	8.37161	8.55182	8.80166	8.89716	8.5941	8.53629	8.62592	8.76413	9.26704	8.72999	8.58565	9.49013	9.65539	8.80125	9.0328	9.64083	9.62991	8.22544
+	4	95.9596	PTMA=460386	11.8308	11.8128	10.3302	11.759	12.1132	12.6751	11.046	9.4272	10.5198	9.07101	11.7214	12.7345	11.8353	11.0674	10.3745	11.8225	12.854	11.1899	11.8459	12.5486	12.3389	12.4907	11.8374	12.1414	12.081	11.8384	9.98682	8.69032	9.04928	9.93094	10.0989	11.0252	10.686	10.0871	10.1588	10.386	11.8439	10.1026	10.3626	13.1401	12.6516	10.6733	10.8476	12.7853	11.4879	8.52519
+	4	95.9596	SUMO1=2630138	8.77057	8.91817	8.46376	8.90699	8.90293	9.24653	8.4997	8.11849	8.41479	8.06451	8.58205	9.30714	8.70017	8.54262	8.40506	8.9027	9.43978	8.60042	8.84181	9.29081	9.17956	9.17251	8.84858	8.96686	8.99128	8.85949	8.40806	8.44763	8.09883	8.28321	8.36473	8.70978	8.34118	8.41459	8.44508	8.40451	9.08392	8.39402	8.40815	9.96399	9.37078	8.45102	8.72897	9.49877	8.57603	8.14223
+	4	95.9596	WSB2=6550703	9.63841	9.22029	8.98422	9.79436	9.15625	9.54965	8.85114	8.0346	8.9127	8.15496	9.63253	9.76954	9.26223	8.95488	8.92785	9.54755	9.64418	9.14493	9.31765	9.9551	9.66726	9.29021	9.31416	9.78959	9.69962	9.77838	8.69306	8.1031	8.1163	8.5642	8.80619	9.08031	8.79249	8.70696	8.78243	8.88402	9.30343	8.62518	8.60239	9.81699	9.75597	8.75679	8.99112	9.96809	9.36369	8.18111
+	4	94.9495	ZBTB44=6370241	8.99223	8.93407	8.91312	9.04429	8.96132	9.03297	8.72462	8.22237	8.90557	8.32375	9.00589	9.17652	9.1931	8.98825	8.9243	9.15952	9.23535	9.15058	9.15932	9.27041	9.23396	9.39259	9.34884	9.35422	8.91048	8.96238	8.70148	8.32107	8.22256	8.79383	8.76338	8.76634	8.70038	8.73339	8.88694	8.89933	9.0228	8.88627	8.67658	8.9354	9.56436	8.79677	8.69638	9.18245	8.82603	8.23465
+	4	93.9394	ANXA2P1=270609	8.71522	8.55844	8.46769	8.69722	9.08384	9.05302	8.68192	8.2578	8.49967	8.08244	8.86938	9.20632	8.98578	8.54002	8.53711	8.93062	9.3412	8.91303	8.80672	9.41985	9.28654	9.30995	8.79798	9.20872	9.12048	9.04358	8.50615	8.37847	8.3034	8.34385	8.45314	8.50724	8.58019	8.29797	8.34157	8.37199	8.68358	8.24246	8.00561	8.68128	8.90549	8.50196	8.14759	8.82349	8.68424	8.0639
+	4	93.9394	ANXA2P1=3370202	10.6307	10.464	9.43364	10.3748	11.5039	12.2264	10.656	8.93012	10.0369	8.78523	11.3906	12.2337	11.3584	10.4912	10.0351	11.5443	12.1751	10.972	10.9804	12.1224	11.8406	11.8343	11.2442	11.8118	12.0878	11.4749	9.8922	9.31053	8.93903	9.60767	9.91067	10.7385	10.2462	10.0094	9.76361	10.2348	11.1638	9.76633	9.76895	11.7947	11.1691	9.8248	10.0452	11.3732	10.9959	8.37466
+	4	93.9394	ATAD1=5340551	9.33591	9.47917	9.25714	9.23597	9.29838	9.40991	9.07448	7.98219	9.2382	8.08013	9.18925	9.361	9.23352	8.93198	9.1306	9.26085	9.54965	9.15493	9.10268	9.39222	9.28831	9.55092	9.2053	9.28053	9.37028	9.29412	8.81662	7.97967	7.96675	8.72128	8.90683	9.01533	8.93598	8.79705	8.67759	8.86473	9.13927	8.82424	8.86424	9.5619	9.2481	8.80312	8.90098	9.48001	8.24891	7.86636
+	4	93.9394	C10orf88=3440181	9.12544	8.9771	9.05627	9.11189	8.9548	9.01303	8.92086	8.04096	9.1106	8.00905	8.918	9.06574	8.72903	8.78268	8.9464	8.72673	9.17998	8.90901	9.04403	9.17876	9.1106	8.88427	9.03598	9.00113	9.05192	9.03607	8.84694	8.06917	8.04233	8.84374	9.03652	8.79275	9.03475	8.87532	8.91477	9.13148	9.15188	8.80071	8.74116	9.1309	8.88106	8.79249	8.54884	8.92738	8.24474	8.00806
+	4	93.9394	CAP1P1=4920379	11.505	10.8874	11.0689	11.3343	11.3829	11.4264	10.8378	8.92463	11.0454	8.80166	11.3501	11.6078	11.2309	10.7801	11.0106	11.3873	11.4091	11.092	11.2084	11.2379	11.4133	11.092	11.2951	11.3484	11.2474	11.6213	10.7828	8.8615	8.60836	10.1451	10.7331	10.7822	10.4993	10.4151	10.7858	10.4869	11.3466	10.5686	10.9353	11.1446	11.3501	10.5686	11.1969	11.3306	11.0412	8.89233
+	4	93.9394	CEP57=7100519	9.44053	9.19025	9.00606	9.42487	9.05012	9.13713	8.8298	8.15534	8.94129	8.0603	9.07869	9.21616	8.92014	8.74325	8.8571	9.03428	9.0893	8.72158	8.75138	9.09108	9.01776	8.98964	8.83825	8.87061	9.14653	9.20061	8.44549	7.99399	7.98877	8.56542	8.7799	8.8103	8.6547	8.62217	8.60615	8.83002	9.35151	8.62352	8.77154	9.67548	9.19384	8.97799	8.78094	9.02191	8.22974	8.08725
+	4	93.9394	EEF1A1P9=1410750	13.9268	13.3991	13.4799	13.8278	13.7426	13.8686	13.2461	10.2735	13.3738	10.2207	13.5234	13.654	13.5644	13.1536	13.2214	13.4926	13.957	13.6198	13.5849	13.9235	14.0492	13.503	13.4329	13.5234	13.6727	14.0115	12.751	10.3358	9.88331	12.3755	12.9533	13.1647	12.7915	12.8402	12.708	12.986	13.443	12.7101	12.6695	13.3991	13.3738	13.0775	12.9008	13.7683	13.5365	9.98388
+	4	93.9394	EIF4E=6380768	8.76026	9.02027	8.46314	8.88975	9.02543	9.2209	8.52898	8.03787	8.42099	8.18774	8.79639	9.27118	8.90206	8.51816	8.44318	8.89315	9.15581	8.65636	8.79521	9.05945	8.98785	9.20212	8.79691	9.07731	9.02208	9.17393	8.41584	7.9471	8.00456	8.3373	8.46371	8.79819	8.44991	8.37703	8.47356	8.41929	8.50082	8.41495	8.4158	9.77137	9.30038	8.42818	8.53051	9.25545	8.25407	7.99503
+	4	93.9394	EMC2=2230402	8.90033	9.03369	8.7411	8.8899	8.78886	8.92666	8.74325	8.40531	8.81191	8.51645	8.82274	9.00876	8.69791	8.68946	8.69996	8.74228	9.11375	8.62579	8.88488	8.97126	9.18808	9.38145	8.97161	9.01189	8.88016	9.15524	8.80106	8.03382	8.47599	8.81116	8.91486	8.84559	8.84075	9.0299	8.85443	8.93737	9.30881	9.16346	8.84963	9.40807	8.45131	8.97145	8.79375	9.05067	8.7419	8.29486
+	4	93.9394	FAM133B=5130672	9.34484	9.50857	9.36358	9.37123	9.32099	9.40075	9.35278	8.52826	9.38157	8.59971	9.43735	9.42123	9.2053	9.19065	9.14925	9.19046	9.34847	9.17117	9.36797	9.23103	9.60767	9.62537	9.85842	9.62751	9.39435	9.64935	9.50509	7.92907	8.1147	9.3785	9.45968	9.53144	9.36694	9.37502	9.31042	9.53033	9.12325	9.36312	9.31305	9.24696	8.85086	9.27467	9.3339	9.11942	8.32621	8.71968
+	4	93.9394	FAM133B=620100	10.2185	9.62442	9.45019	10.3006	10.41	10.3131	9.48224	8.11988	9.35253	8.07941	10.3364	10.1842	10.4458	9.49128	9.26128	10.4404	10.8326	9.58167	9.92549	10.6763	10.41	10.4815	10.2569	10.3999	10.1222	10.3321	9.51496	8.00376	8.14298	9.30213	9.35527	9.41402	9.56044	9.65818	9.50084	9.99376	10.2696	9.79545	9.92046	10.4316	9.94057	9.4804	9.50484	10.5009	9.77838	7.93062
+	4	93.9394	GGH=160615	9.26191	9.23586	8.76627	9.30536	10.4314	10.9346	9.61807	8.32033	9.18347	8.18383	10.1132	10.9016	10.3538	9.47655	9.12242	10.2943	11.0133	9.67359	10.0728	10.7277	10.5183	10.5414	9.76053	10.416	10.7385	10.3743	8.87037	8.03199	8.02772	8.78871	9.44696	9.8356	9.37436	9.36482	9.23771	9.44014	11.4775	9.02658	9.4498	11.2205	10.4697	8.97843	9.06931	9.98454	9.36834	8.03308
+	4	93.9394	GGH=2510338	10.9004	11.1036	10.5083	10.749	12.1723	12.3292	11.9707	10.6776	11.653	10.1956	11.9568	12.212	12.1846	11.8788	11.5795	12.1091	12.2601	11.7471	11.674	12.1935	12.2308	12.1211	11.6651	12.01	12.1832	11.8204	11.7254	10.676	10.972	11.7875	11.6229	12.3934	12.1904	11.681	11.7134	11.887	12.5949	11.2189	11.4616	11.9434	11.4143	10.6866	10.7692	10.7828	11.1439	10.4952
+	4	93.9394	H3F3AP4=2360136	9.06134	9.64789	8.61835	8.98989	9.65003	10.8038	9.43439	9.15682	9.07497	8.81761	9.71902	10.7035	9.82323	9.51424	9.12524	9.76807	10.4228	9.64834	9.95654	10.2372	10.0925	10.6502	9.90607	10.0137	10.0167	10.1905	9.57289	8.66139	9.07505	9.348	9.11657	9.60005	9.65844	9.2172	9.18165	9.59437	10.2768	9.07584	9.18808	11.0479	10.8464	9.04883	9.64019	10.4812	10.1522	8.34526
+	4	93.9394	H3F3AP4=840296	13.5402	14.1011	13.5065	13.4867	14.7836	14.7407	14.761	14.3177	14.0534	14.0566	14.6355	14.7001	14.8475	14.6396	14.1277	14.291	14.6779	14.9216	14.4496	14.7209	14.4221	14.928	14.7654	14.5842	14.6311	14.3216	14.9498	14.2983	14.3486	14.3671	14.6912	14.2876	14.4102	14.3827	14.3258	14.5384	14.3599	14.2508	14.4179	14.1445	13.8913	14.0939	14.1277	14.0257	14.0754	14.0899
+	4	93.9394	IPO7P2=4010484	9.47023	9.2291	8.87848	9.32438	8.88841	9.15493	8.56228	8.21307	8.54765	8.0364	8.85292	9.04578	8.74312	8.4085	8.53024	8.79107	9.22556	8.62936	8.74211	8.81196	8.83929	8.93183	8.82127	8.85697	8.81805	8.85572	8.30458	8.27593	8.16304	8.22007	8.37903	8.22407	8.39019	8.32745	8.35799	8.38857	8.62518	8.27033	8.41449	8.9119	8.84971	8.49043	8.72573	9.21512	8.36018	8.21601
+	4	93.9394	LOC100129022=830669	8.45554	8.52423	8.33854	8.46484	8.40197	8.55949	8.35917	8.29412	8.3434	8.33209	8.50935	8.37544	8.40359	8.38227	8.29478	8.61701	8.38837	8.40144	8.41435	8.56469	8.49863	8.40346	8.48391	8.56211	8.3805	8.44475	8.4685	8.17001	8.29547	8.37758	8.42638	8.36833	8.29197	8.31779	8.41141	8.33907	8.61781	8.39915	8.44586	8.53905	8.23547	8.45885	8.26649	8.7649	8.2141	8.26594
+	4	93.9394	LOC100132347=4830768	8.44269	8.3637	8.41673	8.34198	8.47919	8.48052	8.40365	8.33932	8.35424	8.29909	8.41692	8.47075	8.34485	8.39867	8.30352	8.57745	8.38004	8.36862	8.30928	8.57336	8.63064	8.40059	8.48907	8.60746	8.53295	8.51772	8.39017	8.18095	8.17969	8.32169	8.43644	8.30018	8.49101	8.34229	8.32441	8.27087	8.63664	8.41072	8.40154	8.33242	8.32481	8.35902	8.2699	8.2416	8.15644	8.1462
+	4	93.9394	LOC100133800=6760056	9.71387	9.08409	8.9633	9.69085	9.95166	9.68717	9.04341	8.22609	9.19781	8.17041	9.70199	9.86961	9.73549	9.17489	8.78712	9.67388	9.9268	9.3221	9.26008	10.0031	9.98586	10.0047	9.72276	9.88331	9.94088	9.41743	9.00305	8.50416	8.287	8.96617	9.03881	9.65513	9.25208	9.09828	8.94384	9.43489	9.655	9.19105	9.1206	10.0752	8.98324	8.97288	8.95599	9.7521	9.20233	8.26941
+	4	93.9394	LOC100134504=7050451	11.6651	11.5836	10.1557	11.67	11.2435	11.674	10.8067	9.17292	10.3211	9.01003	10.9811	11.8395	11.0928	10.6452	10.4212	11.1214	11.7772	10.7214	11.1785	11.7559	11.4694	11.8544	11.4354	11.3906	11.1495	11.4018	10.1571	9.14102	9.0097	9.58384	9.88454	9.89532	9.93959	9.78464	9.84052	9.94904	11.3186	9.79576	9.94367	11.7124	11.8286	10.095	10.3584	11.8999	11.0885	8.26163
+	4	93.9394	LOC728973=3870470	12.6993	12.6935	11.331	12.5105	12.3032	12.7324	11.8439	9.4404	11.5604	9.22588	12.4465	12.7058	12.2062	11.6799	11.6899	12.4852	12.9098	11.9487	12.3755	12.9586	12.527	12.8471	12.3899	12.5622	12.1935	12.7574	11.4457	9.25816	9.53633	10.8919	11.4784	11.2435	11.2506	11.365	11.3658	11.4151	12.6712	11.5933	11.7895	12.9324	12.4852	11.4913	12.0112	12.5306	12.2497	8.78187
+	4	93.9394	MTDH=3850154	11.4869	11.2212	11.6127	11.4499	12.443	12.5212	11.7684	9.07639	11.8225	8.9635	12.2365	12.6751	12.3404	11.7509	11.3948	12.1832	12.4674	11.8247	11.5278	12.3469	12.0152	12.0112	11.7602	11.9111	12.1483	12.1035	11.4648	9.12129	8.86344	11.3155	11.683	12.3244	11.7844	11.5729	11.3923	11.8544	12.1361	11.6873	11.4143	12.1144	11.6642	11.2333	11.4388	11.7095	11.5804	8.93918
+	4	93.9394	PABPC1P4=870609	11.1046	10.2694	10.2442	10.9235	10.5338	10.8521	10.0114	8.3612	10.0749	8.43481	10.2883	10.8585	10.4316	9.85842	9.89502	10.4591	10.8702	10.4508	10.5111	10.9181	10.6322	10.664	10.5894	10.4595	10.3362	10.4512	9.17726	8.20177	8.2363	9.05729	9.76472	9.82777	9.3658	9.50171	9.48332	9.66559	10.4205	9.53462	9.61807	11.0238	10.2274	9.63265	9.72806	10.586	10.4647	8.1442
+	4	93.9394	RAD21=2260551	11.684	10.6151	9.82295	11.4951	11.2616	11.4726	10.1284	8.46227	9.92781	8.43919	11.424	11.6858	11.1962	10.3321	9.81684	11.2672	11.7844	10.5609	10.1894	11.6719	11.3408	10.7936	10.031	11.1785	11.1578	10.6522	8.82141	8.30046	8.50649	9.41378	9.35333	10.5986	10.2561	9.72792	9.48538	10.4356	11.444	9.81301	9.60031	11.6749	11.5402	9.97579	9.96312	11.5158	11.2959	8.27173
[truncated: 23,785 more rows]
[truncated: 71 more columns]

## Sheet: MedianExpPerTimeP
				Start		Condition 1 (IL6, IL21, IFN-alpha,)									Condition 2 (IL6, IL21, IFN-alpha,TGFB3)									Condition 3 (IL6, IL21, TGFB3)
[truncated: 24,806 more rows]
