# Supplementary material for: Growth Factor–like Gene Regulation Is Separable from Survival and Maturation in Antibody-Secreting Cells
Source: J Immunol. 2019 Jan 14;202(4):1287–300. doi: 10.4049/jimmunol.1801407 (PMC6360259; doi:10.4049/jimmunol.1801407)
Supplement: Data Supplement [file JI_1801407.zip › JI_1801407_Supplemental_Table_3.xlsx]

## Sheet: D3vsD6_DN
AAK1=1170332
ABCA1=4060358
ABCA7=2570100
ABCB9=5290598
ABCB9=6900241
ABHD14A=1430360
ABHD16A=5910220
ABHD17AP1=4850452
ABHD17AP4=6860242
ABHD18=5810192
ABHD3=5050241
ABHD8=4880288
ACAD8=730671
ACADVL=1170647
ACADVL=1240551
ACP2=2480025
ACSBG1=2480730
ACSS1=5220377
ACYP2=5290672
ADA2=6200064
ADA=7210192
ADAM17=5260546
ADD1=5900685
ADD3=3420747
ADM2=3610626
ADORA2A=7560440
ADPGK=5550619
AES=1230458
AFF1=6060142
AFF4=2360189
AFTPH=450097
AKAP17A=5570538
AKNA=2850010
AKR1B1=4260139
AKT1=2470619
ALAD=3120162
ALDH3A2=1690608
ALDH3A2=3120196
ALG11=4210358
ALG14=2340524
ALG14=50128
ALG1L9P=580612
ALG3=2650167
ALG6=6960243
ALG8=4850632
ALG9=450204
ALKBH5=1400209
AMT=940450
ANAPC5=4730408
ANG=3890484
ANG=3930392
ANKIB1=2970672
ANKRD36=150730
ANKRD36B=3060010
ANKRD36B=4570075
ANTXR2=10685
ANXA2=3520328
ANXA2=4780615
ANXA2=770730
ANXA5=1070451
ANXA6=2490598
AP1G1=1850593
AP2S1=3120228
AP2S1=6370661
AP3B1=2230603
AP3M1=6200437
AP4B1=510129
AP5M1=6220221
APBB3=4120279
APBB3=7320402
APCDD1=4280739
APH1B=7160224
APMAP=4040204
APOBEC3B=3170068
APOBEC3F=5340403
APOO=2690132
APPBP2=5270333
AQP3=1050040
ARCN1=2750653
ARF1=1430259
ARF1=3310139
ARF4=1430136
ARF4=6770176
ARFGAP1=5900445
ARFGAP3=5090056
ARHGAP27=7330070
ARHGAP30=1440634
ARHGAP4=7200240
ARHGEF18=6130725
ARHGEF6=770703
ARID3A=6510553
ARID3B=5960670
ARL1=4860468
ARL2BP=2570523
ARL4C=1300192
ARL5A=6270195
ARMC7=730020
ARMCX3=2320647
ARRDC5=2370270
ARSA=4150168
ARSG=3190753
ASB16=2320152
ASB8=2490441
ASB8=870451
ASCC2=1570523
ASCL2=7200435
ASF1A=7560048
ASPHD2=7400102
ASPSCR1=6940484
ATF6=5420343
ATG16L1=2760491
ATG4A=6060358
ATG4A=620168
ATG4C=5090291
ATM=4250008
ATP13A1=2060193
ATP2A2=1940053
ATP2A2=5810189
ATP2A3=1110678
ATP2A3=3290747
ATP2B1-AS1=6650035
ATP2B4=4180369
ATP2B4=6100482
ATP2B4=6900630
ATP6AP1=6590201
ATP6AP2=7560097
ATP6V0A1=1660215
ATP6V0A4=5290243
ATP6V0B=7160059
ATP6V0B=7400673
ATP6V1D=1660736
ATP8B2=6960168
ATPIF1=1070025
ATRAID=2680438
ATRAID=3800025
ATRN=1710494
ATXN1L=4220133
B4GALT3=1030044
B4GALT7=520332
B9D1=6040465
B9D1=6060594
BCAP31=6450138
BCL2L11=6110717
BCL2L12=6420379
BCL2L12=7550753
BCL9=6400619
BEND6=3520164
BET1L=3130672
BFSP2=2690152
BHLHE41=2900220
BIK=6280440
BLOC1S6=1510719
BLOC1S6=3180746
BORCS8-MEF2B=1740711
BRI3BP=160437
BRI3BP=6450474
BRI3BP=6840348
BRK1=2000546
BRMS1=4570102
BRWD1=5080066
BSCL2=6900224
BSDC1=3370450
BSG=20673
BST2=4900674
BTG2=1010487
BTN2A1=2570477
BTN3A1=3130600
BTN3A2=2570253
BTN3A2=4610674
BUD23=6370538
C11orf24=6110348
C11orf80=5690463
C12orf49=3170102
C12orf75=5810743
C15orf39=870110
C16orf58=6940647
C16orf74=6960358
C17orf62=6560767
C17orf80=1430678
C1GALT1C1=5390288
C1GALT1C1=6020377
C1RL=5810424
C20orf24=4560554
C20orf24=4760537
C20orf24=7040176
C21orf2=3400164
C2orf48=1400156
C2orf68=4390037
C2orf88=4900309
C4orf48=6280167
C7orf50=5810671
C8orf76=2140403
C9orf78=3890524
CABLES1=4050411
CABLES2=2070403
CALM1=1660477
CALR=2760370
CALU=940431
CAMK1G=940747
CANT1=5860358
CANX=1070402
CANX=5860477
CARD8=6180377
CARHSP1=1230348
CASP3=2260215
CASP4=3850021
CASP8=290592
CAV1=1070215
CBFB=2600537
CBX4=3830170
CCDC117=6940541
CCDC130=3830538
CCDC167=1340400
CCDC174=6960170
CCDC189=4070424
CCDC32=5960014
CCDC69=160068
CCDC84=6760762
CCDC97=6650201
CCM2=4860634
CCM2=7400050
CCNA1=7400279
CCNC=1770397
CCNC=2370204
CCNE2=4760154
CCNL1=450554
CCNYL1=2060112
CCPG1=6220674
CCR2=580706
CCR2=6040711
CCR6=5890470
CCS=2600286
CD180=4120068
CD27=1240450
CD2BP2=2490066
CD300A=4780196
CD320=2340327
CD38=2760500
CD44=4560193
CD44=5860152
CD53=460102
CD53=520678
CD63=2480068
CD79A=1780440
CD79A=3940504
CD79B=4260725
CD79B=6450594
CD79B=770167
CD81=1500189
CD99=4290097
CD99L2=1780079
CD99L2=5420358
CDC25B=4760338
CDC25C=3460152
CDK12=5860048
CDK14=6400553
CDK2AP2=2100411
CDK5RAP3=6620075
CDKN1B=130309
CDKN2C=4920593
CDR2=2140228
CDRT4=5050148
CEL=6650593
CELF2=5390575
CENPN=6550373
CEP128=3830164
CEP63=2690064
CERK=2230367
CERS6=5690064
CETN2=2120707
CGNL1=110100
CHD9=1710474
CHEK2=7380376
CHFR=830168
CHKB=3400450
CHMP2A=4260762
CHMP6=4480592
CHMP7=3440692
CHPF2=1740326
CHPF=4250291
CHRNB1=7650639
CHST12=1710546
CHST15=7320041
CIAO1=6980156
CKAP2=1050672
CKAP4=4490528
CKLF=2760519
CKLF=5080367
CLDND1=4640626
CLDND1=4810286
CLEC4A=4050202
CLIC1=3450072
CLINT1=7040280
CLPTM1=770168
CLPTM1L=1050750
CLSTN1=1470184
CLTB=1110095
CMIP=360626
CNPY2=4150475
CNST=6650121
CNTNAP2=1400520
COA3=1850468
COBLL1=5080601
COG3=3990594
COG6=5420376
COMMD3=1230523
COMMD7=7050576
COPA=4150500
COPB2=50397
COPE=1070504
COPE=1710687
COPG1=6510037
COPS3=1030551
COPZ1=6330309
COQ10B=6380021
COX19=1450255
COX7A2=540491
CPNE5=2260767
CPSF1=3130349
CRADD=1990291
CREB3L2=20110
CRELD1=3400619
CRELD2=6560390
CRLF2=5310400
CRLF3=1740041
CRTC3=5900019
CSGALNACT1=4610561
CSNK1E=1230187
CSNK1E=6250100
CTBP1=7510538
CTBS=2850184
CTBS=60504
CTC1=4210286
CTC1=5310181
CTC1=6370288
CTLA4=1230201
CTLA4=6400333
CTNNAL1=290475
CTNNAL1=940722
CTNS=5910541
CTSA=6840246
CTSC=5270367
CUTA=1030427
CUTA=3120707
CXCR3=4390202
CXXC1=3400088
CXXC5=1010048
CXXC5=1050279
CYB561D1=1990092
CYB561D2=4830328
CYB5R1=1230025
CYB5R3=4590441
CYBA=4070392
CYFIP2=3520020
CYFIP2=6100768
CYP20A1=3360133
CYP2R1=1410538
CYTH4=1010037
CYTH4=6510524
CYTOR=1470707
CYTOR=5490017
CYTOR=5910546
CYTOR=6350189
DAAM1=1710735
DAD1=4220181
DAP=2710491
DAZAP2=630356
DCAF12=3290091
DCAF6=1660307
DCLRE1C=430044
DCPS=1500129
DCTN3=7320187
DCUN1D3=7560288
DCXR=6660132
DDHD2=2070010
DDOST=6450605
DDRGK1=5550204
DEDD2=3890521
DEF6=1570255
DEF8=3130010
DEF8=4210066
DEF8=5820768
DENND1B=4860575
DENND5B=1190047
DENND6B=6520241
DEPDC1B=7330338
DERL1=2370129
DERL2=4010189
DERL3=4570066
DERL3=6270408
DESI1=380541
DGCR6=1010364
DGCR6=7200274
DGCR6L=5420014
DGLUCY=130020
DHDDS=3440403
DHFR2=2480768
DHRS1=1470017
DMAP1=5490646
DMAP1=6040768
DNAH1=4900612
DNAJB11=3190452
DNAJB9=2760164
DNAJC3=7000630
DNAJC4=3440288
DNASE2=6200315
DNM2=6560292
DNM2=6580731
DOLPP1=1260154
DPAGT1=6290719
DPM3=2850520
DPM3=7320435
DPY19L1=3120379
DSTN=6900612
DTNBP1=6590731
DUSP11=670112
DUSP28=4210347
DUSP6=5260288
DYNC1LI2=5290131
DYNLRB1=130603
DYRK4=6270382
E2F2=5340338
E2F5=6650196
E4F1=3390068
EBAG9=160639
EBPL=5490477
EDEM1=2030292
EDEM2=4480519
EDF1=3460441
EFCAB14=1090072
EFR3A=110161
EHD3=7510008
EIF3G=2190377
EIF3K=4760424
EIF4E3=3390221
EIF4E3=4850670
EIF4EBP2=1260241
EIF5=5670468
ELL=6650086
ELMO1=2750154
ELMOD2=2480373
EMC3=4210220
EMC4=5220187
EMC7=1770181
ENPP2=2490152
ENPP2=840678
ENTPD1=5550279
ENTPD4=2900224
ENTPD6=7200215
ENTPD7=3360382
EPHA4=6650482
EPM2AIP1=6770403
EPN1=6370025
ERCC-00002=1260014
ERCC-00002=1260356
ERCC-00002=1450504
ERCC-00002=1980204
ERCC-00002=2070326
ERCC-00002=2370528
ERCC-00002=2630601
ERCC-00002=2900253
ERCC-00002=3060358
ERCC-00002=3170037
ERCC-00002=3370037
ERCC-00002=3370102
ERCC-00002=4010100
ERCC-00002=460689
ERCC-00002=4610184
ERCC-00002=4670132
ERCC-00002=4890431
ERCC-00002=5290433
ERCC-00002=5340020
ERCC-00002=580102
ERCC-00002=5860288
ERCC-00002=5870605
ERCC-00002=6370082
ERCC-00002=6560072
ERCC-00002=6840475
ERCC-00002=6900601
ERCC-00002=6960300
ERCC-00002=7050201
ERCC-00002=7100367
ERCC-00002=7100402
ERCC-00002=7100544
ERCC-00002=7570452
ERGIC1=830039
ERGIC3=160669
ERGIC3=6200259
ERLEC1=4920274
ERLIN2=870646
ERMP1=7380601
ERN1=3290008
ERO1A=4780671
ERP27=940639
ERP29=4120333
ERP29=830730
ESR1=3360095
ESYT1=6550243
EVI2B=7050152
EVI5L=3610148
EXOC4=3180278
F2R=4570398
F2RL3=6250139
FAF2=6450703
FAM102A=3840215
FAM120B=7610121
FAM126B=4880110
FAM133CP=4480072
FAM160B1=1340739
FAM214A=4850142
FAM217B=770221
FAM219B=2810114
FAM234B=1580333
FAM27E4=240386
FAM30A=3780647
FAM30A=380390
FAM3C=1260767
FAM3C=780332
FAM46C=6860347
FAM69A=2970433
FAM91A1=4920730
FANCG=4220612
FASTK=4760328
FBXO18=2470259
FBXO21=2480128
FBXO33=5870202
FBXO5=4010097
FBXW7=1850504
FCGR2B=2480717
FCGR2B=6650341
FCGR2B=7550215
FCRL2=6770070
FCRLA=3780193
FER1L4=4640039
FGD3=5270619
FGL2=1430170
FICD=3850687
FKBP11=5860204
FKBP14=6100411
FKBP2=1010068
FKBP9P1=5700451
FLJ11903=1450349
FLJ20021=5290678
FNDC3B=4250736
FNDC3B=6060440
FOXO3=2630546
FOXO3=6200692
FOXO4=4480575
FRYL=6480743
FTL=4920767
FTL=5810328
FTLP2=2260196
FTSJ1=1110605
FUCA2=6450768
FUK=6180204
FUT7=5340324
FUT8-AS1=5080725
FYCO1=6900278
GABARAPL1=6420465
GABRB3=4250349
GADD45A=4880673
GAK=7210767
GALK2=4070706
GANAB=2650446
GAS6=4280632
GAS6=4570181
GAS6=70730
GBA2=2030438
GBA=4780133
GFPT1=4920156
GGA2=2190121
GGCX=5360241
GGH=2510338
GIN1=360376
GLCCI1=5290079
GLG1=2030376
GLIPR1=6220746
GLMP=2640086
GLRX=4590228
GLS=5570427
GLT8D1=430400
GLTP=4490017
GMCL1=110095
GMCL1=3290717
GMPPA=830242
GMPPB=4830458
GMPPB=6020228
GNA12=670082
GNAS=6100075
GNG3=450632
GNG7=1300139
GNL3=6940491
GNPTAB=2490670
GNS=6110392
GOLGA2=4040292
GOLGA3=6250093
GOLGA5=6760717
GORASP1=6380086
GORASP2=3390592
GOSR2=2600288
GPER1=520463
GPR183=4040037
GPR183=4490520
GPR89B=160142
GPR89B=2120682
GPR89B=4570600
GPRIN3=6250010
GPT2=5290148
GPX7=4200543
GRK5=3190239
GRK6=5700519
GRK6=7570717
GSDMB=6270615
GSE1=4390382
GSTM2=5550735
GSTP1=830047
GTF3A=270619
GTSF1L=7320202
GUK1=4280471
GUSB=3610553
GUSBP1=3060524
GUSBP2=4280630
GUSBP2=5670672
GUSBP2=60722
GYG1=670528
GZMH=2370010
H3F3A=2030553
H3F3A=2850026
H3F3A=3460477
H3F3AP4=840296
H3F3AP6=5080369
HAGH=4900333
HARS2=3170519
HAX1=4260377
HBP1=1940647
HBP1=3780270
HCG27=3800358
HCK=6270022
HCST=1580088
HCST=2260113
HELZ=2710324
HERPUD1=4570458
HERPUD1=4610189
HEXB=3800139
HID1=4260088
HIPK2=10332
HIST1H2BD=290730
HIST1H2BG=430546
HIST1H2BK=5050402
HIST1H2BK=6110630
HIST1H4K=610014
HIST2H2AA3=1820592
HIST2H2AA3=610451
HIST2H2AA4=4290148
HIST2H2AC=6100022
HLA-A=3400438
HLA-E=1030747
HLA-H=5870521
HLTF=4480520
HM13=1050746
HM13=270039
HM13=7210110
HMCES=1500762
HMGB3=7570050
HMGXB3=2850743
HMGXB3=4860291
HNRNPC=5670487
HNRNPH2=3180678
HOXB2=3460097
HPGD=4250364
HRK=2260747
HSBP1=5130139
HSCB=2030433
HSCB=6400300
HSD17B11=6580487
HSD17B8=5700056
HSH2D=6040647
HSP90B1=2480326
HSPA13=5490139
HSPA5=870131
HYOU1=520189
HYOU1=5700041
ICAM3=5550278
IDE=2650523
IDH2=4880433
IDS=130360
IFFO1=6620050
IFI27L1=460379
IFI27L1=5080110
IFI27L2=6940561
IFI6=5090215
IFNAR1=7550181
IFNAR2=450397
IFNAR2=6550056
IFT27=2320707
IGLL1=4730747
IGLL3P=450609
IKBIP=1410706
IKBKG=520358
IL10RA=4490053
IL10RB=5050368
IL10RB=5670719
IL11RA=2760148
IL12A=4120114
IL12RB1=6400370
IL16=5080615
ILVBL=7320750
IMPAD1=1110367
INPP4A=5860343
INSIG1=1820332
INSIG1=360192
INTS10=3310441
INTS1=6100040
IQGAP2=4220440
IQSEC1=4890743
IRF7=6400176
ISCU=6620397
ISCU=780168
ISG20=6330132
IST1=2940196
ITCH=7560538
ITFG1=4670019
ITGA4=7200768
ITGAL=4180494
ITGB1=110440
ITGB7=3990379
ITM2A=1580576
ITM2B=6380315
ITM2C=1110669
ITM2C=2650762
ITPRIPL2=1190739
JADE1=7150189
JARID2=2320286
JCHAIN=2680605
JMJD7-PLA2G4B=2350722
JMJD8=7160246
JMJD8=7650315
JTB=70044
KBTBD2=4920372
KCNK1=4810703
KCNK6=3870041
KCNK6=6650278
KCNN3=1570184
KDELR2=1500102
KDM5A=730068
KIAA0040=1990446
KIAA0556=1450376
KIAA0930=2510102
KIAA2013=2710672
KIF13B=5290209
KIFAP3=1940482
KLF13=2320114
KLF2=3850692
KLHDC4=4180176
KLHL28=7330575
KLHL5=1410161
KLHL5=1570349
KNL1=4260050
KRT10=5560682
KRTCAP2=6110605
KTI12=4610767
LAMA5=4040176
LAMC1=4120086
LAMP1=6270100
LAMP2=3060292
LAMP2=3120743
LAMP2=3890563
LAMP5=4290026
LAPTM4A=7050494
LARP1B=5910164
LASP1=620300
LAX1=580411
LBR=5080524
LDLR=1440736
LDLRAP1=1030768
LEMD3=6520402
LHPP=2230091
LILRB4=1820114
LIME1=6420450
LINC00324=5810167
LINC00426=1010707
LINC00649=1990156
LINC00887=360451
LINC00926=7570184
LINC00969=3060341
LMAN1=830564
LMAN2L=1190673
LMBR1=4590612
LMBRD1=2510592
LMO4=5910523
LMTK2=1240270
LNPK=4900068
LOC100128510=5670431
LOC100129322=1570136
LOC100129907=5080630
LOC100130298=4220136
LOC100130298=7400634
LOC100130367=4060044
LOC100131727=5960307
LOC100131845=7560626
LOC100133312=6620373
LOC100133489=870367
LOC100134304=870209
LOC100134331=2490132
LOC100170939=5860669
LOC146517=1110286
LOC158301=780717
LOC283710=6110176
LOC285074=2810093
LOC285074=730626
LOC400948=5860608
LOC401261=670136
LOC401845=1400093
LOC440871=50082
LOC440895=5090577
LOC642113=6450102
LOC642131=2360739
LOC642299=6020561
LOC642755=1500619
LOC642755=5860242
LOC643856=6960551
LOC645609=6420626
LOC647326=510630
LOC647450=4220110
LOC647460=6480364
LOC647506=3800021
LOC648434=7210731
LOC648470=1450136
LOC649923=580445
LOC651309=6900520
LOC651751=6660379
LOC651898=4010615
LOC651961=1170097
LOC652068=1940446
LOC652102=60674
LOC652113=5050180
LOC652126=1710673
LOC652128=6650020
LOC652493=150609
LOC652694=580136
LOC652775=7610348
LOC653344=5310681
LOC653663=4490441
LOC653930=1240400
LOC654174=6270367
LOC654191=3990241
LOC728014=3930326
LOC728014=4760601
LOC728153=580703
LOC728499=7160008
LOC728557=450255
LOC729217=6380259
LOC729768=3990689
LOC729776=1260360
LOC729843=3890427
LOC730173=4230044
LOC730358=610068
LOC730744=6220327
LOC88523=1440452
LOC90925=4670113
LONP2=670639
LPAR6=2760112
LPIN1=6200670
LRCH4=1510020
LRCH4=3170431
LRFN3=3840288
LRIG1=2450367
LRP10=4760349
LRP5=630066
LRPAP1=2650521
LRRC20=6620379
LSM1=6590196
LSP1=4180068
LSP1=6420403
LTN1=5050240
LY96=70167
LYRM1=6550315
MAGED1=3800600
MAGED1=460113
MAGEH1=2490168
MAN1A2=2360477
MAN1B1=1780661
MAN2B1=6330068
MANEA=3060767
MANEA=3840181
MANF=4560110
MAP2K6=4900017
MAP3K13=4880133
MAP7=5820491
MAPK6=7160348
MAPKAPK2=4260661
MARCH6=780544
MARF1=7000142
MAST4=4260309
MBD1=2340445
MBD1=3390327
MBNL3=6940736
MBTPS1=3390020
MBTPS1=5310114
MC1R=520292
MCEE=5290408
MCUR1=6270373
MED16=2320187
MED20=3370671
MED29=70168
MEF2D=3940484
MEI1=1340326
MEI1=4640102
METTL23=5090717
MFGE8=5560075
MFNG=2000438
MFSD3=1510703
MFSD8=7210762
MGAT1=5900592
MGAT2=2060079
MGAT3=6420500
MGAT4A=6220593
MIAT=430438
MICB=3170064
MIF4GD=1110243
MILR1=4290056
MIR193BHG=1940427
MIR4435-2HG=5550575
MIR503HG=4250678
MLEC=1780601
MLEC=1990546
MLKL=2710328
MLKL=4560541
MLKL=5810022
MLLT6=4640392
MOB3A=10161
MOB4=240288
MOB4=6510669
MPC1=1990563
MPC2=5550612
MPDU1=4890403
MPHOSPH8=60370
MPHOSPH9=6590707
MPP5=6250288
MPPE1=360053
MPRIP=4880563
MPZL1=7000431
MR1=2900451
MRFAP1L1=50274
MRPL53=2750309
MRPL55=7210725
MRPS10=2060082
MRPS6=6400195
MSI2=3520370
MSL3=4590446
MT1E=2070288
MT1F=4220672
MT1G=1170300
MT1H=130093
MT1X=6620528
MTIF3=6560181
MTRF1L=5550564
MUC20=3400097
MUL1=4120487
MXD3=2970121
MXD4=3710647
MXRA7=3990403
MYDGF=1030458
MYL6=6770309
MYLIP=4830424
MYO1D=1400474
MYPOP=3140202
MZB1=770682
MZB1=940673
MZF1=1030053
NAGK=3450326
NAPB=2600491
NAPG=1430114
NARF=2360491
NAV1=940685
NCALD=520553
NCALD=60093
NCEH1=7650020
NCF4=1940041
NCF4=6480692
NCSTN=7210719
NDEL1=6420286
NDRG1=1230070
NDUFA11=2140369
NDUFA1=4590521
NDUFA3=50240
NDUFAF3=4570091
NDUFB11=5550377
NDUFS7=70441
NECAP1=2640114
NELFE=1820538
NEU1=4200692
NFATC2IP=6520201
NFX1=2480494
NIPAL3=5090739
NKTR=3170689
NLRC3=3990050
NLRP7=4760041
NLRP7=5670129
NLRP7=6180600
NMRK1=1980180
NOMO1=2650040
NOMO1=3310056
NOSIP=6180408
NPC2=540075
NPRL2=5960722
NRDC=3290315
NRSN2=1940368
NT5C3A=3940520
NT5C=6220070
NT5DC1=6960129
NT5DC2=6840301
NUAK2=380202
NUAK2=840356
NUCB1=6520026
NUDT18=3170451
NUS1P1=5670397
NXPE3=460487
OAF=4200025
OAS1=1090390
OAS1=7040035
OAS2=7320561
OCEL1=3460253
OGFOD3=3990035
OGT=1430176
OMA1=4860435
OPRL1=1440754
ORMDL1=3170452
OS9=1030593
OSBP=5550296
OSBPL2=4180717
OSBPL3=6040181
OSBPL7=1440575
OSBPL9=7380470
OST4=5130142
OSTC=3450608
OSTCP2=7160324
OSTF1=6380463
OSTM1=4060575
OXR1=730291
P2RX1=10240
P2RY8=7100431
P3H1=1240739
P4HB=2850333
PACSIN1=4290133
PAN2=2490291
PAPD5=520017
PAPD7=4730292
PAPSS1=130187
PARM1=1240037
PARP15=6980576
PARP4=2450148
PATL2=4230056
PCCA=4730309
PDCL3P4=3180347
PDE4D=1770114
PDGFRA=3130240
PDGFRA=6940609
PDIA4=4060068
PDIA5=3170491
PDLIM1=1410010
PDXDC1=4590725
PDXK=5890131
PDXP=3180273
PECAM1=430747
PECR=6200255
PELI1=3450092
PEPD=5670400
PET100=5260360
PEX2=1090288
PGM3=2480224
PGM3=6420739
PHF19=7650474
PHF20L1=580184
PHGDH=240086
PHKB=150349
PHKB=1740682
PHTF1=6900521
PHYKPL=870139
PIAS4=1470315
PIEZO1=4590390
PIGF=1450072
PIGHP1=4490753
PIGK=6180300
PIGM=1230719
PIGN=3890653
PIGT=3840689
PIM2=6200168
PIN1=4640168
PIR=2120037
PLCG2=2480424
PLCH2=650452
PLD3=6380093
PLEKHA2=2970437
PLEKHB2=3800537
PLEKHB2=7040301
PLEKHG1=4920670
PLEKHH3=1070709
PLEKHM1=7550437
PLG=3450332
PLOD1=60437
PLOD3=160630
PLPP5=540047
PLS1=6330187
PMEPA1=240400
PMEPA1=3830041
PMM2=1260315
PMVK=1340022
PNKP=7610184
PNOC=2350278
POFUT2=2490605
POLE3=1300491
POLR2C=7200142
POLR3A=7380731
POLR3GL=5490703
POMT1=4780632
POU2AF1=2710452
POU2F1=7320687
PPOX=3120609
PPP1R11=620376
PPP2R5C=150356
PPP2R5C=780068
PPP3CB=7400546
PPP6R2=6200615
PRADC1=1170524
PRDM1=5260392
PRDM1=6220288
PRDX2=6550064
PRDX4=2650253
PRDX5=2630056
PRDX5=3310564
PRDX5=520750
PREB=2060274
PRKACB=3830025
PRKAG2=1050196
PRKAR1A=130368
PRKCB=3460564
PRKCB=4490373
PRKCB=5090563
PRKCB=6840615
PRKCSH=630280
PRKD2=6510446
PRKRIP1=1710746
PRO0628=5910746
PRPSAP1=6130747
PRR5=5570445
PSAP=6200086
PSAP=7650333
PSAT1=4850674
PSEN2=4040605
PSMB6=2360682
PSMC2=4230296
PSORS1C1=2450270
PTAR1=6110646
PTEN=6840072
PTPN4=3390075
PTPRCAP=1430341
PUM2=4250563
PVRIG=6400603
PYCARD=6860687
PYGB=4540326
QRICH1=7320743
R3HCC1=6940202
RAB12=4670681
RAB1A=7560719
RAB24=2360022
RAB24=5910300
RAB24=6560373
RAB30=2900669
RAB37=1500600
RAB37=2100025
RAB40C=7050193
RAB5B=2850626
RAB5C=450164
RAB6A=5720091
RAB8A=7150678
RABAC1=70634
RAC2=110382
RAD9A=2370102
RAF1=6100703
RALGPS2=130646
RAPGEF6=3390504
RASA3=160605
RASAL3=520273
RASGRP2=3710735
RASGRP2=6560722
RBBP4=6370202
RBL2=4280669
RBM33=150092
RBM47=2320576
RBM47=4780600
RBM4B=1710639
RBM5=3060450
RBM6=7380088
RBSN=2140364
RCBTB2=1400035
RCBTB2=6290064
RCSD1=1170703
REEP5=520324
REM2=2710523
REPIN1=2940646
REXO2=4230554
RFFL=1430424
RGL1=3180039
RGP1=3890215
RGS19=730685
RHBDD1=1780736
RHBDD1=7570192
RHBDF2=3420523
RHBDF2=380050
RHOQ=5050519
RING1=1450707
RINT1=2690520
RIPK3=360142
RIPOR2=3450201
RITA1=4900753
RNASE4=20324
RNASE4=5910382
RNASE4=6590041
RNASE4=7040333
RNASE6=130681
RNASEH1=1510661
RNASET2=2850100
RNF103=6580332
RNF10=6760291
RNF13=20487
RNF149=990735
RNF166=4280348
RNF213=7400743
RNF34=650709
RNFT2=4860086
RNFT2=730292
RPL13AP20=1940296
RPL18A=3310487
RPL21P98=510053
RPL31P57=1090224
RPN1=1340689
RPRD2=3420377
RPS27L=5570678
RPS6KA2=5360424
RPS6KA5=6220438
RPS6KB2=2350538
RPS6KB2=4150136
RRBP1=1230307
RRBP1=3890408
RRBP1=4540327
RRM2=510731
RTFDC1=4180673
RTN3=4920129
RUNDC1=830446
RUNX2=940504
RWDD2A=6420368
RYBP=840554
S100A4=3990458
S100A4=5290270
S100PBP=6550086
S1PR4=3370075
SAMD9=1240142
SAMD9L=3170136
SAPCD2=1010470
SAPCD2=1010538
SAR1B=5290484
SARAF=6280270
SASH3=4730037
SBF1=3940692
SCAMP1=1050544
SCAMP2=50341
SCAND1=240546
SCAND1=5050437
SCAP=3140382
SCARB2=4810435
SCARNA13=360292
SCARNA14=3140521
SCARNA16=2030646
SCARNA18=2750670
SCARNA22=5960176
SCARNA23=2710427
SCARNA8=2600403
SCFD1=1770368
SCG5=5260343
SCN3A=4260102
SCPEP1=2690598
SCYL1=1470376
SCYL1=1580093
SDF2=840768
SDF2L1=3120079
SDF4=1980360
SDF4=3310167
SDHA=3180470
SDHAP1=5910187
SDHAP2=5130379
SEC11A=2570088
SEC13=1580017
SEC13=650338
SEC14L1=1770044
SEC14L1=3060379
SEC14L1=4200441
SEC16A=2600343
SEC22B=2600500
SEC23B=1980209
SEC23B=6370133
SEC24C=4280722
SEC31A=3840100
SEC31A=5560180
SEC61A1=1030471
SEC61G=380753
SEC61G=6290367
SEC63=7160521
SECISBP2L=2470762
SEL1L3=1470551
SEL1L=6350332
SELENOK=2710161
SELENOM=6400148
SELENOS=5490608
SELENOS=6020474
SELENOT=6380296
SELENOW=2970025
SEMA4A=2850576
SEMA4B=5080280
SEMA4D=4880408
SEPHS1=5960544
SEPHS1P4=2340053
SEPT1=290022
SEPT1=4480279
SEPT3=6040066
SEPT9=4590110
SERINC3=7380139
SERINC3=840259
SERP1=1770541
SERPINI1=3440156
SETBP1=5310079
SETDB2=5390646
SGK1=1410209
SGK1=2030324
SGK1=4390450
SGK3=6510500
SH2B2=3610390
SH3BGRL3=6280240
SH3GLB2=7330259
SHC1=6250019
SHISA2=7650523
SHISA5=160731
SHMT1=2690528
SIDT2=4890328
SIK1=1690678
SIL1=3130228
SIL1=6560603
SKIV2L=5560541
SLA=1400373
SLA=1990753
SLA=5870164
SLAMF6=1450301
SLAMF6=7200743
SLC10A7=2690296
SLC10A7=610491
SLC16A6=5900564
SLC1A4=6350392
SLC23A1=2690563
SLC25A16=4260689
SLC25A42=620692
SLC26A6=150692
SLC27A3=1440300
SLC2A4RG=2070243
SLC2A5=7560541
SLC30A5=4810451
SLC30A7=3120402
SLC31A1=380603
SLC35A1=6510204
SLC35A5=1500132
SLC35B1=5290692
SLC35E1=5390403
SLC35E1=990603
SLC35E2B=360731
SLC35E3=7380152
SLC35F6=830176
SLC38A10=6220386
SLC38A10=6590333
SLC39A7=460021
SLC3A2=5420575
SLC41A1=580332
SLC43A2=1820053
SLC44A1=4290605
SLC44A1=4730541
SLC52A2=2140528
SLC6A9=3190608
SLC7A11=2750128
SLC7A5=270152
SLC8B1=2360376
SLC9A1=10133
SLC9A3R1=2450452
SLC9A9=510128
SLFN11=1990379
SLFN13=5290068
SLX4=2120341
SMA4=510133
SMARCB1=150021
SMDT1=990014
SNAP29=7100437
SND1-IT1=3310484
SND1=4480162
SNIP1=2690270
SNORA12=6510156
SNORA13=6860451
SNORA28=1780008
SNORA2B=5390767
SNORA41=3450327
SNORA5A=2260524
SNORA62=5870475
SNORA67=1240577
SNORA6=6980653
SNORA74B=3170598
SNORA79=1090196
SNORA80A=5260280
SNORA80E=6960438
SNORA9=2750523
SNORD13=7210035
SNORD3A=2510164
SNORD3C=580161
SNRK=5820338
SNRPN=1740273
SNTA1=5690431
SNTB2=1240750
SNX29=1660047
SNX29=6040390
SON=1110017
SPATS2=2030441
SPATS2=270044
SPCS1=1300497
SPCS2=1430010
SPCS2P4=4210315
SPCS2P4=6130189
SPCS2P4=7040068
SPCS3=3780600
SPCS3=7050026
SPIDR=130301
SPNS1=1230192
SPOCK2=3840554
SPPL2A=4920398
SPRYD3=3180521
SPSB1=7100382
SPSB3=2850433
SPTBN1=5390487
SPTY2D1=1850433
SRM=5570088
SRP19=4210431
SRP54=1570279
SRP54=6860379
SRP68=1340750
SRPRA=6290112
SRPRB=4480224
SRRM2=7570551
SRSF9=6420767
SSR1=110451
SSR2=2710370
SSR2=4280041
SSR4=7570243
SSU72=1500768
ST3GAL2=7160292
ST6GAL1=1710630
ST6GALNAC4=10379
ST6GALNAC4=7000132
ST7=4570575
ST8SIA4=2070440
STAG3L3=3440441
STARD5=3190433
STAT2=130519
STAU2=7550139
STBD1=6180047
STK17B=2490719
STK38=830424
STK4=4250398
STT3A=2570692
STT3B=1030674
STX5=5090068
STX5=6450470
SUCLG1=4150142
SUN2=2640411
SUOX=630110
SURF1=3710324
SURF4=3370048
SUSD3=1770168
SYK=110685
SYNE3=5220333
SYTL1=2760437
SYVN1=2680064
SYVN1=6280278
TACC1=2940373
TADA2B=6550709
TAF12=4200626
TAF1C=6380131
TAGLN=650678
TAPBPL=1030685
TATDN3=4290292
TBC1D10C=5050603
TBC1D14=7160707
TBC1D23=2690427
TBC1D2B=2850039
TBXAS1=3940390
TCAF1P1=6770180
TCF25=7100386
TCF4=2510672
TCIRG1=70672
TECPR1=5810196
TECR=2370259
TERC=3420678
TGOLN2=5700672
TIAF1=3780041
TIMD4=4850332
TIMP2=780270
TINF2=1740471
TIPARP=6760546
TJAP1=6420180
TLE1=4610543
TLE1P1=5050598
TLE4=5310360
TLR7=7200753
TM7SF2=5570653
TM9SF1=1990653
TM9SF1=6480747
TM9SF1=780296
TM9SF3=2030270
TMBIM4=2680128
TMCO1=1470209
TMCO3=1410020
TMED10=4070037
TMED10P1=1260129
TMED1=1580356
TMED2=4290537
TMED3=5550408
TMED4=5220682
TMED5=4210309
TMED9=5390202
TMEM137=430605
TMEM156=2000364
TMEM156=3390253
TMEM163=1980639
TMEM167B=3130241
TMEM175=1090564
TMEM179B=1780678
TMEM179B=50450
TMEM181=5670181
TMEM184B=7610369
TMEM187=6660307
TMEM189=4050072
TMEM19=110196
TMEM205=7210528
TMEM208=4120066
TMEM208=5820255
TMEM214=1240639
TMEM214=1820048
TMEM218=4050463
TMEM219=2490202
TMEM230=1110541
TMEM230=2450398
TMEM238=5860050
TMEM248=60326
TMEM256=2340521
TMEM258=630445
TMEM259=3420333
TMEM39A=3460575
TMEM41B=1230546
TMEM45A=4610341
TMEM50B=3460307
TMEM59=10725
TMEM62=5050735
TMEM71=1710541
TMEM87A=7150196
TMEM8A=270129
TMEM9B=7550608
TMX2=610762
TMX4=2850259
TNFRSF13B=620484
TNFRSF17=1240554
TNFRSF1B=2490537
TNK2=1850482
TNNI2=6100484
TNRC6A=1780563
TOR1AIP1=20403
TOR3A=430411
TOX2=1010736
TOX2=1400601
TOX2=1580279
TP53I13=1010647
TP53INP1=5420538
TP53INP1=6660630
TPD52=2570161
TPMT=840014
TPP1=670113
TPP2=4050451
TPRG1L=4260722
TPST2=2630017
TPST2=5690347
TRABD=270736
TRAK1=3140092
TRAK1=4570707
TRAM1=110167
TRAM2=940670
TRANK1=150400
TRAPPC1=3420671
TRAPPC2=6060148
TRAPPC5=7610593
TRIB1=4810520
TRIB2=2570328
TRIM52=6130044
TRIM66=3840110
TRIM8=940435
TRPT1=940669
TSHR=3520563
TSHR=4220575
TSPAN13=6660131
TSPAN31=5670577
TSPAN32=6770008
TSPAN32=770575
TST=2230288
TTC13=4490014
TTC21A=580240
TTC31=5690156
TTC38=1450309
TTC38=6040017
TTC3=290343
TULP4=4200440
TVP23B=5690762
TVP23B=60634
TXNDC11=10746
TXNDC12=7160274
TXNDC5=4850398
TXNDC5=5050053
TXNDC5=7330341
TXNIP=1240440
TXNRD1=730286
UBA1=150288
UBA1=6860500
UBA5=110059
UBA5=3930093
UBA7=2850202
UBE2G1=150630
UBE2G1=3180181
UBE2J1=5080020
UBN1=7160433
UBXN2B=4780731
UBXN4=1450537
UFC1=4780136
UGGT1=3170592
UGGT1=7650725
UGGT2=4010187
ULK1=1740373
ULK1=770440
UMAD1=6280678
UNC13C=1660152
UNC50=5390561
UNC93B1=4780612
UNC93B4=4850494
UQCRB=3830746
USP3=6220477
UTP14C=7560674
VAMP1=6650639
VAMP2=4200575
VCP=2450093
VHL=2490176
VIM=7050019
VKORC1=1770703
VOPP1=510398
VOPP1=870692
VPREB1=4180692
VPS16=3830180
VPS26B=7100577
VPS28=1190110
VPS37B=3830647
VPS4B=5340193
VPS51=7400341
VPS9D1=4760433
VSIR=6620292
VWA5A=1260451
VWA5A=5080592
WAS=70451
WBP1=6380537
WDR33=1030201
WDR33=150070
WDR33=3390110
WDR37=1030020
WDR37=7210040
WDR45=50592
WDR66=4260286
WFS1=6590224
WIPI1=3400598
WNT11=4730176
WNT5B=4850370
WRAP73=1940605
WWP2=3800603
XBP1=2450156
XBP1=5690066
XPO5=6590400
YBX1P2=3310301
YIF1B=4260647
YIF1B=6520192
YIPF1=1400133
YIPF1=20164
YIPF3=7380671
YIPF6=770142
YPEL3=130750
YTHDF1=2850441
YWHAZ=4180343
YY1AP1=6450626
ZBP1=4880010
ZBTB22=4670228
ZBTB42=4810181
ZBTB48=5720154
ZBTB7B=5260315
ZC3HAV1=6620750
ZCCHC6=1230746
ZDHHC11=1450400
ZDHHC4=6220092
ZDHHC5=130670
ZDHHC7=5360154
ZFAND6=5860730
ZFP36=2900348
ZFP91=4490114
ZGPAT=5490390
ZHX2=6250091
ZMYND11=1190626
ZNF101=1440605
ZNF143=3830403
ZNF20=2760131
ZNF215=1980619
ZNF252P=5310309
ZNF275=3360008
ZNF296=2970397
ZNF428=1820543
ZNF526=2750040
ZNF586=1050626
ZNF586=1400279
ZNF671=6450133
ZNF697=4200673
ZNF706=150139
ZNF706=7610189
ZNF75D=460132
ZNF775=870553
ZNF791=3830192
ZNF841=4900300
ZNF841=7210368
ZNF845=6270192
ZNHIT1=4150309
ZRANB2=2100139
ZSCAN32=2190687
ZSWIM6=770152
ZSWIM8=5890136
ZW10=2970368
ZZEF1=4760356

## Sheet: D3vsD6_UP
AAED1=1740075
AARSD1=60154
AASDHPPT=6060767
ABCB4=1070594
ABCB7=5700286
ABCC4=2450201
ABCE1=1090543
ABCE1=5310152
ABHD17C=4150519
ABHD6=2690402
ABI1=5130725
ABLIM1=2570112
ABRAXAS2=510471
ACAT2=7330753
ACKR2=460504
ACOT9=5220497
ACOT9=7160592
ACSL1=1030431
ACSM3=4180292
ACTG1=6510072
ACTN1=5080364
ACVR1B=4570240
ACY1=1400341
ADAMDEC1=1690192
ADAMDEC1=2470184
ADAP1=7570669
ADAP1=830735
ADAP2=3990433
ADARB1=4760079
ADARB1=7330097
ADCK2=1780647
ADCY3=3800050
ADGRE2=2140136
ADGRE5=1470626
ADGRE5=6960630
ADK=1030241
ADK=3130450
ADO=4480546
ADPRH=5550369
ADPRHL2=730010
ADSL=5870228
ADSS=5960097
ADSS=6020333
AEBP1=6580711
AEBP2=4260671
AFF3=650753
AFG3L2=1170538
AGFG1=4280681
AGFG1=6200736
AGK=7560452
AGTPBP1=4760427
AHCTF1=1230196
AHCTF1=6040747
AHCY=3710537
AHR=6060367
AHSA1=4880561
AICDA=6110358
AIDA=4640445
AIF1=3800047
AIMP2=6960056
AK2=1990491
AK2=5720669
AK4=160148
AK4=4290192
AK4=4610554
AKAP11=6420398
AKAP12=670041
AKAP12=6940475
AKAP7=5340504
AKIP1=2190753
AKIP1=3180288
AKIP1=6270112
AKIRIN2=5690202
ALDH1B1=1240379
ALDH7A1=4150544
ALKBH2=1340537
ALPK1=540390
AMMECR1=2340601
AMMECR1L=4900605
ANAPC10=6840706
ANAPC1=730647
ANKLE1=110301
ANKLE1=4670554
ANKLE2=2360671
ANKRD37=240682
ANKRD6=4880465
ANP32AP1=5220279
AP1S2=1070192
AP1S2=940706
AP3M2=3420128
APEX1=3120309
APEX1=6510053
APOBEC3F=1410279
APOBEC3H=160292
ARAP2=3520438
ARHGAP17=160561
ARHGAP17=3170520
ARHGAP21=1260543
ARHGAP24=10239
ARHGAP24=130008
ARHGAP24=2260538
ARHGAP24=4290243
ARHGAP25=3850148
ARHGEF10=6900703
ARID5A=7200301
ARID5B=1410408
ARL2=3290739
ARL8B=130685
ARMC10P1=7000246
ARMCX2=3930201
ASB13=5050575
ASCC1=830528
ATAD5=6290070
ATF3=4780128
ATIC=1770546
ATP1A1=3370164
ATP1A1=4210095
ATP1A1=5570152
ATP5F1=4060326
ATP6V0A2=620092
ATP8B4=1820270
AUNIP=150129
AUTS2=1470762
AVL9=5700112
B4GALT5=2060047
BACH2=3060603
BACH2=7650440
BAG2=3190253
BASP1=2140121
BATF3=5900253
BATF=6220195
BAZ1A=940288
BBS7=2230112
BBS7=2850092
BCAS4=4290079
BCAS4=5560193
BCAT1=7650524
BCL11A=6100364
BCL11A=7330504
BCL2=3180494
BCL2=4150201
BCL2A1=7380477
BCL6=6280458
BCL7C=5260196
BCS1L=7100131
BDH1=5490593
BEND5=2140059
BEND5=4540398
BEX1=6480468
BEX2=4830674
BEX4=1110615
BHLHE40=2640735
BID=1190022
BID=1440037
BID=5270136
BIN1=5130440
BIN1=650553
BIRC2=4920707
BIRC2=840280
BIRC3=3060255
BIRC3=5080021
BIRC3=7210154
BLVRA=2940022
BLVRB=6620521
BPHL=1740487
BRD3=6660626
BRI3=6270095
BRI3P1=540601
BRIX1=1110722
BRIX1=2120445
BSPRY=5560050
BTF3=2650468
BTF3=7330630
BTG1=4730369
BYSL=4860356
BZW1=2070162
BZW1P2=7050132
BZW2=1440612
C10orf10=2900747
C15orf48=1110373
C17orf58=3440703
C17orf58=3450176
C17orf58=650168
C19orf48=2850630
C1QBP=7200392
C1orf162=7050719
C1orf198=1260576
C1orf228=1430634
C1orf35=5820500
C1orf43=3780411
C2orf76=3930386
C3orf14=6650079
C4orf46=4480121
C4orf46=4730397
C5orf30=3120037
C5orf34=1570221
C5orf34=770102
C6orf223=1570333
C8orf88=6510685
C9orf40=4810139
C9orf72=7570022
C9orf85=3310274
C9orf85=520050
CA2=2060674
CA2=870630
CABYR=6250131
CACYBPP2=2970561
CALD1=4230328
CAMK2D=1110364
CAMLG=6660092
CAMSAP1=1340411
CAMTA1=3930411
CAPG=3840367
CAPZB=4670167
CARD9=3710685
CARM1=460382
CARNMT1=6960524
CASZ1=2450047
CAVIN1=4850301
CAVIN3=7550307
CBLB=5270132
CBLN3=6620291
CBR3=5560543
CBS=1230047
CBX3P9=5960066
CCDC151=4260615
CCDC151=6130047
CCDC152=5810079
CCDC25=2000288
CCDC28B=2630102
CCDC28B=6200561
CCDC34=3450408
CCDC3=780341
CCDC43=5550187
CCDC50=70603
CCDC58=3610300
CCDC59=1780730
CCDC6=7330435
CCDC86=650300
CCL17=6290088
CCL1=1030204
CCL22=2480092
CCL2=1030333
CCL3=6590682
CCL3L1=4250053
CCL3L1=610524
CCL3L1=6660288
CCL3L3=2810010
CCL4L1=2970575
CCL4L2=3520102
CCNB1=4590040
CCNB1IP1=510114
CCNB1IP1=6450397
CCND3=6380370
CCNG2=5360672
CCR7=5390246
CCSER2=2190224
CCT2=7100288
CCT3=5270717
CCT6A=2600630
CCT6A=5820392
CCT6P1=5420053
CCT7=4290358
CCT7=5270500
CCT7=7160719
CCT8=3520156
CCZ1=3420491
CCZ1B=3310136
CCZ1B=6760670
CD151=6330474
CD19=7210136
CD1A=870156
CD200=7330452
CD22=1010754
CD40=3370138
CD40=6420520
CD55=830274
CD58=3610035
CD58=5900594
CD69=2710575
CD69=6900634
CD70=4220068
CD72=4200546
CD80=5390239
CD82=2340768
CD83=5050162
CD83=6620026
CD86=4040022
CD86=4210465
CDC14A=6590475
CDC42EP5=3370730
CDCA4=7610494
CDCA7=2070520
CDK2AP1=5260541
CDK4=7380110
CDK5R1=2750280
CDK5R1=3930594
CDK7=5420437
CDKN2D=7050326
CEACAM1=5700753
CEBPZ=4010131
CELF1=7040341
CELSR3=6350437
CENPH=7380711
CENPK=5700086
CENPQ=2350630
CENPV=1030026
CENPV=10722
CEP112=6400161
CEP290=4780112
CEPT1=2190730
CEPT1=5870403
CETP=5420646
CFAP36=990114
CFDP1=6200494
CHAF1B=4610731
CHCHD3=6620626
CHCHD4=3850292
CHCHD6=450072
CHD1=2350176
CHEK1=7200270
CHI3L2=4830202
CHI3L2=610598
CHIC2=3130576
CISD1=20392
CISD1=6220441
CISH=4920064
CKB=4150066
CLCF1=5290397
CLCNKA=5820195
CLDN12=1070133
CLECL1=6370414
CLNS1A=1070639
CLTA=4390327
CLTA=6380128
CMAS=2140379
CMAS=6380608
CMC1=4810543
CMC2=6400025
CMSS1=3610372
CMSS1=520224
CNIH4=6400332
CNN3=4640743
CNPPD1=1170056
COL4A3BP=2630053
COL4A3BP=4120707
COL8A2=70196
COL9A2=6380040
COLGALT1=7380279
COPG2=2030386
COPRS=3390477
COQ2=5720128
COTL1=1070678
CPNE8=1470386
CPNE8=580592
CPSF3=5720564
CR2=1030450
CR2=4810292
CRTC2=4260187
CRYAB=6110079
CS=2140408
CS=6380333
CSE1L=5130674
CSF1R=1070014
CSF2=2750196
CSNK2A2=6110187
CSTF2=6280079
CSTF3=3420253
CSTF3=650598
CTDP1=6620433
CTPS1=6370273
CTPS2=2000064
CTSZ=4220259
CUEDC2=7040037
CUL1=70601
CUL4A=2640487
CWC27=6350743
CXCL10=6270553
CXCL16=6280332
CXCL9=5570278
CXCR5=3890400
CXCR5=5290647
CYB5A=2140154
CYB5A=5810414
CYB5R2=2940050
CYBRD1=2370300
CYBRD1=2450465
CYCSP52=3840040
CYCSP55=3890008
CYFIP1=4200343
CYFIP1=6420239
CYP1B1=2120053
DACT3=1990196
DAD1P1=2350154
DBI=2480338
DBNDD2=6420168
DCAF17=2230653
DCTD=2480612
DCTD=4670519
DCTPP1=4210192
DCTPP1=7650435
DCUN1D4=4120754
DCUN1D5=2680113
DCUN1D5=3440487
DDB2=2000482
DDIT4=3190148
DDIT4L=380019
DDX10=3930553
DDX21=2750719
DDX28=1300037
DDX31=1820133
DDX47=3940379
DDX47=4040672
DDX50=430577
DDX56=7380653
DDX60=7610053
DECR2=380148
DEK=4480180
DENND2D=1500703
DENND4A=6420184
DENND4C=2640240
DENND5A=2070373
DENND5A=2640408
DFFA=2750639
DFNA5=580403
DHRS3=7040670
DHRS4=1340274
DHRS4=5560307
DHRS4L1=3990521
DHRS4L2=1070414
DHRS9=4490079
DHX15=2900735
DHX30=1340193
DHX40=5670349
DIAPH2=5270181
DIMT1=1110114
DKC1=6980327
DLD=1260195
DLL3=4210382
DMD=3870598
DMD=6290129
DNAAF5=5290037
DNAJA1=1980632
DNAJA2=4050609
DNAJA4=6480091
DNAJB6=5860315
DNM1L=3890632
DNPEP=5570754
DNPH1=7210484
DPH5=3890066
DPH5=4290010
DPYSL4=50309
DR1=4890706
DSE=7210170
DUS4L=2470270
DUSP10=10259
DUSP10=3780707
DUSP10=4830315
DUSP1=6860377
DUSP2=6960687
DUSP3=6560156
DUSP4=2650041
DUT=6280242
DUT=6330494
DYNLT3=7330044
EBF1=1110592
EBI3=2810767
ECD=7330551
ECHDC3=5220612
EEA1=5420195
EED=5490253
EED=5700743
EEF1A1=3360504
EEF1AKMT1=3450739
EEF1E1=50301
EEF2KMT=580026
EEF2KMT=6480379
EFL1=3780403
EFL1=6520079
EGLN2=7650653
EGR2=6020255
EHBP1=7650309
EHD4=6400647
EIF1=3710544
EIF2AK2=2120079
EIF2D=5340414
EIF3D=5050669
EIF4A1=3400403
EIF4A1P4=3060086
EIF5A=1850414
EIF5B=7330047
ELL3=2000102
ELMSAN1=5890468
ELMSAN1=6370201
ELOVL6=5670040
ELP2=4280129
EMG1=4850091
EMILIN2=1190142
ENO3=1240300
ENOPH1=5890102
ENPP5=540465
EPB41L2=7200167
EPB41L4A-AS1=150441
EPB41L4A-AS1=4070376
EPHX1=6900563
EPOP=6250427
EPSTI1=5700725
ERCC-00002=1990022
ERCC-00002=2230082
ERCC-00002=2600494
ERCC-00002=2760309
ERCC-00002=3130358
ERCC-00002=3140273
ERCC-00002=3420356
ERCC-00002=3520168
ERCC-00002=360291
ERCC-00002=3870025
ERCC-00002=4280040
ERCC-00002=5090221
ERCC-00002=5560544
ERCC-00002=5670270
ERCC-00002=5720768
ERCC-00002=6520100
ERCC-00002=6550386
ERCC-00002=6660543
ERCC-00002=6860240
ERCC-00002=6940605
ERCC-00002=7000193
ERCC-00002=870551
ERCC6L2=2510768
ERF=610678
ESAM=3800402
ESD=2680471
ESD=7160678
ETF1=3170181
ETV5=770746
EWSR1=4890397
EXO1=1770646
EXO1=2690458
EXOSC10=4890463
EXOSC3=1450131
EXOSC3=6130196
EXOSC5=2810241
EXOSC6=6330025
EXOSC9=3520070
EXOSC9=6220142
EXTL2=2630215
EZH2=4180524
EZH2=60639
F5=7610767
FABP5=4150048
FABP5=5260047
FABP5P1=830682
FABP5P2=4540475
FABP5P2=580358
FABP5P9=990717
FAH=4060471
FAHD1=450161
FAHD1=650563
FAIM=150747
FAIM=6110575
FAM102B=5490184
FAM117B=3120292
FAM117B=3140632
FAM129C=5870274
FAM161A=5870072
FAM210A=3450300
FAM212A=4200367
FAM213A=5960168
FAM216A=780240
FAM221A=1820286
FAM241A=4590167
FAM24B=2100209
FAM60CP=6510131
FAM72B=3440424
FAM81A=7000494
FAM86C1=670446
FAM86C2P=1070180
FAM86HP=3450037
FAM86MP=5870445
FAM89A=6280048
FAM92A=2970301
FANCB=6220736
FANCL=6760110
FARS2=5690279
FAS=3420026
FASTKD2=2750091
FAT1=4280100
FBRS=380402
FBXO11=290037
FBXO22=4880685
FBXO45=6220681
FBXO6=3800398
FCER2=830152
FERMT2=1820328
FERMT3=6060315
FEZ1=3290458
FGFBP2=10504
FGGY=2650164
FGGY=4480148
FHL1=4640446
FHL3=4210564
FIGNL1=5890593
FJX1=6270437
FKBP3=4150195
FKBP4=2100750
FLNB=5220767
FNBP1=5270435
FNBP1L=4560092
FNTA=6550341
FOS=4280017
FOSB=7160239
FOXC1=2760079
FSCN1=4560328
FUNDC1=4260192
FZD9=6200132
G0S2=6180427
GADD45B=4920110
GALE=6980162
GALNT12=4880544
GAPDHP61=5270541
GAR1=1010544
GAR1=1340647
GART=20544
GART=3780435
GAS7=1070435
GBE1=6280176
GBP1=2190148
GBP1=6840035
GBP4=1980524
GCH1=240053
GCNT1=870600
GDI2=6180538
GEMIN2=7040609
GFI1=4120379
GFM1=3440195
GGCT=3780056
GGCT=620187
GGNBP2=4900639
GGPS1=1260520
GINS2=6020735
GK=4150369
GK=940274
GLIPR2=830278
GLMN=7570240
GLO1=6770619
GLOD4=5910543
GLRX3=4230189
GLRX3=580129
GLYATL2=270170
GMPS=2480630
GMPSP1=5810465
GNA15=5670424
GNG10=450348
GNG10=6370717
GNG11=1580025
GNG2=2190020
GNG8=2490019
GNPDA1=2600059
GON7=610523
GPATCH4=1580341
GPATCH4=1820544
GPN3=6980736
GPR137B=1240392
GPR18=4120224
GPR65=6550273
GPR68=5270674
GPSM1=6280100
GPX4=2600382
GPX4=6520128
GRAMD1B=6220739
GRAMD2B=4890451
GRAP=5270544
GRB2=940039
GRHPR=7650615
GRINA=70070
GRN=6840184
GRPEL1=1510468
GRPEL2=5080487
GRSF1=1230358
GSAP=2340301
GSTA12P=7210392
GSTO1=4900070
GTF2F2=2360184
GTF2H2=6760044
GTF3C3=3830156
GTPBP4=1090437
GUF1=5890338
H1F0=630278
HABP4=6510689
HAGHL=6900431
HAPLN3=4900086
HBQ1=4040170
HCP5=780600
HDAC9=2480605
HDGFL3=3460296
HEATR1=3460242
HEBP1=360689
HECTD2=6250082
HELLS=7040161
HES4=5260070
HIBADH=2480136
HILPDA=7320441
HIST1H2AB=5720521
HIVEP1=4670500
HK1=1660196
HK2=7150661
HLX=1050309
HMGA1=7400286
HMHB1=730719
HMSD=6650553
HNRNPA1P10=7320424
HNRNPA1P22=6280273
HNRNPA1P33=5390500
HNRNPA1P35=6110673
HNRNPA1P39=1170500
HNRNPA1P4=1820093
HNRNPA1P53=1990328
HNRNPA1P6=1710228
HNRNPA3P1=3830709
HNRNPDL=6860678
HOPX=3850246
HOXA5=6620437
HOXB8=870524
HOXC8=4640059
HPDL=6480026
HPF1=4780215
HPRT1=6400270
HPRT1=7610286
HSDL2=1340128
HSF5=4220343
HSP90AA1=3390544
HSP90AB1=4830100
HSPA1B=3850433
HSPA2=6270274
HSPA4=430142
HSPA4=5090368
HSPA8=2650619
HSPA8=430672
HSPA8P5=4850136
HSPA9=430630
HSPB1=7200608
HSPB1P1=5420474
HSPD1=6960072
HSPD1=70605
HSPD1P1=4850059
HSPD1P4=7320296
HSPD1P5=1510484
HSPD1P5=7100376
HSPE1=110110
HSPH1=160598
HTATIP2=4670575
HUWE1=6980332
HVCN1=3460239
HVCN1=3800735
HYAL3=2680202
IAH1=1300743
IARS2=2340731
ICAM1=130044
IDH3B=510228
IDI1=2640670
IDO1=380259
IDO1=5570711
IER3=1190367
IER5=650241
IFI44=2570300
IFI44L=3870338
IFIH1=4570441
IFIT2=2600747
IFITM3=6650242
IFNG=630725
IFNGR1=2470358
IFT74=3170722
IGF2BP2=7040709
IGF2BP3=1770243
IGFBP4=7510414
IGSF3=2900674
IL12RB2=3930019
IL13RA1=1260341
IL18R1=1570367
IL18RAP=6520180
IL1A=1980672
IL24=4290201
IL27RA=4250735
IL2RA=130021
IL4I1=540670
IL6=4040576
ILDR1=2680241
ILK=5720487
IMMP2L=5870487
IMPDH2=4590026
INF2=3060646
ING2=6960382
INHBE=2100762
INTS13=6400082
INTS6=1820341
IPO11=6770202
IPO7=5720538
IPO7P2=4010484
IQCG=70551
IRAK1BP1=4040382
IRAK1BP1=5810224
IRAK3=2360719
IRF2BP2=3290224
IRF2BPL=5290626
IRF8=150072
ISYNA1=520014
ITGA5=6330338
ITGAM=1710070
ITK=7560632
ITPA=360445
IWS1=4070289
IZUMO4=2000075
JADE2=770411
JADE3=2630189
JAK2=3940189
JAM2=840278
JAZF1=3520463
JUNB=7550500
JUND=620280
JUP=4880370
KARS=5340291
KCNG1=1400427
KCNN4=3610730
KDSR=1740242
KHDRBS1=2570110
KIAA1147=1050082
KIAA1147=990044
KIF18A=2470035
KIF1BP=5420110
KIF21A=1660593
KIF2A=6550209
KIF5C=2570402
KISS1R=4120131
KLF6=360110
KLF6=4040097
KLF9=3390292
KLHL18=4050239
KLHL29=4590327
KLHL29=510703
KNOP1=4760113
KNSTRN=6270452
KPNA4=2850128
KRAS=2470050
KYAT3=770630
KYNU=3460685
KYNU=7040142
L3MBTL2=450670
L3MBTL3=770128
LACTB=1570669
LACTB=460373
LACTB=5900524
LAG3=2680189
LANCL1=2450612
LANCL1=4150138
LAP3=3290292
LAP3P2=4780044
LAPTM4B=580132
LARS2=4280767
LBH=2810246
LBH=6940164
LBH=840369
LCK=130161
LCLAT1=2120148
LCLAT1=6520369
LCLAT1=7040546
LCP1=6350161
LFNG=6620392
LGALSL=1740435
LIAS=3710189
LIAS=5910397
LINC00158=610537
LINC00158=6510039
LINC00623=4040653
LINC01160=4040577
LMNA=2630768
LMNA=6020424
LMNB1=3420593
LOC100127982=6480367
LOC100128086=2320743
LOC100128221=5360139
LOC100128585=6660687
LOC100128689=7380133
LOC100129144=5360564
LOC100129585=6100626
LOC100130308=4540181
LOC100130458=840722
LOC100130511=130706
LOC100130633=1110707
LOC100131330=3710070
LOC100131336=1850050
LOC100132139=2230612
LOC100132528=4760754
LOC100132797=3830139
LOC100132804=3130309
LOC100133609=780672
LOC143666=2600136
LOC283340=4890128
LOC286208=3180468
LOC339192=1230026
LOC374443=4010681
LOC387820=6580189
LOC387825=2230767
LOC390557=6270193
LOC400455=7000228
LOC402221=2340739
LOC403323=1770148
LOC440731=4010270
LOC441408=4390504
LOC441506=2370192
LOC442597=2710121
LOC642031=6770091
LOC642590=5690291
LOC642590=5690397
LOC642817=1230022
LOC644436=520703
LOC644615=1110450
LOC645515=830097
LOC646197=110195
LOC646347=7510209
LOC646836=3310521
LOC647150=630360
LOC647150=650189
LOC648405=6280156
LOC649553=1980239
LOC649821=6290592
LOC650152=5420136
LOC650369=1690465
LOC650518=7650528
LOC651575=7040131
LOC651697=6760494
LOC652324=5360168
LOC652595=730689
LOC652864=770437
LOC653377=5890368
LOC653506=2030132
LOC653631=2070437
LOC653778=830639
LOC653874=7330301
LOC653881=3610309
LOC654244=3190070
LOC654780=1090348
LOC727803=5290546
LOC727820=460142
LOC728060=3610451
LOC728069=5560279
LOC728739=6350048
LOC728835=6560201
LOC729964=840048
LOC729985=5360592
LOC730278=6770601
LOC730323=430048
LOC730525=730709
LOC730996=2750088
LOC730996=2970577
LOC732007=6130446
LOX=3940017
LOXL3=7200706
LPP=6350711
LRPPRC=6380064
LRRC26=2140541
LRRC32=1400592
LRRC34=5290519
LRRC40=5220072
LRRFIP2=4150438
LST1=1470593
LST1=4280435
LST1=650112
LTA=1030743
LTBP3=3520093
LTV1=1230296
LY86=6840408
LYAR=5310369
LYAR=6220148
LYN=7320551
LYPLAL1=2900035
LYPLAL1=4730224
LYRM4=1240487
LYRM7=3850445
LYRM7=5900133
LYSMD2=770538
LYST=610601
LYST=7050711
MAD2L2=2510278
MAGEE1=2760689
MAGOH=1450156
MAK16=3060397
MAK=5290100
MALSU1=4670100
MAP1S=150148
MAP3K20=3360431
MAP3K6=5080471
MAP3K8=1470215
MAP4K4=4860343
MARC2=2140167
MARCH1=2000386
MARCH1=4610113
MARCH3=4670255
MARCH3=6760167
MARCKSL1=6770242
MATK=5670605
MCCC1=6420632
MCM2=6770408
MCM4=2630711
MCM8=1190037
MCOLN2=5490068
ME3=3800279
MEMO1P2=670184
METAP1=4070168
METAP2=4260520
METRNL=4150689
METTL1=1990358
METTL1=650348
METTL6=1980470
MFSD10=3870577
MGME1=5960736
MGST3=7160400
MIR155HG=5860722
MIR17HG=4200022
MITD1=5050255
MLLT10=6510600
MLLT11=2630474
MMP10=150180
MMP7=2350537
MMP7=3800088
MNAT1=2060564
MND1=3870372
MND1=7550730
MNDA=6290270
MNS1=1090338
MOB3B=940630
MOK=1470348
MOSPD2=1240072
MOV10=6580484
MOXD1=3310520
MPP6=3370280
MRAP=1070010
MRFAP1=2340372
MRM3=5560112
MRPL10=6180154
MRPL11=1050187
MRPL13=4210239
MRPL19=2680541
MRPL1=2680435
MRPL27=2060612
MRPL32=4480327
MRPL39=6940025
MRPL45=3710719
MRPL45=7570315
MRPL50=2060152
MRPS17=2690400
MRPS18B=5340138
MRPS23=2680754
MRPS28=6450647
MRPS2=5080347
MRPS30=7200670
MRPS35=7380270
MRPS9=4830731
MRRF=3390577
MS4A1=1190519
MSANTD3=5260538
MSH6=870148
MTA1=1690521
MTA3=2710471
MTAP=2600291
MTBP=6040079
MTCP1=990615
MTERF3=4610411
MTERF3=5050037
MTHFD1=1660270
MTHFD1L=6290437
MTHFS=6560066
MTMR14=1260373
MTMR14=2470068
MTMR14=4220121
MTMR4=2120068
MTPAP=1660451
MTSS1=1510121
MTSS1=3170300
MTURN=1740458
MTX2=2480044
MX2=5490470
MYB=7380670
MYBPC2=5270100
MYC=6270646
MYC=6550600
MYCBP2=6650451
MYH6=1500349
MYO1B=5720598
MYO5C=1980246
MYO9A=1690288
MYOF=3170273
MYOF=4670592
MYOF=6510707
MZT1=1660181
MZT1=60369
NAA15=3140524
NAA20=1570414
NAA20=6380082
NAA25=2360601
NAB1=6250040
NAE1=4010243
NAE1=6510619
NAMPT=2230379
NAMPT=3060523
NAP1L1=3460167
NAP1L1=6590484
NAP1L5=6860400
NAPSA=2100296
NAPSB=2570176
NAPSB=3290259
NARS2=5860592
NAT10=1170554
NBL1=5090156
NCK2=4230021
NCL=2600035
NCOA1=160411
NCR3=3800019
NDFIP2=1030364
NDUFA10=6040291
NDUFAF6=6480202
NECTIN2=4890707
NEIL2=3180019
NEK6=5860463
NELFCD=4390288
NELFCD=6250017
NEXN=2750187
NFATC1=3800253
NFATC1=940725
NFE2L2=2450064
NFE2L3=5820035
NFIB=5960133
NFIX=5720129
NFKB1=7400626
NFKB2=1710504
NFKB2=3310615
NFKBIA=4280113
NFKBIB=2360537
NFKBIE=540139
NFKBIZ=2470348
NIFK=1090327
NIN=1430376
NIN=5310717
NINJ1=7380706
NIPAL4=730484
NIPSNAP1=5490131
NIPSNAP2=270376
NIT2=3830273
NKD2=7210647
NKG7=2450427
NKRF=7550441
NKX3-1=1110632
NMD3=4010048
NMD3=5360204
NME1=3060440
NMI=4050554
NMNAT3=6200382
NMT2=3930382
NOB1=1430544
NOCT=460484
NOL11=2630161
NOLC1=5960132
NOP14=2760377
NOP14=5560121
NOP16=380370
NOP16=4780561
NOP2=1010630
NOP2=540221
NOP2=6960538
NOP56=5550220
NOP58=2190189
NPEPPS=670332
NPM1P25=160091
NPM1P28=840577
NPM1P34=990242
NPM1P42=770209
NPM1P46=2900414
NPM1P46=6580292
NPM3=1050619
NPW=270563
NR2C2AP=3060563
NR4A2=6400364
NR4A2=650639
NRROS=5220678
NSMCE1=2940020
NSMF=3140193
NSUN2=3450093
NSUN4=3120653
NSUN6=6220372
NT5DC3=6330348
NTNG1=6940053
NTPCR=3460056
NUB1=6200672
NUDCD1=3360139
NUDT15=3450370
NUDT16P1=1190167
NUDT21=3170446
NUDT7=4120768
NUP107=3990131
NUP153=3840131
NUP155=6060685
NUP160=5050670
NUP35=2100452
NUP35=4850521
NUP62=2510279
NUP62=4200068
NUP88=3800678
NUP93=5310068
NUPL2=1580735
OAS3=990768
OGFOD1=2510731
OPN3=780021
ORC2=6620475
OSGEPL1=3840747
OSGIN2=2070309
OTUD1=7200561
OXNAD1=3060278
P2RY11=3930379
P4HTM=7000202
PA2G4=5270280
PAICS=4050639
PAICS=6420424
PAIP2=240725
PANK1=6620133
PAQR7=4150017
PAQR8=2070451
PARP11=1050687
PARP12=2340072
PARP14=4150692
PARP3=1470598
PARP3=6130615
PARP8=6330341
PARVB=1820386
PASK=2140382
PASK=4150100
PATE3=2650170
PATL1=5310427
PAWR=6840546
PAXX=4180445
PBK=3420554
PBRM1=620338
PBX3=2470634
PCBD1=3140021
PCBD1=4860184
PCBP2P2=4850021
PCGF6=1780437
PCM1=1440259
PCM1=6180022
PCNA=6900079
PDCD10=20706
PDCD10=6420324
PDCD10=6840274
PDCD1=6280170
PDCD5=1240685
PDCD6=3130615
PDCL3=3870646
PDCL3=460750
PDGFA=1170653
PDHX=7050706
PDLIM7=4560164
PDSS1=3120086
PDSS1=430192
PEA15=3610228
PELI2=3840491
PELP1=3310041
PERP=4040754
PEX11A=6280685
PEX5=6650189
PFAS=3840092
PFDN4=7200471
PFDN6=780475
PFKM=7100072
PFN1=2850402
PGAM1=3940592
PGAM4=5890500
PGAM4=6110168
PGD=2900594
PGK2=6860328
PGM2=4830504
PHB2=4060722
PHBP11=2710088
PHBP3=4220240
PHF11=1510196
PHF14=2640180
PHF14=6940386
PHF5A=130037
PHYH=5860187
PIBF1=6370707
PIGA=6650687
PIGR=50600
PIGV=2070279
PIK3AP1=5220189
PIK3CD=3360717
PIM3=2190452
PIP5K1B=5720066
PISD=1440278
PKIG=2120463
PKIG=6270088
PLA1A=3400307
PLA2G4C=1990672
PLAGL1=1190521
PLAGL1=670603
PLAUR=6220671
PLAUR=730528
PLCG1=2260131
PLEK=4810020
PLEKHF2=2190634
PLGRKT=6520661
PLPP1=4490739
PLPP3=7050575
PLRG1=1470082
PLS3=2710730
PLSCR1=3890609
PMAIP1=2750367
PMAIP1=6020598
PMP22=7560138
PNKD=4730349
PNMA2=4590619
PNP=6840075
PNRC2=360280
POGK=6220368
POLB=6380338
POLR1C=1010653
POLR1C=5700167
POLR1D=1090687
POLR1E=4040504
POLR1E=6480064
POLR2B=3130632
POLR2H=1240221
POLR3F=610019
POLR3G=3400037
PON2=3140390
PON2=7150167
POP5=4560528
POTEKP=4880646
PPARG=830019
PPIA=1850035
PPM1M=7150253
PPME1=830411
PPP1R14B=5290097
PPP1R14BP2=3440064
PPP1R15A=1340600
PPP2R2A=3710594
PPRC1=7160100
PPTC7=1090546
PRAG1=2640441
PRAG1=3370242
PRDX1=6250280
PRDX6=7550343
PRELID1P1=7570156
PRELID3A=1110088
PRELID3A=6980544
PRKAR1B=830463
PRKCH=3290731
PRKCQ-AS1=4560088
PRMT1=3460669
PRMT1=6400138
PRMT3=6760133
PRMT6=3890187
PRMT6=7200707
PRPF19=7050189
PRPS1=4780521
PRR7=60653
PRRT3=4070180
PSIP1=5310747
PSMA4=4040711
PSMA6=5080326
PSMA6=7040470
PSMB5=510315
PSMB8=3420632
PSMC6=6100762
PSMD12=7210373
PSMD6=5810070
PSMG1=1010168
PSMG1=2450136
PSMG4=1240521
PSTPIP2=4290368
PTBP2=7150154
PTCD2=5310324
PTGER4=2940438
PTGR1=2570332
PTGR1=6450440
PTGS1=1070450
PTK2=450253
PTMS=7330379
PTP4A2=2320189
PTPN12=3140364
PTPN12=3990136
PTPN6=6400465
PTPRK=6280201
PTRH1=6370044
PTRH2=4900575
PUF60=5050082
PUM3=1500603
PUS7=3940615
PWP1=2710475
PYGL=2760427
QTRT2=2490204
RAB10=5860279
RAB11FIP1=4050102
RAB11FIP1=6130156
RAB13=4390487
RAB21=1770661
RAB38=2600070
RAB3GAP2=5700273
RAB3IP=1990390
RAB7A=4730685
RAB8B=1740497
RAB9A=2940451
RABEPK=460519
RABGAP1L=360221
RABGGTB=2600538
RAC1=630204
RAD23A=3520095
RAD51B=6480152
RAD51B=7400309
RAD54B=3190349
RAD54L=1980291
RAI14=6370187
RALA=2810382
RALB=940753
RANBP1=7000735
RANP6=10152
RANP6=520427
RARA=7050600
RASSF2=1980059
RASSF4=10639
RBBP9=4730044
RBBP9=6660259
RBM17=10612
RBM7=1340202
RBMS1=2060600
RBMS1=2470520
RBMS1=4150639
RBMXP3=5700681
RCAN1=620239
RCL1=5340142
RCN1=1500168
RDX=6110291
RECQL=3890750
REL=1030441
REL=2230592
RELB=730440
RENBP=5810678
RETREG1=6420309
RFC2=4390162
RFC3=1780463
RFC4=2030315
RFC4=7210435
RGCC=160242
RGS10=3830092
RGS16=1030102
RGS1=4490176
RGS2=3400019
RHOC=4250327
RHOC=4390619
RHOF=2260148
RHOG=4010753
RHPN2=5960475
RIF1=1660646
RILPL1=5220309
RILPL2=1660286
RIMKLB=1940056
RINL=2900474
RIOK1=60500
RIPK2=4150520
RIPOR1=6480092
RMI2=4540072
RNF135=2630376
RNF138=870563
RNF144B=70630
RNF219=6980286
RNF44=2690315
RNF8=6840523
RNY1=1010450
RPAIN=770164
RPE=1940608
RPF2=2350368
RPF2P1=6760600
RPL22=7380689
RPL23AP7=5910041
RPL29=2350465
RPL29=2450167
RPL34=2490379
RPL36=3290446
RPL36P14=150750
RPL37A=4180110
RPL41=1240523
RPL6=2630561
RPL6=4890615
RPP40=160204
RPS15=6290609
RPS2P9=3610215
RPS3P3=4880195
RPS7=2690608
RPS7=6330647
RPSAP19=2450301
RPSAP29=5900373
RPSAP46=2120164
RPSAP47=3180131
RPUSD4=2100608
RRAD=5570520
RRAGD=6480209
RRAS2=620546
RRAS2=6350239
RRP15=4900484
RSBN1=6370215
RSL1D1=5490008
RSPH3=2650678
RUNX3=1440564
RUSC1=670376
RUVBL1=1780070
RUVBL1=4900465
RYK=1090523
S100A11=110682
S100A6=2810315
SAAL1=5860707
SACS=7510379
SAV1=2070025
SCCPDH=4490220
SCIMP=5890678
SCML1=1430152
SCO1=3450563
SCO2=7510537
SCOC=4040482
SDCCAG3=7040553
SDHAF4=2570068
SDHC=6200241
SEH1L=1580286
SEH1L=6760504
SELENON=1780402
SEMA7A=5870239
SERBP1=4210754
SERPINB1=3190112
SERPINB6=4220504
SERPINE2=5080192
SERTAD2=2070367
SESN1=1240553
SESN3=2480192
SET=4230224
SETMAR=7610097
SETP14=3060148
SETP14=3190450
SFT2D2=4830437
SGPP2=2120612
SH2B3=6560301
SH2D2A=3460142
SH3KBP1=3450059
SHQ1=240358
SIAH1=7570537
SIGLEC14=1400593
SIGMAR1=2940528
SIGMAR1=4050438
SIGMAR1=50553
SINHCAF=2940403
SINHCAF=6940343
SIRPA=1940129
SIRT5=1580224
SLAMF1=5810136
SLC15A3=4220044
SLC15A4=160279
SLC16A9=6290161
SLC24A1=4180689
SLC25A13=2320400
SLC25A19=380014
SLC25A24=7510681
SLC25A26=6860437
SLC25A43=1850021
SLC27A2=4670138
SLC29A2=20609
SLC2A1=4590370
SLC30A9=4220170
SLC35F2=3190685
SLC35F2=5720445
SLC39A1=5670368
SLC43A3=2600431
SLC43A3=4250670
SLC45A3=1340746
SLC8A3=7550301
SMAD4=1030289
SMAD7=4220767
SMAP2=3930390
SMARCC1=620458
SMG1=7560202
SMIM14=6900301
SMIM30=5570519
SMS=4490341
SMS=6020402
SNAP25=3440253
SNAPC5=7610326
SNHG12=3990500
SNHG15=6280725
SNHG1=5720278
SNHG3-RCC1=3710373
SNHG8=2060181
SNORA61=3990497
SNORA75=6590164
SNORD21=5340170
SNORD49A=1240324
SNORD4A=4490048
SNORD52=6840326
SNORD62B=4640279
SNORD65=1440072
SNORD80=630187
SNORD91A=3870156
SNORD99=1850273
SNRNP48=2350438
SNRPA1=5080605
SNRPB=4860243
SNRPD1=1510039
SNRPF=460114
SNTB1=3420739
SNU13=2360445
SNX10=3360634
SNX11=130446
SNX24=4200187
SNX2=5550736
SNX5=5270121
SNX5P2=4850445
SNX8=3930356
SOCS2=1690692
SOCS2=6770673
SOD1=5420367
SOD2=3420373
SOD2=3890326
SORBS3=3870301
SORD2P=5720470
SORD=2480280
SORL1=6940039
SP100=6650541
SP110=3840593
SP140=6400681
SP140=870193
SPAG16=5050717
SPATA5L1=7400619
SPECC1=4900593
SPIB=6620161
SPIRE1=5690246
SPR=1070228
SPRED1=5700707
SPRY1=3310692
SPRY1=6760669
SPRY2=6590575
SPRYD7=4010554
SQOR=6770707
SRC=5420592
SRFBP1=2260176
SRI=2900626
SRI=5860445
SRI=6770392
SRP9=520209
SRPK1=7050056
SSB=610435
SSBP1=1230044
ST13P18=510209
ST13P4=3610348
ST13P4=4050195
ST13P7=670551
ST6GALNAC3=1230524
STAG3=4390630
STAMBP=1740364
STAT3=2100484
STAT3=4250538
STAT3=5090619
STAT4=7320370
STAT5A=1940487
STAT6=1660397
STAU1=5670241
STAU1=5890349
STK26=2450152
STK26=3940286
STK38L=2760653
STK3=2510551
STOM=2060291
STRADB=2940075
STRADBP1=1770133
STRBP=5340692
STX11=60470
STX4=7380164
STX7=4780358
SUGT1=2480296
SUPT16H=780753
SUSD1=7560180
SWAP70=6200753
SYBU=2690411
SYPL1=1190452
SYPL1=3170360
SYT11=5910500
TADA2A=4200731
TAF15=4860463
TAF1A=6760685
TAF9=990474
TAF9B=610403
TAGAP=5360364
TAGAP=5890739
TAMM41=7000746
TARBP1=2230201
TATDN1=1110167
TATDN1=2750592
TBC1D19=20475
TBC1D4=7650669
TBCK=3940411
TBPL1=2470333
TBRG4=5810541
TBRG4=830341
TC2N=1850300
TCEA3=4050491
TCEAL1=2710278
TCEAL4=3890719
TCEAL4=4920487
TCP1=2750424
TCP1P3=6330343
TCTEX1D2=7150433
TCTN1=5700189
TDRD7=5310100
TEAD4=4040746
TENM4=520474
TESPA1=3830471
TEX9=7150725
TFAM=650326
TFB2M=5270296
TFB2M=990100
TFCP2=780427
TFRC=2940435
TGDS=1430762
TGFBR3=3190379
TGIF1=3140369
TGIF1=4260189
TGM2=2940446
THADA=1580719
THAP10=150274
THNSL1=5260520
THNSL2=3180719
THOP1=770672
TIAM2=7050612
TIGAR=2350762
TIMM23=3840446
TIMM23=4230050
TIMM23=520577
TIMM8A=3360156
TIMM9=4900209
TIMP2=6980541
TIPIN=6940348
TJP2=2470093
TJP2=3120615
TLCD1=1430681
TMCC2=3840156
TMCC3=3440400
TMEM123=4610102
TMEM126B=2750600
TMEM126B=6100324
TMEM131=4290382
TMEM131L=1010152
TMEM145=5490598
TMEM14C=3840167
TMEM150A=4780647
TMEM170B=4780491
TMEM2=3360112
TMEM5=5690358
TMEM64=6270600
TMEM69=1230397
TMEM97=3420541
TMPRSS6=2000129
TNF=2640301
TNFAIP2=2100400
TNFAIP3=3360681
TNFAIP8=4200196
TNFAIP8L3=5820474
TNFRSF10B=1710014
TNFRSF10B=2600463
TNFRSF4=650328
TNFRSF8=4850253
TNFRSF9=5670440
TNFSF12=1090747
TNFSF14=610113
TNFSF4=2710349
TNFSF4=5690398
TNFSF9=5420441
TNIP1=2680100
TNIP3=4830471
TOE1=630673
TOMM20=3460121
TOMM20=6290681
TOMM40=1740494
TOP1MT=4220239
TOPORS=4810440
TP53BP2=150095
TP63=1770156
TPM2=160370
TPM2=3390128
TPRG1=6860632
TPT1P6=3400762
TRAF1=4570768
TRAF5=3780228
TRAF5=7610598
TRAP1=4670092
TRIB3=1990630
TRIM22=5960747
TRIM6=6040653
TRIM7=6330397
TRIP10=430431
TRIT1=7210092
TRMT10C=2600079
TRMT11=6650176
TRMT12=2510707
TRMT1=7650278
TRMT61B=2490170
TRMT6=4060280
TRNT1=4810326
TRPC1=4180008
TSC22D1=2450639
TSC22D1=5260754
TSEN2=6900176
TSHZ1=1780300
TSPAN3=4490615
TSPAN5=4900168
TSPYL5=770132
TSTD1=7100471
TTC26=1580400
TTC27=3290044
TTC32=5670114
TTC4=3060347
TTF1=1340114
TTL=7320386
TUBA1A=4490577
TUBA3D=3930132
TUBAP2=1740673
TUBB2B=7050543
TUBB6=1570092
TUBB=6580474
TUBE1=6380673
TUFM=6370097
TUSC3=3190474
TWF2=5340132
TWISTNB=5570343
TYMP=2350504
TYSND1=1940288
UBAC2=6580521
UBB=4860286
UBD=6420605
UBE2E1=2060465
UBE2E1=4050070
UBE2L6=2070170
UBE2Z=4860458
UBL5=1440551
UBXN1=6290068
UCK2=620725
UGCG=3800647
UHRF1=2940110
UHRF1BP1L=5700719
ULBP1=2970128
UNC119=2940681
UNG=3610750
UNQ6494=4540086
UPF3B=4640239
UPF3B=780743
UPP1=7570673
URB2=1580433
URI1=2600040
UROD=4760020
USP10=1740139
USP12=2360521
USP47=7650343
UST=7380338
UTP14A=1400008
UTP15=1770195
UTP18=4860142
UTP4=4200162
UTP6=2710196
UVRAG=1570220
VASP=2320356
VCL=70592
VDAC1=4590372
VEGFB=5890288
VPS26A=1580035
VPS37A=2850747
VPS37C=6510528
VPS37D=630259
VRK2=6550020
WARS=3710068
WARS=4860224
WBP4=5700592
WDFY4=1450292
WDHD1=4150360
WDR12=2350068
WDR12=5270315
WDR43=3130400
WDR48=2650110
WDR70=5960451
WDR74=2190537
WDR74=7380368
WDR75=6620670
WDR77=1110440
WDR91=7150367
WDSUB1=2650538
WDYHV1=5290187
WRAP53=2260630
WRN=5720433
XPO1=5690333
XPO6=6420189
XYLT2=6250465
YARS2=4570333
YEATS4=3370747
YRDC=3440224
ZBTB20=3440189
ZBTB32=7560273
ZC3H12C=380672
ZC3H8=6270594
ZCCHC7=4900193
ZEB2=5050441
ZFAS1=2480064
ZFHX3=4050746
ZFP36L1=830164
ZMIZ2=7150541
ZMYM6=7550722
ZNF232=6980435
ZNF273=6040521
ZNF280C=770037
ZNF318=50193
ZNF318=7050040
ZNF415=6060066
ZNF485=670279
ZNF558=4070176
ZNF770=2070747
ZNF788=840725
ZNHIT3=6650561
ZNHIT6=150681
ZNHIT6=780259
ZPR1=7050561
ZSCAN18=6520280
ZUFSP=5290717

## Sheet: D06_1Hr_C1vsC3_DN
ERCC-00002=6280750

## Sheet: D06_1Hr_C1vsC3_UP
ANXA2R=7330523
CD69=2710575
CD69=6900634
DHX58=3930681
DUSP5=5390161
HELZ2=5960343
HERC5=5720482
HSPA1B=3850433
IFIT1=2000148
IFIT1=2690435
IFIT2=2600747
IFIT3=1500280
IFIT3=520408
IFIT3=6510170
IFIT5=4890327
IRF1=6250064
IRF7=1470382
IRF7=6400176
IRF9=2000022
ISG15=2100196
LOC100129334=6020367
MASTL=20521
MX1=1690066
OAS2=2230204
OASL=7650097
PML=10136
RBBP6=6900161
SAMD9=1240142
SAMD9L=3170136
SOCS1=1990300
SOCS3=4230102
STAT1=2570079
STAT2=130519
TNFSF10=870202
TRIM21=6560075
TRIM25=5260612
ZNFX1=3800487

## Sheet: D06_1Hr_C2vsC3_DN
ERCC-00002=6280750

## Sheet: D06_1Hr_C2vsC3_UP
ANXA2R=7330523
CD69=2710575
CD69=6900634
DHX58=3930681
DUSP5=5390161
HELZ2=5960343
HSPA1B=3850433
IFIT1=2000148
IFIT2=2600747
IFIT3=1500280
IFIT3=520408
IFIT3=6510170
IFIT5=4890327
IL10=6180093
IRF1=6250064
IRF7=1470382
IRF7=6400176
IRF9=2000022
ISG15=2100196
MX1=1690066
OAS2=2230204
OASL=7650097
PML=10136
RBBP6=6900161
SAMD9=1240142
SAMD9L=3170136
SOCS1=1990300
SOCS3=4230102
STAT1=2570079
TNFSF10=870202
TRIM21=6560075
ZNFX1=3800487

## Sheet: D06_3Hr_C1vsC2_DN
A4GALT=3610072
ANXA2R=7330523
ASCL2=7200435
BCAR3=4070053
BCOR=510576
BCOR=6760273
BHLHE40=2640735
CLIC3=5870136
CXCR4=1300280
DYRK2=2100743
DYRK2=6330553
DYRK2=6560523
ERCC-00002=1450504
ERCC-00002=6280750
ERCC-00002=6370228
FNBP1L=4560092
GPR132=5870692
IFIT3=6510170
IRAK2=3930750
KDM2B=1190246
LOC100129158=2570368
LYL1=3190288
NOTCH1=5080167
PMEPA1=240400
PTPN7=3610082
RBM38=3140750
RBM38=3420372
RGS16=1030102
RGS1=4490176
RPL18A=4570762
SKIL=5870609
SMAD7=3890709
SMAD7=4220767
SPSB1=7100382
STAG3L1=2070735
STAG3L2=3710711
STAG3L3=3440441
SYS1=5090097
TGIF1=4260189
TLR6=2600735
VSIR=6620292

## Sheet: D06_3Hr_C1vsC2_UP
ARID5B=1410408
ATP5B=4540021
CASP3=6330445
LDLR=1440736
RPS13=3120717
RPSA=1410537
SHISA2=7650523

## Sheet: D06_3Hr_C1vsC3_DN
A4GALT=3610072
ABCG1=6060377
ABLIM1=2570112
ADGRG5=7380273
AKTIP=4480338
BCAR3=4070053
BCOR=510576
BCOR=6760273
BHLHE40=2640735
BHLHE41=2900220
BMF=110280
BMF=7650209
BTG2=1010487
C2orf88=4900309
CCDC102A=1660681
CD44=360719
CDHR3=5220139
CERK=2230367
CHST15=7320041
CLIC3=5870136
CLIC5=6020132
CNR1=4010152
CTDSP2=650681
CXCR4=1300280
CXXC5=1010048
CXXC5=1050279
DBNDD2=6420168
DEDD2=3890521
DERL3=6270408
DYRK2=2100743
DYRK2=6330553
DYRK2=6560523
ERCC-00002=3060358
ERCC-00002=5340020
ERCC-00002=540747
ERCC-00002=6280750
ERCC-00002=6370228
F2RL3=6250139
FAM159A=2030360
FAM43A=1690630
FCRL4=3180156
FNBP1L=4560092
GFOD1=5720059
GLS=5570427
GPR132=5870692
GRAMD4=6380112
GRK5=3190239
HES6=610201
HNRNPA0=1660170
IL21R=10630
IRAK2=3930750
KDM2B=1190246
LFNG=6620392
LOC650803=4830068
LOC653506=2030132
LPIN1=6200670
LYL1=3190288
MBP=3780681
METRNL=4150689
MIDN=940291
MOB3A=10161
MXD4=3710647
MYADM=2970594
MYADM=2970730
NLRC3=3990050
NOTCH1=5080167
P2RY8=7100431
PFKFB3=4120053
PGM2L1=7210093
PHF13=3060022
PIK3IP1=5390730
PMEPA1=240400
PRNP=3170162
PTPN7=3610082
RALGDS=2140735
RASAL3=520273
RBM38=3140750
RBM38=3420372
REEP5=520324
RGCC=160242
RGS16=1030102
RGS19=730685
RIPOR1=6480092
RNF122=130605
RNF126=4280292
SH2B3=6560301
SKIL=5870609
SMAD7=3890709
SMAD7=4220767
SPATA2L=450673
SPSB1=7100382
STAG3L2=3710711
STAG3L3=3440441
SUN2=2640411
SYS1=5090097
TIGD5=520639
TLE3=6840047
TLR6=2600735
TRIM8=940435
TSC22D3=6350632
UPP1=7570673
USP3=6220477
VDR=5960440
VSIR=6620292
WNT5B=4850370
YPEL3=130750
YPEL5=2680097
ZNF586=1050626

## Sheet: D06_3Hr_C1vsC3_UP
ACSBG1=2480730
ADAR=2900450
ADAR=5490433
ADPRHL2=730010
ADPRM=6580129
AKAP2=2970162
ANKFY1=450300
ANKFY1=6220152
ANKIB1=2970672
ANKS1A=5390064
ANXA2R=7330523
APOL6=5550397
ARHGAP25=3850148
ARHGEF3=6250435
ATXN1L=4220133
AZI2=5490348
B3GNT2=380056
BACH2=7650440
BAG1=2060195
BAZ1A=940288
BBX=2370703
BCL2=3180494
BCL2=4150201
BPGM=3060682
BTG3=4920053
BTLA=2450494
BTN2A1=2570477
C19orf12=6370377
C19orf66=5220204
C21orf91=2450088
C21orf91=6770576
CARD16=2030170
CBWD3=5690168
CBWD5=510239
CBWD6=160239
CD24=610437
CD274=4900239
CD55=830274
CD69=2710575
CD69=6900634
CHMP5=4640703
CHMP5=6450326
CHMP5=7650347
CHST12=1710546
CLEC2D=3520129
CMAHP=4250634
CMAHP=5550066
CMPK2=2360348
CMTR1=2940059
CNOT4=1440356
CPEB2=4830382
CREBRF=6840491
CREBRF=6860228
CSNK1G1=940577
CTRL=6350131
CYP2J2=1570661
DCK=5290703
DDX58=4760703
DDX60=7610053
DDX60L=6510735
DENND5A=2640408
DHDH=6770630
DHX58=3930681
DNAJA1=1980632
DOPEY1=770441
DTX3L=770088
DYNLT1=6350634
E2F5=6650196
EHD4=6400647
EIF2AK2=2120079
ELF1=4010020
ENDOD1=2510039
ENPP2=2490152
ENPP2=840678
EPSTI1=5700725
ERCC-00002=20441
ERCC-00002=2120450
ERCC-00002=2970592
ERCC-00002=3990010
ERCC-00002=6380010
ERCC-00002=6940605
ERCC-00002=7610309
ERICH3=4780475
EXOSC9=6220142
FAM46A=3940133
FAM84B=60014
FAS=3420026
FBXO6=3800398
FEM1C=2000228
FLJ32255=5340278
GBP1=2190148
GBP1=6840035
GBP1P1=620403
GBP4=1980524
GBP5=1510364
GCH1=240053
GFI1=4120379
GLRX=4590228
GPBP1=6480315
GPR180=3180563
GRAMD2B=4890451
HAPLN3=4900086
HECTD1=7320066
HELB=7320132
HELZ2=5960343
HERC5=5720482
HERC6=6860482
HSH2D=6040647
HSPA1B=3850433
IFI16=3870594
IFI27=3990170
IFI35=2510220
IFI44=2570300
IFI44L=3870338
IFI6=1010246
IFI6=5090215
IFIH1=4570441
IFIT1=2000148
IFIT1=2690435
IFIT2=2600747
IFIT3=1500280
IFIT3=520408
IFIT3=6510170
IFIT5=4890327
IFITM1=5360156
IGF2BP3=1770243
IL15RA=940356
INPP1=6660315
INTS12=4860553
IRF1=6250064
IRF7=1470382
IRF7=6400176
IRF9=2000022
ISG15=2100196
ISG20=6330132
KBTBD2=4920372
KBTBD8=6370523
KCTD14=2940632
KIAA0040=1990446
KLF9=3390292
L3HYPDH=1300719
L3HYPDH=5820471
LACTB=1570669
LACTB=460373
LAMP3=7320546
LAP3=3290292
LAP3P2=4570164
LAP3P2=4780044
LDLR=1440736
LGALS9=5090632
LINC00623=4040653
LINS1=1010315
LMO4=5910523
LNPEP=2690544
LOC100128274=50075
LOC100130828=1580750
LOC146517=1110286
LOC728216=6860180
LOC729669=1410707
LOC729839=1940600
LRRC3=1010600
LY6E=4890270
LYSMD2=770538
MAK=5290100
MANEA=3060767
MANEA=3840181
MAP3K8=1470215
MASTL=20521
MASTL=580470
MCL1=7380100
MCOLN2=5490068
MFSD14A=270601
MICA=1430288
MICB=3170064
MLKL=4560541
MLLT6=4640392
MNDA=6290270
MOB3C=7560471
MORC3=240156
MOV10=6580484
MRPL17=6660270
MTX3=1430653
MX1=1690066
MX2=5490470
MYD88=4560576
MYH3=1070541
MYOF=3170273
N4BP1=2680561
NABP1=4260253
NBN=3610343
NCOA7=630091
NECAP1=2640114
NFKBIE=540139
NFKBIZ=2470348
NMI=4050554
NPC1=7570358
NT5C3A=3940520
NT5C3A=7000398
NUB1=6200672
NUP160=5050670
OAS1=1070767
OAS1=1090390
OAS1=7040035
OAS2=1570156
OAS2=2230204
OAS2=240722
OAS2=7320561
OAS3=10360
OAS3=990768
OASL=6280543
OASL=7650097
OGFR=6860382
OXR1=730291
PAPD4=10050
PAPD7=4730292
PARP10=2070059
PARP12=2340072
PARP14=4150692
PARP9=3140707
PARP9=5700735
PELI1=3450092
PGAP1=2640653
PHACTR4=1940064
PHF11=1510196
PHF11=6100521
PI4K2B=4180403
PI4K2B=770047
PLEKHG7=3460632
PLSCR1=3890609
PMAIP1=2750367
PMAIP1=6020598
PML=10136
PNP=6840075
PNPT1=4060050
PPM1K=130201
PPM1K=7160593
PPP2R2A=3710594
PRICKLE1=1770224
PRKAG2=1050196
PRKAG2=3120279
RAD9A=2370102
RBBP6=6900161
RBCK1=2510523
RBCK1=5820753
RBM11=7210278
RBM43=7560296
RDH14=7040220
RERE=10008
RERE=1230347
RFPL3S=1240731
RFX5=2650370
RGL1=3180039
RHOT1=4010411
RIN2=6590445
RIPK1=5560086
RNF216P1=2750139
RNF31=840482
RSAD2=3360343
RTCB=5810632
RTP4=1450427
SAMD9=1240142
SAMD9L=3170136
SAT1=5490431
SCLT1=4070050
SCO2=7510537
SECISBP2L=2470762
SEMA4B=5080280
SHISA2=7650523
SHISA5=160731
SIDT1=7000026
SIGLEC14=1400593
SLC25A28=2360392
SLFN12=2070392
SLFN5=1240725
SMG7=6270706
SNX2=5550736
SNX6=2120500
SOBP=3830768
SOCS1=1990300
SP100=4200240
SP100=4860161
SP100=6650541
SP110=1340491
SP110=1990397
SP110=3840593
SP110=5870184
STAP1=380201
STAT1=1820750
STAT1=2570079
STAT1=4810187
STAT2=130519
STAU1=5670241
STAU1=5890349
TAP1=7330392
TAP2=3940477
TBK1=780598
TCF4=2510672
TDRD7=5310100
TLK2=650438
TLR7=7200753
TMEM140=4670414
TMEM187=5260059
TMEM187=6660307
TMEM62=5050735
TNFSF10=870202
TNFSF13B=4900435
TNFSF13B=6840020
TOR1AIP1=20403
TRAFD1=1570129
TRANK1=150400
TRIM21=6560075
TRIM22=5960747
TRIM25=5260612
TRIM26=6020463
TRIM38=3930377
TRIM56=2510239
TRIM5=1660010
TRIM5=5910064
TRIM78P=150240
TRMT1L=4890647
TSPAN5=4900168
UBA7=2850202
UBE2L6=2070170
UBE2L6=7000368
UNC93B1=460243
UNC93B1=4780612
UNC93B4=4850494
UNC93B6=580575
USP18=1740360
USP41=6110020
USP42=7400465
WARS=3710068
WARS=4860224
XAF1=450189
XAF1=7610440
XKR8=7560435
YEATS2=5260537
ZBP1=4880010
ZC3HAV1=3710243
ZC3HAV1=4540382
ZC3HAV1=6620750
ZFYVE26=5890241
ZNF107=3460367
ZNF697=4200673
ZNFX1=3800487
ZRSR2=5260692

[truncated: 97 more sheets: D06_3Hr_C2vsC3_DN, D06_3Hr_C2vsC3_UP, D06_6Hr_C1vsC2_DN, D06_6Hr_C1vsC2_UP, D06_6Hr_C1vsC3_DN, D06_6Hr_C1vsC3_UP, D06_6Hr_C2vsC3_DN, D06_6Hr_C2vsC3_UP, D06_12Hr_C1vsC2_DN, D06_12Hr_C1vsC2_UP, D06_12Hr_C1vsC3_DN, D06_12Hr_C1vsC3_UP, D06_12Hr_C2vsC3_DN, D06_12Hr_C2vsC3_UP, D07_C1vsC2_DN, D07_C1vsC2_UP, D07_C1vsC3_DN, D07_C1vsC3_UP, D07_C2vsC3_DN, D07_C2vsC3_UP …]
