# Supplementary material for: Growth Factor–like Gene Regulation Is Separable from Survival and Maturation in Antibody-Secreting Cells
Source: J Immunol. 2019 Jan 14;202(4):1287–300. doi: 10.4049/jimmunol.1801407 (PMC6360259; doi:10.4049/jimmunol.1801407)
Supplement: Data Supplement [file JI_1801407.zip › JI_1801407_Supplemental_Table_4.xlsx]

## Sheet: ModuleGeneMembership
Module#	ModuleName	Gene	GeneModuleStability%
1	IFN_Response	ABHD18	65.6566
1	IFN_Response	ABI2	100
1	IFN_Response	ACSBG1	100
1	IFN_Response	ADAR	100
1	IFN_Response	AKAP2	74.7475
1	IFN_Response	ANKFY1	100
1	IFN_Response	ANKIB1	65.6566
1	IFN_Response	ANKRD10	100
1	IFN_Response	APOBEC3C	100
1	IFN_Response	APOBEC3F	100
1	IFN_Response	APOBEC3G	71.7172
1	IFN_Response	ARHGAP23	100
1	IFN_Response	ARHGAP27	76.7677
1	IFN_Response	ARHGEF3	100
1	IFN_Response	ATP7A	63.6364
1	IFN_Response	ATP8A1	71.7172
1	IFN_Response	AZI2	100
1	IFN_Response	BAZ1A	100
1	IFN_Response	BBX	73.7374
1	IFN_Response	BEND3	50.5051
1	IFN_Response	BST2	100
1	IFN_Response	BTG3	100
1	IFN_Response	C17ORF80	65.6566
1	IFN_Response	C19ORF66	100
1	IFN_Response	C1ORF52	65.6566
1	IFN_Response	C4ORF33	100
1	IFN_Response	CAPN2	100
1	IFN_Response	CASP1	100
1	IFN_Response	CASP3	65.6566
1	IFN_Response	CBWD6	100
1	IFN_Response	CD38	100
1	IFN_Response	CDKN1C	100
1	IFN_Response	CHMP5	100
1	IFN_Response	CLCN6	51.5152
1	IFN_Response	CMPK2	100
1	IFN_Response	CMTR1	100
1	IFN_Response	COX5A	86.8687
1	IFN_Response	CPEB2	100
1	IFN_Response	CTRL	100
1	IFN_Response	DDX58	100
1	IFN_Response	DDX60	100
1	IFN_Response	DDX60L	100
1	IFN_Response	DHX36	100
1	IFN_Response	DHX58	100
1	IFN_Response	DNAJA1	100
1	IFN_Response	DNAJC13	73.7374
1	IFN_Response	DNPEP	100
1	IFN_Response	DOPEY1	77.7778
1	IFN_Response	DRAP1	85.8586
1	IFN_Response	DTX3L	100
1	IFN_Response	DYNLT1	100
1	IFN_Response	EHD4	100
1	IFN_Response	EIF2AK2	100
1	IFN_Response	EPOP	95.9596
1	IFN_Response	EPSTI1	100
1	IFN_Response	ERICH3	100
1	IFN_Response	EXOC6	100
1	IFN_Response	FAM46A	100
1	IFN_Response	FANCL	100
1	IFN_Response	FBXO6	100
1	IFN_Response	GMPR	100
1	IFN_Response	GNG5	74.7475
1	IFN_Response	GPR180	100
1	IFN_Response	HDAC9	46.4646
1	IFN_Response	HELB	98.9899
1	IFN_Response	HELZ2	100
1	IFN_Response	HERC2P8	100
1	IFN_Response	HERC5	100
1	IFN_Response	HERC6	100
1	IFN_Response	HSH2D	100
1	IFN_Response	HSPA1B	100
1	IFN_Response	IDO1	100
1	IFN_Response	IFI16	100
1	IFN_Response	IFI27	100
1	IFN_Response	IFI35	100
1	IFN_Response	IFI44	100
1	IFN_Response	IFI44L	100
1	IFN_Response	IFI6	100
1	IFN_Response	IFIH1	100
1	IFN_Response	IFIT1	100
1	IFN_Response	IFIT2	100
1	IFN_Response	IFIT3	100
1	IFN_Response	IFIT5	100
1	IFN_Response	IFITM1	100
1	IFN_Response	IFITM2	100
1	IFN_Response	IFITM3	100
1	IFN_Response	INPP1	100
1	IFN_Response	IRF1	100
1	IFN_Response	IRF7	100
1	IFN_Response	IRF9	100
1	IFN_Response	ISG15	100
1	IFN_Response	ISG20	100
1	IFN_Response	ITPR1	100
1	IFN_Response	KARS	100
1	IFN_Response	KAT2A	100
1	IFN_Response	KBTBD2	96.9697
1	IFN_Response	KCTD14	100
1	IFN_Response	KIR2DL3	100
1	IFN_Response	KIR2DL4	100
1	IFN_Response	L3HYPDH	100
1	IFN_Response	LAMP3	100
1	IFN_Response	LAP3	100
1	IFN_Response	LAP3P2	100
1	IFN_Response	LGALS9	100
1	IFN_Response	LGALS9B	100
1	IFN_Response	LGALS9C	76.7677
1	IFN_Response	LNPEP	74.7475
1	IFN_Response	LOC100129334	100
1	IFN_Response	LOC100130828	100
1	IFN_Response	LOC100131253	100
1	IFN_Response	LOC100132513	100
1	IFN_Response	LOC442261	100
1	IFN_Response	LOC646823	100
1	IFN_Response	LOC649431	100
1	IFN_Response	LOC728216	100
1	IFN_Response	LOC729669	100
1	IFN_Response	LOC729839	98.9899
1	IFN_Response	LRRC3	100
1	IFN_Response	LY6E	100
1	IFN_Response	MAK	100
1	IFN_Response	MAP3K8	100
1	IFN_Response	MED28	74.7475
1	IFN_Response	MFSD14A	83.8384
1	IFN_Response	MFSD8	63.6364
1	IFN_Response	MGP	100
1	IFN_Response	MICA	100
1	IFN_Response	MICB	100
1	IFN_Response	MOB3C	100
1	IFN_Response	MOV10	100
1	IFN_Response	MRPL17	100
1	IFN_Response	MRPL32	98.9899
1	IFN_Response	MRPL44	100
1	IFN_Response	MTG1	71.7172
1	IFN_Response	MTX3	98.9899
1	IFN_Response	MX1	100
1	IFN_Response	MX2	100
1	IFN_Response	MYCBP2	73.7374
1	IFN_Response	MYD88	100
1	IFN_Response	MYH3	100
1	IFN_Response	NABP1	100
1	IFN_Response	NAPA	100
1	IFN_Response	NBN	100
1	IFN_Response	NDUFA9	27.2727
1	IFN_Response	NFKBIE	100
1	IFN_Response	NMI	81.8182
1	IFN_Response	NOSIP	100
1	IFN_Response	NPM1P21	15.1515
1	IFN_Response	NRBP1	100
1	IFN_Response	NT5C3A	100
1	IFN_Response	NUB1	100
1	IFN_Response	OAS1	100
1	IFN_Response	OAS2	100
1	IFN_Response	OAS3	100
1	IFN_Response	OASL	100
1	IFN_Response	PAPD7	100
1	IFN_Response	PARP10	100
1	IFN_Response	PARP12	100
1	IFN_Response	PARP14	100
1	IFN_Response	PARP9	100
1	IFN_Response	PATL2	100
1	IFN_Response	PGAP1	100
1	IFN_Response	PHACTR4	59.596
1	IFN_Response	PHF11	100
1	IFN_Response	PI4K2B	100
1	IFN_Response	PIGY	100
1	IFN_Response	PLEKHG7	100
1	IFN_Response	PLSCR1	100
1	IFN_Response	PML	100
1	IFN_Response	PPM1K	97.9798
1	IFN_Response	PPP2R2A	79.798
1	IFN_Response	PSMB8	100
1	IFN_Response	PSMB9	100
1	IFN_Response	PSME1	60.6061
1	IFN_Response	RABGAP1L	81.8182
1	IFN_Response	RBBP6	100
1	IFN_Response	RBCK1	100
1	IFN_Response	RBM43	100
1	IFN_Response	RBM7	81.8182
1	IFN_Response	REC8	51.5152
1	IFN_Response	RERE	100
1	IFN_Response	RFPL3S	98.9899
1	IFN_Response	RIN2	100
1	IFN_Response	RIPK3	71.7172
1	IFN_Response	RSAD2	100
1	IFN_Response	RTCB	100
1	IFN_Response	RTP4	100
1	IFN_Response	RUFY4	100
1	IFN_Response	SAMD9	100
1	IFN_Response	SAMD9L	100
1	IFN_Response	SCIN	35.3535
1	IFN_Response	SCLT1	100
1	IFN_Response	SDHA	60.6061
1	IFN_Response	SH3GLB1	35.3535
1	IFN_Response	SHISA5	100
1	IFN_Response	SHROOM3	100
1	IFN_Response	SIGLEC14	100
1	IFN_Response	SLA2	71.7172
1	IFN_Response	SLFN5	100
1	IFN_Response	SMCHD1	100
1	IFN_Response	SP100	100
1	IFN_Response	SP110	100
1	IFN_Response	SPAG6	100
1	IFN_Response	SPTBN5	100
1	IFN_Response	SQOR	100
1	IFN_Response	ST3GAL6	76.7677
1	IFN_Response	STAP1	100
1	IFN_Response	STAT1	100
1	IFN_Response	STAT2	100
1	IFN_Response	STAU1	78.7879
1	IFN_Response	TAP1	100
1	IFN_Response	TAP2	100
1	IFN_Response	TDRD7	100
1	IFN_Response	TIA1	65.6566
1	IFN_Response	TLK2	100
1	IFN_Response	TLR7	76.7677
1	IFN_Response	TMEM110	71.7172
1	IFN_Response	TMEM187	100
1	IFN_Response	TNFSF10	100
1	IFN_Response	TNFSF13B	100
1	IFN_Response	TOR1AIP1	83.8384
1	IFN_Response	TRAFD1	100
1	IFN_Response	TRANK1	100
1	IFN_Response	TRIM21	100
1	IFN_Response	TRIM22	100
1	IFN_Response	TRIM23	65.6566
1	IFN_Response	TRIM25	100
1	IFN_Response	TRIM5	100
1	IFN_Response	TRIM56	100
1	IFN_Response	TRIM78P	100
1	IFN_Response	TRMT1L	100
1	IFN_Response	TXNRD1	83.8384
1	IFN_Response	TYMP	100
1	IFN_Response	UBA7	100
1	IFN_Response	UBE2L6	100
1	IFN_Response	UNC93B1	100
1	IFN_Response	UNC93B2	100
1	IFN_Response	UNC93B3	100
1	IFN_Response	UNC93B4	100
1	IFN_Response	UNC93B6	100
1	IFN_Response	URB1	100
1	IFN_Response	USP18	100
1	IFN_Response	USP41	100
1	IFN_Response	VRK2	15.1515
1	IFN_Response	WARS	100
1	IFN_Response	WBP4	78.7879
1	IFN_Response	WDFY1	100
1	IFN_Response	XAF1	100
1	IFN_Response	ZFYVE26	100
1	IFN_Response	ZNF92	15.1515
1	IFN_Response	ZNFX1	100
2	GPCR_Activity	AATK	100
2	GPCR_Activity	ADCY10	100
2	GPCR_Activity	ADCY2	100
2	GPCR_Activity	AGRN	90.9091
2	GPCR_Activity	ALX1	100
2	GPCR_Activity	ANGPTL4	100
2	GPCR_Activity	ANKRD22	100
2	GPCR_Activity	ANKRD35	100
2	GPCR_Activity	ANKRD40	100
2	GPCR_Activity	AQP7P1	86.8687
2	GPCR_Activity	ARHGEF1	100
2	GPCR_Activity	ARL6IP1P2	100
2	GPCR_Activity	ARRDC3-AS1	100
2	GPCR_Activity	ASAH2B	100
2	GPCR_Activity	ASS1	100
2	GPCR_Activity	ATG4D	100
2	GPCR_Activity	AVPR2	100
2	GPCR_Activity	BBC3	100
2	GPCR_Activity	BPIFA4P	100
2	GPCR_Activity	BSPH1	100
2	GPCR_Activity	C11ORF57	100
2	GPCR_Activity	C8ORF48	100
2	GPCR_Activity	CACNA1S	100
2	GPCR_Activity	CACNG6	100
2	GPCR_Activity	CALN1	100
2	GPCR_Activity	CBX4	100
2	GPCR_Activity	CCDC85B	90.9091
2	GPCR_Activity	CCDC96	100
2	GPCR_Activity	CFAP126	98.9899
2	GPCR_Activity	CFH	100
2	GPCR_Activity	CFI	100
2	GPCR_Activity	CGB2	100
2	GPCR_Activity	CHML	96.9697
2	GPCR_Activity	CIDEC	100
2	GPCR_Activity	CLRN1	100
2	GPCR_Activity	COQ10A	100
2	GPCR_Activity	CRB3	91.9192
2	GPCR_Activity	CSN1S1	100
2	GPCR_Activity	CXADRP3	100
2	GPCR_Activity	DAZ4	74.7475
2	GPCR_Activity	DEFB103A	100
2	GPCR_Activity	DGCR11	100
2	GPCR_Activity	DGCR2	40.404
2	GPCR_Activity	DIS3L2	22.2222
2	GPCR_Activity	DKFZP779L1853	100
2	GPCR_Activity	DLC1	97.9798
2	GPCR_Activity	DLG5	100
2	GPCR_Activity	DLX1	100
2	GPCR_Activity	DOCK3	100
2	GPCR_Activity	DRC7	100
2	GPCR_Activity	EBAG9	94.9495
2	GPCR_Activity	EIF5AL1	60.6061
2	GPCR_Activity	EMX2OS	100
2	GPCR_Activity	ENTPD3	100
2	GPCR_Activity	EPB41L4A	100
2	GPCR_Activity	EYS	100
2	GPCR_Activity	FAM153A	100
2	GPCR_Activity	FAM157A	100
2	GPCR_Activity	FAM215A	100
2	GPCR_Activity	FAM83F	100
2	GPCR_Activity	FAM90A3P	100
2	GPCR_Activity	FCGR3B	100
2	GPCR_Activity	FGL1	100
2	GPCR_Activity	FKBP5	90.9091
2	GPCR_Activity	FLJ77644	100
2	GPCR_Activity	FLJ90086	100
2	GPCR_Activity	FLVCR2	100
2	GPCR_Activity	FOSL2	100
2	GPCR_Activity	FRA10AC1	100
2	GPCR_Activity	FRRS1	100
2	GPCR_Activity	FYCO1	81.8182
2	GPCR_Activity	GCSAM	100
2	GPCR_Activity	GNPNAT1	88.8889
2	GPCR_Activity	GPC6	100
2	GPCR_Activity	GPR158-AS1	100
2	GPCR_Activity	GRB10	100
2	GPCR_Activity	GRB14	100
2	GPCR_Activity	GTF2H5	100
2	GPCR_Activity	HACE1	100
2	GPCR_Activity	HHLA3	100
2	GPCR_Activity	HOXC13	100
2	GPCR_Activity	HRH1	100
2	GPCR_Activity	HYDIN	100
2	GPCR_Activity	ID2B	100
2	GPCR_Activity	IGF1R	100
2	GPCR_Activity	IL24	100
2	GPCR_Activity	INPP5K	100
2	GPCR_Activity	IRX1	100
2	GPCR_Activity	JADE1	100
2	GPCR_Activity	JAGN1	100
2	GPCR_Activity	JPH2	100
2	GPCR_Activity	KATNBL1P6	100
2	GPCR_Activity	KCNJ4	100
2	GPCR_Activity	KCNK3	100
2	GPCR_Activity	LAD1	86.8687
2	GPCR_Activity	LAT	74.7475
2	GPCR_Activity	LEXM	100
2	GPCR_Activity	LHFPL6	100
2	GPCR_Activity	LINC00200	100
2	GPCR_Activity	LMAN1	100
2	GPCR_Activity	LOC100127913	100
2	GPCR_Activity	LOC100130592	98.9899
2	GPCR_Activity	LOC100130663	100
2	GPCR_Activity	LOC100131426	71.7172
2	GPCR_Activity	LOC100131744	100
2	GPCR_Activity	LOC100132213	100
2	GPCR_Activity	LOC100132829	100
2	GPCR_Activity	LOC100133478	100
2	GPCR_Activity	LOC100133600	100
2	GPCR_Activity	LOC100134188	100
2	GPCR_Activity	LOC100134348	100
2	GPCR_Activity	LOC100134364	83.8384
2	GPCR_Activity	LOC100134436	100
2	GPCR_Activity	LOC123855	10.101
2	GPCR_Activity	LOC400879	100
2	GPCR_Activity	LOC440509	100
2	GPCR_Activity	LOC441120	100
2	GPCR_Activity	LOC541472	100
2	GPCR_Activity	LOC554206	100
2	GPCR_Activity	LOC641798	100
2	GPCR_Activity	LOC641802	100
2	GPCR_Activity	LOC642082	100
2	GPCR_Activity	LOC642916	100
2	GPCR_Activity	LOC643206	100
2	GPCR_Activity	LOC644064	60.6061
2	GPCR_Activity	LOC644313	100
2	GPCR_Activity	LOC644423	84.8485
2	GPCR_Activity	LOC644500	98.9899
2	GPCR_Activity	LOC644580	100
2	GPCR_Activity	LOC644644	88.8889
2	GPCR_Activity	LOC644814	100
2	GPCR_Activity	LOC645253	100
2	GPCR_Activity	LOC645448	14.1414
2	GPCR_Activity	LOC645586	100
2	GPCR_Activity	LOC645609	100
2	GPCR_Activity	LOC645722	100
2	GPCR_Activity	LOC646056	94.9495
2	GPCR_Activity	LOC646135	100
2	GPCR_Activity	LOC646223	100
2	GPCR_Activity	LOC647234	84.8485
2	GPCR_Activity	LOC647630	88.8889
2	GPCR_Activity	LOC647786	14.1414
2	GPCR_Activity	LOC648639	56.5657
2	GPCR_Activity	LOC649174	3.0303
2	GPCR_Activity	LOC649493	100
2	GPCR_Activity	LOC649679	100
2	GPCR_Activity	LOC649909	100
2	GPCR_Activity	LOC649999	100
2	GPCR_Activity	LOC650116	100
2	GPCR_Activity	LOC650254	85.8586
2	GPCR_Activity	LOC650528	100
2	GPCR_Activity	LOC650677	76.7677
2	GPCR_Activity	LOC650717	100
2	GPCR_Activity	LOC652076	87.8788
2	GPCR_Activity	LOC652195	100
2	GPCR_Activity	LOC652736	100
2	GPCR_Activity	LOC653421	100
2	GPCR_Activity	LOC653472	100
2	GPCR_Activity	LOC654161	100
2	GPCR_Activity	LOC727732	100
2	GPCR_Activity	LOC727797	100
2	GPCR_Activity	LOC727899	100
2	GPCR_Activity	LOC729421	100
2	GPCR_Activity	LOC731035	100
2	GPCR_Activity	LRBA	88.8889
2	GPCR_Activity	MAGEA2	14.1414
2	GPCR_Activity	MAML3	70.7071
2	GPCR_Activity	MANBAL	30.303
2	GPCR_Activity	MAP3K3	100
2	GPCR_Activity	MAPKAPK2	100
2	GPCR_Activity	MAPT	100
2	GPCR_Activity	MAU2	92.9293
2	GPCR_Activity	MET	100
2	GPCR_Activity	MEX3A	100
2	GPCR_Activity	MIR1185-1	100
2	GPCR_Activity	MIR125B1	100
2	GPCR_Activity	MIR125B2	98.9899
2	GPCR_Activity	MIR1277	100
2	GPCR_Activity	MIR1281	100
2	GPCR_Activity	MIR129-2	100
2	GPCR_Activity	MIR202	100
2	GPCR_Activity	MIR300	100
2	GPCR_Activity	MIR345	100
2	GPCR_Activity	MMP23B	100
2	GPCR_Activity	MMP3	3.0303
2	GPCR_Activity	MOS	100
2	GPCR_Activity	MPP5	100
2	GPCR_Activity	MRPS31	3.0303
2	GPCR_Activity	NACA2	100
2	GPCR_Activity	NADK	37.3737
2	GPCR_Activity	NCBP1	100
2	GPCR_Activity	NEO1	100
2	GPCR_Activity	NFATC3	90.9091
2	GPCR_Activity	NGRN	55.5556
2	GPCR_Activity	NOL10	78.7879
2	GPCR_Activity	NPSR1	100
2	GPCR_Activity	NPY5R	100
2	GPCR_Activity	NRDC	30.303
2	GPCR_Activity	NRG3	97.9798
2	GPCR_Activity	NRIP3	100
2	GPCR_Activity	NUS1	94.9495
2	GPCR_Activity	NUS1P2	100
2	GPCR_Activity	ONECUT2	100
2	GPCR_Activity	OPCML	93.9394
2	GPCR_Activity	OR11H1	88.8889
2	GPCR_Activity	OR2A42	98.9899
2	GPCR_Activity	OR2B2	100
2	GPCR_Activity	OR56B1	100
2	GPCR_Activity	OR7G2	100
2	GPCR_Activity	OR9A4	100
2	GPCR_Activity	PABPC5	100
2	GPCR_Activity	PALD1	100
2	GPCR_Activity	PALMD	22.2222
2	GPCR_Activity	PCSK5	100
2	GPCR_Activity	PDCD6IPP2	88.8889
2	GPCR_Activity	PFDN2	100
2	GPCR_Activity	PLP1	100
2	GPCR_Activity	PMS2P1	82.8283
2	GPCR_Activity	POU2F3	100
2	GPCR_Activity	PPBP	100
2	GPCR_Activity	PPIAL4G	18.1818
2	GPCR_Activity	PPP4R1	100
2	GPCR_Activity	PRAF2	100
2	GPCR_Activity	PRPF6	100
2	GPCR_Activity	PRR15L	100
2	GPCR_Activity	PRR21	100
2	GPCR_Activity	PSMC1P10	100
2	GPCR_Activity	PYGL	85.8586
2	GPCR_Activity	RAB38	100
2	GPCR_Activity	RFPL4A	100
2	GPCR_Activity	RGCC	53.5354
2	GPCR_Activity	RGS12	22.2222
2	GPCR_Activity	RNF180	100
2	GPCR_Activity	RNF185	100
2	GPCR_Activity	RNF219	90.9091
2	GPCR_Activity	RNLS	100
2	GPCR_Activity	ROM1	100
2	GPCR_Activity	RPS27L	100
2	GPCR_Activity	RPS6KA3	100
2	GPCR_Activity	S100A13	100
2	GPCR_Activity	SAMD15	100
2	GPCR_Activity	SDC2	100
2	GPCR_Activity	SETD5	100
2	GPCR_Activity	SH2D1A	100
2	GPCR_Activity	SHOX2	100
2	GPCR_Activity	SLC16A14	95.9596
2	GPCR_Activity	SLC19A2	100
2	GPCR_Activity	SLC22A23	100
2	GPCR_Activity	SLC35C2	100
2	GPCR_Activity	SLC5A10	100
2	GPCR_Activity	SMN1	64.6465
2	GPCR_Activity	SNORA68	100
2	GPCR_Activity	SNX22	100
2	GPCR_Activity	SORCS1	100
2	GPCR_Activity	SOX30	100
2	GPCR_Activity	SPATA31A1	100
2	GPCR_Activity	SPATA31C1	100
2	GPCR_Activity	SPDYE7P	100
2	GPCR_Activity	SPRN	100
2	GPCR_Activity	SPRR1A	100
2	GPCR_Activity	SPRY4	100
2	GPCR_Activity	SREBF2	100
2	GPCR_Activity	ST13P7	85.8586
2	GPCR_Activity	STRN	100
2	GPCR_Activity	STUM	62.6263
2	GPCR_Activity	SYCP1	90.9091
2	GPCR_Activity	TAAR3P	100
2	GPCR_Activity	TBC1D3	100
2	GPCR_Activity	TCAF1	64.6465
2	GPCR_Activity	TGM6	100
2	GPCR_Activity	TIMM10B	100
2	GPCR_Activity	TLX1NB	100
2	GPCR_Activity	TM7SF3	100
2	GPCR_Activity	TMEM207	100
2	GPCR_Activity	TMEM238	77.7778
2	GPCR_Activity	TMEM99	100
2	GPCR_Activity	TOX4P1	100
2	GPCR_Activity	TP73-AS1	100
2	GPCR_Activity	TRAM1	98.9899
2	GPCR_Activity	TRIM41	100
2	GPCR_Activity	TRIM43	100
2	GPCR_Activity	TRIM49C	53.5354
2	GPCR_Activity	TRIM64B	100
2	GPCR_Activity	TRIM66	75.7576
2	GPCR_Activity	TRIM73	100
2	GPCR_Activity	TRIM9	100
2	GPCR_Activity	TRMT44	100
2	GPCR_Activity	TSPYL6	100
2	GPCR_Activity	TTC23	100
2	GPCR_Activity	TTC32	85.8586
2	GPCR_Activity	TTLL3	100
2	GPCR_Activity	UBE2D4	38.3838
2	GPCR_Activity	UGT1A3	100
2	GPCR_Activity	ULK2	64.6465
2	GPCR_Activity	UTS2	100
2	GPCR_Activity	VSIG10	100
2	GPCR_Activity	VWA3A	100
2	GPCR_Activity	WASL	1.0101
2	GPCR_Activity	XPA	100
2	GPCR_Activity	ZBTB18	100
2	GPCR_Activity	ZBTB7A	100
2	GPCR_Activity	ZFYVE16	82.8283
2	GPCR_Activity	ZKSCAN3	100
2	GPCR_Activity	ZNF20	11.1111
2	GPCR_Activity	ZNF331	100
2	GPCR_Activity	ZNF419	100
2	GPCR_Activity	ZNF473	100
2	GPCR_Activity	ZNF638	61.6162
2	GPCR_Activity	ZNF655	100
2	GPCR_Activity	ZNF768	100
2	GPCR_Activity	ZNF770	1.0101
2	GPCR_Activity	ZNF816	100
2	GPCR_Activity	ZNF99	98.9899
3	ChemokineSig	A4GALT	89.899
3	ChemokineSig	ABCB1	91.9192
3	ChemokineSig	ABCB9	96.9697
3	ChemokineSig	ABI3	91.9192
3	ChemokineSig	ACVR1B	13.1313
3	ChemokineSig	AES	72.7273
3	ChemokineSig	ALG6	96.9697
3	ChemokineSig	ANTXR2	40.404
3	ChemokineSig	AP1B1	97.9798
3	ChemokineSig	AP2S1	83.8384
3	ChemokineSig	API5P2	79.798
3	ChemokineSig	APOBEC3B	89.899
3	ChemokineSig	AQP3	98.9899
3	ChemokineSig	ARID4B	63.6364
3	ChemokineSig	ARSG	80.8081
3	ChemokineSig	ATL3	94.9495
3	ChemokineSig	ATP6AP2	44.4444
3	ChemokineSig	ATPAF2	85.8586
3	ChemokineSig	BCL2A1	15.1515
3	ChemokineSig	BCL2L11	50.5051
3	ChemokineSig	BECN1	50.5051
3	ChemokineSig	BIK	97.9798
3	ChemokineSig	C16ORF74	69.697
3	ChemokineSig	C4ORF36	66.6667
3	ChemokineSig	CAB39L	66.6667
3	ChemokineSig	CABLES2	69.697
3	ChemokineSig	CANX	66.6667
3	ChemokineSig	CARD11	98.9899
3	ChemokineSig	CARD14	87.8788
3	ChemokineSig	CARHSP1	83.8384
3	ChemokineSig	CBFB	66.6667
3	ChemokineSig	CCDC112	82.8283
3	ChemokineSig	CCDC134	83.8384
3	ChemokineSig	CCDC69	94.9495
3	ChemokineSig	CCL3	63.6364
3	ChemokineSig	CCL3L1	63.6364
3	ChemokineSig	CCL3L3	63.6364
3	ChemokineSig	CCL4L1	63.6364
3	ChemokineSig	CCNC	51.5152
3	ChemokineSig	CCNE2	94.9495
3	ChemokineSig	CCNYL1	87.8788
3	ChemokineSig	CD180	96.9697
3	ChemokineSig	CD1A	15.1515
3	ChemokineSig	CD79B	55.5556
3	ChemokineSig	CD99	65.6566
3	ChemokineSig	CDHR2	97.9798
3	ChemokineSig	CEBPD	91.9192
3	ChemokineSig	CHMP6	96.9697
3	ChemokineSig	CKAP2	11.1111
3	ChemokineSig	CLEC4A	54.5455
3	ChemokineSig	CLIC3	89.899
3	ChemokineSig	CLN6	84.8485
3	ChemokineSig	CLP1	94.9495
3	ChemokineSig	CLPTM1L	95.9596
3	ChemokineSig	COMMD7	66.6667
3	ChemokineSig	CPSF4L	60.6061
3	ChemokineSig	CPT1A	74.7475
3	ChemokineSig	CREB3	98.9899
3	ChemokineSig	CRLF2	66.6667
3	ChemokineSig	CTHRC1	96.9697
3	ChemokineSig	CTLA4	89.899
3	ChemokineSig	CXCL13	89.899
3	ChemokineSig	CXCR3	96.9697
3	ChemokineSig	DDOST	47.4747
3	ChemokineSig	DOLPP1	97.9798
3	ChemokineSig	E2F2	93.9394
3	ChemokineSig	ENTPD7	96.9697
3	ChemokineSig	ERMP1	65.6566
3	ChemokineSig	ERP29	71.7172
3	ChemokineSig	F2RL3	94.9495
3	ChemokineSig	FAM102A	89.899
3	ChemokineSig	FAM43A	83.8384
3	ChemokineSig	FBXO5	69.697
3	ChemokineSig	FCRL4	89.899
3	ChemokineSig	FGD3	80.8081
3	ChemokineSig	FGFR1OP	86.8687
3	ChemokineSig	GALR2	98.9899
3	ChemokineSig	GINS1	19.1919
3	ChemokineSig	GLA	72.7273
3	ChemokineSig	GNG3	98.9899
3	ChemokineSig	GOSR2	50.5051
3	ChemokineSig	GPR89B	52.5253
3	ChemokineSig	GRAMD4	79.798
3	ChemokineSig	GTSE1	94.9495
3	ChemokineSig	GYS1	44.4444
3	ChemokineSig	H3F3A	93.9394
3	ChemokineSig	HCST	79.798
3	ChemokineSig	HEG1	89.899
3	ChemokineSig	HIST1H3F	50.5051
3	ChemokineSig	HIST1H4K	93.9394
3	ChemokineSig	HMBS	9.09091
3	ChemokineSig	HNRNPH1	74.7475
3	ChemokineSig	HOXB5	96.9697
3	ChemokineSig	HPGD	93.9394
3	ChemokineSig	HRASLS2	97.9798
3	ChemokineSig	HRK	89.899
3	ChemokineSig	HYOU1	82.8283
3	ChemokineSig	IDE	44.4444
3	ChemokineSig	IL12A	44.4444
3	ChemokineSig	IL12RB1	52.5253
3	ChemokineSig	INPP5D	91.9192
3	ChemokineSig	IQGAP2	96.9697
3	ChemokineSig	IRAK2	68.6869
3	ChemokineSig	ISY1	96.9697
3	ChemokineSig	ITGA4	97.9798
3	ChemokineSig	KLF2	93.9394
3	ChemokineSig	KNL1	94.9495
3	ChemokineSig	LILRB4	90.9091
3	ChemokineSig	LINC00649	80.8081
3	ChemokineSig	LINC02209	96.9697
3	ChemokineSig	LOC100128374	12.1212
3	ChemokineSig	LOC100128653	96.9697
3	ChemokineSig	LOC100129907	54.5455
3	ChemokineSig	LOC100131510	96.9697
3	ChemokineSig	LOC100131774	47.4747
3	ChemokineSig	LOC100132826	96.9697
3	ChemokineSig	LOC100133795	92.9293
3	ChemokineSig	LOC100133840	96.9697
3	ChemokineSig	LOC100134537	60.6061
3	ChemokineSig	LOC151162	89.899
3	ChemokineSig	LOC339782	96.9697
3	ChemokineSig	LOC441019	82.8283
3	ChemokineSig	LOC641975	18.1818
3	ChemokineSig	LOC643665	47.4747
3	ChemokineSig	LOC644265	96.9697
3	ChemokineSig	LOC645276	51.5152
3	ChemokineSig	LOC647326	44.4444
3	ChemokineSig	LOC648434	78.7879
3	ChemokineSig	LOC651961	89.899
3	ChemokineSig	LOC652684	96.9697
3	ChemokineSig	LOC652826	96.9697
3	ChemokineSig	LOC653071	18.1818
3	ChemokineSig	LOC653696	47.4747
3	ChemokineSig	LOC654191	70.7071
3	ChemokineSig	LOC728835	63.6364
3	ChemokineSig	LOC730020	82.8283
3	ChemokineSig	LOC732360	96.9697
3	ChemokineSig	LOC90925	78.7879
3	ChemokineSig	LPAR6	54.5455
3	ChemokineSig	LRIG1	18.1818
3	ChemokineSig	LRRC8A	90.9091
3	ChemokineSig	LRTOMT	83.8384
3	ChemokineSig	LSP1	96.9697
3	ChemokineSig	LZIC	80.8081
3	ChemokineSig	MAPK6	65.6566
3	ChemokineSig	MFNG	57.5758
3	ChemokineSig	MRGPRG-AS1	96.9697
3	ChemokineSig	MRPL49	83.8384
3	ChemokineSig	MRPS27	66.6667
3	ChemokineSig	MRPS6	83.8384
3	ChemokineSig	MT1A	84.8485
3	ChemokineSig	MT1E	96.9697
3	ChemokineSig	MT1F	96.9697
3	ChemokineSig	MT1G	96.9697
3	ChemokineSig	MT1H	94.9495
3	ChemokineSig	MT1IP	84.8485
3	ChemokineSig	MT1M	84.8485
3	ChemokineSig	MT1X	82.8283
3	ChemokineSig	MT2A	82.8283
3	ChemokineSig	MTERF1	91.9192
3	ChemokineSig	MTRF1L	46.4646
3	ChemokineSig	MXRA7	66.6667
3	ChemokineSig	NAPG	94.9495
3	ChemokineSig	NINJ2	66.6667
3	ChemokineSig	NOTCH1	70.7071
3	ChemokineSig	NT5C	83.8384
3	ChemokineSig	NUP50	89.899
3	ChemokineSig	PAGR1	44.4444
3	ChemokineSig	PDIA6	79.798
3	ChemokineSig	PDPR	96.9697
3	ChemokineSig	PDS5B	47.4747
3	ChemokineSig	PECR	83.8384
3	ChemokineSig	PKD2	44.4444
3	ChemokineSig	PLEKHA2	66.6667
3	ChemokineSig	PLEKHB2	83.8384
3	ChemokineSig	PLEKHG1	96.9697
3	ChemokineSig	PLG	66.6667
3	ChemokineSig	PLGLA	96.9697
3	ChemokineSig	PLP2	82.8283
3	ChemokineSig	POGZ	88.8889
3	ChemokineSig	PPP1R8	96.9697
3	ChemokineSig	PRKCH	12.1212
3	ChemokineSig	PSMC4	96.9697
3	ChemokineSig	RAB5C	94.9495
3	ChemokineSig	RASA2	95.9596
3	ChemokineSig	RASA3	69.697
3	ChemokineSig	RASGRP3	92.9293
3	ChemokineSig	RBM3	94.9495
3	ChemokineSig	RBM38	70.7071
3	ChemokineSig	RGL1	47.4747
3	ChemokineSig	RGPD8	50.5051
3	ChemokineSig	RHOH	96.9697
3	ChemokineSig	RITA1	66.6667
3	ChemokineSig	RNF122	96.9697
3	ChemokineSig	RNF4	69.697
3	ChemokineSig	RNFT2	96.9697
3	ChemokineSig	RTFDC1	66.6667
3	ChemokineSig	RTN4R	96.9697
3	ChemokineSig	RUNX2	89.899
3	ChemokineSig	SASH3	72.7273
3	ChemokineSig	SCARNA22	89.899
3	ChemokineSig	SEC11A	66.6667
3	ChemokineSig	SEC63	52.5253
3	ChemokineSig	SEPHS1P4	85.8586
3	ChemokineSig	SEPT6	9.09091
3	ChemokineSig	SERPINA10	96.9697
3	ChemokineSig	SETSIP	96.9697
3	ChemokineSig	SF3B1	68.6869
3	ChemokineSig	SF3B5	60.6061
3	ChemokineSig	SH2B2	96.9697
3	ChemokineSig	SH2D2A	15.1515
3	ChemokineSig	SH3BGRL3	69.697
3	ChemokineSig	SH3BP5L	79.798
3	ChemokineSig	SIDT1	42.4242
3	ChemokineSig	SLA	44.4444
3	ChemokineSig	SLC16A6	44.4444
3	ChemokineSig	SLC1A4	70.7071
3	ChemokineSig	SLC2A8	94.9495
3	ChemokineSig	SLC35E3	96.9697
3	ChemokineSig	SMC4	93.9394
3	ChemokineSig	SNF8	93.9394
3	ChemokineSig	SNIP1	87.8788
3	ChemokineSig	SNRPD3	85.8586
3	ChemokineSig	SOCS1	88.8889
3	ChemokineSig	SPACA3	96.9697
3	ChemokineSig	SPATS2L	48.4848
3	ChemokineSig	SPPL2A	52.5253
3	ChemokineSig	SPTBN1	9.09091
3	ChemokineSig	STT3B	52.5253
3	ChemokineSig	STX4	96.9697
3	ChemokineSig	SUCLG1	69.697
3	ChemokineSig	SUSD3	79.798
3	ChemokineSig	SYK	96.9697
3	ChemokineSig	TACC1	66.6667
3	ChemokineSig	TBC1D23	81.8182
3	ChemokineSig	TDG	93.9394
3	ChemokineSig	TEN1	72.7273
3	ChemokineSig	TMED3	66.6667
3	ChemokineSig	TMEM170A	91.9192
3	ChemokineSig	TMEM41A	79.798
3	ChemokineSig	TMX1	19.1919
3	ChemokineSig	TOM1L2	44.4444
3	ChemokineSig	TOR3A	96.9697
3	ChemokineSig	TRA2A	96.9697
3	ChemokineSig	TRAPPC1	66.6667
3	ChemokineSig	TRPV2	79.798
3	ChemokineSig	TST	66.6667
3	ChemokineSig	TTC28	95.9596
3	ChemokineSig	UBXN2B	66.6667
3	ChemokineSig	UNC13A	96.9697
3	ChemokineSig	USP40	50.5051
3	ChemokineSig	VCP	97.9798
3	ChemokineSig	VDR	70.7071
3	ChemokineSig	VOPP1	72.7273
3	ChemokineSig	VPREB1	89.899
3	ChemokineSig	VPS25	83.8384
3	ChemokineSig	WWP2	91.9192
3	ChemokineSig	XAGE1E	96.9697
3	ChemokineSig	YIF1B	69.697
3	ChemokineSig	ZBTB45	79.798
3	ChemokineSig	ZC3H18	52.5253
3	ChemokineSig	ZDHHC11	66.6667
3	ChemokineSig	ZFAND6	69.697
3	ChemokineSig	ZKSCAN1	44.4444
3	ChemokineSig	ZNF408	83.8384
3	ChemokineSig	ZNF436	12.1212
3	ChemokineSig	ZNF697	93.9394
4	GlycolyticProcess_Poly(A)RNAbinding	AASDHPPT	68.6869
4	GlycolyticProcess_Poly(A)RNAbinding	ABCA3	24.2424
4	GlycolyticProcess_Poly(A)RNAbinding	ABCA5	1.0101
4	GlycolyticProcess_Poly(A)RNAbinding	ABHD17B	71.7172
4	GlycolyticProcess_Poly(A)RNAbinding	ABRACL	81.8182
4	GlycolyticProcess_Poly(A)RNAbinding	ACSF2	5.05051
4	GlycolyticProcess_Poly(A)RNAbinding	ACSL1	56.5657
4	GlycolyticProcess_Poly(A)RNAbinding	ACSL4	72.7273
4	GlycolyticProcess_Poly(A)RNAbinding	ACTR3	66.6667
4	GlycolyticProcess_Poly(A)RNAbinding	ADD3	59.596
4	GlycolyticProcess_Poly(A)RNAbinding	ADO	89.899
4	GlycolyticProcess_Poly(A)RNAbinding	ADSS	59.596
4	GlycolyticProcess_Poly(A)RNAbinding	AGL	27.2727
4	GlycolyticProcess_Poly(A)RNAbinding	AIDA	72.7273
4	GlycolyticProcess_Poly(A)RNAbinding	ALCAM	6.06061
4	GlycolyticProcess_Poly(A)RNAbinding	ALDH1B1	58.5859
4	GlycolyticProcess_Poly(A)RNAbinding	ALDH1L2	18.1818
4	GlycolyticProcess_Poly(A)RNAbinding	AMD1	59.596
4	GlycolyticProcess_Poly(A)RNAbinding	AMMECR1L	65.6566
4	GlycolyticProcess_Poly(A)RNAbinding	AMN1	17.1717
4	GlycolyticProcess_Poly(A)RNAbinding	AMY1B	90.9091
4	GlycolyticProcess_Poly(A)RNAbinding	AMY2A	65.6566
4	GlycolyticProcess_Poly(A)RNAbinding	ANXA2P1	93.9394
4	GlycolyticProcess_Poly(A)RNAbinding	ARHGAP21	5.05051
4	GlycolyticProcess_Poly(A)RNAbinding	ARL8B	72.7273
4	GlycolyticProcess_Poly(A)RNAbinding	ARMC1	47.4747
4	GlycolyticProcess_Poly(A)RNAbinding	ARPP19	81.8182
4	GlycolyticProcess_Poly(A)RNAbinding	ASCC3	64.6465
4	GlycolyticProcess_Poly(A)RNAbinding	ATAD1	93.9394
4	GlycolyticProcess_Poly(A)RNAbinding	ATF4	18.1818
4	GlycolyticProcess_Poly(A)RNAbinding	ATG3	55.5556
4	GlycolyticProcess_Poly(A)RNAbinding	ATG5	3.0303
4	GlycolyticProcess_Poly(A)RNAbinding	ATMIN	64.6465
4	GlycolyticProcess_Poly(A)RNAbinding	ATP11B	49.4949
4	GlycolyticProcess_Poly(A)RNAbinding	ATP11C	59.596
4	GlycolyticProcess_Poly(A)RNAbinding	ATP1B3	65.6566
4	GlycolyticProcess_Poly(A)RNAbinding	AVEN	64.6465
4	GlycolyticProcess_Poly(A)RNAbinding	AZIN1	19.1919
4	GlycolyticProcess_Poly(A)RNAbinding	BBIP1	61.6162
4	GlycolyticProcess_Poly(A)RNAbinding	BRD7	82.8283
4	GlycolyticProcess_Poly(A)RNAbinding	BRI3P1	58.5859
4	GlycolyticProcess_Poly(A)RNAbinding	C10ORF88	93.9394
4	GlycolyticProcess_Poly(A)RNAbinding	C15ORF48	3.0303
4	GlycolyticProcess_Poly(A)RNAbinding	C18ORF32	71.7172
4	GlycolyticProcess_Poly(A)RNAbinding	C1GALT1	71.7172
4	GlycolyticProcess_Poly(A)RNAbinding	C2ORF76	49.4949
4	GlycolyticProcess_Poly(A)RNAbinding	C7ORF49	39.3939
4	GlycolyticProcess_Poly(A)RNAbinding	C8ORF59	66.6667
4	GlycolyticProcess_Poly(A)RNAbinding	CAAP1	57.5758
4	GlycolyticProcess_Poly(A)RNAbinding	CAP1P1	93.9394
4	GlycolyticProcess_Poly(A)RNAbinding	CAPZA1	71.7172
4	GlycolyticProcess_Poly(A)RNAbinding	CASP6	73.7374
4	GlycolyticProcess_Poly(A)RNAbinding	CAST	72.7273
4	GlycolyticProcess_Poly(A)RNAbinding	CCL4L2	57.5758
4	GlycolyticProcess_Poly(A)RNAbinding	CCL5	64.6465
4	GlycolyticProcess_Poly(A)RNAbinding	CCNH	86.8687
4	GlycolyticProcess_Poly(A)RNAbinding	CCT6P1	58.5859
4	GlycolyticProcess_Poly(A)RNAbinding	CCT8P1	67.6768
4	GlycolyticProcess_Poly(A)RNAbinding	CD164	71.7172
4	GlycolyticProcess_Poly(A)RNAbinding	CDC5L	57.5758
4	GlycolyticProcess_Poly(A)RNAbinding	CEBPZ	82.8283
4	GlycolyticProcess_Poly(A)RNAbinding	CEP295	95.9596
4	GlycolyticProcess_Poly(A)RNAbinding	CEP57	93.9394
4	GlycolyticProcess_Poly(A)RNAbinding	CERNA2	32.3232
4	GlycolyticProcess_Poly(A)RNAbinding	CHD1	68.6869
4	GlycolyticProcess_Poly(A)RNAbinding	CIR1	58.5859
4	GlycolyticProcess_Poly(A)RNAbinding	CLIP1	67.6768
4	GlycolyticProcess_Poly(A)RNAbinding	CLTC	71.7172
4	GlycolyticProcess_Poly(A)RNAbinding	CMPK1	69.697
4	GlycolyticProcess_Poly(A)RNAbinding	CNBP	68.6869
4	GlycolyticProcess_Poly(A)RNAbinding	COCH	3.0303
4	GlycolyticProcess_Poly(A)RNAbinding	COMMD10	71.7172
4	GlycolyticProcess_Poly(A)RNAbinding	COPS2	74.7475
4	GlycolyticProcess_Poly(A)RNAbinding	COPS8	92.9293
4	GlycolyticProcess_Poly(A)RNAbinding	CPOX	95.9596
4	GlycolyticProcess_Poly(A)RNAbinding	CRTC2	86.8687
4	GlycolyticProcess_Poly(A)RNAbinding	CRY1	71.7172
4	GlycolyticProcess_Poly(A)RNAbinding	CTDP1	49.4949
4	GlycolyticProcess_Poly(A)RNAbinding	CXORF40B	71.7172
4	GlycolyticProcess_Poly(A)RNAbinding	CYCSP55	66.6667
4	GlycolyticProcess_Poly(A)RNAbinding	CYP51A1	83.8384
4	GlycolyticProcess_Poly(A)RNAbinding	DCAF13	67.6768
4	GlycolyticProcess_Poly(A)RNAbinding	DCTN4	71.7172
4	GlycolyticProcess_Poly(A)RNAbinding	DCUN1D4	5.05051
4	GlycolyticProcess_Poly(A)RNAbinding	DDX52	66.6667
4	GlycolyticProcess_Poly(A)RNAbinding	DENND4A	72.7273
4	GlycolyticProcess_Poly(A)RNAbinding	DENND6A	68.6869
4	GlycolyticProcess_Poly(A)RNAbinding	DISP1	71.7172
4	GlycolyticProcess_Poly(A)RNAbinding	DPY19L2P2	70.7071
4	GlycolyticProcess_Poly(A)RNAbinding	DSTYK	32.3232
4	GlycolyticProcess_Poly(A)RNAbinding	DYNC1H1	25.2525
4	GlycolyticProcess_Poly(A)RNAbinding	DYNLL1P2	90.9091
4	GlycolyticProcess_Poly(A)RNAbinding	DYNLT3	5.05051
4	GlycolyticProcess_Poly(A)RNAbinding	EAF1	71.7172
4	GlycolyticProcess_Poly(A)RNAbinding	EAPP	71.7172
4	GlycolyticProcess_Poly(A)RNAbinding	ECHDC1	92.9293
4	GlycolyticProcess_Poly(A)RNAbinding	ECI2	17.1717
4	GlycolyticProcess_Poly(A)RNAbinding	EED	55.5556
4	GlycolyticProcess_Poly(A)RNAbinding	EEF1A1P24	47.4747
4	GlycolyticProcess_Poly(A)RNAbinding	EEF1A1P9	93.9394
4	GlycolyticProcess_Poly(A)RNAbinding	EEF1AKMT1	70.7071
4	GlycolyticProcess_Poly(A)RNAbinding	EEF1B2P6	92.9293
4	GlycolyticProcess_Poly(A)RNAbinding	EEF2KMT	38.3838
4	GlycolyticProcess_Poly(A)RNAbinding	EIF1AX	90.9091
4	GlycolyticProcess_Poly(A)RNAbinding	EIF1AY	71.7172
4	GlycolyticProcess_Poly(A)RNAbinding	EIF2B3	65.6566
4	GlycolyticProcess_Poly(A)RNAbinding	EIF3A	71.7172
4	GlycolyticProcess_Poly(A)RNAbinding	EIF3CL	95.9596
4	GlycolyticProcess_Poly(A)RNAbinding	EIF3FP2	95.9596
4	GlycolyticProcess_Poly(A)RNAbinding	EIF4A2P4	62.6263
4	GlycolyticProcess_Poly(A)RNAbinding	EIF4BP7	17.1717
4	GlycolyticProcess_Poly(A)RNAbinding	EIF4E	93.9394
4	GlycolyticProcess_Poly(A)RNAbinding	EMB	55.5556
4	GlycolyticProcess_Poly(A)RNAbinding	EMC2	93.9394
4	GlycolyticProcess_Poly(A)RNAbinding	ENOSF1	38.3838
4	GlycolyticProcess_Poly(A)RNAbinding	EOGT	59.596
4	GlycolyticProcess_Poly(A)RNAbinding	ERGIC2	64.6465
4	GlycolyticProcess_Poly(A)RNAbinding	EXOSC10	58.5859
4	GlycolyticProcess_Poly(A)RNAbinding	FAHD2A	71.7172
4	GlycolyticProcess_Poly(A)RNAbinding	FAIM	49.4949
4	GlycolyticProcess_Poly(A)RNAbinding	FAM103A1	71.7172
4	GlycolyticProcess_Poly(A)RNAbinding	FAM104A	72.7273
4	GlycolyticProcess_Poly(A)RNAbinding	FAM133B	93.9394
4	GlycolyticProcess_Poly(A)RNAbinding	FAM162A	49.4949
4	GlycolyticProcess_Poly(A)RNAbinding	FAM210B	3.0303
4	GlycolyticProcess_Poly(A)RNAbinding	FAM213B	24.2424
4	GlycolyticProcess_Poly(A)RNAbinding	FAM35A	64.6465
4	GlycolyticProcess_Poly(A)RNAbinding	FAM49B	65.6566
4	GlycolyticProcess_Poly(A)RNAbinding	FAM60CP	92.9293
4	GlycolyticProcess_Poly(A)RNAbinding	FAM96A	66.6667
4	GlycolyticProcess_Poly(A)RNAbinding	FAM98A	64.6465
4	GlycolyticProcess_Poly(A)RNAbinding	FCRLB	64.6465
4	GlycolyticProcess_Poly(A)RNAbinding	FDPS	65.6566
4	GlycolyticProcess_Poly(A)RNAbinding	FEM1C	4.0404
4	GlycolyticProcess_Poly(A)RNAbinding	FH	61.6162
4	GlycolyticProcess_Poly(A)RNAbinding	FKBP3	61.6162
4	GlycolyticProcess_Poly(A)RNAbinding	FLI1	64.6465
4	GlycolyticProcess_Poly(A)RNAbinding	FRG1	90.9091
4	GlycolyticProcess_Poly(A)RNAbinding	FRG1JP	90.9091
4	GlycolyticProcess_Poly(A)RNAbinding	FTH1	18.1818
4	GlycolyticProcess_Poly(A)RNAbinding	FTH1P11	71.7172
4	GlycolyticProcess_Poly(A)RNAbinding	FTH1P12	71.7172
4	GlycolyticProcess_Poly(A)RNAbinding	FTH1P2	71.7172
4	GlycolyticProcess_Poly(A)RNAbinding	FTH1P20	71.7172
4	GlycolyticProcess_Poly(A)RNAbinding	FTH1P3	71.7172
4	GlycolyticProcess_Poly(A)RNAbinding	FTH1P8	71.7172
4	GlycolyticProcess_Poly(A)RNAbinding	FTLP2	15.1515
4	GlycolyticProcess_Poly(A)RNAbinding	FYTTD1	71.7172
4	GlycolyticProcess_Poly(A)RNAbinding	G3BP1	91.9192
4	GlycolyticProcess_Poly(A)RNAbinding	GABRB3	70.7071
4	GlycolyticProcess_Poly(A)RNAbinding	GALNT1	71.7172
4	GlycolyticProcess_Poly(A)RNAbinding	GAPDHP61	3.0303
4	GlycolyticProcess_Poly(A)RNAbinding	GBP5	1.0101
4	GlycolyticProcess_Poly(A)RNAbinding	GCNA	49.4949
4	GlycolyticProcess_Poly(A)RNAbinding	GFM1	58.5859
4	GlycolyticProcess_Poly(A)RNAbinding	GGH	93.9394
4	GlycolyticProcess_Poly(A)RNAbinding	GKAP1	71.7172
4	GlycolyticProcess_Poly(A)RNAbinding	GLRX2	90.9091
4	GlycolyticProcess_Poly(A)RNAbinding	GLRXP3	71.7172
4	GlycolyticProcess_Poly(A)RNAbinding	GMPR2	70.7071
4	GlycolyticProcess_Poly(A)RNAbinding	GNA13	71.7172
4	GlycolyticProcess_Poly(A)RNAbinding	GNE	18.1818
4	GlycolyticProcess_Poly(A)RNAbinding	GOLGA2P10	68.6869
4	GlycolyticProcess_Poly(A)RNAbinding	GOLGA8CP	64.6465
4	GlycolyticProcess_Poly(A)RNAbinding	GOLT1B	52.5253
4	GlycolyticProcess_Poly(A)RNAbinding	GPBP1L1	71.7172
4	GlycolyticProcess_Poly(A)RNAbinding	GPR65	66.6667
4	GlycolyticProcess_Poly(A)RNAbinding	GSKIP	71.7172
4	GlycolyticProcess_Poly(A)RNAbinding	GTF2H1	71.7172
4	GlycolyticProcess_Poly(A)RNAbinding	H3F3AP4	93.9394
4	GlycolyticProcess_Poly(A)RNAbinding	H3F3AP5	71.7172
4	GlycolyticProcess_Poly(A)RNAbinding	HACD2	66.6667
4	GlycolyticProcess_Poly(A)RNAbinding	HAT1	53.5354
4	GlycolyticProcess_Poly(A)RNAbinding	HCFC1	61.6162
4	GlycolyticProcess_Poly(A)RNAbinding	HCFC1R1	49.4949
4	GlycolyticProcess_Poly(A)RNAbinding	HCFC2	71.7172
4	GlycolyticProcess_Poly(A)RNAbinding	HEBP2	49.4949
4	GlycolyticProcess_Poly(A)RNAbinding	HECA	71.7172
4	GlycolyticProcess_Poly(A)RNAbinding	HIF1A	72.7273
4	GlycolyticProcess_Poly(A)RNAbinding	HIKESHI	90.9091
4	GlycolyticProcess_Poly(A)RNAbinding	HLA-F	34.3434
4	GlycolyticProcess_Poly(A)RNAbinding	HLA-G	34.3434
4	GlycolyticProcess_Poly(A)RNAbinding	HLA-H	34.3434
4	GlycolyticProcess_Poly(A)RNAbinding	HMGB1	65.6566
4	GlycolyticProcess_Poly(A)RNAbinding	HMGB1P37	64.6465
4	GlycolyticProcess_Poly(A)RNAbinding	HMGN1P30	65.6566
4	GlycolyticProcess_Poly(A)RNAbinding	HNRNPA1P12	64.6465
4	GlycolyticProcess_Poly(A)RNAbinding	HNRNPA1P36	64.6465
4	GlycolyticProcess_Poly(A)RNAbinding	HNRNPA2B1	71.7172
4	GlycolyticProcess_Poly(A)RNAbinding	HNRNPD	70.7071
4	GlycolyticProcess_Poly(A)RNAbinding	HNRNPH3	70.7071
4	GlycolyticProcess_Poly(A)RNAbinding	HNRNPKP1	49.4949
4	GlycolyticProcess_Poly(A)RNAbinding	HNRNPUL1	65.6566
4	GlycolyticProcess_Poly(A)RNAbinding	HSD17B12	64.6465
4	GlycolyticProcess_Poly(A)RNAbinding	HSD17B7P2	87.8788
4	GlycolyticProcess_Poly(A)RNAbinding	HSDL2	3.0303
4	GlycolyticProcess_Poly(A)RNAbinding	HSP90B3P	71.7172
4	GlycolyticProcess_Poly(A)RNAbinding	HSPA1A	72.7273
4	GlycolyticProcess_Poly(A)RNAbinding	IBTK	65.6566
4	GlycolyticProcess_Poly(A)RNAbinding	ICE1	71.7172
4	GlycolyticProcess_Poly(A)RNAbinding	IER3IP1	71.7172
4	GlycolyticProcess_Poly(A)RNAbinding	IFNG	1.0101
4	GlycolyticProcess_Poly(A)RNAbinding	IFRD1	1.0101
4	GlycolyticProcess_Poly(A)RNAbinding	IFT20	71.7172
4	GlycolyticProcess_Poly(A)RNAbinding	IFT74	92.9293
4	GlycolyticProcess_Poly(A)RNAbinding	IGF1	71.7172
4	GlycolyticProcess_Poly(A)RNAbinding	IMPA1	53.5354
4	GlycolyticProcess_Poly(A)RNAbinding	INTS8	51.5152
4	GlycolyticProcess_Poly(A)RNAbinding	IPO7P2	93.9394
4	GlycolyticProcess_Poly(A)RNAbinding	IQCG	3.0303
4	GlycolyticProcess_Poly(A)RNAbinding	IQGAP1	64.6465
4	GlycolyticProcess_Poly(A)RNAbinding	IRF2BPL	25.2525
4	GlycolyticProcess_Poly(A)RNAbinding	IRF4	52.5253
4	GlycolyticProcess_Poly(A)RNAbinding	ISCA1	82.8283
4	GlycolyticProcess_Poly(A)RNAbinding	ISCA1P1	49.4949
4	GlycolyticProcess_Poly(A)RNAbinding	ITPRIP	18.1818
4	GlycolyticProcess_Poly(A)RNAbinding	KAT5	64.6465
4	GlycolyticProcess_Poly(A)RNAbinding	KATNBL1	71.7172
4	GlycolyticProcess_Poly(A)RNAbinding	KBTBD7	52.5253
4	GlycolyticProcess_Poly(A)RNAbinding	KCTD6	64.6465
4	GlycolyticProcess_Poly(A)RNAbinding	KDM3A	42.4242
4	GlycolyticProcess_Poly(A)RNAbinding	KIAA0368	25.2525
4	GlycolyticProcess_Poly(A)RNAbinding	KIF1B	5.05051
4	GlycolyticProcess_Poly(A)RNAbinding	KPNA3	58.5859
4	GlycolyticProcess_Poly(A)RNAbinding	KRI1	25.2525
4	GlycolyticProcess_Poly(A)RNAbinding	LCOR	65.6566
4	GlycolyticProcess_Poly(A)RNAbinding	LGALS3	92.9293
4	GlycolyticProcess_Poly(A)RNAbinding	LILRB2	64.6465
4	GlycolyticProcess_Poly(A)RNAbinding	LIMS1	70.7071
4	GlycolyticProcess_Poly(A)RNAbinding	LINC01184	3.0303
4	GlycolyticProcess_Poly(A)RNAbinding	LOC100129022	93.9394
4	GlycolyticProcess_Poly(A)RNAbinding	LOC100129322	92.9293
4	GlycolyticProcess_Poly(A)RNAbinding	LOC100129681	71.7172
4	GlycolyticProcess_Poly(A)RNAbinding	LOC100129759	71.7172
4	GlycolyticProcess_Poly(A)RNAbinding	LOC100130291	71.7172
4	GlycolyticProcess_Poly(A)RNAbinding	LOC100131336	72.7273
4	GlycolyticProcess_Poly(A)RNAbinding	LOC100132032	50.5051
4	GlycolyticProcess_Poly(A)RNAbinding	LOC100132347	93.9394
4	GlycolyticProcess_Poly(A)RNAbinding	LOC100132444	71.7172
4	GlycolyticProcess_Poly(A)RNAbinding	LOC100132564	72.7273
4	GlycolyticProcess_Poly(A)RNAbinding	LOC100132658	66.6667
4	GlycolyticProcess_Poly(A)RNAbinding	LOC100132740	61.6162
4	GlycolyticProcess_Poly(A)RNAbinding	LOC100133277	90.9091
4	GlycolyticProcess_Poly(A)RNAbinding	LOC100133800	93.9394
4	GlycolyticProcess_Poly(A)RNAbinding	LOC100133803	91.9192
4	GlycolyticProcess_Poly(A)RNAbinding	LOC100134067	71.7172
4	GlycolyticProcess_Poly(A)RNAbinding	LOC100134273	90.9091
4	GlycolyticProcess_Poly(A)RNAbinding	LOC100134291	19.1919
4	GlycolyticProcess_Poly(A)RNAbinding	LOC100134363	89.899
4	GlycolyticProcess_Poly(A)RNAbinding	LOC100134393	90.9091
4	GlycolyticProcess_Poly(A)RNAbinding	LOC100134504	93.9394
4	GlycolyticProcess_Poly(A)RNAbinding	LOC387791	49.4949
4	GlycolyticProcess_Poly(A)RNAbinding	LOC388237	19.1919
4	GlycolyticProcess_Poly(A)RNAbinding	LOC390876	90.9091
4	GlycolyticProcess_Poly(A)RNAbinding	LOC400061	55.5556
4	GlycolyticProcess_Poly(A)RNAbinding	LOC402251	65.6566
4	GlycolyticProcess_Poly(A)RNAbinding	LOC440280	43.4343
4	GlycolyticProcess_Poly(A)RNAbinding	LOC441454	90.9091
4	GlycolyticProcess_Poly(A)RNAbinding	LOC441743	78.7879
4	GlycolyticProcess_Poly(A)RNAbinding	LOC442727	64.6465
4	GlycolyticProcess_Poly(A)RNAbinding	LOC641727	75.7576
4	GlycolyticProcess_Poly(A)RNAbinding	LOC641768	71.7172
4	GlycolyticProcess_Poly(A)RNAbinding	LOC641848	90.9091
4	GlycolyticProcess_Poly(A)RNAbinding	LOC641849	82.8283
4	GlycolyticProcess_Poly(A)RNAbinding	LOC642975	64.6465
4	GlycolyticProcess_Poly(A)RNAbinding	LOC643287	49.4949
4	GlycolyticProcess_Poly(A)RNAbinding	LOC643387	71.7172
4	GlycolyticProcess_Poly(A)RNAbinding	LOC643985	70.7071
4	GlycolyticProcess_Poly(A)RNAbinding	LOC644033	59.596
4	GlycolyticProcess_Poly(A)RNAbinding	LOC644276	78.7879
4	GlycolyticProcess_Poly(A)RNAbinding	LOC644310	85.8586
4	GlycolyticProcess_Poly(A)RNAbinding	LOC644363	55.5556
4	GlycolyticProcess_Poly(A)RNAbinding	LOC644380	90.9091
4	GlycolyticProcess_Poly(A)RNAbinding	LOC644889	66.6667
4	GlycolyticProcess_Poly(A)RNAbinding	LOC645138	71.7172
4	GlycolyticProcess_Poly(A)RNAbinding	LOC645351	90.9091
4	GlycolyticProcess_Poly(A)RNAbinding	LOC646197	49.4949
4	GlycolyticProcess_Poly(A)RNAbinding	LOC646496	64.6465
4	GlycolyticProcess_Poly(A)RNAbinding	LOC646786	21.2121
4	GlycolyticProcess_Poly(A)RNAbinding	LOC646900	71.7172
4	GlycolyticProcess_Poly(A)RNAbinding	LOC647104	85.8586
4	GlycolyticProcess_Poly(A)RNAbinding	LOC647673	71.7172
4	GlycolyticProcess_Poly(A)RNAbinding	LOC648622	89.899
4	GlycolyticProcess_Poly(A)RNAbinding	LOC648638	3.0303
4	GlycolyticProcess_Poly(A)RNAbinding	LOC648931	49.4949
4	GlycolyticProcess_Poly(A)RNAbinding	LOC649270	80.8081
4	GlycolyticProcess_Poly(A)RNAbinding	LOC649422	51.5152
4	GlycolyticProcess_Poly(A)RNAbinding	LOC649555	45.4545
4	GlycolyticProcess_Poly(A)RNAbinding	LOC649839	90.9091
4	GlycolyticProcess_Poly(A)RNAbinding	LOC649841	31.3131
4	GlycolyticProcess_Poly(A)RNAbinding	LOC650128	19.1919
4	GlycolyticProcess_Poly(A)RNAbinding	LOC650321	71.7172
4	GlycolyticProcess_Poly(A)RNAbinding	LOC650739	90.9091
4	GlycolyticProcess_Poly(A)RNAbinding	LOC650759	90.9091
4	GlycolyticProcess_Poly(A)RNAbinding	LOC651202	90.9091
4	GlycolyticProcess_Poly(A)RNAbinding	LOC651453	85.8586
4	GlycolyticProcess_Poly(A)RNAbinding	LOC651894	66.6667
4	GlycolyticProcess_Poly(A)RNAbinding	LOC652541	39.3939
4	GlycolyticProcess_Poly(A)RNAbinding	LOC652607	90.9091
4	GlycolyticProcess_Poly(A)RNAbinding	LOC653631	55.5556
4	GlycolyticProcess_Poly(A)RNAbinding	LOC653778	59.596
4	GlycolyticProcess_Poly(A)RNAbinding	LOC654189	91.9192
4	GlycolyticProcess_Poly(A)RNAbinding	LOC727748	85.8586
4	GlycolyticProcess_Poly(A)RNAbinding	LOC727962	64.6465
4	GlycolyticProcess_Poly(A)RNAbinding	LOC728026	91.9192
4	GlycolyticProcess_Poly(A)RNAbinding	LOC728060	89.899
4	GlycolyticProcess_Poly(A)RNAbinding	LOC728485	64.6465
4	GlycolyticProcess_Poly(A)RNAbinding	LOC728602	71.7172
4	GlycolyticProcess_Poly(A)RNAbinding	LOC728973	93.9394
4	GlycolyticProcess_Poly(A)RNAbinding	LOC729086	70.7071
4	GlycolyticProcess_Poly(A)RNAbinding	LOC729255	90.9091
4	GlycolyticProcess_Poly(A)RNAbinding	LOC730004	85.8586
4	GlycolyticProcess_Poly(A)RNAbinding	LOC730107	59.596
4	GlycolyticProcess_Poly(A)RNAbinding	LOC730272	64.6465
4	GlycolyticProcess_Poly(A)RNAbinding	LOC730278	85.8586
4	GlycolyticProcess_Poly(A)RNAbinding	LOC730288	90.9091
4	GlycolyticProcess_Poly(A)RNAbinding	LOC730323	3.0303
4	GlycolyticProcess_Poly(A)RNAbinding	LOC730382	90.9091
4	GlycolyticProcess_Poly(A)RNAbinding	LOC730740	72.7273
4	GlycolyticProcess_Poly(A)RNAbinding	LOC730746	64.6465
4	GlycolyticProcess_Poly(A)RNAbinding	LOC730754	71.7172
4	GlycolyticProcess_Poly(A)RNAbinding	LOC731640	71.7172
4	GlycolyticProcess_Poly(A)RNAbinding	LOC732371	34.3434
4	GlycolyticProcess_Poly(A)RNAbinding	LOC732450	31.3131
4	GlycolyticProcess_Poly(A)RNAbinding	LSM6	65.6566
4	GlycolyticProcess_Poly(A)RNAbinding	LUC7L3	64.6465
4	GlycolyticProcess_Poly(A)RNAbinding	LYRM7	61.6162
4	GlycolyticProcess_Poly(A)RNAbinding	LYSMD3	71.7172
4	GlycolyticProcess_Poly(A)RNAbinding	MAB21L2	40.404
4	GlycolyticProcess_Poly(A)RNAbinding	MAK16	58.5859
4	GlycolyticProcess_Poly(A)RNAbinding	MALT1	59.596
4	GlycolyticProcess_Poly(A)RNAbinding	MAPKAPK5	58.5859
4	GlycolyticProcess_Poly(A)RNAbinding	MATN1	49.4949
4	GlycolyticProcess_Poly(A)RNAbinding	MATR3	70.7071
4	GlycolyticProcess_Poly(A)RNAbinding	MBLAC2	5.05051
4	GlycolyticProcess_Poly(A)RNAbinding	MCTS1	90.9091
4	GlycolyticProcess_Poly(A)RNAbinding	ME3	71.7172
4	GlycolyticProcess_Poly(A)RNAbinding	MED23	60.6061
4	GlycolyticProcess_Poly(A)RNAbinding	MIR17HG	63.6364
4	GlycolyticProcess_Poly(A)RNAbinding	MIR1979	71.7172
4	GlycolyticProcess_Poly(A)RNAbinding	MIR25	39.3939
4	GlycolyticProcess_Poly(A)RNAbinding	MORF4L1	49.4949
4	GlycolyticProcess_Poly(A)RNAbinding	MPC1	91.9192
4	GlycolyticProcess_Poly(A)RNAbinding	MPLKIP	71.7172
4	GlycolyticProcess_Poly(A)RNAbinding	MRPL10	64.6465
4	GlycolyticProcess_Poly(A)RNAbinding	MRPL15	90.9091
4	GlycolyticProcess_Poly(A)RNAbinding	MRPL19	87.8788
4	GlycolyticProcess_Poly(A)RNAbinding	MRPL48	61.6162
4	GlycolyticProcess_Poly(A)RNAbinding	MRPL50	55.5556
4	GlycolyticProcess_Poly(A)RNAbinding	MSANTD3	59.596
4	GlycolyticProcess_Poly(A)RNAbinding	MSS51	64.6465
4	GlycolyticProcess_Poly(A)RNAbinding	MSTO1	64.6465
4	GlycolyticProcess_Poly(A)RNAbinding	MTCP1	5.05051
4	GlycolyticProcess_Poly(A)RNAbinding	MTDH	93.9394
4	GlycolyticProcess_Poly(A)RNAbinding	MTF2	58.5859
4	GlycolyticProcess_Poly(A)RNAbinding	MTMR4	27.2727
4	GlycolyticProcess_Poly(A)RNAbinding	MTMR6	71.7172
4	GlycolyticProcess_Poly(A)RNAbinding	MTO1	71.7172
4	GlycolyticProcess_Poly(A)RNAbinding	NAA35	55.5556
4	GlycolyticProcess_Poly(A)RNAbinding	NAA50	49.4949
4	GlycolyticProcess_Poly(A)RNAbinding	NAB1	5.05051
4	GlycolyticProcess_Poly(A)RNAbinding	NACA	49.4949
4	GlycolyticProcess_Poly(A)RNAbinding	NACAP1	85.8586
4	GlycolyticProcess_Poly(A)RNAbinding	NADK2	19.1919
4	GlycolyticProcess_Poly(A)RNAbinding	NARS	39.3939
4	GlycolyticProcess_Poly(A)RNAbinding	NCK2	17.1717
4	GlycolyticProcess_Poly(A)RNAbinding	NCL	66.6667
4	GlycolyticProcess_Poly(A)RNAbinding	NDFIP1	1.0101
4	GlycolyticProcess_Poly(A)RNAbinding	NDUFAB1	90.9091
4	GlycolyticProcess_Poly(A)RNAbinding	NDUFB10	66.6667
4	GlycolyticProcess_Poly(A)RNAbinding	NDUFB9	90.9091
4	GlycolyticProcess_Poly(A)RNAbinding	NECTIN3	73.7374
4	GlycolyticProcess_Poly(A)RNAbinding	NEDD9	71.7172
4	GlycolyticProcess_Poly(A)RNAbinding	NFATC1	64.6465
4	GlycolyticProcess_Poly(A)RNAbinding	NFX1	19.1919
4	GlycolyticProcess_Poly(A)RNAbinding	NIPSNAP2	67.6768
4	GlycolyticProcess_Poly(A)RNAbinding	NIT1	63.6364
4	GlycolyticProcess_Poly(A)RNAbinding	NLK	68.6869
4	GlycolyticProcess_Poly(A)RNAbinding	NMD3	49.4949
4	GlycolyticProcess_Poly(A)RNAbinding	NME2	71.7172
4	GlycolyticProcess_Poly(A)RNAbinding	NMT2	17.1717
4	GlycolyticProcess_Poly(A)RNAbinding	NNT	89.899
4	GlycolyticProcess_Poly(A)RNAbinding	NOL8	64.6465
4	GlycolyticProcess_Poly(A)RNAbinding	NOP56	82.8283
4	GlycolyticProcess_Poly(A)RNAbinding	NOP58	66.6667
4	GlycolyticProcess_Poly(A)RNAbinding	NPM1P34	49.4949
4	GlycolyticProcess_Poly(A)RNAbinding	NPM1P42	64.6465
4	GlycolyticProcess_Poly(A)RNAbinding	NPTN	71.7172
4	GlycolyticProcess_Poly(A)RNAbinding	NR4A2	49.4949
4	GlycolyticProcess_Poly(A)RNAbinding	NSMCE3	68.6869
4	GlycolyticProcess_Poly(A)RNAbinding	NUDCD2	58.5859
4	GlycolyticProcess_Poly(A)RNAbinding	NUFIP2	17.1717
4	GlycolyticProcess_Poly(A)RNAbinding	NUP54	53.5354
4	GlycolyticProcess_Poly(A)RNAbinding	NXT2	95.9596
4	GlycolyticProcess_Poly(A)RNAbinding	OSBPL8	89.899
4	GlycolyticProcess_Poly(A)RNAbinding	PABPC1P4	93.9394
4	GlycolyticProcess_Poly(A)RNAbinding	PARP2	64.6465
4	GlycolyticProcess_Poly(A)RNAbinding	PCGF6	57.5758
4	GlycolyticProcess_Poly(A)RNAbinding	PDIA3P1	71.7172
4	GlycolyticProcess_Poly(A)RNAbinding	PDP1	92.9293
4	GlycolyticProcess_Poly(A)RNAbinding	PEBP1P2	90.9091
4	GlycolyticProcess_Poly(A)RNAbinding	PERP	49.4949
4	GlycolyticProcess_Poly(A)RNAbinding	PEX5	20.202
4	GlycolyticProcess_Poly(A)RNAbinding	PHYH	3.0303
4	GlycolyticProcess_Poly(A)RNAbinding	PIGH	71.7172
4	GlycolyticProcess_Poly(A)RNAbinding	PIK3AP1	64.6465
4	GlycolyticProcess_Poly(A)RNAbinding	PIK3CG	71.7172
4	GlycolyticProcess_Poly(A)RNAbinding	PLPP3	32.3232
4	GlycolyticProcess_Poly(A)RNAbinding	PM20D2	63.6364
4	GlycolyticProcess_Poly(A)RNAbinding	PNN	64.6465
4	GlycolyticProcess_Poly(A)RNAbinding	PNPLA8	89.899
4	GlycolyticProcess_Poly(A)RNAbinding	PNRC2P1	66.6667
4	GlycolyticProcess_Poly(A)RNAbinding	POC1B	66.6667
4	GlycolyticProcess_Poly(A)RNAbinding	POLR3F	71.7172
4	GlycolyticProcess_Poly(A)RNAbinding	PPCS	71.7172
4	GlycolyticProcess_Poly(A)RNAbinding	PPIB	71.7172
4	GlycolyticProcess_Poly(A)RNAbinding	PPIL3	57.5758
4	GlycolyticProcess_Poly(A)RNAbinding	PPM1D	86.8687
4	GlycolyticProcess_Poly(A)RNAbinding	PPP1R12A	55.5556
4	GlycolyticProcess_Poly(A)RNAbinding	PPP2CB	71.7172
4	GlycolyticProcess_Poly(A)RNAbinding	PPP4R3B	68.6869
4	GlycolyticProcess_Poly(A)RNAbinding	PREPL	39.3939
4	GlycolyticProcess_Poly(A)RNAbinding	PRKAA1	5.05051
4	GlycolyticProcess_Poly(A)RNAbinding	PRKRA	17.1717
4	GlycolyticProcess_Poly(A)RNAbinding	PRPF18	55.5556
4	GlycolyticProcess_Poly(A)RNAbinding	PRPF4B	39.3939
4	GlycolyticProcess_Poly(A)RNAbinding	PRPSAP2	27.2727
4	GlycolyticProcess_Poly(A)RNAbinding	PSMC1P4	78.7879
4	GlycolyticProcess_Poly(A)RNAbinding	PSMC5	81.8182
4	GlycolyticProcess_Poly(A)RNAbinding	PSMD14	65.6566
4	GlycolyticProcess_Poly(A)RNAbinding	PTBP3	66.6667
4	GlycolyticProcess_Poly(A)RNAbinding	PTGES3	72.7273
4	GlycolyticProcess_Poly(A)RNAbinding	PTGS1	3.0303
4	GlycolyticProcess_Poly(A)RNAbinding	PTMA	95.9596
4	GlycolyticProcess_Poly(A)RNAbinding	PTPN12	3.0303
4	GlycolyticProcess_Poly(A)RNAbinding	PUS3	71.7172
4	GlycolyticProcess_Poly(A)RNAbinding	R3HDM1	70.7071
4	GlycolyticProcess_Poly(A)RNAbinding	RAB33B	91.9192
4	GlycolyticProcess_Poly(A)RNAbinding	RAB6A	70.7071
4	GlycolyticProcess_Poly(A)RNAbinding	RAB8B	71.7172
4	GlycolyticProcess_Poly(A)RNAbinding	RAD21	93.9394
4	GlycolyticProcess_Poly(A)RNAbinding	RANBP2	70.7071
4	GlycolyticProcess_Poly(A)RNAbinding	RAP1B	65.6566
4	GlycolyticProcess_Poly(A)RNAbinding	RAP1BL	62.6263
4	GlycolyticProcess_Poly(A)RNAbinding	RAP2C	33.3333
4	GlycolyticProcess_Poly(A)RNAbinding	RASGRP1	50.5051
4	GlycolyticProcess_Poly(A)RNAbinding	RBBP7	61.6162
4	GlycolyticProcess_Poly(A)RNAbinding	RBM34	55.5556
4	GlycolyticProcess_Poly(A)RNAbinding	RBMXP3	65.6566
4	GlycolyticProcess_Poly(A)RNAbinding	RCBTB2	70.7071
4	GlycolyticProcess_Poly(A)RNAbinding	RCN1	17.1717
4	GlycolyticProcess_Poly(A)RNAbinding	RDH14	63.6364
4	GlycolyticProcess_Poly(A)RNAbinding	RELL1	93.9394
4	GlycolyticProcess_Poly(A)RNAbinding	RFWD2	86.8687
4	GlycolyticProcess_Poly(A)RNAbinding	RFX7	3.0303
4	GlycolyticProcess_Poly(A)RNAbinding	RHOB	93.9394
4	GlycolyticProcess_Poly(A)RNAbinding	RHOQP3	71.7172
4	GlycolyticProcess_Poly(A)RNAbinding	RNASEH2B	71.7172
4	GlycolyticProcess_Poly(A)RNAbinding	RNF20	16.1616
4	GlycolyticProcess_Poly(A)RNAbinding	RNF32	92.9293
4	GlycolyticProcess_Poly(A)RNAbinding	RNPC3	71.7172
4	GlycolyticProcess_Poly(A)RNAbinding	RNY1	86.8687
4	GlycolyticProcess_Poly(A)RNAbinding	RNY4	86.8687
4	GlycolyticProcess_Poly(A)RNAbinding	RPF1	66.6667
4	GlycolyticProcess_Poly(A)RNAbinding	RPIA	63.6364
4	GlycolyticProcess_Poly(A)RNAbinding	RPL10AP6	65.6566
4	GlycolyticProcess_Poly(A)RNAbinding	RPL10P8	71.7172
4	GlycolyticProcess_Poly(A)RNAbinding	RPL13P12	90.9091
4	GlycolyticProcess_Poly(A)RNAbinding	RPL13P5	85.8586
4	GlycolyticProcess_Poly(A)RNAbinding	RPL17P18	92.9293
4	GlycolyticProcess_Poly(A)RNAbinding	RPL17P22	92.9293
4	GlycolyticProcess_Poly(A)RNAbinding	RPL17P33	90.9091
4	GlycolyticProcess_Poly(A)RNAbinding	RPL17P36	92.9293
4	GlycolyticProcess_Poly(A)RNAbinding	RPL17P8	92.9293
4	GlycolyticProcess_Poly(A)RNAbinding	RPL17P9	91.9192
4	GlycolyticProcess_Poly(A)RNAbinding	RPL19P9	50.5051
4	GlycolyticProcess_Poly(A)RNAbinding	RPL21P119	71.7172
4	GlycolyticProcess_Poly(A)RNAbinding	RPL21P125	71.7172
4	GlycolyticProcess_Poly(A)RNAbinding	RPL21P131	71.7172
4	GlycolyticProcess_Poly(A)RNAbinding	RPL21P134	66.6667
4	GlycolyticProcess_Poly(A)RNAbinding	RPL21P14	71.7172
4	GlycolyticProcess_Poly(A)RNAbinding	RPL21P20	71.7172
4	GlycolyticProcess_Poly(A)RNAbinding	RPL21P28	71.7172
4	GlycolyticProcess_Poly(A)RNAbinding	RPL21P39	78.7879
4	GlycolyticProcess_Poly(A)RNAbinding	RPL21P45	71.7172
4	GlycolyticProcess_Poly(A)RNAbinding	RPL21P53	66.6667
4	GlycolyticProcess_Poly(A)RNAbinding	RPL21P61	71.7172
4	GlycolyticProcess_Poly(A)RNAbinding	RPL21P69	90.9091
4	GlycolyticProcess_Poly(A)RNAbinding	RPL21P87	71.7172
4	GlycolyticProcess_Poly(A)RNAbinding	RPL21P97	71.7172
4	GlycolyticProcess_Poly(A)RNAbinding	RPL22P11	90.9091
4	GlycolyticProcess_Poly(A)RNAbinding	RPL23	92.9293
4	GlycolyticProcess_Poly(A)RNAbinding	RPL23AP21	66.6667
4	GlycolyticProcess_Poly(A)RNAbinding	RPL23AP37	67.6768
4	GlycolyticProcess_Poly(A)RNAbinding	RPL23AP44	90.9091
4	GlycolyticProcess_Poly(A)RNAbinding	RPL23AP61	90.9091
4	GlycolyticProcess_Poly(A)RNAbinding	RPL23AP64	90.9091
4	GlycolyticProcess_Poly(A)RNAbinding	RPL23AP87	85.8586
4	GlycolyticProcess_Poly(A)RNAbinding	RPL26P12	74.7475
4	GlycolyticProcess_Poly(A)RNAbinding	RPL26P16	90.9091
4	GlycolyticProcess_Poly(A)RNAbinding	RPL26P19	85.8586
4	GlycolyticProcess_Poly(A)RNAbinding	RPL26P33	90.9091
4	GlycolyticProcess_Poly(A)RNAbinding	RPL26P6	90.9091
4	GlycolyticProcess_Poly(A)RNAbinding	RPL29P11	66.6667
4	GlycolyticProcess_Poly(A)RNAbinding	RPL3	3.0303
4	GlycolyticProcess_Poly(A)RNAbinding	RPL31P17	85.8586
4	GlycolyticProcess_Poly(A)RNAbinding	RPL31P4	66.6667
4	GlycolyticProcess_Poly(A)RNAbinding	RPL36AP37	66.6667
4	GlycolyticProcess_Poly(A)RNAbinding	RPL36AP8	90.9091
4	GlycolyticProcess_Poly(A)RNAbinding	RPL37P6	85.8586
4	GlycolyticProcess_Poly(A)RNAbinding	RPL39P10	89.899
4	GlycolyticProcess_Poly(A)RNAbinding	RPL5	66.6667
4	GlycolyticProcess_Poly(A)RNAbinding	RPL6P10	71.7172
4	GlycolyticProcess_Poly(A)RNAbinding	RPL6P27	66.6667
4	GlycolyticProcess_Poly(A)RNAbinding	RPL7	66.6667
4	GlycolyticProcess_Poly(A)RNAbinding	RPL7A	66.6667
4	GlycolyticProcess_Poly(A)RNAbinding	RPL7AP34	67.6768
4	GlycolyticProcess_Poly(A)RNAbinding	RPL7AP9	76.7677
4	GlycolyticProcess_Poly(A)RNAbinding	RPL7P20	90.9091
4	GlycolyticProcess_Poly(A)RNAbinding	RPL7P32	66.6667
4	GlycolyticProcess_Poly(A)RNAbinding	RPL7P59	90.9091
4	GlycolyticProcess_Poly(A)RNAbinding	RPL7P9	90.9091
4	GlycolyticProcess_Poly(A)RNAbinding	RPL9P25	90.9091
4	GlycolyticProcess_Poly(A)RNAbinding	RPLP1	71.7172
4	GlycolyticProcess_Poly(A)RNAbinding	RPLP1P4	71.7172
4	GlycolyticProcess_Poly(A)RNAbinding	RPS10P4	85.8586
4	GlycolyticProcess_Poly(A)RNAbinding	RPS11P5	71.7172
4	GlycolyticProcess_Poly(A)RNAbinding	RPS12P23	66.6667
4	GlycolyticProcess_Poly(A)RNAbinding	RPS12P29	66.6667
4	GlycolyticProcess_Poly(A)RNAbinding	RPS12P4	66.6667
4	GlycolyticProcess_Poly(A)RNAbinding	RPS15AP11	71.7172
4	GlycolyticProcess_Poly(A)RNAbinding	RPS15AP17	90.9091
4	GlycolyticProcess_Poly(A)RNAbinding	RPS15AP19	90.9091
4	GlycolyticProcess_Poly(A)RNAbinding	RPS15AP34	90.9091
4	GlycolyticProcess_Poly(A)RNAbinding	RPS23P8	86.8687
4	GlycolyticProcess_Poly(A)RNAbinding	RPS26P31	71.7172
4	GlycolyticProcess_Poly(A)RNAbinding	RPS26P35	71.7172
4	GlycolyticProcess_Poly(A)RNAbinding	RPS26P53	70.7071
4	GlycolyticProcess_Poly(A)RNAbinding	RPS27AP11	92.9293
4	GlycolyticProcess_Poly(A)RNAbinding	RPS27AP16	69.697
4	GlycolyticProcess_Poly(A)RNAbinding	RPS27P13	89.899
4	GlycolyticProcess_Poly(A)RNAbinding	RPS27P21	83.8384
4	GlycolyticProcess_Poly(A)RNAbinding	RPS27P23	90.9091
4	GlycolyticProcess_Poly(A)RNAbinding	RPS27P29	71.7172
4	GlycolyticProcess_Poly(A)RNAbinding	RPS27P7	71.7172
4	GlycolyticProcess_Poly(A)RNAbinding	RPS27P9	90.9091
4	GlycolyticProcess_Poly(A)RNAbinding	RPS28	71.7172
4	GlycolyticProcess_Poly(A)RNAbinding	RPS29P10	89.899
4	GlycolyticProcess_Poly(A)RNAbinding	RPS29P14	90.9091
4	GlycolyticProcess_Poly(A)RNAbinding	RPS29P16	89.899
4	GlycolyticProcess_Poly(A)RNAbinding	RPS29P17	90.9091
4	GlycolyticProcess_Poly(A)RNAbinding	RPS29P18	74.7475
4	GlycolyticProcess_Poly(A)RNAbinding	RPS29P9	90.9091
4	GlycolyticProcess_Poly(A)RNAbinding	RPS3A	49.4949
4	GlycolyticProcess_Poly(A)RNAbinding	RPS3AP13	93.9394
4	GlycolyticProcess_Poly(A)RNAbinding	RPS3AP25	66.6667
4	GlycolyticProcess_Poly(A)RNAbinding	RPS3AP44	90.9091
4	GlycolyticProcess_Poly(A)RNAbinding	RPS4XP11	90.9091
4	GlycolyticProcess_Poly(A)RNAbinding	RPS4XP13	90.9091
4	GlycolyticProcess_Poly(A)RNAbinding	RPS4XP16	90.9091
4	GlycolyticProcess_Poly(A)RNAbinding	RPS8P10	86.8687
4	GlycolyticProcess_Poly(A)RNAbinding	RPS8P8	66.6667
4	GlycolyticProcess_Poly(A)RNAbinding	RRN3	93.9394
4	GlycolyticProcess_Poly(A)RNAbinding	RSRC2	82.8283
4	GlycolyticProcess_Poly(A)RNAbinding	RYK	1.0101
4	GlycolyticProcess_Poly(A)RNAbinding	SACM1L	64.6465
4	GlycolyticProcess_Poly(A)RNAbinding	SACS	57.5758
4	GlycolyticProcess_Poly(A)RNAbinding	SAMSN1	71.7172
4	GlycolyticProcess_Poly(A)RNAbinding	SAP30	58.5859
4	GlycolyticProcess_Poly(A)RNAbinding	SAP30L	64.6465
4	GlycolyticProcess_Poly(A)RNAbinding	SARS	17.1717
4	GlycolyticProcess_Poly(A)RNAbinding	SBDS	71.7172
4	GlycolyticProcess_Poly(A)RNAbinding	SCYL2	71.7172
4	GlycolyticProcess_Poly(A)RNAbinding	SDCBP2	71.7172
4	GlycolyticProcess_Poly(A)RNAbinding	SDHAF3	44.4444
4	GlycolyticProcess_Poly(A)RNAbinding	SEC24D	71.7172
4	GlycolyticProcess_Poly(A)RNAbinding	SEMA7A	72.7273
4	GlycolyticProcess_Poly(A)RNAbinding	SEPT11	58.5859
4	GlycolyticProcess_Poly(A)RNAbinding	SEPT7	89.899
4	GlycolyticProcess_Poly(A)RNAbinding	SFPQ	90.9091
4	GlycolyticProcess_Poly(A)RNAbinding	SIRT1	85.8586
4	GlycolyticProcess_Poly(A)RNAbinding	SKA2	65.6566
4	GlycolyticProcess_Poly(A)RNAbinding	SKP1	3.0303
4	GlycolyticProcess_Poly(A)RNAbinding	SLBP	86.8687
4	GlycolyticProcess_Poly(A)RNAbinding	SLC12A2	71.7172
4	GlycolyticProcess_Poly(A)RNAbinding	SLC30A1	71.7172
4	GlycolyticProcess_Poly(A)RNAbinding	SLC30A9	5.05051
4	GlycolyticProcess_Poly(A)RNAbinding	SLC39A7	38.3838
4	GlycolyticProcess_Poly(A)RNAbinding	SLC39A8	65.6566
4	GlycolyticProcess_Poly(A)RNAbinding	SLC4A7	41.4141
4	GlycolyticProcess_Poly(A)RNAbinding	SLK	59.596
4	GlycolyticProcess_Poly(A)RNAbinding	SLTM	64.6465
4	GlycolyticProcess_Poly(A)RNAbinding	SMARCA2	27.2727
4	GlycolyticProcess_Poly(A)RNAbinding	SMARCA5	67.6768
4	GlycolyticProcess_Poly(A)RNAbinding	SMG1P1	19.1919
4	GlycolyticProcess_Poly(A)RNAbinding	SMG1P2	71.7172
4	GlycolyticProcess_Poly(A)RNAbinding	SMNDC1	93.9394
4	GlycolyticProcess_Poly(A)RNAbinding	SNAP23	93.9394
4	GlycolyticProcess_Poly(A)RNAbinding	SNHG8	3.0303
4	GlycolyticProcess_Poly(A)RNAbinding	SNORA32	91.9192
4	GlycolyticProcess_Poly(A)RNAbinding	SNORD12C	69.697
4	GlycolyticProcess_Poly(A)RNAbinding	SNORD32A	66.6667
4	GlycolyticProcess_Poly(A)RNAbinding	SNORD36A	93.9394
4	GlycolyticProcess_Poly(A)RNAbinding	SNORD36C	64.6465
4	GlycolyticProcess_Poly(A)RNAbinding	SNORD3A	11.1111
4	GlycolyticProcess_Poly(A)RNAbinding	SNORD3C	11.1111
4	GlycolyticProcess_Poly(A)RNAbinding	SNORD3D	13.1313
4	GlycolyticProcess_Poly(A)RNAbinding	SNORD4A	58.5859
4	GlycolyticProcess_Poly(A)RNAbinding	SNORD51	59.596
4	GlycolyticProcess_Poly(A)RNAbinding	SNORD52	92.9293
4	GlycolyticProcess_Poly(A)RNAbinding	SNORD57	69.697
4	GlycolyticProcess_Poly(A)RNAbinding	SNORD73A	93.9394
4	GlycolyticProcess_Poly(A)RNAbinding	SNX14	70.7071
4	GlycolyticProcess_Poly(A)RNAbinding	SNX24	47.4747
4	GlycolyticProcess_Poly(A)RNAbinding	SNX5P2	93.9394
4	GlycolyticProcess_Poly(A)RNAbinding	SP3	60.6061
4	GlycolyticProcess_Poly(A)RNAbinding	SP4	65.6566
4	GlycolyticProcess_Poly(A)RNAbinding	SPIN4	50.5051
4	GlycolyticProcess_Poly(A)RNAbinding	SPOPL	49.4949
4	GlycolyticProcess_Poly(A)RNAbinding	SREK1	70.7071
4	GlycolyticProcess_Poly(A)RNAbinding	SRSF11	71.7172
4	GlycolyticProcess_Poly(A)RNAbinding	ST13	5.05051
4	GlycolyticProcess_Poly(A)RNAbinding	ST13P13	19.1919
4	GlycolyticProcess_Poly(A)RNAbinding	ST13P18	49.4949
4	GlycolyticProcess_Poly(A)RNAbinding	ST13P4	49.4949
4	GlycolyticProcess_Poly(A)RNAbinding	STK3	5.05051
4	GlycolyticProcess_Poly(A)RNAbinding	STRADBP1	67.6768
4	GlycolyticProcess_Poly(A)RNAbinding	STX6	3.0303
4	GlycolyticProcess_Poly(A)RNAbinding	STX7	48.4848
4	GlycolyticProcess_Poly(A)RNAbinding	SUB1	70.7071
4	GlycolyticProcess_Poly(A)RNAbinding	SUMO1	95.9596
4	GlycolyticProcess_Poly(A)RNAbinding	SUMO1P3	79.798
4	GlycolyticProcess_Poly(A)RNAbinding	TAF1D	55.5556
4	GlycolyticProcess_Poly(A)RNAbinding	TAF4B	51.5152
4	GlycolyticProcess_Poly(A)RNAbinding	TAF9	85.8586
4	GlycolyticProcess_Poly(A)RNAbinding	TARS	61.6162
4	GlycolyticProcess_Poly(A)RNAbinding	TATDN1	57.5758
4	GlycolyticProcess_Poly(A)RNAbinding	TBC1D3D	43.4343
4	GlycolyticProcess_Poly(A)RNAbinding	TBCCD1	1.0101
4	GlycolyticProcess_Poly(A)RNAbinding	TDGP1	92.9293
4	GlycolyticProcess_Poly(A)RNAbinding	TDP2	93.9394
4	GlycolyticProcess_Poly(A)RNAbinding	TEX9	3.0303
4	GlycolyticProcess_Poly(A)RNAbinding	TFB2M	58.5859
4	GlycolyticProcess_Poly(A)RNAbinding	TFRC	59.596
4	GlycolyticProcess_Poly(A)RNAbinding	TGFBR3	6.06061
4	GlycolyticProcess_Poly(A)RNAbinding	THOC2	93.9394
4	GlycolyticProcess_Poly(A)RNAbinding	TIAL1	58.5859
4	GlycolyticProcess_Poly(A)RNAbinding	TIMM8B	90.9091
4	GlycolyticProcess_Poly(A)RNAbinding	TLK1	38.3838
4	GlycolyticProcess_Poly(A)RNAbinding	TLR1	56.5657
4	GlycolyticProcess_Poly(A)RNAbinding	TM2D1	71.7172
4	GlycolyticProcess_Poly(A)RNAbinding	TMED7	71.7172
4	GlycolyticProcess_Poly(A)RNAbinding	TMEM107	64.6465
4	GlycolyticProcess_Poly(A)RNAbinding	TMEM135	44.4444
4	GlycolyticProcess_Poly(A)RNAbinding	TMEM167A	90.9091
4	GlycolyticProcess_Poly(A)RNAbinding	TMEM184C	71.7172
4	GlycolyticProcess_Poly(A)RNAbinding	TMEM200A	71.7172
4	GlycolyticProcess_Poly(A)RNAbinding	TMEM263	52.5253
4	GlycolyticProcess_Poly(A)RNAbinding	TMSB4XP8	90.9091
4	GlycolyticProcess_Poly(A)RNAbinding	TOGARAM1	49.4949
4	GlycolyticProcess_Poly(A)RNAbinding	TOP1P2	71.7172
4	GlycolyticProcess_Poly(A)RNAbinding	TOPBP1	82.8283
4	GlycolyticProcess_Poly(A)RNAbinding	TPT1P4	71.7172
4	GlycolyticProcess_Poly(A)RNAbinding	TPT1P6	90.9091
4	GlycolyticProcess_Poly(A)RNAbinding	TPT1P9	71.7172
4	GlycolyticProcess_Poly(A)RNAbinding	TRAPPC10	91.9192
4	GlycolyticProcess_Poly(A)RNAbinding	TRAPPC11	64.6465
4	GlycolyticProcess_Poly(A)RNAbinding	TRIP12	71.7172
4	GlycolyticProcess_Poly(A)RNAbinding	TRMT10C	93.9394
4	GlycolyticProcess_Poly(A)RNAbinding	TRMT6	50.5051
4	GlycolyticProcess_Poly(A)RNAbinding	TROVE2	27.2727
4	GlycolyticProcess_Poly(A)RNAbinding	TSC22D2	71.7172
4	GlycolyticProcess_Poly(A)RNAbinding	TSEN15	61.6162
4	GlycolyticProcess_Poly(A)RNAbinding	TTC33	55.5556
4	GlycolyticProcess_Poly(A)RNAbinding	TTN	27.2727
4	GlycolyticProcess_Poly(A)RNAbinding	TUBA4A	71.7172
4	GlycolyticProcess_Poly(A)RNAbinding	TUBD1	74.7475
4	GlycolyticProcess_Poly(A)RNAbinding	TUBE1	72.7273
4	GlycolyticProcess_Poly(A)RNAbinding	TXNDC9	91.9192
4	GlycolyticProcess_Poly(A)RNAbinding	TXNL1	89.899
4	GlycolyticProcess_Poly(A)RNAbinding	UAP1	42.4242
4	GlycolyticProcess_Poly(A)RNAbinding	UBA6	72.7273
4	GlycolyticProcess_Poly(A)RNAbinding	UBE2B	72.7273
4	GlycolyticProcess_Poly(A)RNAbinding	UBE4A	64.6465
4	GlycolyticProcess_Poly(A)RNAbinding	UBLCP1	71.7172
4	GlycolyticProcess_Poly(A)RNAbinding	UGDH	71.7172
4	GlycolyticProcess_Poly(A)RNAbinding	UGP2	85.8586
4	GlycolyticProcess_Poly(A)RNAbinding	UHRF1BP1	64.6465
4	GlycolyticProcess_Poly(A)RNAbinding	UPF3A	50.5051
4	GlycolyticProcess_Poly(A)RNAbinding	UPK3BL1	32.3232
4	GlycolyticProcess_Poly(A)RNAbinding	UQCRBP1	89.899
4	GlycolyticProcess_Poly(A)RNAbinding	UQCRC2	49.4949
4	GlycolyticProcess_Poly(A)RNAbinding	UQCRFS1P1	71.7172
4	GlycolyticProcess_Poly(A)RNAbinding	UQCRHL	71.7172
4	GlycolyticProcess_Poly(A)RNAbinding	USP14	57.5758
4	GlycolyticProcess_Poly(A)RNAbinding	USP47	1.0101
4	GlycolyticProcess_Poly(A)RNAbinding	USP8	71.7172
4	GlycolyticProcess_Poly(A)RNAbinding	UTP15	58.5859
4	GlycolyticProcess_Poly(A)RNAbinding	UTP18	51.5152
4	GlycolyticProcess_Poly(A)RNAbinding	UTP3	71.7172
4	GlycolyticProcess_Poly(A)RNAbinding	VCPKMT	65.6566
4	GlycolyticProcess_Poly(A)RNAbinding	VPS26A	64.6465
4	GlycolyticProcess_Poly(A)RNAbinding	VPS37A	93.9394
4	GlycolyticProcess_Poly(A)RNAbinding	VPS50	93.9394
4	GlycolyticProcess_Poly(A)RNAbinding	WAC	32.3232
4	GlycolyticProcess_Poly(A)RNAbinding	WASHC2D	71.7172
4	GlycolyticProcess_Poly(A)RNAbinding	WASHC4	91.9192
4	GlycolyticProcess_Poly(A)RNAbinding	WDR11	91.9192
4	GlycolyticProcess_Poly(A)RNAbinding	WIPF1	71.7172
4	GlycolyticProcess_Poly(A)RNAbinding	WRB	70.7071
4	GlycolyticProcess_Poly(A)RNAbinding	WSB1	72.7273
4	GlycolyticProcess_Poly(A)RNAbinding	WSB2	95.9596
4	GlycolyticProcess_Poly(A)RNAbinding	XPO4	71.7172
4	GlycolyticProcess_Poly(A)RNAbinding	XPR1	86.8687
4	GlycolyticProcess_Poly(A)RNAbinding	YES1	32.3232
4	GlycolyticProcess_Poly(A)RNAbinding	YIPF4	73.7374
4	GlycolyticProcess_Poly(A)RNAbinding	YIPF5	52.5253
4	GlycolyticProcess_Poly(A)RNAbinding	YWHAG	72.7273
4	GlycolyticProcess_Poly(A)RNAbinding	YY1	71.7172
4	GlycolyticProcess_Poly(A)RNAbinding	ZBTB11	71.7172
4	GlycolyticProcess_Poly(A)RNAbinding	ZBTB44	94.9495
4	GlycolyticProcess_Poly(A)RNAbinding	ZCCHC7	1.0101
4	GlycolyticProcess_Poly(A)RNAbinding	ZFAND1	93.9394
4	GlycolyticProcess_Poly(A)RNAbinding	ZFP36L1	89.899
4	GlycolyticProcess_Poly(A)RNAbinding	ZMIZ2	3.0303
4	GlycolyticProcess_Poly(A)RNAbinding	ZNF107	71.7172
4	GlycolyticProcess_Poly(A)RNAbinding	ZNF140	91.9192
4	GlycolyticProcess_Poly(A)RNAbinding	ZNF146	64.6465
4	GlycolyticProcess_Poly(A)RNAbinding	ZNF226	50.5051
4	GlycolyticProcess_Poly(A)RNAbinding	ZNF264	86.8687
4	GlycolyticProcess_Poly(A)RNAbinding	ZNF281	64.6465
4	GlycolyticProcess_Poly(A)RNAbinding	ZNF318	24.2424
4	GlycolyticProcess_Poly(A)RNAbinding	ZNF559	18.1818
4	GlycolyticProcess_Poly(A)RNAbinding	ZNF598	18.1818
4	GlycolyticProcess_Poly(A)RNAbinding	ZNF644	70.7071
4	GlycolyticProcess_Poly(A)RNAbinding	ZNF772	72.7273
4	GlycolyticProcess_Poly(A)RNAbinding	ZNF813	57.5758
4	GlycolyticProcess_Poly(A)RNAbinding	ZNF83	18.1818
4	GlycolyticProcess_Poly(A)RNAbinding	ZNF830	74.7475
4	GlycolyticProcess_Poly(A)RNAbinding	ZNF844	64.6465
4	GlycolyticProcess_Poly(A)RNAbinding	ZZZ3	67.6768
5	Novel-1	ACVR2A	52.5253
5	Novel-1	ADAM10	100
5	Novel-1	APOL6	94.9495
5	Novel-1	ARL5B	46.4646
5	Novel-1	ARMCX2	52.5253
5	Novel-1	ARMCX6	100
5	Novel-1	ATP2C1	100
5	Novel-1	BAG1	93.9394
5	Novel-1	BET1	57.5758
5	Novel-1	BEX4	52.5253
5	Novel-1	BMS1P12	100
5	Novel-1	C16ORF62	81.8182
5	Novel-1	C21ORF91	46.4646
5	Novel-1	CASP4	94.9495
5	Novel-1	CASP8	84.8485
5	Novel-1	CD2AP	78.7879
5	Novel-1	CEP112	52.5253
5	Novel-1	CEP120	100
5	Novel-1	CEP128	40.404
5	Novel-1	CEPT1	93.9394
5	Novel-1	CIDECP	91.9192
5	Novel-1	CNOT1	81.8182
5	Novel-1	CRLF3	36.3636
5	Novel-1	CTH	52.5253
5	Novel-1	CUL4B	81.8182
5	Novel-1	CYSLTR1	57.5758
5	Novel-1	DCAF16	100
5	Novel-1	DLAT	57.5758
5	Novel-1	DNAAF2	89.899
5	Novel-1	EIF1B	90.9091
5	Novel-1	ELF1	81.8182
5	Novel-1	ETNK1	40.404
5	Novel-1	EVI2A	59.596
5	Novel-1	FADD	87.8788
5	Novel-1	FAM221A	52.5253
5	Novel-1	FUNDC1	76.7677
5	Novel-1	GADD45G	57.5758
5	Novel-1	GCA	84.8485
5	Novel-1	GTF2H2B	78.7879
5	Novel-1	GYG1	87.8788
5	Novel-1	HIST1H2BE	57.5758
5	Novel-1	HIST1H3D	57.5758
5	Novel-1	HMGN4	52.5253
5	Novel-1	IMPAD1	57.5758
5	Novel-1	INTS6	46.4646
5	Novel-1	JAK2	84.8485
5	Novel-1	JMJD1C	93.9394
5	Novel-1	KDELC2	84.8485
5	Novel-1	KIAA1468	57.5758
5	Novel-1	KLHL9	57.5758
5	Novel-1	KRT18P55	78.7879
5	Novel-1	LEPROTL1	95.9596
5	Novel-1	LINC00339	96.9697
5	Novel-1	LOC100131139	78.7879
5	Novel-1	LOC100131530	71.7172
5	Novel-1	LOC100133812	47.4747
5	Novel-1	LOC100134032	91.9192
5	Novel-1	LOC440871	90.9091
5	Novel-1	LOC641844	100
5	Novel-1	LOC644762	81.8182
5	Novel-1	LOC645100	57.5758
5	Novel-1	LOC645401	57.5758
5	Novel-1	LOC645969	100
5	Novel-1	LOC648695	100
5	Novel-1	LOC652470	47.4747
5	Novel-1	LOC727913	92.9293
5	Novel-1	LOC728059	81.8182
5	Novel-1	LOC729768	57.5758
5	Novel-1	MAPRE2	87.8788
5	Novel-1	MARC2	52.5253
5	Novel-1	MARCH8	46.4646
5	Novel-1	MEF2A	89.899
5	Novel-1	MFF	78.7879
5	Novel-1	MIR635	91.9192
5	Novel-1	MLLT10	84.8485
5	Novel-1	MOB3B	52.5253
5	Novel-1	MORC3	93.9394
5	Novel-1	MOXD1	52.5253
5	Novel-1	MRPS10	38.3838
5	Novel-1	MRS2	81.8182
5	Novel-1	MTRF1	95.9596
5	Novel-1	NAPEPLD	57.5758
5	Novel-1	NEUROG3	81.8182
5	Novel-1	NSUN6	95.9596
5	Novel-1	PARP11	84.8485
5	Novel-1	PIPSL	81.8182
5	Novel-1	PPP2R2D	81.8182
5	Novel-1	PRDM10	43.4343
5	Novel-1	PRDX2	100
5	Novel-1	PRKAG2	34.3434
5	Novel-1	PTPN22	57.5758
5	Novel-1	RALGPS2	40.404
5	Novel-1	RAP2A	96.9697
5	Novel-1	RBBP5	100
5	Novel-1	RBM45	46.4646
5	Novel-1	RECK	93.9394
5	Novel-1	RIOX2	57.5758
5	Novel-1	RNF181	100
5	Novel-1	RPL29P26	81.8182
5	Novel-1	RSBN1	93.9394
5	Novel-1	RSBN1L	46.4646
5	Novel-1	SAR1B	57.5758
5	Novel-1	SCARNA7	90.9091
5	Novel-1	SCARNA9	100
5	Novel-1	SCN3A	90.9091
5	Novel-1	SCOC	84.8485
5	Novel-1	SDCBP	100
5	Novel-1	SEPHS1	90.9091
5	Novel-1	SKIL	43.4343
5	Novel-1	SLC25A46	90.9091
5	Novel-1	SNORA25	57.5758
5	Novel-1	SNORD62B	52.5253
5	Novel-1	SNX2	84.8485
5	Novel-1	SNX4	84.8485
5	Novel-1	SPCS3	57.5758
5	Novel-1	SRP54	81.8182
5	Novel-1	STK17B	57.5758
5	Novel-1	STK38L	83.8384
5	Novel-1	STX8	82.8283
5	Novel-1	SUMO2P3	81.8182
5	Novel-1	TCEAL1	52.5253
5	Novel-1	TCEAL8	100
5	Novel-1	TCF12	100
5	Novel-1	TLE1P1	91.9192
5	Novel-1	TMEM189-UBE2V1	81.8182
5	Novel-1	TMEM260	57.5758
5	Novel-1	TMEM64	84.8485
5	Novel-1	TVP23C	47.4747
5	Novel-1	UBE2E1	84.8485
5	Novel-1	UQCC1	95.9596
5	Novel-1	USP48	90.9091
5	Novel-1	UTP6	95.9596
5	Novel-1	VPS4B	36.3636
5	Novel-1	WDSUB1	52.5253
5	Novel-1	ZMYM5	81.8182
5	Novel-1	ZNF217	93.9394
5	Novel-1	ZNF280D	94.9495
5	Novel-1	ZNF346	93.9394
5	Novel-1	ZSWIM6	90.9091
6	NuclearDiv_Meta/Anaphase	ABCB10	98.9899
6	NuclearDiv_Meta/Anaphase	ABCE1	91.9192
6	NuclearDiv_Meta/Anaphase	ABHD15	10.101
6	NuclearDiv_Meta/Anaphase	ABHD17C	100
6	NuclearDiv_Meta/Anaphase	ABHD5	100
6	NuclearDiv_Meta/Anaphase	ACAA2	58.5859
6	NuclearDiv_Meta/Anaphase	ACKR2	100
6	NuclearDiv_Meta/Anaphase	ACTL6A	97.9798
6	NuclearDiv_Meta/Anaphase	ACTR6	100
6	NuclearDiv_Meta/Anaphase	ADNP	16.1616
6	NuclearDiv_Meta/Anaphase	ADNP2	53.5354
6	NuclearDiv_Meta/Anaphase	AFF3	98.9899
6	NuclearDiv_Meta/Anaphase	AICDA	100
6	NuclearDiv_Meta/Anaphase	AMMECR1	100
6	NuclearDiv_Meta/Anaphase	AMY1A	97.9798
6	NuclearDiv_Meta/Anaphase	AMY1C	21.2121
6	NuclearDiv_Meta/Anaphase	ANKLE1	100
6	NuclearDiv_Meta/Anaphase	ANLN	97.9798
6	NuclearDiv_Meta/Anaphase	ANXA1	97.9798
6	NuclearDiv_Meta/Anaphase	ANXA2R	17.1717
6	NuclearDiv_Meta/Anaphase	APIP	100
6	NuclearDiv_Meta/Anaphase	ARHGAP11A	97.9798
6	NuclearDiv_Meta/Anaphase	ARHGAP27P1	96.9697
6	NuclearDiv_Meta/Anaphase	ARHGAP42	20.202
6	NuclearDiv_Meta/Anaphase	ARL17B	42.4242
6	NuclearDiv_Meta/Anaphase	ARL4C	97.9798
6	NuclearDiv_Meta/Anaphase	ARL6IP5	100
6	NuclearDiv_Meta/Anaphase	ARPC5	41.4141
6	NuclearDiv_Meta/Anaphase	ASB7	42.4242
6	NuclearDiv_Meta/Anaphase	ASPM	100
6	NuclearDiv_Meta/Anaphase	ATAD5	97.9798
6	NuclearDiv_Meta/Anaphase	ATP5C1	84.8485
6	NuclearDiv_Meta/Anaphase	ATP5F1	100
6	NuclearDiv_Meta/Anaphase	ATP5S	100
6	NuclearDiv_Meta/Anaphase	B4GALT1	97.9798
6	NuclearDiv_Meta/Anaphase	BACH2	98.9899
6	NuclearDiv_Meta/Anaphase	BAG2	100
6	NuclearDiv_Meta/Anaphase	BAK1	82.8283
6	NuclearDiv_Meta/Anaphase	BANK1	97.9798
6	NuclearDiv_Meta/Anaphase	BBS7	25.2525
6	NuclearDiv_Meta/Anaphase	BCAP29	98.9899
6	NuclearDiv_Meta/Anaphase	BCKDHB	51.5152
6	NuclearDiv_Meta/Anaphase	BCLAF1	100
6	NuclearDiv_Meta/Anaphase	BIRC5	84.8485
6	NuclearDiv_Meta/Anaphase	BLMH	97.9798
6	NuclearDiv_Meta/Anaphase	BLOC1S5	100
6	NuclearDiv_Meta/Anaphase	BLVRB	97.9798
6	NuclearDiv_Meta/Anaphase	BORA	97.9798
6	NuclearDiv_Meta/Anaphase	BRCC3	97.9798
6	NuclearDiv_Meta/Anaphase	BRIX1	100
6	NuclearDiv_Meta/Anaphase	BTBD1	100
6	NuclearDiv_Meta/Anaphase	BTBD10	94.9495
6	NuclearDiv_Meta/Anaphase	BUB1	97.9798
6	NuclearDiv_Meta/Anaphase	BUB1B	100
6	NuclearDiv_Meta/Anaphase	BZW1	61.6162
6	NuclearDiv_Meta/Anaphase	BZW1P2	12.1212
6	NuclearDiv_Meta/Anaphase	C12ORF43	98.9899
6	NuclearDiv_Meta/Anaphase	C14ORF166	85.8586
6	NuclearDiv_Meta/Anaphase	C1ORF43	33.3333
6	NuclearDiv_Meta/Anaphase	C3ORF58	100
6	NuclearDiv_Meta/Anaphase	C4ORF46	100
6	NuclearDiv_Meta/Anaphase	C9ORF72	18.1818
6	NuclearDiv_Meta/Anaphase	C9ORF85	93.9394
6	NuclearDiv_Meta/Anaphase	CA2	11.1111
6	NuclearDiv_Meta/Anaphase	CACYBPP2	98.9899
6	NuclearDiv_Meta/Anaphase	CALB2	96.9697
6	NuclearDiv_Meta/Anaphase	CALM2	91.9192
6	NuclearDiv_Meta/Anaphase	CAMSAP1	53.5354
6	NuclearDiv_Meta/Anaphase	CAP1P2	62.6263
6	NuclearDiv_Meta/Anaphase	CAPG	94.9495
6	NuclearDiv_Meta/Anaphase	CAPZB	94.9495
6	NuclearDiv_Meta/Anaphase	CARNMT1	100
6	NuclearDiv_Meta/Anaphase	CARS	14.1414
6	NuclearDiv_Meta/Anaphase	CBLL1	15.1515
6	NuclearDiv_Meta/Anaphase	CBWD3	100
6	NuclearDiv_Meta/Anaphase	CBWD5	100
6	NuclearDiv_Meta/Anaphase	CBX3P9	100
6	NuclearDiv_Meta/Anaphase	CBX5	69.697
6	NuclearDiv_Meta/Anaphase	CCDC152	100
6	NuclearDiv_Meta/Anaphase	CCDC43	15.1515
6	NuclearDiv_Meta/Anaphase	CCDC58	100
6	NuclearDiv_Meta/Anaphase	CCDC77	100
6	NuclearDiv_Meta/Anaphase	CCL2	4.0404
6	NuclearDiv_Meta/Anaphase	CCNB1	100
6	NuclearDiv_Meta/Anaphase	CCNG1	17.1717
6	NuclearDiv_Meta/Anaphase	CCNG2	100
6	NuclearDiv_Meta/Anaphase	CCP110	94.9495
6	NuclearDiv_Meta/Anaphase	CCT6A	100
6	NuclearDiv_Meta/Anaphase	CD200	23.2323
6	NuclearDiv_Meta/Anaphase	CD48	100
6	NuclearDiv_Meta/Anaphase	CD55	100
6	NuclearDiv_Meta/Anaphase	CD58	98.9899
6	NuclearDiv_Meta/Anaphase	CD69	100
6	NuclearDiv_Meta/Anaphase	CD9	100
6	NuclearDiv_Meta/Anaphase	CDC42	100
6	NuclearDiv_Meta/Anaphase	CDC42P2	97.9798
6	NuclearDiv_Meta/Anaphase	CDC42SE2	97.9798
6	NuclearDiv_Meta/Anaphase	CDC7	98.9899
6	NuclearDiv_Meta/Anaphase	CDCA3	98.9899
6	NuclearDiv_Meta/Anaphase	CDK1	97.9798
6	NuclearDiv_Meta/Anaphase	CDK2AP1	100
6	NuclearDiv_Meta/Anaphase	CDK4	98.9899
6	NuclearDiv_Meta/Anaphase	CEL	92.9293
6	NuclearDiv_Meta/Anaphase	CELF1	94.9495
6	NuclearDiv_Meta/Anaphase	CENPE	97.9798
6	NuclearDiv_Meta/Anaphase	CENPH	97.9798
6	NuclearDiv_Meta/Anaphase	CENPK	97.9798
6	NuclearDiv_Meta/Anaphase	CENPQ	94.9495
6	NuclearDiv_Meta/Anaphase	CENPU	97.9798
6	NuclearDiv_Meta/Anaphase	CENPW	100
6	NuclearDiv_Meta/Anaphase	CEP152	98.9899
6	NuclearDiv_Meta/Anaphase	CEP290	100
6	NuclearDiv_Meta/Anaphase	CFAP36	19.1919
6	NuclearDiv_Meta/Anaphase	CHAC2	84.8485
6	NuclearDiv_Meta/Anaphase	CHCHD1	98.9899
6	NuclearDiv_Meta/Anaphase	CHCHD2P6	36.3636
6	NuclearDiv_Meta/Anaphase	CHCHD2P8	97.9798
6	NuclearDiv_Meta/Anaphase	CHCHD2P9	15.1515
6	NuclearDiv_Meta/Anaphase	CHCHD3	60.6061
6	NuclearDiv_Meta/Anaphase	CHEK2	100
6	NuclearDiv_Meta/Anaphase	CHORDC1	76.7677
6	NuclearDiv_Meta/Anaphase	CIAPIN1	98.9899
6	NuclearDiv_Meta/Anaphase	CIP2A	100
6	NuclearDiv_Meta/Anaphase	CKS2	100
6	NuclearDiv_Meta/Anaphase	CLEC2D	91.9192
6	NuclearDiv_Meta/Anaphase	CNIH1	51.5152
6	NuclearDiv_Meta/Anaphase	CNIH4	21.2121
6	NuclearDiv_Meta/Anaphase	CNOT7	100
6	NuclearDiv_Meta/Anaphase	COG5	100
6	NuclearDiv_Meta/Anaphase	COMMD2	100
6	NuclearDiv_Meta/Anaphase	COMMD8	100
6	NuclearDiv_Meta/Anaphase	CORO1C	100
6	NuclearDiv_Meta/Anaphase	COX14	34.3434
6	NuclearDiv_Meta/Anaphase	COX7B	21.2121
6	NuclearDiv_Meta/Anaphase	CPSF3	100
6	NuclearDiv_Meta/Anaphase	CRYZ	91.9192
6	NuclearDiv_Meta/Anaphase	CSF1R	4.0404
6	NuclearDiv_Meta/Anaphase	CSNK1A1	94.9495
6	NuclearDiv_Meta/Anaphase	CSNK2A3	100
6	NuclearDiv_Meta/Anaphase	CSRP2	22.2222
6	NuclearDiv_Meta/Anaphase	CTBP2	100
6	NuclearDiv_Meta/Anaphase	CTNNAL1	97.9798
6	NuclearDiv_Meta/Anaphase	CYB5R4	100
6	NuclearDiv_Meta/Anaphase	CYP1B1	10.101
6	NuclearDiv_Meta/Anaphase	DCAF17	100
6	NuclearDiv_Meta/Anaphase	DCP2	100
6	NuclearDiv_Meta/Anaphase	DCUN1D5	100
6	NuclearDiv_Meta/Anaphase	DDB2	100
6	NuclearDiv_Meta/Anaphase	DDX11L2	90.9091
6	NuclearDiv_Meta/Anaphase	DDX19B	91.9192
6	NuclearDiv_Meta/Anaphase	DDX27	98.9899
6	NuclearDiv_Meta/Anaphase	DDX39A	79.798
6	NuclearDiv_Meta/Anaphase	DDX47	100
6	NuclearDiv_Meta/Anaphase	DDX50	97.9798
6	NuclearDiv_Meta/Anaphase	DDX6	93.9394
6	NuclearDiv_Meta/Anaphase	DECR1	100
6	NuclearDiv_Meta/Anaphase	DEK	100
6	NuclearDiv_Meta/Anaphase	DEPDC1	97.9798
6	NuclearDiv_Meta/Anaphase	DEPDC1B	97.9798
6	NuclearDiv_Meta/Anaphase	DHFR	100
6	NuclearDiv_Meta/Anaphase	DHFRP2	100
6	NuclearDiv_Meta/Anaphase	DHRS9	94.9495
6	NuclearDiv_Meta/Anaphase	DHX15	98.9899
6	NuclearDiv_Meta/Anaphase	DIP2A	97.9798
6	NuclearDiv_Meta/Anaphase	DLD	94.9495
6	NuclearDiv_Meta/Anaphase	DLEU2	100
6	NuclearDiv_Meta/Anaphase	DLGAP5	97.9798
6	NuclearDiv_Meta/Anaphase	DNAJA2	17.1717
6	NuclearDiv_Meta/Anaphase	DNM1L	97.9798
6	NuclearDiv_Meta/Anaphase	DOCK11	97.9798
6	NuclearDiv_Meta/Anaphase	DONSON	88.8889
6	NuclearDiv_Meta/Anaphase	DPYSL4	92.9293
6	NuclearDiv_Meta/Anaphase	DR1	100
6	NuclearDiv_Meta/Anaphase	DTL	100
6	NuclearDiv_Meta/Anaphase	DUS4L	98.9899
6	NuclearDiv_Meta/Anaphase	DUSP6	42.4242
6	NuclearDiv_Meta/Anaphase	DYNC1I2P1	51.5152
6	NuclearDiv_Meta/Anaphase	ECD	100
6	NuclearDiv_Meta/Anaphase	ECT2	78.7879
6	NuclearDiv_Meta/Anaphase	EEF1A1P11	15.1515
6	NuclearDiv_Meta/Anaphase	EEF1A1P17	23.2323
6	NuclearDiv_Meta/Anaphase	EEF1A1P35	100
6	NuclearDiv_Meta/Anaphase	EEF1E1	100
6	NuclearDiv_Meta/Anaphase	EGR2	100
6	NuclearDiv_Meta/Anaphase	EIF4A1P4	100
6	NuclearDiv_Meta/Anaphase	EIF4BP3	91.9192
6	NuclearDiv_Meta/Anaphase	EIF4EP3	98.9899
6	NuclearDiv_Meta/Anaphase	ELK4	97.9798
6	NuclearDiv_Meta/Anaphase	ELOVL5	10.101
6	NuclearDiv_Meta/Anaphase	ELOVL6	100
6	NuclearDiv_Meta/Anaphase	ESCO2	100
6	NuclearDiv_Meta/Anaphase	EXOSC3	100
6	NuclearDiv_Meta/Anaphase	EXOSC8	32.3232
6	NuclearDiv_Meta/Anaphase	EXOSC9	100
6	NuclearDiv_Meta/Anaphase	FABP5P1	24.2424
6	NuclearDiv_Meta/Anaphase	FABP5P2	100
6	NuclearDiv_Meta/Anaphase	FAHD1	100
6	NuclearDiv_Meta/Anaphase	FAM102B	94.9495
6	NuclearDiv_Meta/Anaphase	FAM111B	98.9899
6	NuclearDiv_Meta/Anaphase	FAM117B	1.0101
6	NuclearDiv_Meta/Anaphase	FAM122B	94.9495
6	NuclearDiv_Meta/Anaphase	FAM129C	100
6	NuclearDiv_Meta/Anaphase	FAM136BP	95.9596
6	NuclearDiv_Meta/Anaphase	FAM161A	98.9899
6	NuclearDiv_Meta/Anaphase	FAM241A	16.1616
6	NuclearDiv_Meta/Anaphase	FAM53A	5.05051
6	NuclearDiv_Meta/Anaphase	FAM72A	97.9798
6	NuclearDiv_Meta/Anaphase	FAM72D	100
6	NuclearDiv_Meta/Anaphase	FAM76B	98.9899
6	NuclearDiv_Meta/Anaphase	FAM91A1	63.6364
6	NuclearDiv_Meta/Anaphase	FANCB	97.9798
6	NuclearDiv_Meta/Anaphase	FANCI	100
6	NuclearDiv_Meta/Anaphase	FAS	17.1717
6	NuclearDiv_Meta/Anaphase	FBXO45	100
6	NuclearDiv_Meta/Anaphase	FCER2	97.9798
6	NuclearDiv_Meta/Anaphase	FDFT1	100
6	NuclearDiv_Meta/Anaphase	FLNB	44.4444
6	NuclearDiv_Meta/Anaphase	FNIP2	81.8182
6	NuclearDiv_Meta/Anaphase	FRG1HP	100
6	NuclearDiv_Meta/Anaphase	GAPDHP23	18.1818
6	NuclearDiv_Meta/Anaphase	GBE1	17.1717
6	NuclearDiv_Meta/Anaphase	GBP1P1	100
6	NuclearDiv_Meta/Anaphase	GDI2	91.9192
6	NuclearDiv_Meta/Anaphase	GGCT	97.9798
6	NuclearDiv_Meta/Anaphase	GLMN	100
6	NuclearDiv_Meta/Anaphase	GLOD4	91.9192
6	NuclearDiv_Meta/Anaphase	GLRX3	100
6	NuclearDiv_Meta/Anaphase	GMFB	20.202
6	NuclearDiv_Meta/Anaphase	GMFG	33.3333
6	NuclearDiv_Meta/Anaphase	GMNN	35.3535
6	NuclearDiv_Meta/Anaphase	GNAI3	100
6	NuclearDiv_Meta/Anaphase	GNB4	20.202
6	NuclearDiv_Meta/Anaphase	GNB5	72.7273
6	NuclearDiv_Meta/Anaphase	GON7	100
6	NuclearDiv_Meta/Anaphase	GPAM	100
6	NuclearDiv_Meta/Anaphase	GPATCH4	81.8182
6	NuclearDiv_Meta/Anaphase	GPR160	100
6	NuclearDiv_Meta/Anaphase	GPR68	100
6	NuclearDiv_Meta/Anaphase	GPX1P1	34.3434
6	NuclearDiv_Meta/Anaphase	GRM2	17.1717
6	NuclearDiv_Meta/Anaphase	GRPEL1	98.9899
6	NuclearDiv_Meta/Anaphase	GRPEL2	14.1414
6	NuclearDiv_Meta/Anaphase	GSPT1	97.9798
6	NuclearDiv_Meta/Anaphase	GTF2H2	100
6	NuclearDiv_Meta/Anaphase	GTF3A	98.9899
6	NuclearDiv_Meta/Anaphase	GTF3C3	18.1818
6	NuclearDiv_Meta/Anaphase	GTF3C6	19.1919
6	NuclearDiv_Meta/Anaphase	GTPBP4	98.9899
6	NuclearDiv_Meta/Anaphase	GTPBP8	89.899
6	NuclearDiv_Meta/Anaphase	GUCY1A3	36.3636
6	NuclearDiv_Meta/Anaphase	GUF1	100
6	NuclearDiv_Meta/Anaphase	GZMB	12.1212
6	NuclearDiv_Meta/Anaphase	H2AFY	69.697
6	NuclearDiv_Meta/Anaphase	H3F3C	100
6	NuclearDiv_Meta/Anaphase	HABP4	100
6	NuclearDiv_Meta/Anaphase	HADHB	94.9495
6	NuclearDiv_Meta/Anaphase	HAUS1P2	100
6	NuclearDiv_Meta/Anaphase	HDAC2	91.9192
6	NuclearDiv_Meta/Anaphase	HDGFL3	17.1717
6	NuclearDiv_Meta/Anaphase	HECTD2	97.9798
6	NuclearDiv_Meta/Anaphase	HELLS	97.9798
6	NuclearDiv_Meta/Anaphase	HHEX	96.9697
6	NuclearDiv_Meta/Anaphase	HIGD1A	98.9899
6	NuclearDiv_Meta/Anaphase	HIGD1AP1	85.8586
6	NuclearDiv_Meta/Anaphase	HIST1H1D	94.9495
6	NuclearDiv_Meta/Anaphase	HLA-DRB1	97.9798
6	NuclearDiv_Meta/Anaphase	HLA-DRB3	97.9798
6	NuclearDiv_Meta/Anaphase	HLA-DRB6	28.2828
6	NuclearDiv_Meta/Anaphase	HMGB1P1	15.1515
6	NuclearDiv_Meta/Anaphase	HMGB2	97.9798
6	NuclearDiv_Meta/Anaphase	HMGB3P24	100
6	NuclearDiv_Meta/Anaphase	HMGN1	97.9798
6	NuclearDiv_Meta/Anaphase	HMGN2	95.9596
6	NuclearDiv_Meta/Anaphase	HMGN2P18	15.1515
6	NuclearDiv_Meta/Anaphase	HMGN2P24	15.1515
6	NuclearDiv_Meta/Anaphase	HMGN2P25	11.1111
6	NuclearDiv_Meta/Anaphase	HMGN5	97.9798
6	NuclearDiv_Meta/Anaphase	HMMR	97.9798
6	NuclearDiv_Meta/Anaphase	HMSD	100
6	NuclearDiv_Meta/Anaphase	HNRNPA1P10	15.1515
6	NuclearDiv_Meta/Anaphase	HNRNPA1P2	18.1818
6	NuclearDiv_Meta/Anaphase	HNRNPA1P22	100
6	NuclearDiv_Meta/Anaphase	HNRNPA1P33	16.1616
6	NuclearDiv_Meta/Anaphase	HNRNPA1P35	12.1212
6	NuclearDiv_Meta/Anaphase	HNRNPA1P39	18.1818
6	NuclearDiv_Meta/Anaphase	HNRNPA1P53	16.1616
6	NuclearDiv_Meta/Anaphase	HNRNPA1P63	100
6	NuclearDiv_Meta/Anaphase	HNRNPA3P1	98.9899
6	NuclearDiv_Meta/Anaphase	HNRNPM	93.9394
[truncated: 7,064 more rows]
