# Supplementary material for: Growth Factor–like Gene Regulation Is Separable from Survival and Maturation in Antibody-Secreting Cells
Source: J Immunol. 2019 Jan 14;202(4):1287–300. doi: 10.4049/jimmunol.1801407 (PMC6360259; doi:10.4049/jimmunol.1801407)
Supplement: Data Supplement [file JI_1801407.zip › JI_1801407_Supplemental_Table_5.xlsx]

## Sheet: M1
Gene Signature	GeneSet	Overlapping	GeneSetSize	DiffExpGenes	randomAvg	randomSD	%Overlap	Enriched	Zscore	probability	FDR	EnrichedGenes
IFN_meta	SignatureDB	106	223	248	6.2917	2.44126	47.5336	1	40.843	2.5255e-111	2.02783e-108	ADAR|APOBEC3G|AZI2|BST2|C19ORF66|CASP1|CASP3|CD38|CHMP5|CMPK2|CMTR1|DDX58|DDX60|DDX60L|DHX36|DHX58|DNAJA1|DRAP1|DTX3L|DYNLT1|EIF2AK2|EPSTI1|FBXO6|GMPR|HELZ2|HERC5|HERC6|HSPA1B|IDO1|IFI16|IFI35|IFI44|IFI44L|IFI6|IFIH1|IFIT1|IFIT2|IFIT3|IFIT5|IFITM1|IFITM2|IFITM3|IRF1|IRF7|IRF9|ISG15|ISG20|LAMP3|LAP3|LGALS9|LY6E|MICB|MOV10|MX1|MX2|MYD88|NAPA|NMI|NT5C3A|OAS1|OAS2|OAS3|OASL|PARP12|PARP14|PARP9|PGAP1|…
GSE2770_TGFB_AND_IL4_ACT_VS_ACT_CD4_TCELL_2H_DN	MSigDB_C7	90	155	248	4.37315	2.04336	58.0645	1	41.905	5.82857e-104	4.30054e-101	ARHGAP27|ARHGEF3|AZI2|BST2|C19ORF66|C4ORF33|CAPN2|CD38|CDKN1C|CHMP5|CMTR1|DDX58|DDX60|DHX58|DOPEY1|DRAP1|DTX3L|DYNLT1|EIF2AK2|EPSTI1|FAM46A|FBXO6|GMPR|GNG5|HELZ2|IFI16|IFI27|IFI35|IFI44|IFI44L|IFIH1|IFIT2|IFIT5|IFITM1|IFITM2|IFITM3|IRF7|IRF9|ISG15|ISG20|LAMP3|LAP3|LGALS9|LOC729839|LY6E|MICB|MOV10|MX2|MYD88|NABP1|NAPA|NMI|NRBP1|NT5C3A|NUB1|OAS1|OAS2|OAS3|OASL|PAPD7|PARP10|PARP12|PARP9|PHACTR4|PHF1…
GSE42724_NAIVE_BCELL_VS_PLASMABLAST_UP	MSigDB_C7	84	142	248	4.00637	1.95726	59.1549	1	40.8702	1.38211e-97	9.20285e-95	BST2|BTG3|C19ORF66|C4ORF33|CASP1|CD38|CMPK2|CMTR1|DDX58|DDX60|DDX60L|DHX58|DTX3L|EIF2AK2|EPSTI1|FAM46A|FBXO6|GMPR|HELZ2|HERC5|HERC6|HSH2D|IFI27|IFI35|IFI44|IFI44L|IFIH1|IFIT1|IFIT2|IFIT3|IFITM1|IRF1|IRF7|IRF9|ISG15|ISG20|KCTD14|LAP3|LY6E|MOV10|MX1|MX2|MYD88|NAPA|NMI|NT5C3A|NUB1|OAS1|OAS2|OAS3|OASL|PARP10|PARP12|PARP14|PARP9|PHACTR4|PLSCR1|PML|PPM1K|PSMB9|PSME1|RSAD2|RTP4|SAMD9|SAMD9L|SHISA5|SP110…
GSE13485_CTRL_VS_DAY7_YF17D_VACCINE_PBMC_DN	MSigDB_C7	84	145	248	4.09101	1.97749	57.931	1	40.4094	1.80564e-96	1.17367e-93	ADAR|ANKFY1|BST2|C19ORF66|CD38|CHMP5|CMPK2|CMTR1|DDX58|DDX60|DDX60L|DHX58|DTX3L|EIF2AK2|EPSTI1|ERICH3|FANCL|FBXO6|GMPR|HERC5|HERC6|IFI16|IFI27|IFI35|IFI44|IFI44L|IFI6|IFIH1|IFIT1|IFIT2|IFIT3|IFIT5|IFITM1|IFITM2|IFITM3|IRF7|IRF9|ISG15|KCTD14|LAMP3|LAP3|LGALS9|LY6E|MX1|MX2|MYD88|NMI|OAS1|OAS2|OAS3|OASL|PARP10|PARP12|PARP14|PARP9|PHF11|PI4K2B|PLSCR1|PSMB8|PSMB9|REC8|RIN2|RSAD2|RTCB|RTP4|SAMD9|SAMD9L…
GSE37533_PPARG1_FOXP3_VS_FOXP3_TRANSDUCED_CD4_TCELL_DN	MSigDB_C7	86	157	248	4.42958	2.05626	54.7771	1	39.6693	6.37161e-96	4.04523e-93	ADAR|ANKFY1|APOBEC3G|BAZ1A|BST2|C19ORF66|CASP1|CMTR1|DDX58|DDX60|DHX58|DNAJA1|DNPEP|DYNLT1|EHD4|EIF2AK2|FAM46A|GMPR|HERC5|HERC6|IDO1|IFI16|IFI27|IFI35|IFI44|IFI44L|IFI6|IFIH1|IFIT1|IFIT2|IFIT3|IFIT5|IFITM1|IFITM2|IRF1|IRF7|IRF9|ISG15|ISG20|KCTD14|LAP3|LGALS9|LY6E|MX1|MX2|MYCBP2|MYD88|NAPA|NBN|NDUFA9|NMI|OAS1|OAS2|OAS3|OASL|PARP12|PHF11|PLSCR1|PML|PSMB8|PSMB9|PSME1|RBCK1|RBM7|RSAD2|RTP4|SAMD9|SP10…
GSE21546_WT_VS_SAP1A_KO_DP_THYMOCYTES_UP	MSigDB_C7	83	143	248	4.03458	1.96403	58.042	1	40.2058	2.3671e-95	1.43604e-92	ADAR|ANKFY1|ANKIB1|BAZ1A|BST2|C19ORF66|C4ORF33|CASP1|CMPK2|CMTR1|DDX58|DDX60|DDX60L|DHX58|DNAJA1|DNAJC13|DNPEP|DTX3L|EHD4|EIF2AK2|FAM46A|GMPR|HELZ2|HERC6|IFI16|IFI27|IFI35|IFI44|IFI44L|IFIH1|IFIT1|IFIT2|IFIT3|IFIT5|IFITM1|IFITM2|IFITM3|IRF7|IRF9|ISG15|LAP3|LNPEP|MOV10|MX1|MX2|MYD88|NMI|NUB1|OAS1|OAS2|OAS3|OASL|PARP12|PARP14|PARP9|PHF11|PLSCR1|PML|PPM1K|PSMB8|PSMB9|PSME1|RBCK1|RBM43|RSAD2|SAMD9|SA…
Blood_Module-3.1_Interferon_inducible	SignatureDB	68	86	248	2.42639	1.52811	79.0698	1	42.9115	2.27402e-92	1.29335e-89	ADAR|BST2|C19ORF66|CHMP5|CMPK2|CMTR1|DDX58|DDX60|DDX60L|DTX3L|EIF2AK2|EPSTI1|FBXO6|HELZ2|HERC5|HERC6|IFI35|IFI44|IFI44L|IFI6|IFIH1|IFIT2|IFIT3|IFITM1|IFITM2|IFITM3|IRF7|IRF9|ISG15|LAP3|LY6E|MX1|MX2|NMI|NT5C3A|OAS1|OAS2|OAS3|OASL|PARP12|PARP14|PARP9|PGAP1|PHF11|PLSCR1|PML|PPM1K|RSAD2|RTCB|SAMD9|SAMD9L|SHISA5|SP100|SP110|STAT1|STAT2|TAP1|TAP2|TDRD7|TNFSF10|TRAFD1|TRIM22|TRIM25|TRIM5|UBE2L6|VRK2|XAF…
GSE18791_UNSTIM_VS_NEWCATSLE_VIRUS_DC_6H_DN	MSigDB_C7	77	143	248	4.03458	1.96403	53.8462	1	37.1509	1.60273e-84	8.25558e-82	ADAR|APOBEC3G|ARHGAP27|C19ORF66|CMPK2|CMTR1|DDX58|DDX60|DDX60L|DHX58|DTX3L|DYNLT1|EIF2AK2|EPSTI1|FAM46A|GPR180|HELZ2|HERC5|HERC6|IFI16|IFI44|IFI44L|IFI6|IFIH1|IFIT1|IFIT2|IFIT3|IFIT5|IRF1|IRF7|IRF9|ISG15|ISG20|KARS|LAP3|MICB|MOV10|MX1|MX2|MYD88|NT5C3A|OAS1|OAS2|OAS3|OASL|PARP14|PARP9|PGAP1|PHF11|PI4K2B|PLSCR1|PML|RSAD2|RTCB|RTP4|SAMD9|SAMD9L|SP100|SP110|STAT1|STAT2|TAP1|TMEM110|TNFSF10|TRAFD1|TRA…
GSE13485_DAY3_VS_DAY7_YF17D_VACCINE_PBMC_DN	MSigDB_C7	72	126	248	3.55495	1.8454	57.1429	1	37.0895	2.13893e-81	1.06169e-78	ADAR|CD38|CHMP5|CMPK2|CMTR1|DDX58|DDX60|DDX60L|DHX58|DTX3L|EIF2AK2|EPSTI1|ERICH3|FANCL|GMPR|HELZ2|HERC5|HERC6|IFI16|IFI27|IFI44|IFI44L|IFI6|IFIH1|IFIT1|IFIT2|IFIT3|IFIT5|IFITM1|IFITM2|IFITM3|IRF7|ISG15|KCTD14|LAMP3|LAP3|LY6E|MX1|MX2|NMI|NT5C3A|OAS1|OAS2|OAS3|OASL|PARP12|PARP14|PARP9|PHF11|PI4K2B|PLSCR1|REC8|RIN2|RSAD2|RTCB|RTP4|SAMD9|SAMD9L|SHISA5|SLFN5|SP110|STAT1|TAP1|TDRD7|TNFSF10|TRIM22|TRIM2…
GSE42021_TREG_PLN_VS_TREG_PRECURSORS_THYMUS_DN	MSigDB_C7	75	144	248	4.0628	1.97077	52.0833	1	35.9947	1.01794e-80	4.96245e-78	ADAR|ANKFY1|BST2|C19ORF66|CHMP5|DDX58|DDX60|EHD4|EIF2AK2|FAM46A|HERC5|HERC6|IFI16|IFI27|IFI35|IFI44|IFI44L|IFI6|IFIH1|IFIT1|IFIT2|IFIT3|IFIT5|IFITM1|IFITM2|IFITM3|IRF1|IRF7|IRF9|ISG15|ISG20|LAMP3|LAP3|LY6E|MX1|MX2|MYD88|NAPA|NMI|OAS1|OAS2|OAS3|OASL|PARP12|PHF11|PLSCR1|PML|PSMB8|PSMB9|PSME1|RBBP6|RBCK1|REC8|RSAD2|SAMD9|SP100|SP110|STAT1|STAT2|TAP1|TAP2|TDRD7|TLK2|TNFSF10|TRAFD1|TRANK1|TRIM21|TRIM2…
GSE18791_CTRL_VS_NEWCASTLE_VIRUS_DC_8H_DN	MSigDB_C7	71	123	248	3.47031	1.82362	57.7236	1	37.0306	1.15104e-80	5.51289e-78	ADAR|ANKFY1|APOBEC3G|C19ORF66|CMPK2|CMTR1|DDX58|DDX60|DDX60L|DHX58|DTX3L|EPSTI1|FAM46A|GPR180|HELZ2|HERC5|HERC6|IDO1|IFI44|IFI44L|IFI6|IFIH1|IFIT1|IFIT2|IFIT3|IFIT5|IFITM3|IRF1|IRF7|ISG15|ISG20|MAK|MOV10|MX1|MX2|MYD88|NT5C3A|OAS2|OAS3|OASL|PAPD7|PARP12|PARP14|PARP9|PHF11|PI4K2B|PLSCR1|PML|PPM1K|RSAD2|RTCB|RTP4|SAMD9|SAMD9L|SLFN5|SMCHD1|SP110|STAT2|TAP1|TLK2|TNFSF10|TRIM21|TRIM22|TRIM25|TRIM5|TRIM…
GSE13484_UNSTIM_VS_YF17D_VACCINE_STIM_PBMC_DN	MSigDB_C7	75	153	248	4.31672	2.03037	49.0196	1	34.8131	4.64674e-78	2.18717e-75	ADAR|ANKFY1|BST2|C19ORF66|CD38|CHMP5|CMTR1|DDX58|DDX60|DHX58|DNAJA1|DYNLT1|EIF2AK2|HERC5|HERC6|IFI16|IFI35|IFI44|IFI44L|IFI6|IFIH1|IFIT1|IFIT2|IFIT3|IFIT5|IFITM1|IFITM3|IRF1|IRF7|IRF9|ISG15|ISG20|LAMP3|LAP3|LNPEP|LY6E|MRPL17|MX1|MX2|NAPA|NBN|NMI|OAS1|OAS2|OAS3|OASL|PARP12|PHF11|PLSCR1|PML|PSMB8|PSMB9|RBCK1|RSAD2|RTP4|SAMD9|SMCHD1|SP100|SP110|STAP1|STAT1|STAT2|TAP1|TAP2|TDRD7|TNFSF10|TRAFD1|TRANK1…
GSE37533_PPARG2_FOXP3_VS_FOXP3_TRANSDUCED_CD4_TCELL_DN	MSigDB_C7	73	146	248	4.11923	1.98418	50	1	34.715	1.03804e-76	4.80314e-74	ADAR|APOBEC3G|C19ORF66|CASP1|CMTR1|DDX58|DDX60|DHX58|DNAJA1|EIF2AK2|FAM46A|GMPR|HERC5|HERC6|IDO1|IFI35|IFI44|IFI44L|IFI6|IFIH1|IFIT1|IFIT2|IFIT3|IFIT5|IRF1|IRF7|IRF9|ISG15|ISG20|KCTD14|LAP3|LGALS9|LY6E|MAK|MX1|MX2|MYD88|NAPA|NDUFA9|NMI|OAS1|OAS2|OAS3|OASL|PARP12|PHF11|PLSCR1|PML|PSMB8|PSMB9|PSME1|RBM7|RSAD2|RTP4|SAMD9|SP100|SP110|STAT1|STAT2|TAP1|TAP2|TDRD7|TRAFD1|TRANK1|TRIM21|TRIM22|TYMP|UBA7|U…
GSE21927_SPLEEN_C57BL6_VS_4T1_TUMOR_BALBC_MONOCYTES_DN	MSigDB_C7	75	161	248	4.54243	2.08181	46.5839	1	33.8444	7.0044e-76	3.13476e-73	ADAR|ANKFY1|BST2|C19ORF66|CHMP5|CMTR1|DDX58|DDX60|DHX58|DNAJA1|DRAP1|EHD4|EIF2AK2|FAM46A|GNG5|HERC5|HERC6|IFI16|IFI35|IFI44|IFI44L|IFI6|IFIH1|IFIT1|IFIT2|IFIT3|IFIT5|IFITM1|IFITM2|IFITM3|IRF7|IRF9|ISG15|ISG20|LAMP3|LAP3|LGALS9|LY6E|MICB|MX1|MX2|MYD88|NAPA|NMI|OAS1|OAS2|OAS3|OASL|PARP12|PGAP1|PHF11|PLSCR1|PML|PPP2R2A|PSMB8|PSME1|RBCK1|RSAD2|RTP4|SAMD9|SMCHD1|SP100|SP110|STAT2|TDRD7|TMEM187|TRAFD1|…
HALLMARK_INTERFERON_ALPHA_RESPONSE	MSigDB_H	60	85	248	2.39818	1.51929	70.5882	1	37.9136	6.90749e-76	3.13476e-73	ADAR|BST2|CASP1|CMPK2|CMTR1|DDX60|DHX58|EIF2AK2|EPSTI1|FAM46A|GMPR|HELZ2|HERC6|IFI27|IFI35|IFI44|IFI44L|IFIH1|IFIT2|IFIT3|IFITM1|IFITM2|IFITM3|IRF1|IRF7|IRF9|ISG15|ISG20|LAMP3|LAP3|LY6E|MOV10|MX1|NMI|NUB1|OAS1|OASL|PARP12|PARP14|PARP9|PLSCR1|PSMB8|PSMB9|PSME1|RSAD2|RTP4|SAMD9|SAMD9L|SP110|STAT2|TAP1|TDRD7|TRAFD1|TRIM21|TRIM25|TRIM5|UBA7|UBE2L6|USP18|WARS
GSE18791_CTRL_VS_NEWCASTLE_VIRUS_DC_6H_DN	MSigDB_C7	70	144	248	4.0628	1.97077	48.6111	1	33.4576	2.8272e-72	1.22512e-69	ADAR|ANKFY1|APOBEC3G|ARHGAP27|C19ORF66|CMPK2|CMTR1|DDX58|DDX60|DDX60L|DHX58|DTX3L|DYNLT1|EPSTI1|FAM46A|GPR180|HELZ2|HERC5|HERC6|IFI44|IFI44L|IFI6|IFIH1|IFIT1|IFIT2|IFIT3|IFIT5|IRF1|IRF7|ISG15|ISG20|MAK|MX1|MX2|MYD88|NT5C3A|OAS2|OAS3|OASL|PAPD7|PARP12|PARP14|PARP9|PGAP1|PHACTR4|PHF11|PLSCR1|PML|RSAD2|RTCB|RTP4|SAMD9|SAMD9L|SMCHD1|SP100|SP110|STAT1|STAT2|TAP1|TLK2|TNFSF10|TRANK1|TRIM22|TRIM25|TRIM5…
GSE37533_PPARG1_FOXP3_VS_FOXP3_TRANSDUCED_CD4_TCELL_PIOGLITAZONE_TREATED_UP	MSigDB_C7	71	150	248	4.23208	2.01071	47.3333	1	33.2061	2.81659e-72	1.22512e-69	ADAR|APOBEC3G|BST2|BTG3|C19ORF66|CASP1|CMTR1|DDX58|DDX60|DHX58|EHD4|EIF2AK2|FAM46A|HERC5|HERC6|IFI16|IFI27|IFI35|IFI44|IFI44L|IFI6|IFIH1|IFIT1|IFIT2|IFIT3|IFIT5|IFITM1|IFITM2|IFITM3|IRF7|ISG15|ISG20|KCTD14|LGALS9|LNPEP|LY6E|MX1|MX2|MYCBP2|MYD88|NAPA|NBN|NMI|OAS1|OAS2|OAS3|OASL|PARP12|PHF11|PLSCR1|PML|PPP2R2A|PSMB8|PSMB9|RBCK1|RIN2|RSAD2|RTP4|SAMD9|SP110|TDRD7|TNFSF10|TRANK1|TRIM25|TRIM5|UBA7|UBE2…
GSE42021_TREG_VS_TCONV_PLN_UP	MSigDB_C7	70	148	248	4.17565	1.99749	47.2973	1	32.9535	3.50415e-71	1.49474e-68	ADAR|BST2|C19ORF66|DDX58|DDX60|EHD4|EIF2AK2|HERC5|HERC6|IDO1|IFI16|IFI27|IFI35|IFI44|IFI44L|IFIH1|IFIT1|IFIT2|IFIT3|IFIT5|IFITM1|IFITM2|IFITM3|IRF1|IRF7|IRF9|ISG15|ISG20|LAMP3|LAP3|MX1|MX2|MYD88|NAPA|NBN|NMI|OAS1|OAS2|OAS3|OASL|PARP12|PHF11|PLSCR1|PML|PSMB8|PSMB9|RBCK1|RSAD2|RTP4|SAMD9|SP100|SP110|STAT1|STAT2|TAP1|TAP2|TDRD7|TLK2|TNFSF10|TRAFD1|TRANK1|TRIM21|TRIM22|TRIM5|TYMP|UBE2L6|USP18|VRK2|WA…
GSE18791_UNSTIM_VS_NEWCATSLE_VIRUS_DC_10H_DN	MSigDB_C7	66	125	248	3.52673	1.83817	52.8	1	33.9866	3.63769e-71	1.52783e-68	ADAR|APOBEC3G|ARHGAP27|C19ORF66|CD38|CMPK2|CMTR1|DDX58|DDX60|DHX58|DTX3L|DYNLT1|EPSTI1|GPR180|HELB|HELZ2|HERC5|HERC6|IDO1|IFI44|IFI44L|IFI6|IFIH1|IFIT2|IFIT3|IFIT5|IRF7|ISG15|ISG20|MAP3K8|MX1|MX2|MYD88|NT5C3A|OAS2|OAS3|OASL|PAPD7|PARP14|PARP9|PGAP1|PHACTR4|PHF11|PI4K2B|PLSCR1|PML|RSAD2|RTCB|RTP4|SAMD9|SAMD9L|SLFN5|SP100|SP110|STAT1|STAT2|TAP1|TLK2|TNFSF10|TRIM22|TRIM5|UBA7|USP18|WARS|XAF1|ZNFX1
GSE21360_NAIVE_VS_QUATERNARY_MEMORY_CD8_TCELL_DN	MSigDB_C7	70	151	248	4.2603	2.01728	46.3576	1	32.5882	2.17228e-70	8.98532e-68	ADAR|ANKFY1|BST2|C19ORF66|CASP1|CD38|CHMP5|CMTR1|DDX58|DDX60|DHX58|DOPEY1|EHD4|EIF2AK2|FAM46A|GMPR|HERC5|HERC6|IFI27|IFI35|IFI44|IFI44L|IFI6|IFIH1|IFIT1|IFIT2|IFIT3|IFIT5|IFITM1|IFITM2|IFITM3|IRF7|IRF9|ISG15|ISG20|KCTD14|LAMP3|LAP3|LNPEP|MX1|MX2|MYCBP2|NBN|NFKBIE|NMI|OAS1|OAS2|OAS3|OASL|PARP12|PHF11|PLSCR1|PML|PPP2R2A|RSAD2|RTP4|SAMD9|SP100|SP110|STAP1|STAT2|TAP1|TDRD7|TMEM187|TRAFD1|TRIM21|TRIM2…
GSE42021_CD24HI_VS_CD24INT_TREG_THYMUS_DN	MSigDB_C7	70	153	248	4.31672	2.03037	45.7516	1	32.3505	7.12425e-70	2.90287e-67	ADAR|BST2|C19ORF66|CASP1|CD38|CMTR1|DDX58|DDX60|DNPEP|DOPEY1|HERC5|HERC6|IDO1|IFI16|IFI27|IFI35|IFI44|IFI44L|IFI6|IFIH1|IFIT1|IFIT2|IFIT3|IFIT5|IFITM1|IFITM2|IRF1|IRF7|IRF9|ISG15|ISG20|LAMP3|LAP3|LY6E|MX1|MX2|MYD88|NMI|OAS1|OAS2|OAS3|OASL|PARP12|PHF11|PLSCR1|PML|PSMB8|PSMB9|PSME1|RBCK1|RBM7|RTP4|SP100|SP110|STAT1|TAP1|TAP2|TDRD7|TNFSF10|TRAFD1|TRANK1|TRIM21|TRIM22|TRIM25|TRIM5|TYMP|UBA7|UBE2L6|US…
IFN_PMBC_2x_Up	SignatureDB	62	114	248	3.21638	1.75654	54.386	1	33.4655	8.2797e-68	3.32406e-65	ADAR|APOBEC3G|BST2|CD38|DNAJA1|DRAP1|DYNLT1|GMPR|IDO1|IFI16|IFI35|IFI44|IFI44L|IFI6|IFIT1|IFIT2|IFIT3|IFIT5|IRF1|IRF7|IRF9|ISG15|ISG20|LAMP3|LGALS9|LY6E|MICB|MX1|MX2|MYD88|NAPA|NMI|OAS1|OAS2|OASL|PGAP1|PLSCR1|PML|PSMB8|PSMB9|RABGAP1L|RBCK1|RIN2|RSAD2|SP100|SP110|STAT1|STAT2|TAP1|TDRD7|TIA1|TMEM187|TNFSF10|TRAFD1|TRANK1|TRIM21|TRIM22|TYMP|UBA7|UBE2L6|WARS|XAF1
GSE13485_DAY1_VS_DAY7_YF17D_VACCINE_PBMC_DN	MSigDB_C7	69	157	248	4.42958	2.05626	43.949	1	31.4019	2.7008e-67	1.06858e-64	ADAR|AZI2|C19ORF66|C4ORF33|CASP1|CD38|CHMP5|CMPK2|DDX58|DDX60|DDX60L|DHX58|DTX3L|EIF2AK2|EPSTI1|FANCL|FBXO6|GMPR|HERC5|HERC6|IFI27|IFI44|IFI44L|IFI6|IFIH1|IFIT1|IFIT2|IFIT3|IFIT5|IFITM1|IFITM3|IRF7|ISG15|LAMP3|LAP3|MX1|MX2|NMI|OAS1|OAS2|OAS3|OASL|PARP12|PARP14|PARP9|PHF11|PI4K2B|PLSCR1|PSMB9|RIN2|RSAD2|RTCB|RTP4|SAMD9|SAMD9L|SP100|SP110|STAT1|TAP1|TDRD7|TLR7|TNFSF10|TRIM22|TRIM5|UBE2L6|USP18|VRK2…
GSE42021_TREG_PLN_VS_CD24LO_TREG_THYMUS_DN	MSigDB_C7	61	116	248	3.27281	1.77168	52.5862	1	32.5833	1.89372e-65	7.28149e-63	ADAR|BST2|C19ORF66|CD38|CMTR1|DDX58|DDX60|EIF2AK2|HERC5|HERC6|IFI16|IFI27|IFI35|IFI44|IFI44L|IFI6|IFIH1|IFIT1|IFIT3|IFIT5|IFITM1|IFITM2|IFITM3|IRF7|IRF9|ISG15|ISG20|LAMP3|LAP3|LY6E|MX1|MX2|MYD88|NMI|OAS1|OAS2|OAS3|OASL|PARP12|PHF11|PLSCR1|PML|PSMB8|PSMB9|PSME1|SAMD9|SP100|SP110|STAT1|TAP1|TAP2|TDRD7|TRANK1|TRIM21|TRIM22|TRIM5|TYMP|UBE2L6|UNC93B1|USP18|WBP4
GSE21546_ELK1_KO_VS_SAP1A_KO_AND_ELK1_KO_DP_THYMOCYTES_UP	MSigDB_C7	63	128	248	3.61138	1.85978	49.2188	1	31.9332	3.169e-65	1.20158e-62	ADAR|BST2|C19ORF66|C4ORF33|CMPK2|CMTR1|DDX58|DDX60|DDX60L|DNAJA1|DNPEP|DTX3L|EIF2AK2|GMPR|HELZ2|HERC6|IFI16|IFI27|IFI35|IFI6|IFIT1|IFIT2|IFIT3|IFIT5|IFITM1|IFITM2|IFITM3|IRF7|IRF9|ISG15|LAP3|LY6E|MOV10|MX1|MX2|MYD88|NT5C3A|OAS1|OAS3|OASL|PARP12|PARP14|PARP9|PATL2|PHF11|PLSCR1|PPM1K|PSME1|RBCK1|RSAD2|SAMD9|SAMD9L|SHISA5|SHROOM3|SP110|STAT1|STAT2|TAP2|TDRD7|TLK2|TRIM21|TRIM25|USP18
GSE42021_CD24HI_VS_CD24LOW_TREG_THYMUS_DN	MSigDB_C7	61	118	248	3.32924	1.78668	51.6949	1	32.2781	7.84704e-65	2.93458e-62	BST2|C19ORF66|CHMP5|CMTR1|DDX58|DDX60|EHD4|EIF2AK2|FAM46A|HERC5|HERC6|IFI16|IFI27|IFI35|IFI44|IFI44L|IFI6|IFIH1|IFIT1|IFIT2|IFIT3|IFIT5|IFITM1|IFITM2|IFITM3|IRF7|IRF9|ISG15|ISG20|KCTD14|LAMP3|LAP3|MX1|MX2|MYD88|NAPA|NDUFA9|OAS1|OAS2|OAS3|OASL|PARP12|PHACTR4|PHF11|PLSCR1|PML|RBBP6|RBCK1|RSAD2|SAMD9|SP100|SP110|TDRD7|TLK2|TNFSF10|TRAFD1|TRANK1|TRIM22|TRIM5|USP18|XAF1
GSE13485_PRE_VS_POST_YF17D_VACCINATION_PBMC_DN	MSigDB_C7	64	137	248	3.8653	1.92305	46.7153	1	31.2705	2.14087e-64	7.89808e-62	ADAR|BST2|CMPK2|DDX58|DDX60|DDX60L|DHX58|DNAJC13|DTX3L|EIF2AK2|EPSTI1|ERICH3|FANCL|HERC5|HERC6|IFI16|IFI27|IFI35|IFI44|IFI44L|IFI6|IFIH1|IFIT1|IFIT2|IFIT3|IFITM1|IFITM2|IFITM3|IRF7|IRF9|ISG15|LAMP3|LAP3|LGALS9|LY6E|MX1|MX2|MYD88|OAS1|OAS2|OAS3|OASL|PARP10|PARP12|PARP14|PARP9|PSMB8|RSAD2|RTCB|RTP4|SAMD9|SAMD9L|SP110|STAT1|STAT2|TAP1|TDRD7|TNFSF13B|TRIM22|TRIM5|UBE2L6|USP18|VRK2|XAF1
GSE18791_CTRL_VS_NEWCASTLE_VIRUS_DC_4H_DN	MSigDB_C7	61	120	248	3.38567	1.80155	50.8333	1	31.9804	3.13715e-64	1.14192e-61	ADAR|ARHGAP27|C19ORF66|CMPK2|DDX58|DDX60|DDX60L|DHX58|DOPEY1|DTX3L|EPSTI1|FAM46A|HELZ2|HERC5|HERC6|IFI35|IFI44|IFI44L|IFI6|IFIH1|IFIT1|IFIT2|IFIT3|IFIT5|IFITM1|IRF1|IRF7|ISG15|ISG20|MAK|MX1|MX2|NT5C3A|OAS2|OAS3|OASL|PAPD7|PARP14|PARP9|PATL2|PGAP1|PHF11|PLSCR1|PML|PPM1K|REC8|RSAD2|RTP4|SAMD9|SAMD9L|STAT2|TAP1|TLK2|TNFSF10|TRIM21|TRIM25|TRIM56|UNC93B1|USP18|XAF1|ZNFX1
GSE19888_ADENOSINE_A3R_INH_VS_ACT_WITH_INHIBITOR_PRETREATMENT_IN_MAST_CELL_UP	MSigDB_C7	58	115	248	3.2446	1.76413	50.4348	1	31.0382	1.02425e-60	3.53949e-58	ADAR|CMPK2|CMTR1|DDX58|DHX58|DTX3L|EIF2AK2|ERICH3|HELZ2|HERC6|IDO1|IFI35|IFI44|IFI44L|IFIH1|IFIT1|IFIT2|IFIT3|IFITM3|INPP1|IRF1|IRF7|IRF9|ISG15|ISG20|LY6E|MX1|MX2|NMI|OAS1|OAS2|OAS3|OASL|PARP12|PARP14|PARP9|PML|PSMB8|PSMB9|PSME1|RSAD2|RTP4|SAMD9L|SHISA5|SLFN5|SP110|STAT1|STAT2|TAP1|TNFSF10|TRIM21|TRIM5|UBA7|UBE2L6|USP18|WARS|XAF1|ZNFX1
GSE13485_CTRL_VS_DAY3_YF17D_VACCINE_PBMC_DN	MSigDB_C7	61	133	248	3.75245	1.89521	45.8647	1	30.2065	1.19519e-60	4.07859e-58	ADAR|BST2|C19ORF66|CDKN1C|CMPK2|DDX58|DDX60|DDX60L|DHX58|DNAJC13|DTX3L|EIF2AK2|EPSTI1|FANCL|FBXO6|HERC5|HERC6|IFI27|IFI44|IFI44L|IFI6|IFIH1|IFIT1|IFIT2|IFIT3|IFITM1|IFITM2|IFITM3|IRF7|ISG15|LAMP3|LAP3|LY6E|MOV10|MX1|MX2|OAS1|OAS2|OAS3|OASL|PARP10|PARP12|PARP14|PARP9|PHF11|PLSCR1|PML|RSAD2|RTCB|RTP4|SAMD9L|STAT1|STAT2|TAP1|TNFSF13B|TRIM22|TRIM5|UBE2L6|USP18|VRK2|XAF1
GSE42021_CD24INT_VS_CD24LOW_TREG_THYMUS_DN	MSigDB_C7	57	110	248	3.10353	1.72585	51.8182	1	31.2289	1.5167e-60	5.11185e-58	ADAR|BST2|CHMP5|CMTR1|DDX58|DDX60|DOPEY1|EHD4|FAM46A|HERC5|HERC6|IFI16|IFI27|IFI44|IFI44L|IFI6|IFIH1|IFIT1|IFIT2|IFIT3|IFIT5|IFITM1|IFITM2|IFITM3|IRF7|ISG15|ISG20|LAMP3|LAP3|LGALS9|LY6E|MX1|MX2|MYD88|OAS1|OAS2|OAS3|OASL|PARP12|PHF11|PLSCR1|PML|RSAD2|RTP4|SAMD9|SP100|SP110|STAT2|TDRD7|TNFSF10|TRANK1|TRIM21|TRIM22|TRIM5|UBA7|USP18|XAF1
GSE21546_UNSTIM_VS_ANTI_CD3_STIM_ELK1_KO_DP_THYMOCYTES_UP	MSigDB_C7	54	96	248	2.70853	1.61359	56.25	1	31.7872	5.88451e-60	1.95911e-57	ADAR|BST2|C19ORF66|CMPK2|CMTR1|DDX58|DDX60|DDX60L|DTX3L|EIF2AK2|HELZ2|HERC6|IFI16|IFI27|IFI35|IFI44|IFI44L|IFI6|IFIT1|IFIT2|IFIT3|IFIT5|IFITM1|IFITM3|IRF1|IRF7|IRF9|ISG15|MYD88|NAPA|OAS1|OAS3|OASL|PARP12|PARP14|PARP9|PHF11|PLSCR1|PML|RBM43|RSAD2|RTP4|SAMD9|SP110|STAT1|STAT2|TAP1|TDRD7|TRIM21|TRIM25|TRIM56|USP18|XAF1|ZNFX1
GSE14000_UNSTIM_VS_4H_LPS_DC_DN	MSigDB_C7	61	137	248	3.8653	1.92305	44.5255	1	29.7105	1.20061e-59	3.949e-57	ADAR|BST2|C19ORF66|CMPK2|DDX58|DDX60L|DTX3L|DYNLT1|EIF2AK2|EPSTI1|GMPR|HERC5|HSH2D|IDO1|IFI27|IFI35|IFI44|IFI44L|IFI6|IFIH1|IFIT1|IFIT2|IFIT3|IFIT5|IFITM1|IRF1|IRF7|IRF9|ISG15|ISG20|MAK|MICB|MX2|MYD88|NABP1|NBN|NT5C3A|NUB1|OAS1|OAS2|OAS3|OASL|PARP14|PARP9|PI4K2B|PML|PPM1K|PPP2R2A|PSMB9|RTP4|SP110|STAP1|TDRD7|TNFSF10|TRAFD1|TRIM21|UBE2L6|USP18|WARS|XAF1|ZNFX1
GSE37533_PPARG1_FOXP3_VS_PPARG2_FOXP3_TRANSDUCED_CD4_TCELL_PIOGLITAZONE_TREATED_DN	MSigDB_C7	61	143	248	4.03458	1.96403	42.6573	1	29.0044	3.21872e-58	1.04608e-55	ADAR|BAZ1A|C19ORF66|CASP1|CLCN6|CMTR1|CTRL|DDX58|DDX60|DNAJA1|DYNLT1|EIF2AK2|HERC6|IDO1|IFI35|IFI44|IFI44L|IFIH1|IFIT1|IFIT2|IFIT3|IFIT5|IFITM1|IRF1|IRF9|ISG15|LAP3|LGALS9|MX1|MYD88|NDUFA9|NMI|OAS1|OAS2|OAS3|PARP12|PHF11|PLSCR1|PML|PSMB8|PSMB9|PSME1|RSAD2|RTP4|SP100|SP110|STAT1|STAT2|TAP1|TAP2|TDRD7|TRAFD1|TRANK1|TRIM21|TRIM22|UBA7|UBE2L6|USP18|VRK2|WARS|XAF1
HALLMARK_INTERFERON_GAMMA_RESPONSE	MSigDB_H	64	167	248	4.71172	2.1195	38.3234	1	27.9727	1.53539e-57	4.9313e-55	ADAR|BST2|CASP1|CASP3|CD38|CMPK2|CMTR1|DDX58|DDX60|DHX58|EIF2AK2|EPSTI1|HELZ2|HERC6|IDO1|IFI27|IFI35|IFI44|IFI44L|IFIH1|IFIT1|IFIT2|IFIT3|IFITM2|IFITM3|IRF1|IRF7|IRF9|ISG15|ISG20|LAP3|LY6E|MX1|MX2|MYD88|NMI|OAS2|OAS3|OASL|PARP12|PARP14|PLSCR1|PML|PSMB8|PSMB9|PSME1|RBCK1|RSAD2|RTP4|SAMD9L|SP110|STAT1|STAT2|TAP1|TDRD7|TNFSF10|TRAFD1|TRIM21|TRIM25|UBE2L6|USP18|WARS|XAF1|ZNFX1
GSE37534_UNTREATED_VS_PIOGLITAZONE_TREATED_CD4_TCELL_PPARG1_AND_FOXP3_TRASDUCED_DN	MSigDB_C7	61	147	248	4.14744	1.99085	41.4966	1	28.557	2.59696e-57	8.24384e-55	BST2|C19ORF66|CASP1|CMTR1|DDX58|EHD4|EIF2AK2|GMPR|HERC5|HERC6|IFI27|IFI35|IFI44|IFI44L|IFI6|IFIT1|IFIT2|IFIT3|IFITM1|IFITM2|IFITM3|IRF1|IRF7|IRF9|ISG15|ISG20|LY6E|MRPL17|MX1|MX2|MYD88|NAPA|NBN|NMI|OAS1|OAS2|OAS3|OASL|PARP12|PHACTR4|PLSCR1|PML|PSMB8|PSMB9|RBCK1|RSAD2|RTP4|SP110|STAT1|STAT2|TAP1|TAP2|TDRD7|TRAFD1|TRIM21|TRIM25|TRIM5|UBE2L6|USP18|WARS|XAF1
BROWNE_INTERFERON_RESPONSIVE_GENES	MSigDB_C2	44	60	248	1.69283	1.27829	73.3333	1	33.0967	1.31436e-56	4.0775e-54	APOBEC3G|BAZ1A|BST2|CASP1|EIF2AK2|GMPR|IDO1|IFI27|IFI35|IFI44|IFI44L|IFI6|IFIT2|IFIT3|IFIT5|IRF7|ISG15|ISG20|MX1|MX2|MYD88|NMI|OAS1|OAS2|OASL|PLSCR1|PML|PSMB8|PSMB9|RABGAP1L|RBCK1|RSAD2|SP100|SP110|STAT1|TAP1|TDRD7|TNFSF10|TRIM21|TRIM22|TYMP|UBE2L6|WARS|XAF1
TAKEDA_TARGETS_OF_NUP98_HOXA9_FUSION_3D_UP	MSigDB_C2	53	101	248	2.8496	1.6546	52.4752	1	30.3097	1.33431e-56	4.09289e-54	ARHGEF3|BST2|C19ORF66|CDKN1C|CMPK2|DDX58|DDX60|DDX60L|DTX3L|EIF2AK2|EPSTI1|GMPR|HELZ2|HERC5|HERC6|IDO1|IFI16|IFI27|IFI35|IFI44|IFI44L|IFI6|IFIH1|IFIT1|IFIT2|IFIT3|IFIT5|IFITM1|IRF7|IRF9|ISG15|LY6E|MX1|MX2|OAS1|OAS2|OAS3|OASL|PARP10|PARP12|PARP14|PARP9|PHACTR4|RSAD2|SAMD9|SAMD9L|SP110|STAT1|STAT2|TRIM22|TRIM25|USP18|XAF1
GSE19888_ADENOSINE_A3R_INH_PRETREAT_AND_ACT_BY_A3R_VS_TCELL_MEMBRANES_ACT_MAST_CELL_UP	MSigDB_C7	60	144	248	4.0628	1.97077	41.6667	1	28.3834	1.78771e-56	5.42273e-54	ADAR|BST2|CASP1|CMPK2|CMTR1|DDX58|DHX58|DTX3L|EIF2AK2|EPSTI1|HERC6|IFI35|IFI44|IFI44L|IFIH1|IFIT1|IFIT2|IFIT3|IFITM3|INPP1|IRF1|IRF7|IRF9|ISG15|ISG20|LY6E|MX1|MX2|NMI|OAS1|OAS2|OAS3|OASL|PARP12|PARP14|PARP9|PML|PSMB8|PSMB9|PSME1|RBM43|RSAD2|RTP4|SAMD9L|SLFN5|SP110|STAT1|STAT2|TAP1|TNFSF10|TRAFD1|TRIM21|TRIM25|TRIM5|UBA7|UBE2L6|USP18|WARS|XAF1|ZNFX1
IFN_PMBC_4x_Up	SignatureDB	45	67	248	1.89033	1.35026	67.1642	1	31.9269	4.84927e-55	1.45478e-52	APOBEC3G|BST2|CD38|IDO1|IFI35|IFI44|IFI44L|IFI6|IFIT1|IFIT2|IFIT3|IFIT5|IRF7|ISG15|ISG20|LAMP3|LGALS9|LY6E|MX1|MX2|NMI|OAS1|OAS2|OASL|PGAP1|PLSCR1|PML|RABGAP1L|RBCK1|RIN2|RSAD2|SP100|SP110|STAT1|STAT2|TAP1|TDRD7|TNFSF10|TRAFD1|TRANK1|TRIM21|TRIM22|UBE2L6|WARS|XAF1
GSE21546_UNSTIM_VS_ANTI_CD3_STIM_SAP1A_KO_AND_ELK1_KO_DP_THYMOCYTES_UP	MSigDB_C7	49	88	248	2.48282	1.5456	55.6818	1	30.0965	5.17642e-54	1.53605e-51	ADAR|BST2|CMPK2|DDX58|DDX60|DDX60L|DTX3L|EIF2AK2|GMPR|HELZ2|HERC5|HERC6|IFI16|IFI27|IFI35|IFI6|IFIT1|IFIT3|IFIT5|IFITM1|IFITM2|IFITM3|IRF7|IRF9|ISG15|LY6E|MOV10|NAPA|OAS1|OAS3|OASL|PARP12|PARP14|PARP9|PHF11|PLSCR1|PML|PPM1K|PSME1|RBCK1|SLA2|SP110|STAT1|STAT2|TDRD7|TLK2|TRIM21|TRIM25|USP18
GSE42021_TREG_PLN_VS_CD24INT_TREG_THYMUS_DN	MSigDB_C7	59	151	248	4.2603	2.01728	39.0728	1	27.1353	1.70948e-53	5.01815e-51	ADAR|BST2|C19ORF66|CASP1|CD38|DDX58|DDX60|DNPEP|IDO1|IFI16|IFI27|IFI35|IFI44|IFI44L|IFIH1|IFIT1|IFIT3|IFIT5|IFITM1|IRF1|IRF9|ISG15|ISG20|LAMP3|LAP3|LY6E|MX1|MX2|MYD88|NBN|NMI|OAS1|OAS2|OAS3|OASL|PARP12|PHF11|PLSCR1|PML|PSMB8|PSMB9|PSME1|RBCK1|RBM7|RTP4|SP100|SP110|STAT1|TAP1|TAP2|TRAFD1|TRANK1|TRIM21|TRIM22|TRIM25|TYMP|UBA7|UBE2L6|WARS
Human Leukemia_Takeda06_309genes (16818636-TableS2)	GeneSigDB	53	112	248	3.15995	1.74127	47.3214	1	28.6228	1.95826e-53	5.68728e-51	ARHGEF3|BST2|C19ORF66|CDKN1C|CMPK2|DDX58|DDX60|DDX60L|DTX3L|EIF2AK2|EPSTI1|GMPR|HERC5|HERC6|IDO1|IFI16|IFI27|IFI35|IFI44|IFI44L|IFI6|IFIH1|IFIT1|IFIT2|IFIT3|IFIT5|IFITM1|IRF7|IRF9|ISG15|LY6E|MX1|MX2|OAS1|OAS2|OAS3|OASL|PARP10|PARP12|PARP14|PARP9|PHACTR4|PLSCR1|RSAD2|SAMD9|SAMD9L|SP110|STAT1|STAT2|TRIM22|TRIM25|USP18|XAF1
GSE33424_CD161_INT_VS_NEG_CD8_TCELL_UP	MSigDB_C7	56	133	248	3.75245	1.89521	42.1053	1	27.5683	6.36179e-53	1.82818e-50	BAZ1A|BBX|CMPK2|DDX58|DDX60|DHX58|DNAJC13|DTX3L|EIF2AK2|EPSTI1|HERC6|HSH2D|IFI35|IFI44|IFI44L|IFIH1|IFIT1|IFIT2|IFIT3|IFITM3|INPP1|IRF1|IRF7|IRF9|ISG15|ISG20|LAP3|MX1|MX2|NMI|NT5C3A|OAS1|OAS2|OAS3|OASL|PAPD7|PARP12|PARP14|PARP9|PML|PPM1K|RSAD2|RTP4|SAMD9L|SLFN5|ST3GAL6|STAT1|STAT2|TDRD7|TLR7|TNFSF10|TRAFD1|TRIM21|TRIM5|USP18|XAF1
GSE21360_NAIVE_VS_QUATERNARY_MEMORY_CD8_TCELL_UP	MSigDB_C7	58	150	248	4.23208	2.01071	38.6667	1	26.7408	3.03978e-52	8.64438e-50	ADAR|BST2|CD38|CHMP5|DDX58|DDX60|DHX58|DOPEY1|EHD4|EIF2AK2|FAM46A|HERC5|HERC6|IFI27|IFI35|IFI44|IFI44L|IFI6|IFIH1|IFIT1|IFIT2|IFIT3|IFIT5|IFITM1|IFITM2|IRF7|IRF9|ISG15|ISG20|KCTD14|LAMP3|LAP3|LNPEP|MX1|MX2|NMI|OAS1|OAS2|OAS3|OASL|PARP12|PHF11|PLSCR1|PPP2R2A|RBM7|RSAD2|RTP4|SAMD9|SP100|SP110|STAP1|STAT2|TDRD7|TRIM21|TRIM22|TRIM25|USP18|XAF1
GSE22886_CTRL_VS_LPS_24H_DC_DN	MSigDB_C7	58	164	248	4.62708	2.10075	35.3659	1	25.4066	1.3976e-49	3.93345e-47	ADAR|BST2|BTG3|C19ORF66|CASP3|CHMP5|DDX58|DDX60|DHX58|DNAJA1|DYNLT1|EIF2AK2|GMPR|HERC5|HERC6|IDO1|IFI27|IFI35|IFI44|IFI44L|IFI6|IFIH1|IFIT1|IFIT2|IFIT3|IFIT5|IFITM1|IFITM2|IFITM3|IRF7|IRF9|ISG15|ISG20|LAMP3|LAP3|MX2|NAPA|NMI|OAS2|OAS3|OASL|PHF11|PSMB8|PSMB9|RSAD2|RTP4|SAMD9|SP110|STAT1|TAP1|TLK2|TNFSF10|TYMP|UBE2L6|USP18|VRK2|WARS|XAF1
GSE10325_CD4_TCELL_VS_LUPUS_CD4_TCELL_DN	MSigDB_C7	55	143	248	4.03458	1.96403	38.4615	1	25.9494	2.54326e-49	7.08479e-47	ARHGEF3|CAPN2|CASP1|DDX60|DHX58|EIF2AK2|HDAC9|HERC5|HERC6|IFI16|IFI27|IFI35|IFI44|IFI44L|IFI6|IFIH1|IFIT1|IFIT3|IFIT5|IFITM1|IRF7|ISG15|ISG20|LAMP3|LAP3|MX1|MX2|MYD88|NMI|OAS1|OAS2|OAS3|OASL|PARP12|PHF11|PLSCR1|PSMB9|PSME1|RBCK1|REC8|RSAD2|RTP4|SAMD9|SP100|SP110|STAT1|TAP1|TRAFD1|TRIM21|TRIM22|UBE2L6|USP18|VRK2|WARS|XAF1
GSE26030_TH1_VS_TH17_DAY5_POST_POLARIZATION_UP	MSigDB_C7	52	123	248	3.47031	1.82362	42.2764	1	26.6118	3.5254e-49	9.72155e-47	BST2|CMPK2|DDX60|DHX58|DTX3L|EIF2AK2|EPSTI1|HELZ2|HERC6|HSH2D|IFI35|IFI44|IFI44L|IFIH1|IFIT1|IFIT2|IFIT3|IFITM3|INPP1|IRF7|IRF9|ISG15|ISG20|LAP3|MX1|MX2|NMI|NT5C3A|OAS1|OAS2|OAS3|OASL|PAPD7|PARP12|PARP14|PARP9|PML|RSAD2|RTP4|SAMD9L|SLFN5|ST3GAL6|STAT1|STAT2|TDRD7|TLR7|TNFSF10|TRAFD1|TRIM21|TRIM5|USP18|XAF1
HECKER_IFNB1_TARGETS	MSigDB_C2	40	59	248	1.66462	1.26767	67.7966	1	30.2409	3.66236e-49	9.99825e-47	CMPK2|DDX58|DDX60|DHX58|DTX3L|EIF2AK2|EPSTI1|HERC5|HERC6|IFI27|IFI35|IFI44|IFI44L|IFI6|IFIT1|IFIT2|IFIT3|IFIT5|IRF7|ISG15|LAMP3|LAP3|LY6E|MX1|MX2|OAS1|OAS2|OAS3|OASL|PARP12|PARP9|PLSCR1|RSAD2|RTP4|SAMD9|SAMD9L|STAP1|STAT1|TYMP|XAF1
GSE7548_NAIVE_VS_DAY7_PCC_IMMUNIZATION_CD4_TCELL_DN	MSigDB_C7	56	152	248	4.28851	2.02384	36.8421	1	25.5512	5.40277e-49	1.46035e-46	ADAR|APOBEC3G|BAZ1A|BST2|CMTR1|DNAJA1|DYNLT1|GMPR|IDO1|IFI16|IFI27|IFI35|IFI44|IFI44L|IFIT1|IFIT2|IFIT3|IFIT5|IFITM1|IFITM2|IFITM3|IRF7|ISG15|ISG20|KARS|LAMP3|MICB|MX1|MX2|NBN|NMI|OAS1|OAS2|OASL|PAPD7|PGAP1|PLSCR1|PML|PPP2R2A|RABGAP1L|RBCK1|RIN2|RSAD2|RTCB|SP100|SP110|TAP1|TDRD7|TIA1|TLK2|TRAFD1|TRIM21|TRIM22|UBA7|WARS|XAF1
GSE18791_CTRL_VS_NEWCASTLE_VIRUS_DC_10H_DN	MSigDB_C7	52	132	248	3.72423	1.88818	39.3939	1	25.5674	3.15186e-47	8.43585e-45	ADAR|APOBEC3G|ARHGAP27|C19ORF66|CMPK2|CMTR1|DDX58|DDX60|DHX58|DTX3L|DYNLT1|EPSTI1|FAM46A|GPR180|HERC5|HERC6|IDO1|IFI44|IFIH1|IFIT1|IFIT2|IFIT3|IFIT5|IRF1|ISG15|MAP3K8|MX2|OAS2|OAS3|OASL|PAPD7|PARP14|PHACTR4|PHF11|PI4K2B|PLSCR1|PML|RTCB|RTP4|SAMD9|SAMD9L|SMCHD1|STAT2|TAP1|TLK2|TNFSF10|TRIM22|TRIM5|USP18|WARS|XAF1|ZNFX1
GSE19888_ADENOSINE_A3R_INH_VS_TCELL_MEMBRANES_ACT_MAST_CELL_UP	MSigDB_C7	50	122	248	3.44209	1.81629	40.9836	1	25.6335	1.99142e-46	5.22749e-44	ADAR|CMPK2|DDX58|DHX58|DTX3L|HELZ2|HERC6|IFI35|IFI44|IFIH1|IFIT1|IFIT2|IFIT3|INPP1|IRF1|IRF9|ISG15|MX1|MX2|NMI|OAS1|OAS2|PARP12|PARP14|PARP9|PML|PPM1K|PSMB8|PSMB9|PSME1|RBM43|RSAD2|RTP4|SAMD9L|SHISA5|SLFN5|SP110|STAT1|STAT2|TAP1|TLK2|TNFSF10|TRIM21|TRIM25|TRIM5|TRIM56|UBA7|UBE2L6|USP18|XAF1
GSE42021_CD24INT_VS_CD24LOW_TCONV_THYMUS_DN	MSigDB_C7	50	122	248	3.44209	1.81629	40.9836	1	25.6335	1.99142e-46	5.22749e-44	C19ORF66|CHMP5|DDX58|DDX60|EHD4|EIF2AK2|FAM46A|HERC5|HERC6|IFI27|IFI44|IFI44L|IFI6|IFIH1|IFIT1|IFIT2|IFIT3|IFIT5|IFITM1|IFITM2|IRF7|IRF9|ISG15|ISG20|LAMP3|LGALS9|MX1|MX2|MYD88|NAPA|OAS1|OAS2|OAS3|OASL|PARP12|PHF11|PLSCR1|PML|RBBP6|RSAD2|SAMD9|SP100|SP110|TDRD7|TLK2|TNFSF10|TRANK1|TRIM22|TRIM5|USP18
Human Lung_Dauer05_150genes (15735721-SuppTable1b)	GeneSigDB	48	109	248	3.07531	1.71809	44.0367	1	26.1481	2.09264e-46	5.44088e-44	C19ORF66|CMTR1|DDX58|DDX60|EIF2AK2|FAM46A|FANCL|HERC5|HERC6|HSPA1B|IFI27|IFI35|IFI44|IFI44L|IFI6|IFIH1|IFIT1|IFIT3|IFITM1|IRF7|ISG15|ISG20|LAMP3|LAP3|MX1|MX2|NAPA|OAS1|OAS2|OAS3|OASL|PARP12|PLSCR1|PSMB9|SAMD9|SP100|SP110|STAT1|TAP1|TDRD7|TNFSF10|TRANK1|TRIM21|TRIM22|TRIM5|TRMT1L|UBE2L6|USP18
Human Viral_Harenberg08_60genes (18691624-Table1)	GeneSigDB	35	46	248	1.29784	1.12016	76.087	1	30.0869	5.15781e-46	1.32838e-43	ANKFY1|DDX58|EIF2AK2|HERC5|HERC6|IFI27|IFI44|IFI44L|IFIH1|IFIT2|IFIT3|IFIT5|IFITM1|IFITM3|IRF1|IRF7|ISG20|MX1|MX2|MYD88|OAS1|OAS2|OAS3|OASL|PML|RSAD2|SP110|STAT1|TAP1|TNFSF10|TRIM22|TRIM25|USP18|USP41|ZNFX1
GSE34006_A2AR_KO_VS_A2AR_AGONIST_TREATED_TREG_UP	MSigDB_C7	54	156	248	4.40137	2.04982	34.6154	1	24.1966	1.7087e-45	4.35958e-43	ADAR|ANKFY1|BST2|C19ORF66|CMPK2|CMTR1|DDX60|DHX58|EIF2AK2|HELZ2|IFI35|IFI44|IFIH1|IFIT2|IFIT3|INPP1|IRF1|IRF7|IRF9|ISG15|ISG20|KBTBD2|LGALS9B|MOV10|MX1|MX2|NMI|NUB1|OAS1|OAS2|OAS3|OASL|PARP12|PARP14|PARP9|PML|PSMB8|PSMB9|PSME1|RBM43|RSAD2|RTP4|STAT1|STAT2|TAP1|TDRD7|TLR7|TNFSF10|TOR1AIP1|TRAFD1|TRIM21|TRIM25|USP18|ZNFX1
Antiviral defense	UniProt-Keyword	41	73	248	2.05961	1.40894	56.1644	1	27.6381	2.33775e-45	5.9093e-43	ADAR|APOBEC3C|APOBEC3F|APOBEC3G|BST2|C19ORF66|DDX58|DDX60|DHX58|EIF2AK2|HERC5|IFI44L|IFIH1|IFIT1|IFIT2|IFIT3|IFIT5|IFITM1|IFITM2|IFITM3|IRF1|IRF7|IRF9|ISG15|ISG20|MX1|MX2|OAS1|OAS2|OAS3|OASL|PLSCR1|PML|RSAD2|STAT1|STAT2|TRIM22|TRIM25|TRIM5|TRIM56|UNC93B1
GSE13485_DAY7_VS_DAY21_YF17D_VACCINE_PBMC_UP	MSigDB_C7	51	135	248	3.80887	1.90918	37.7778	1	24.718	3.42307e-45	8.57338e-43	ADAR|C19ORF66|CAPN2|CMTR1|DDX60|DDX60L|DHX58|DTX3L|EIF2AK2|EPSTI1|FAM46A|FBXO6|GMPR|HERC5|HERC6|IFI27|IFI44L|IFI6|IFIT1|IFIT3|IFIT5|IRF7|ISG15|LAMP3|LAP3|LY6E|MX1|MX2|OAS1|OAS2|OAS3|OASL|PARP12|PARP14|PARP9|PHF11|PLSCR1|PML|REC8|RFPL3S|RIN2|RSAD2|SAMD9L|SP100|STAT1|STAT2|TRIM22|TRIM25|USP18|XAF1|ZNFX1
GSE40685_TREG_VS_FOXP3_KO_TREG_PRECURSOR_UP	MSigDB_C7	50	131	248	3.69602	1.88112	38.1679	1	24.6151	1.47191e-44	3.65301e-42	ADAR|BAZ1A|CASP1|DDX60|EPSTI1|GMPR|IFI27|IFI35|IFI44L|IFI6|IFIT2|IFIT3|IFIT5|IFITM1|IRF1|IRF9|KARS|LY6E|MOV10|MX1|NMI|NUB1|OAS2|OASL|PARP12|PARP14|PARP9|PPP2R2A|PSMB8|PSMB9|PSME1|RERE|RSAD2|RTP4|SAMD9L|SH3GLB1|SP110|STAT1|STAT2|TAP1|TNFSF10|TNFSF13B|TRAFD1|TRANK1|TRIM21|TRIM22|UBE2L6|WDFY1|XAF1|ZNFX1
GSE14000_UNSTIM_VS_4H_LPS_DC_TRANSLATED_RNA_DN	MSigDB_C7	49	124	248	3.49852	1.83091	39.5161	1	24.8518	1.52655e-44	3.75448e-42	APOBEC3G|CD38|CMPK2|DDX58|DDX60L|DTX3L|DYNLT1|EPSTI1|GMPR|HERC5|HERC6|IDO1|IFI27|IFI44|IFI44L|IFIH1|IFIT1|IFIT2|IFIT3|IFIT5|IFITM1|IRF1|IRF7|ISG15|ISG20|MICB|MX1|MX2|MYD88|NT5C3A|NUB1|OAS1|OAS2|OASL|PAPD7|PARP9|PI4K2B|PPM1K|RSAD2|RTP4|SLFN5|SP110|STAT1|TNFSF10|TRIM56|UBE2L6|USP18|WARS|XAF1
GSE34006_WT_VS_A2AR_KO_TREG_DN	MSigDB_C7	52	147	248	4.14744	1.99085	35.3741	1	24.0363	2.40827e-44	5.87017e-42	ADAR|ANKFY1|BST2|C19ORF66|CMPK2|CMTR1|DDX60|DHX58|DNAJC13|HELZ2|IFI35|IFIH1|IFIT2|IFIT3|IRF1|IRF7|IRF9|ISG15|ISG20|LGALS9B|MAK|MOV10|MX1|MX2|NMI|OAS1|OAS2|OAS3|OASL|PARP12|PARP14|PARP9|PML|PSMB8|PSMB9|PSME1|RBM43|RSAD2|RTP4|STAT1|STAT2|TAP1|TDRD7|TLR7|TNFSF10|TOR1AIP1|TRAFD1|TRIM21|TRIM25|USP18|ZFYVE26|ZNFX1
DAUER_STAT3_TARGETS_DN	MSigDB_C2	33	43	248	1.2132	1.08321	76.7442	1	29.3451	1.26303e-43	3.05138e-41	DDX58|DDX60|EIF2AK2|HERC5|HERC6|HSPA1B|IFI27|IFI35|IFI44|IFIH1|IFIT1|IFIT3|IFIT5|IFITM1|IRF7|ISG15|LAMP3|LAP3|MX1|OAS1|OAS2|OAS3|OASL|PARP12|SAMD9|SP110|STAT1|TDRD7|TNFSF10|TRANK1|TRIM22|TRIM5|USP18
GSE18791_UNSTIM_VS_NEWCATSLE_VIRUS_DC_18H_DN	MSigDB_C7	45	102	248	2.87782	1.66267	44.1176	1	25.334	1.58171e-43	3.78778e-41	ARHGAP27|C19ORF66|CD38|CHMP5|CMPK2|DDX58|DDX60|DDX60L|DHX58|EPSTI1|GMPR|HELZ2|HERC5|HERC6|IFI44|IFI44L|IFIH1|IFIT1|IFIT2|IFIT5|IRF1|IRF7|MAP3K8|MX1|MX2|MYD88|NBN|NT5C3A|OAS1|OAS3|OASL|PARP14|PHF11|PI4K2B|PLSCR1|PPM1K|RSAD2|SAMD9|SAMD9L|STAT1|TAP2|TNFSF10|TRAFD1|TRIM22|XAF1
GSE18791_CTRL_VS_NEWCASTLE_VIRUS_DC_12H_DN	MSigDB_C7	47	121	248	3.41388	1.80894	38.843	1	24.0948	2.77251e-42	6.52495e-40	APOBEC3G|C19ORF66|CD38|CMPK2|CMTR1|DDX58|DDX60|DHX58|DTX3L|DYNLT1|EPSTI1|FAM46A|GPR180|HELB|HERC5|HERC6|IDO1|IFI44|IFIH1|IFIT2|IFIT3|IFIT5|IRF1|IRF7|ISG15|LAMP3|MAK|MAP3K8|MX2|OAS3|PAPD7|PARP14|PI4K2B|PLSCR1|RTCB|RTP4|SAMD9|SAMD9L|SLFN5|STAT2|TAP1|TLK2|TRIM25|TRIM5|WARS|XAF1|ZNFX1
GSE36527_CD69_NEG_VS_POS_TREG_CD62L_LOS_KLRG1_NEG_UP	MSigDB_C7	50	144	248	4.0628	1.97077	34.7222	1	23.3093	3.82913e-42	8.93464e-40	ADAR|ANKFY1|C19ORF66|CMPK2|CMTR1|DDX60|DHX58|EIF2AK2|EPSTI1|HELZ2|IFI35|IFI44|IFIH1|IFIT2|IFIT3|IRF1|IRF7|IRF9|ISG15|ISG20|KBTBD2|MAP3K8|MOV10|MX1|MX2|MYD88|OAS1|OAS2|OASL|PARP12|PARP14|PARP9|PML|PSMB8|PSMB9|RBM43|RSAD2|RTP4|STAT1|STAT2|TAP1|TDRD7|TLR7|TNFSF10|TOR1AIP1|TRAFD1|TRIM21|TRIM25|USP18|ZNFX1
Chiche(PMID: 24644022)-2014_M5.12(IFN-SLE.3)	PAPER	34	50	248	1.41069	1.16758	68	1	27.9118	6.8991e-42	1.59615e-39	ADAR|BST2|CASP1|CHMP5|DRAP1|DYNLT1|HSH2D|IFI16|IRF9|ISG20|LGALS9|NBN|NMI|NT5C3A|PARP10|PHF11|PSMB9|RBCK1|REC8|SAMD9|SP100|SP110|TAP1|TAP2|TDRD7|TRAFD1|TRANK1|TRIM21|TRIM25|TRIM5|TRIM56|TYMP|UNC93B1|ZNFX1
GSE7509_DC_VS_MONOCYTE_WITH_FCGRIIB_STIM_DN	MSigDB_C7	49	143	248	4.03458	1.96403	34.2657	1	22.8945	5.78378e-41	1.32687e-38	ADAR|APOBEC3G|BAZ1A|BST2|CMTR1|DNAJA1|DRAP1|DYNLT1|IFI35|IFI44|IFI44L|IFIT1|IFIT2|IFIT3|IFITM1|IFITM3|IRF7|IRF9|ISG15|ISG20|KBTBD2|LAMP3|LGALS9|MX1|MX2|NAPA|OAS1|OAS2|OASL|PAPD7|PLSCR1|PPP2R2A|RABGAP1L|RBBP6|RBCK1|RERE|RIN2|RSAD2|RTCB|SP100|SP110|STAT2|TDRD7|TLK2|TMEM110|TRAFD1|TRIM21|TRIM25|XAF1
GSE6269_FLU_VS_STREP_PNEUMO_INF_PBMC_UP	MSigDB_C7	47	128	248	3.61138	1.85978	36.7188	1	23.33	6.41835e-41	1.46017e-38	ADAR|C19ORF66|CHMP5|CMTR1|DDX60|EIF2AK2|FANCL|HERC5|HERC6|IFI16|IFI35|IFI44|IFI44L|IFI6|IFIH1|IFIT1|IFIT3|IFITM1|IFITM2|IFITM3|IRF7|IRF9|ISG15|KCTD14|LY6E|MX1|MX2|NMI|OAS1|OAS2|OAS3|OASL|PARP12|PHF11|PML|PSMB9|REC8|RSAD2|RTP4|SP110|STAT1|TRANK1|TRIM22|TYMP|UBE2L6|USP18|XAF1
GSE38681_WT_VS_LYL1_KO_LYMPHOID_PRIMED_MULTIPOTENT_PROGENITOR_DN	MSigDB_C7	50	152	248	4.28851	2.02384	32.8947	1	22.5866	8.53321e-41	1.92526e-38	ANKFY1|CHMP5|CMPK2|CMTR1|DHX58|DNAJC13|HELZ2|IFI35|IFIH1|IFIT2|IFIT3|IRF1|IRF7|IRF9|ISG15|ISG20|LGALS9B|MAP3K8|MOV10|MX1|MX2|MYD88|NABP1|NBN|OAS1|OAS2|OASL|PARP12|PARP14|PARP9|PML|PSMB9|RBM43|RSAD2|RTP4|ST3GAL6|STAT1|STAT2|STAU1|TAP1|TDRD7|TNFSF10|TOR1AIP1|TRAFD1|TRIM21|TRIM25|TXNRD1|USP18|ZFYVE26|ZNFX1
Human Lung_Dauer05_50genes_Repressed (15735721-Table2)	GeneSigDB	31	41	248	1.15677	1.05784	75.6098	1	28.2116	1.20655e-40	2.69991e-38	DDX58|DDX60|HERC5|HERC6|HSPA1B|IFI27|IFI35|IFI44|IFIH1|IFIT1|IFIT3|IFITM1|IRF7|ISG15|LAMP3|LAP3|MX1|OAS1|OAS2|OAS3|OASL|PARP12|SAMD9|SP110|STAT1|TDRD7|TNFSF10|TRANK1|TRIM22|TRIM5|USP18
GSE26890_CXCR1_NEG_VS_POS_EFFECTOR_CD8_TCELL_UP	MSigDB_C7	48	139	248	3.92173	1.93681	34.5324	1	22.7582	2.63662e-40	5.852e-38	BAZ1A|CMPK2|DDX58|DDX60|DNAJC13|DTX3L|EIF2AK2|EPSTI1|HERC6|HSH2D|IFI44|IFI44L|IFIH1|IFIT1|IFIT2|IFITM3|INPP1|IRF1|IRF7|IRF9|ISG15|ISG20|KBTBD2|MFSD8|MX2|NT5C3A|OAS1|OAS2|OAS3|OASL|PARP12|PARP14|PARP9|PML|RSAD2|RTP4|SAMD9L|SCIN|SHISA5|SLFN5|STAT1|TDRD7|TLR7|TNFSF10|TRAFD1|TRIM21|USP18|XAF1
GSE34205_HEALTHY_VS_FLU_INF_INFANT_PBMC_DN	MSigDB_C7	47	133	248	3.75245	1.89521	35.3383	1	22.8194	5.28079e-40	1.16263e-37	BTG3|C19ORF66|C4ORF33|CAPN2|CHMP5|CMPK2|DDX60|DHX58|EIF2AK2|EPSTI1|GMPR|GNG5|HELZ2|HERC5|HERC6|IFI27|IFI35|IFI44|IFI44L|IFI6|IFITM1|IFITM2|IFITM3|IRF7|ISG15|KCTD14|LAMP3|LY6E|MICB|MOV10|MX1|MX2|MYD88|NAPA|NT5C3A|OAS2|OAS3|OASL|PARP12|PLSCR1|REC8|RSAD2|SH3GLB1|SHISA5|TRIM22|USP18|XAF1
GSE1432_CTRL_VS_IFNG_24H_MICROGLIA_DN	MSigDB_C7	48	148	248	4.17565	1.99749	32.4324	1	21.9397	8.26387e-39	1.77641e-36	ADAR|APOBEC3G|BAZ1A|CD38|DDX60|DYNLT1|HERC5|IDO1|IFI27|IFI35|IFI44|IFIH1|IFIT3|IFIT5|IFITM1|IFITM3|IRF1|IRF7|ISG15|ISG20|LAP3|LY6E|MX1|MX2|MYD88|NMI|OAS3|PARP12|PHF11|PML|PSMB8|PSMB9|PSME1|RBCK1|RSAD2|RTP4|SP110|STAP1|STAT1|TAP1|TAP2|TDRD7|TNFSF10|TRAFD1|TRIM22|UBE2L6|VRK2|WARS
MOSERLE_IFNA_RESPONSE	MSigDB_C2	27	31	248	0.87463	0.920354	87.0968	1	28.3862	9.93343e-39	2.11861e-36	CMPK2|DDX58|DDX60|DDX60L|EPSTI1|HERC5|IFI16|IFI44|IFI44L|IFIH1|IFIT1|IFIT2|IFIT3|IFIT5|IFITM1|MX1|OAS1|OAS2|OASL|RSAD2|RTP4|SAMD9|SAMD9L|STAT1|TNFSF10|TRIM22|USP18
Human Viral_Urosevic07_341genes (17823660-TableS1b)	GeneSigDB	55	216	248	6.0942	2.40362	25.463	1	20.3467	3.188e-38	6.74669e-36	BST2|CAPN2|CASP1|DNAJA1|DNAJC13|DYNLT1|EIF2AK2|GNG5|IDO1|IFI35|IFI44|IFI44L|IFI6|IFIT1|IFIT3|IFIT5|IFITM1|IFITM3|INPP1|IRF7|ISG15|ISG20|LAMP3|LGALS9|LGALS9C|LY6E|MICA|MICB|MX1|MX2|MYCBP2|MYD88|OAS1|OAS2|OASL|PGAP1|PLSCR1|PPP2R2A|PSMB9|RBCK1|RERE|RSAD2|SMCHD1|SP100|SP110|STAT1|TLK2|TMEM187|TNFSF10|TRAFD1|TRIM22|UBA7|VRK2|WARS|ZFYVE26
GSE41978_ID2_KO_VS_BIM_KO_KLRG1_LOW_EFFECTOR_CD8_TCELL_UP	MSigDB_C7	46	136	248	3.83709	1.91613	33.8235	1	22.0042	3.89607e-38	8.18175e-36	ADAR|BST2|C19ORF66|DDX58|DDX60|IDO1|IFI16|IFI35|IFI6|IFIH1|IFIT1|IFIT3|IFIT5|IFITM3|IRF1|IRF7|IRF9|ISG15|ISG20|LAP3|MX1|MYD88|NBN|NMI|OAS3|OASL|PARP12|PHF11|PLSCR1|PML|PSMB8|PSMB9|RABGAP1L|RBCK1|RTP4|SAMD9|SP100|SP110|STAT1|TAP1|TAP2|TRAFD1|TRIM21|TRIM22|UBE2L6|WARS
Berry(PMID: 20725040)-2010_393Transcript	PAPER	52	188	248	5.30421	2.24608	27.6596	1	20.7899	4.2138e-38	8.78143e-36	CD38|CHMP5|CMPK2|DDX58|DDX60|DTX3L|DYNLT1|EPSTI1|FBXO6|HERC5|IFI16|IFI35|IFI44|IFI44L|IFI6|IFIH1|IFIT2|IFIT3|IFIT5|IFITM2|IFITM3|IRF7|ISG15|LAP3|NBN|OAS1|OAS2|OAS3|OASL|PARP10|PARP14|PARP9|PLSCR1|PML|PSMB9|PSME1|RSAD2|RTP4|SAMD9L|STAT1|STAT2|TAP1|TAP2|TNFSF10|TNFSF13B|TRAFD1|TRIM22|TRIM5|UBE2L6|WARS|WDFY1|XAF1
BOSCO_INTERFERON_INDUCED_ANTIVIRAL_MODULE	MSigDB_C2	35	66	248	1.86212	1.34022	53.0303	1	24.7257	1.53316e-37	3.17086e-35	APOBEC3G|CMTR1|DDX60|DHX58|EIF2AK2|EPSTI1|HERC5|IFI35|IFI44|IFI44L|IFI6|IFIH1|IFIT1|IFIT3|IFIT5|IFITM3|IRF7|LAMP3|MOV10|MX1|NUB1|OAS2|OAS3|OASL|PARP12|PML|RIN2|RSAD2|SAMD9L|STAT2|TDRD7|TNFSF10|TRAFD1|TRIM22|XAF1
GSE34156_UNTREATED_VS_6H_NOD2_AND_TLR1_TLR2_LIGAND_TREATED_MONOCYTE_DN	MSigDB_C7	40	99	248	2.79317	1.63832	40.404	1	22.7103	8.42637e-37	1.72962e-34	ADAR|CMTR1|DDX58|DDX60|DHX36|EHD4|EIF2AK2|HERC5|IFI44|IFIH1|IFIT1|IFIT2|IFIT3|IRF7|ITPR1|LY6E|MOV10|MX1|MX2|NABP1|NMI|OAS2|OAS3|PARP12|PSMB9|RSAD2|RTP4|SAMD9L|SLFN5|SP100|STAP1|STAT1|STAT2|TAP1|TDRD7|TNFSF10|TRIM21|UBE2L6|USP18|XAF1
defense response to virus [GoID:GO:0051607; evidenceTypes:IBA|IDA|IEA|IEP|IMP|ISS|NAS|TAS]	GeneOntology_BP	45	140	248	3.94994	1.94365	32.1429	1	21.12	3.6053e-36	7.34513e-34	ADAR|APOBEC3C|APOBEC3F|APOBEC3G|BST2|C19ORF66|DDX58|DDX60|DHX58|EIF2AK2|HERC5|IFI16|IFI44L|IFIH1|IFIT1|IFIT2|IFIT3|IFIT5|IFITM1|IFITM2|IFITM3|IRF1|IRF7|IRF9|ISG15|ISG20|MICA|MICB|MX1|MX2|OAS1|OAS2|OAS3|OASL|PLSCR1|PML|RSAD2|STAT1|STAT2|TLR7|TRIM22|TRIM25|TRIM5|TRIM56|UNC93B1
Human Breast_Einav05_34genes (16007187-GeneList)	GeneSigDB	25	29	248	0.818203	0.890272	86.2069	1	27.1622	1.16277e-35	2.35137e-33	ADAR|APOBEC3G|BST2|CMTR1|EIF2AK2|IFI35|IFI44|IFI44L|IFI6|IFIT1|IFIT3|IFITM3|IRF7|IRF9|ISG15|LY6E|MX1|OAS1|OAS2|PLSCR1|SP100|SP110|STAT1|TDRD7|UBE2L6
Chiche(PMID: 24644022)-2014_M3.4(IFN-SLE.2)	PAPER	30	48	248	1.35427	1.14412	62.5	1	25.0373	2.59833e-35	5.21577e-33	DDX58|DHX58|EIF2AK2|FBXO6|HELZ2|HERC6|IDO1|IFI35|IFIH1|IFIT2|IFIT5|IFITM1|IRF7|LAP3|MOV10|OAS2|PARP10|PARP12|PARP14|PARP9|PLSCR1|PML|SAMD9L|STAT1|STAT2|TNFSF10|TRIM22|TRIM78P|UBE2L6|WARS
NUYTTEN_EZH2_TARGETS_UP	MSigDB_C2	80	581	248	16.3923	3.85727	13.7694	1	16.4903	2.79477e-35	5.56913e-33	ADAR|ANKFY1|ANKRD10|AZI2|C19ORF66|CASP1|CHMP5|CLCN6|CPEB2|DDX58|DDX60|DDX60L|DNAJA1|DTX3L|DYNLT1|EIF2AK2|EPSTI1|FAM46A|GMPR|GPR180|HERC5|HERC6|IFI16|IFI44|IFIH1|IFIT5|IFITM1|IRF1|ISG20|L3HYPDH|LAMP3|LAP3|LNPEP|MFSD14A|MOB3C|MX1|MX2|MYD88|NBN|NFKBIE|NMI|NT5C3A|OAS1|OAS3|OASL|PARP12|PARP14|PARP9|PHF11|PLSCR1|PML|PPM1K|PSMB8|PSMB9|RBBP6|RTP4|SAMD9|SAMD9L|SLFN5|SP100|ST3GAL6|STAT1|STAT2|TAP1|TDRD7|TN…
GSE18791_CTRL_VS_NEWCASTLE_VIRUS_DC_16H_DN	MSigDB_C7	40	111	248	3.13174	1.73358	36.036	1	21.2671	1.95512e-34	3.86774e-32	ADAR|C19ORF66|CD38|CMPK2|DDX58|DDX60|DHX58|EPSTI1|HELZ2|HERC5|HERC6|IDO1|IFI44|IFI6|IFIT1|IFIT2|IFIT3|IFIT5|IRF1|IRF7|ISG15|LAMP3|MX2|OAS2|OAS3|OASL|PAPD7|PARP14|PGAP1|PHF11|PLSCR1|PPM1K|RTP4|SAMD9|SLFN5|STAT2|TRANK1|TRIM25|WARS|XAF1
Human StemCell_Jaitin06_49genes (16479007-Table3)	GeneSigDB	28	42	248	1.18498	1.0706	66.6667	1	25.0468	3.29322e-34	6.46798e-32	CASP1|DDX58|EIF2AK2|IFI16|IFI35|IFI44L|IFI6|IFIH1|IFIT1|IFIT3|IRF1|IRF7|IRF9|ISG15|MX1|MX2|MYD88|OAS1|OAS2|PSMB8|PSMB9|RSAD2|SP110|STAT1|STAT2|TNFSF10|UBA7|USP18
response to virus [GoID:GO:0009615; evidenceTypes:IBA|IC|IDA|IEA|IEP|IMP|ISS|NAS|TAS]	GeneOntology_BP	48	190	248	5.36064	2.25774	25.2632	1	18.8859	4.13248e-33	8.05833e-31	ADAR|APOBEC3C|APOBEC3F|APOBEC3G|BST2|C19ORF66|DDX58|DDX60|DHX36|DHX58|EIF2AK2|HERC5|IFI16|IFI44|IFI44L|IFIH1|IFIT1|IFIT2|IFIT3|IFIT5|IFITM1|IFITM2|IFITM3|IRF1|IRF7|IRF9|ISG15|ISG20|LGALS9|MICA|MICB|MX1|MX2|OAS1|OAS2|OAS3|OASL|PLSCR1|PML|RSAD2|STAT1|STAT2|TLR7|TRIM22|TRIM25|TRIM5|TRIM56|UNC93B1
GSE10325_MYELOID_VS_LUPUS_MYELOID_DN	MSigDB_C7	43	145	248	4.09101	1.97749	29.6552	1	19.676	6.98678e-33	1.35276e-30	ADAR|DDX60|DHX58|DRAP1|EHD4|EIF2AK2|GMPR|HERC5|HERC6|IFI16|IFI27|IFI35|IFI44|IFI6|IFIH1|IFIT1|IFIT2|IFIT3|IFIT5|IFITM1|IRF7|ISG15|LAP3|LGALS9|LY6E|MICB|MX1|MX2|NMI|OASL|PARP12|PLSCR1|RBCK1|RSAD2|RTP4|SP100|STAT1|TAP1|TRANK1|UBE2L6|USP18|VRK2|XAF1
response to type I interferon [GoID:GO:0034340; evidenceTypes:IC|IDA|IEA|IMP|ISS|TAS]	GeneOntology_BP	31	61	248	1.72105	1.28883	50.8197	1	22.7175	1.53943e-32	2.9596e-30	ADAR|BST2|C19ORF66|IFI27|IFI35|IFI6|IFIT1|IFIT2|IFIT3|IFITM1|IFITM2|IFITM3|IRF1|IRF7|IRF9|ISG15|ISG20|MX1|MX2|OAS1|OAS2|OAS3|OASL|PSMB8|RSAD2|SP100|STAT1|STAT2|TRIM56|USP18|XAF1
LTE2_UP.V1_DN	MSigDB_C6	39	115	248	3.2446	1.76413	33.913	1	20.268	2.16168e-32	4.12684e-30	BST2|BTG3|DDX58|DDX60|EIF2AK2|HERC5|HERC6|IFI27|IFI35|IFI44|IFI44L|IFI6|IFIH1|IFIT1|IFIT3|IFIT5|IFITM1|IRF7|IRF9|ISG15|LAMP3|MGP|MICB|NMI|OAS1|OAS2|OAS3|OASL|PARP12|PHF11|PLSCR1|PSMB9|SAMD9|SP100|SP110|TAP1|TDRD7|UBE2L6|USP18
GSE10325_BCELL_VS_LUPUS_BCELL_DN	MSigDB_C7	45	167	248	4.71172	2.1195	26.9461	1	19.0083	2.25009e-32	4.26579e-30	ADAR|APOBEC3G|BTG3|CD38|COX5A|DDX60|DYNLT1|EHD4|EIF2AK2|HERC5|HERC6|IFI27|IFI35|IFI44|IFI44L|IFI6|IFIT1|IFIT3|IFITM1|INPP1|IRF7|ISG15|ISG20|LAP3|MICB|MX1|NMI|OAS2|OAS3|OASL|PLSCR1|PSMB9|PSME1|REC8|RSAD2|RTP4|SH3GLB1|STAT1|TAP1|TXNRD1|UBE2L6|USP18|VRK2|WARS|XAF1
GSE14000_UNSTIM_VS_16H_LPS_DC_TRANSLATED_RNA_DN	MSigDB_C7	40	125	248	3.52673	1.83817	32	1	19.8421	4.52701e-32	8.52326e-30	APOBEC3G|C19ORF66|CD38|CMPK2|CPEB2|DYNLT1|EIF2AK2|GMPR|HERC5|HERC6|IDO1|IFI44L|IFIH1|IFIT1|IFIT2|IFIT3|IFIT5|IFITM1|IRF7|MICB|MX1|MX2|NBN|NT5C3A|NUB1|OAS2|OAS3|PARP12|PHF11|PI4K2B|RABGAP1L|RSAD2|SAMD9L|SP100|STAT2|TNFSF10|TRANK1|TRIM56|USP18|WARS
TAKEDA_TARGETS_OF_NUP98_HOXA9_FUSION_10D_UP	MSigDB_C2	37	103	248	2.90603	1.67071	35.9223	1	20.4069	8.1317e-32	1.52052e-29	CD38|CDKN1C|CMPK2|DDX58|DDX60|DDX60L|EIF2AK2|EPSTI1|GMPR|HERC5|IDO1|IFI27|IFI44|IFI44L|IFI6|IFIH1|IFIT1|IFIT2|IFIT3|IFITM1|IRF7|ISG15|LY6E|MX1|MX2|OAS1|OAS2|OAS3|OASL|RSAD2|RTP4|SAMD9|SAMD9L|SP110|STAT1|USP18|XAF1
GSE34156_NOD2_LIGAND_VS_TLR1_TLR2_LIGAND_6H_TREATED_MONOCYTE_UP	MSigDB_C7	40	127	248	3.58316	1.85261	31.4961	1	19.6571	9.23453e-32	1.71498e-29	ADAR|ANKFY1|CMTR1|EIF2AK2|IFI35|IFIH1|IFIT2|IFIT3|IFITM3|IRF1|IRF7|IRF9|ISG15|ISG20|LGALS9B|LY6E|MOV10|MX1|MX2|MYD88|NMI|NUB1|PML|PSMB8|PSMB9|PSME1|RBCK1|RSAD2|SHISA5|STAT1|TAP1|TAP2|TNFSF10|TRAFD1|TRIM21|TRIM25|UBA7|UBE2L6|USP18|ZNFX1
GSE6269_HEALTHY_VS_STAPH_AUREUS_INF_PBMC_UP	MSigDB_C7	39	119	248	3.35745	1.79413	32.7731	1	19.8661	9.87012e-32	1.82064e-29	ADAR|BBX|C19ORF66|CMTR1|DDX60|EIF2AK2|FANCL|HERC5|HERC6|IFI16|IFI35|IFI44|IFI44L|IFI6|IFITM1|IFITM3|IRF7|ISG15|ISG20|LAMP3|LNPEP|LY6E|MX1|MX2|OAS1|OAS2|OAS3|OASL|PARP12|PGAP1|PML|RSAD2|SP110|STAT1|TIA1|TRANK1|TRIM22|TRIM5|XAF1
GSE1432_CTRL_VS_IFNG_6H_MICROGLIA_DN	MSigDB_C7	42	147	248	4.14744	1.99085	28.5714	1	19.0133	2.24596e-31	4.11508e-29	ADAR|APOBEC3G|BAZ1A|DDX58|DDX60|DNAJA1|DYNLT1|HERC6|IDO1|IFI44|IFI44L|IFIH1|IFIT5|IFITM1|IRF1|IRF7|ISG15|ISG20|KARS|LAP3|MX1|NBN|NMI|PARP12|PHF11|PLSCR1|PSMB8|PSMB9|RBCK1|RSAD2|SMCHD1|SP110|STAP1|STAT1|TAP1|TDRD7|TIA1|TNFSF10|TRAFD1|TYMP|VRK2|WARS
GSE19888_CTRL_VS_TCELL_MEMBRANES_ACT_MAST_CELL_PRETREAT_A3R_INH_DN	MSigDB_C7	40	130	248	3.6678	1.87403	30.7692	1	19.3872	2.61942e-31	4.76735e-29	ADAR|ANKFY1|BST2|CMPK2|DDX60|DTX3L|EIF2AK2|HELZ2|HSH2D|IDO1|IFI44L|IFIH1|IFIT1|IFIT2|IFITM3|INPP1|IRF1|IRF7|IRF9|NMI|OAS1|OAS2|PAPD7|PARP14|PARP9|RBM43|RSAD2|RTP4|SAMD9L|SHISA5|SLFN5|SP110|STAT2|TDRD7|TOR1AIP1|TRIM21|TRIM25|TRIM5|UBA7|USP18
GSE22140_GERMFREE_VS_SPF_MOUSE_CD4_TCELL_UP	MSigDB_C7	41	139	248	3.92173	1.93681	29.4964	1	19.144	2.9729e-31	5.37484e-29	APOBEC3F|DNAJC13|IDO1|IFI16|IFI27|IFI35|IFI44|IFI44L|IFIT2|IFIT3|IFIT5|IFITM1|IRF1|IRF7|IRF9|ISG15|ISG20|MX1|MX2|NAPA|OAS1|OAS2|OASL|PML|RBCK1|RERE|RSAD2|SP100|SP110|STAT2|TAP1|TAP2|TDRD7|TNFSF10|TRAFD1|TRIM21|TRIM22|TRIM25|UBE2L6|WARS|XAF1
innate immune response [GoID:GO:0045087; evidenceTypes:IBA|IC|IDA|IEA|IEP|IMP|IPI|ISS|NAS|TAS]	GeneOntology_BP	63	395	248	11.1445	3.2163	15.9494	1	16.1227	4.43879e-31	7.9723e-29	ADAR|APOBEC3C|APOBEC3F|APOBEC3G|BST2|C19ORF66|DDX58|DDX60|DHX58|EIF2AK2|HERC5|HSPA1B|IFI16|IFI27|IFI35|IFI6|IFIH1|IFIT1|IFIT2|IFIT3|IFIT5|IFITM1|IFITM2|IFITM3|IRF1|IRF7|IRF9|ISG15|ISG20|LGALS9|MICA|MICB|MX1|MX2|MYD88|NMI|NUB1|OAS1|OAS2|OAS3|OASL|PARP9|PLSCR1|PML|PSMB8|PSMB9|PSME1|RSAD2|SIGLEC14|SP100|STAT1|STAT2|TLR7|TRAFD1|TRIM21|TRIM22|TRIM25|TRIM5|TRIM56|UNC93B1|USP18|WDFY1|XAF1
GSE16755_CTRL_VS_IFNA_TREATED_MAC_DN	MSigDB_C7	40	133	248	3.75245	1.89521	30.0752	1	19.1259	7.20683e-31	1.28592e-28	CD38|CMPK2|DDX58|DHX58|DTX3L|DYNLT1|EIF2AK2|FAM46A|GMPR|HERC6|IDO1|IFI35|IFI44|IFIH1|IFITM1|IRF1|ISG15|LAMP3|LAP3|MYD88|NBN|NMI|NT5C3A|NUB1|OAS3|PARP12|PML|PPM1K|PPP2R2A|PSMB8|PSMB9|RBM43|SAMD9L|SP110|STAT2|TDRD7|TNFSF10|TRAFD1|TRIM21|TRIM56
GSE24634_IL4_VS_CTRL_TREATED_NAIVE_CD4_TCELL_DAY5_DN	MSigDB_C7	39	126	248	3.55495	1.8454	30.9524	1	19.2072	1.20769e-30	2.1409e-28	ADAR|BST2|CMTR1|DDX60|DYNLT1|EIF2AK2|HERC5|HERC6|IDO1|IFI44L|IFI6|IFIT2|IFIT3|IFIT5|IFITM1|IFITM2|IRF7|ISG20|MICB|MX1|MX2|OAS2|PARP12|PHF11|PSMB9|PSME1|RABGAP1L|RBCK1|RERE|RSAD2|SMCHD1|SP100|SP110|TAP1|TRANK1|TRIM21|TRIM22|UBE2L6|XAF1
cellular response to type I interferon [GoID:GO:0071357; evidenceTypes:IC|IDA|IEA|IMP|TAS]	GeneOntology_BP	29	58	248	1.63641	1.25695	50	1	21.7698	3.26037e-30	5.70565e-28	ADAR|BST2|IFI27|IFI35|IFI6|IFIT1|IFIT2|IFIT3|IFITM1|IFITM2|IFITM3|IRF1|IRF7|IRF9|ISG15|ISG20|MX1|MX2|OAS1|OAS2|OAS3|OASL|PSMB8|RSAD2|SP100|STAT1|STAT2|USP18|XAF1
type I interferon signaling pathway [GoID:GO:0060337; evidenceTypes:IC|IDA|IEA|IMP|TAS]	GeneOntology_BP	29	58	248	1.63641	1.25695	50	1	21.7698	3.26037e-30	5.70565e-28	ADAR|BST2|IFI27|IFI35|IFI6|IFIT1|IFIT2|IFIT3|IFITM1|IFITM2|IFITM3|IRF1|IRF7|IRF9|ISG15|ISG20|MX1|MX2|OAS1|OAS2|OAS3|OASL|PSMB8|RSAD2|SP100|STAT1|STAT2|USP18|XAF1
GSE17974_IL4_AND_ANTI_IL12_VS_UNTREATED_24H_ACT_CD4_TCELL_DN	MSigDB_C7	34	90	248	2.53925	1.56289	37.7778	1	20.1299	3.78116e-30	6.57488e-28	BST2|DHX58|EPSTI1|HERC5|HERC6|HSH2D|IFI27|IFI44|IFI44L|IFI6|IFIH1|IFIT1|IFIT2|IFIT3|ISG15|ISG20|LAMP3|LGALS9|MX1|MX2|OAS1|OAS2|OASL|PLSCR1|SAMD9L|SP100|STAP1|TDRD7|TNFSF10|TNFSF13B|TRIM78P|TYMP|USP18|XAF1
IRF3_target_gene	SignatureDB	35	98	248	2.76496	1.63012	35.7143	1	19.7746	5.10221e-30	8.81584e-28	ADAR|AZI2|CASP1|CASP3|CMPK2|CMTR1|DHX36|DHX58|EIF2AK2|HSPA1B|IFI35|IFIH1|IFIT2|IFIT3|IRF7|ISG15|ISG20|LGALS9|MOV10|MX1|PARP9|PML|PSMB9|RSAD2|RTP4|STAT1|STAT2|TAP1|TAP2|TLK2|TNFSF10|TRIM21|TRIM5|UBA7|UBE2L6
GRAESSMANN_RESPONSE_TO_MC_AND_SERUM_DEPRIVATION_UP	MSigDB_C2	36	107	248	3.01889	1.70245	33.6449	1	19.3728	8.68165e-30	1.49062e-27	ADAR|BST2|CMPK2|DDX60|EIF2AK2|HELZ2|IFI35|IFI44|IFIH1|IFIT1|IFIT2|IFIT3|IRF1|IRF7|IRF9|ISG15|MX1|MX2|OAS2|PARP12|PARP14|PARP9|RBM43|RIN2|RSAD2|RTP4|SP100|SP110|STAT1|TAP2|TOR1AIP1|TRAFD1|TRIM21|TRIM25|UBA7|USP18
EINAV_INTERFERON_SIGNATURE_IN_CANCER	MSigDB_C2	21	25	248	0.705347	0.826786	84	1	24.5464	1.41385e-29	2.41237e-27	ADAR|APOBEC3G|BST2|CMTR1|EIF2AK2|IFI35|IFI44|IFI44L|IFI6|IFIT1|IFIT3|IRF9|ISG15|LY6E|MX1|OAS1|OAS2|SP100|SP110|STAT1|UBE2L6
DER_IFN_ALPHA_RESPONSE_UP	MSigDB_C2	29	62	248	1.74926	1.29927	46.7742	1	20.9738	4.02944e-29	6.83253e-27	ADAR|BST2|GMPR|IFI16|IFI35|IFI44|IFI6|IFIT1|IFIT3|IFITM1|IRF1|IRF9|ISG15|MX1|MX2|NMI|OAS1|OAS2|OASL|PLSCR1|PML|PSMB8|PSMB9|PSME1|SP110|STAT1|TAP1|TRIM21|TRIM22
BENNETT_SYSTEMIC_LUPUS_ERYTHEMATOSUS	MSigDB_C2	20	23	248	0.648919	0.793116	86.9565	1	24.3988	7.80542e-29	1.30729e-26	APOBEC3C|EIF2AK2|IFI35|IFI44L|IFIT3|IFITM3|IRF7|ISG15|LY6E|MX1|MX2|OAS1|OAS2|OASL|PLSCR1|STAT1|TAP1|TDRD7|TNFSF10|XAF1
Human Leukemia_Ueno09_30genes_HighestUpRegulation1Day (19749795-Table1)	GeneSigDB	20	23	248	0.648919	0.793116	86.9565	1	24.3988	7.80542e-29	1.30729e-26	CMPK2|IFI27|IFI44|IFI44L|IFIT1|IFIT2|IFITM1|IFITM3|IRF7|ISG20|LAMP3|LY6E|MX1|OASL|PARP12|RSAD2|SP110|TNFSF10|TRIM22|USP18
RADAEVA_RESPONSE_TO_IFNA1_UP	MSigDB_C2	26	47	248	1.32605	1.13221	55.3191	1	21.7928	1.02731e-28	1.69974e-26	ADAR|BST2|CASP3|EIF2AK2|IFI27|IFI35|IFI44|IFI44L|IFI6|IFIT1|IFIT2|IFITM1|IFITM2|IFITM3|IRF1|IRF7|ISG15|MX1|MX2|OAS1|PLSCR1|PSME1|RSAD2|STAT1|TNFSF10|UBE2L6
REACTOME_INTERFERON_ALPHA_BETA_SIGNALING	MSigDB_C2	26	47	248	1.32605	1.13221	55.3191	1	21.7928	1.02731e-28	1.69974e-26	ADAR|IFI27|IFI35|IFI6|IFIT1|IFIT2|IFIT3|IFITM1|IFITM2|IFITM3|IRF1|IRF7|IRF9|ISG15|ISG20|MX1|MX2|OAS1|OAS2|OAS3|OASL|PSMB8|STAT1|STAT2|USP18|XAF1
GSE2706_2H_VS_8H_R848_STIM_DC_DN	MSigDB_C7	36	114	248	3.21638	1.75654	31.5789	1	18.6637	1.14295e-28	1.87967e-26	APOBEC3G|CHMP5|CMPK2|CMTR1|DDX58|DDX60|DTX3L|DYNLT1|EIF2AK2|EPSTI1|HERC5|IFI16|IFI35|IFI44|IFI44L|IFI6|LAP3|NMI|NT5C3A|OAS2|PARP14|PARP9|PGAP1|SAMD9L|SP110|STAT1|STAT2|TDRD7|TIA1|TNFSF10|TRAFD1|TRIM22|TRIM5|UBE2L6|WARS|XAF1
negative regulation of viral process [GoID:GO:0048525; evidenceTypes:IDA|IEA|IMP|ISS|NAS|TAS]	GeneOntology_BP	28	58	248	1.63641	1.25695	48.2759	1	20.9743	1.2219e-28	1.99747e-26	ADAR|APOBEC3C|APOBEC3F|APOBEC3G|BST2|C19ORF66|DHX58|EIF2AK2|IFI16|IFIT1|IFITM1|IFITM2|IFITM3|ISG15|ISG20|MICB|MX1|OAS1|OAS3|OASL|PARP10|PLSCR1|PML|RSAD2|STAT1|TRIM21|TRIM25|TRIM5
defense response to other organism [GoID:GO:0098542; evidenceTypes:IBA|IC|IDA|IEA|IEP|IGI|IMP|ISS|NAS|TAS]	GeneOntology_BP	46	212	248	5.98134	2.38181	21.6981	1	16.8018	1.42958e-28	2.32307e-26	ADAR|APOBEC3C|APOBEC3F|APOBEC3G|BST2|C19ORF66|DDX58|DDX60|DHX58|EIF2AK2|HERC5|IFI16|IFI44L|IFIH1|IFIT1|IFIT2|IFIT3|IFIT5|IFITM1|IFITM2|IFITM3|IRF1|IRF7|IRF9|ISG15|ISG20|MICA|MICB|MX1|MX2|MYD88|OAS1|OAS2|OAS3|OASL|PLSCR1|PML|RSAD2|STAT1|STAT2|TLR7|TRIM22|TRIM25|TRIM5|TRIM56|UNC93B1
Immunity	UniProt-Keyword	48	235	248	6.63026	2.50433	20.4255	1	16.5193	1.5149e-28	2.44715e-26	ADAR|APOBEC3C|APOBEC3F|APOBEC3G|BST2|DDX58|DDX60|DHX58|EIF2AK2|HERC5|IDO1|IFI16|IFIH1|IFIT1|IFIT2|IFIT3|IFIT5|IFITM1|IFITM2|IFITM3|IRF1|IRF7|ISG15|ISG20|LAMP3|LGALS9|MAP3K8|MICA|MICB|MX1|MX2|MYD88|OAS1|OAS2|OAS3|OASL|PML|PSMB8|PSMB9|RSAD2|TAP1|TAP2|TLR7|TNFSF13B|TRIM25|TRIM5|TRIM56|UNC93B1
Innate immunity	UniProt-Keyword	37	125	248	3.52673	1.83817	29.6	1	18.2101	2.68025e-28	4.30417e-26	ADAR|APOBEC3C|APOBEC3F|APOBEC3G|BST2|DDX58|DDX60|DHX58|EIF2AK2|HERC5|IFI16|IFIH1|IFIT1|IFIT2|IFIT3|IFIT5|IFITM1|IFITM2|IFITM3|IRF1|IRF7|ISG15|ISG20|MX1|MX2|MYD88|OAS1|OAS2|OAS3|OASL|PML|RSAD2|TLR7|TRIM25|TRIM5|TRIM56|UNC93B1
ZHANG_INTERFERON_RESPONSE	MSigDB_C2	19	21	248	0.592491	0.757935	90.4762	1	24.2864	3.63464e-28	5.80267e-26	IFI16|IFI27|IFI44|IFIT2|IFITM1|IFITM3|IRF1|IRF9|ISG15|ISG20|MX1|MX2|OAS1|OAS2|OAS3|OASL|RTP4|SP110|STAT1
FULCHER_INFLAMMATORY_RESPONSE_LECTIN_VS_LPS_DN	MSigDB_C2	52	291	248	8.21024	2.77765	17.8694	1	15.765	5.71788e-28	9.07547e-26	APOBEC3C|APOBEC3G|CD38|CMPK2|DDX58|DHX58|EPSTI1|FAM46A|HERC5|HERC6|IDO1|IFI16|IFI27|IFI44|IFI44L|IFIH1|IFIT1|IFIT2|IFIT3|IFIT5|IFITM1|IFITM2|IFITM3|ISG20|LY6E|MAP3K8|MX1|MX2|MYD88|NBN|NMI|NT5C3A|OAS1|OAS2|OAS3|OASL|PARP10|RIN2|RSAD2|SAMD9|SAMD9L|SLFN5|SP100|SP110|TNFSF10|TRIM22|TRIM5|UBE2L6|UNC93B1|USP18|XAF1|ZFYVE26
NUYTTEN_NIPP1_TARGETS_UP	MSigDB_C2	60	405	248	11.4266	3.25481	14.8148	1	14.9236	9.84531e-28	1.55362e-25	AZI2|C19ORF66|C4ORF33|CASP1|CHMP5|DDX58|DDX60|DDX60L|DHX36|EIF2AK2|EPSTI1|HERC5|IDO1|IFI16|IFI44|IFI44L|IFI6|IFIH1|IFIT5|IFITM1|ISG15|ISG20|L3HYPDH|LAMP3|MRPL44|MX1|MX2|NBN|NMI|OAS1|OAS2|OASL|PARP12|PARP14|PARP9|PI4K2B|PLSCR1|PML|PPM1K|RABGAP1L|RSAD2|RTP4|SAMD9|SAMD9L|SLFN5|SP100|ST3GAL6|STAT1|STAT2|TAP1|TDRD7|TMEM187|TNFSF10|TRANK1|TRIM22|TRIM5|WBP4|XAF1|ZFYVE26|ZNFX1
Human Breast_Huang03_176genes_LNmetastasis (12747878-Table2)	GeneSigDB	34	104	248	2.93424	1.6787	32.6923	1	18.5058	1.10921e-27	1.73037e-25	BST2|IDO1|IFI27|IFI35|IFI44|IFI44L|IFI6|IFIT1|IFIT3|IFITM1|IFITM3|IRF1|IRF7|IRF9|ISG15|ISG20|ITPR1|LAMP3|LGALS9|MX1|MX2|OAS1|OAS2|OASL|PSMB9|RSAD2|STAT1|TAP1|TAP2|TRIM21|TYMP|UBE2L6|WARS|XAF1
negative regulation of viral life cycle [GoID:GO:1903901; evidenceTypes:IDA|IEA|IMP|ISS|NAS|TAS]	GeneOntology_BP	25	46	248	1.29784	1.12016	54.3478	1	21.1596	2.23033e-27	3.45955e-25	ADAR|APOBEC3C|APOBEC3F|APOBEC3G|BST2|C19ORF66|EIF2AK2|IFI16|IFIT1|IFITM1|IFITM2|IFITM3|ISG15|ISG20|MX1|OAS1|OAS3|OASL|PARP10|PLSCR1|PML|RSAD2|TRIM21|TRIM25|TRIM5
Chiche(PMID: 24644022)-2014_M1.2(IFN-SLE.1)	PAPER	19	22	248	0.620705	0.775726	86.3636	1	23.693	2.59929e-27	4.00907e-25	DDX60|EPSTI1|HERC5|IFI44|IFI44L|IFIT1|IFIT3|IFITM3|ISG15|LAMP3|LY6E|MX1|OAS1|OAS2|OAS3|OASL|RSAD2|RTP4|XAF1
GSE5589_LPS_AND_IL10_VS_LPS_AND_IL6_STIM_IL6_KO_MACROPHAGE_45MIN_UP	MSigDB_C7	37	133	248	3.75245	1.89521	27.8195	1	17.543	3.2695e-27	5.01445e-25	AZI2|CASP1|CMTR1|DDX58|DDX60|DTX3L|EPSTI1|HSH2D|IFI35|IFITM3|IRF9|ISG15|ISG20|MOV10|MYCBP2|NMI|NOSIP|NT5C3A|OAS1|OAS2|OAS3|PARP12|PARP14|PARP9|PML|PSMB9|RBM43|RSAD2|SAMD9L|SHISA5|TAP1|TLR7|TNFSF10|TRAFD1|UBA7|UBE2L6|ZNFX1
GSE42021_CD24HI_VS_CD24LOW_TCONV_THYMUS_DN	MSigDB_C7	38	144	248	4.0628	1.97077	26.3889	1	17.2203	5.32112e-27	8.11545e-25	BST2|CASP1|CD38|DDX58|DOPEY1|IDO1|IFI35|IFI44L|IFIH1|IFIT2|IFIT3|IRF1|ISG20|LAMP3|LAP3|MX2|NBN|NDUFA9|NMI|OAS2|OASL|PSMB8|PSMB9|PSME1|RBCK1|RBM7|RTP4|SP110|STAT2|TAP1|TAP2|TNFSF10|TRAFD1|TRIM21|TRIM22|UBA7|UBE2L6|WARS
DER_IFN_BETA_RESPONSE_UP	MSigDB_C2	30	79	248	2.2289	1.46519	37.9747	1	18.9539	9.23707e-27	1.40096e-24	ADAR|BST2|EIF2AK2|IFI16|IFI35|IFI44|IFI6|IFIT1|IFIT2|IFIT3|IFIT5|IFITM1|IRF1|IRF9|ISG15|MX1|MX2|NMI|OAS1|OAS2|OASL|PLSCR1|PSMB8|PSMB9|PSME1|SP110|STAT1|TAP1|TRIM21|TRIM22
immune response [GoID:GO:0006955; evidenceTypes:IBA|IC|IDA|IEA|IEP|IGI|IMP|IPI|ISS|NAS|TAS]	GeneOntology_BP	78	731	248	20.6243	4.28693	10.6703	1	13.3839	1.33929e-26	2.02003e-24	ADAR|APOBEC3C|APOBEC3F|APOBEC3G|ATP7A|BST2|C19ORF66|CD38|DDX58|DDX60|DHX58|EIF2AK2|HERC5|HSPA1B|IDO1|IFI16|IFI27|IFI35|IFI6|IFIH1|IFIT1|IFIT2|IFIT3|IFIT5|IFITM1|IFITM2|IFITM3|IRF1|IRF7|IRF9|ISG15|ISG20|KIR2DL3|KIR2DL4|LAMP3|LGALS9|MICA|MICB|MX1|MX2|MYD88|NBN|NMI|NUB1|OAS1|OAS2|OAS3|OASL|PARP9|PLSCR1|PML|PSMB8|PSMB9|PSME1|RBCK1|RIPK3|RSAD2|SIGLEC14|SLA2|SP100|STAP1|STAT1|STAT2|TAP1|TAP2|TLR7|TNFSF…
Human Viral_Urosevic07_347genes (17823660-TableS1a)	GeneSigDB	42	194	248	5.47349	2.28085	21.6495	1	16.0145	4.70805e-26	7.06208e-24	AKAP2|BST2|CAPN2|CD38|DNAJA1|DYNLT1|EIF2AK2|IDO1|IFI16|IFI35|IFI44|IFI44L|IFI6|IFIT1|IFIT3|IFIT5|IFITM1|IFITM3|IRF7|ISG15|ISG20|LAMP3|LGALS9C|MX1|MX2|MYCBP2|NMI|OAS1|OAS2|OASL|PGAP1|PLSCR1|PPP2R2A|RSAD2|SMCHD1|SP100|SP110|STAT1|TDRD7|TMEM110|TNFSF10|TRIM22
REACTOME_INTERFERON_SIGNALING	MSigDB_C2	34	116	248	3.27281	1.77168	29.3103	1	17.3435	6.88817e-26	1.02758e-23	ADAR|DDX58|EIF2AK2|HERC5|IFI27|IFI35|IFI6|IFIT1|IFIT2|IFIT3|IFITM1|IFITM2|IFITM3|IRF1|IRF7|IRF9|ISG15|ISG20|MX1|MX2|OAS1|OAS2|OAS3|OASL|PML|PSMB8|SP100|STAT1|STAT2|TRIM25|UBA7|UBE2L6|USP18|XAF1
GSE18791_CTRL_VS_NEWCASTLE_VIRUS_DC_18H_DN	MSigDB_C7	32	100	248	2.82139	1.64648	32	1	17.7218	9.32899e-26	1.38414e-23	ADAR|APOBEC3G|C19ORF66|CD38|DDX58|DDX60|DDX60L|DHX58|DTX3L|EPSTI1|HELZ2|HERC6|IFIH1|IRF1|IRF7|MAK|MX1|NBN|OAS2|PARP14|PATL2|PGAP1|PI4K2B|PPM1K|RBCK1|SAMD9|SMCHD1|STAT2|TAP1|TNFSF10|TRIM5|ZNFX1
GSE6269_HEALTHY_VS_FLU_INF_PBMC_DN	MSigDB_C7	32	102	248	2.87782	1.66267	31.3725	1	17.5153	1.8952e-25	2.79671e-23	CHMP5|EIF2AK2|HERC5|HERC6|IFI16|IFI27|IFI35|IFI44|IFI44L|IFI6|IFIT1|IFIT3|IFITM1|IFITM2|IFITM3|ISG15|LGALS9|LY6E|MX1|MX2|NAPA|NMI|OAS1|OAS2|OAS3|OASL|PLSCR1|PML|RSAD2|TRIM25|USP18|XAF1
TAKEDA_TARGETS_OF_NUP98_HOXA9_FUSION_8D_UP	MSigDB_C2	29	79	248	2.2289	1.46519	36.7089	1	18.2714	2.15471e-25	3.16255e-23	DDX58|DDX60|EIF2AK2|EPSTI1|HERC5|HERC6|IDO1|IFI27|IFI44|IFI44L|IFI6|IFIH1|IFIT1|IFIT2|IFIT3|IFIT5|IFITM1|IRF7|ISG15|LY6E|MX1|MX2|OAS1|OAS2|OAS3|RSAD2|STAT1|USP18|XAF1
GSE6259_FLT3L_INDUCED_DEC205_POS_DC_VS_CD8_TCELL_DN	MSigDB_C7	33	112	248	3.15995	1.74127	29.4643	1	17.137	3.14951e-25	4.59795e-23	ANKFY1|AZI2|CMPK2|DDX58|DDX60|EHD4|EPSTI1|HELZ2|IFIT3|IRF7|IRF9|ISG15|LGALS9|MAP3K8|MOV10|MYD88|OAS2|PAPD7|PARP12|PARP14|PHF11|PML|PSMB9|PSME1|RTP4|SLFN5|SMCHD1|STAT1|TDRD7|TRIM21|TRIM25|WARS|ZFYVE26
viral process [GoID:GO:0016032; evidenceTypes:IBA|IC|IDA|IEA|IEP|IGI|IMP|ISS|NAS|TAS]	GeneOntology_BP	67	571	248	16.1101	3.82626	11.7338	1	13.3002	5.60888e-25	8.14481e-23	ABI2|ADAR|APOBEC3C|APOBEC3F|APOBEC3G|BST2|C19ORF66|CHMP5|DDX58|DDX60|DHX36|DHX58|DYNLT1|EIF2AK2|HERC5|HSPA1B|IFI16|IFI44|IFI44L|IFIH1|IFIT1|IFIT2|IFIT3|IFIT5|IFITM1|IFITM2|IFITM3|IRF1|IRF7|IRF9|ISG15|ISG20|KARS|KAT2A|LAMP3|LGALS9|MICA|MICB|MX1|MX2|OAS1|OAS2|OAS3|OASL|PARP10|PLSCR1|PML|PSMB8|PSMB9|RBCK1|RSAD2|SP100|SP110|STAT1|STAT2|STAU1|TAP1|TAP2|TLR7|TRIM21|TRIM22|TRIM23|TRIM25|TRIM5|TRIM56|UNC…
multi-organism cellular process [GoID:GO:0044764; evidenceTypes:IBA|IC|IDA|IEA|IEP|IGI|IMP|ISS|NAS|TAS]	GeneOntology_BP	67	572	248	16.1383	3.82938	11.7133	1	13.282	6.21572e-25	8.97827e-23	ABI2|ADAR|APOBEC3C|APOBEC3F|APOBEC3G|BST2|C19ORF66|CHMP5|DDX58|DDX60|DHX36|DHX58|DYNLT1|EIF2AK2|HERC5|HSPA1B|IFI16|IFI44|IFI44L|IFIH1|IFIT1|IFIT2|IFIT3|IFIT5|IFITM1|IFITM2|IFITM3|IRF1|IRF7|IRF9|ISG15|ISG20|KARS|KAT2A|LAMP3|LGALS9|MICA|MICB|MX1|MX2|OAS1|OAS2|OAS3|OASL|PARP10|PLSCR1|PML|PSMB8|PSMB9|RBCK1|RSAD2|SP100|SP110|STAT1|STAT2|STAU1|TAP1|TAP2|TLR7|TRIM21|TRIM22|TRIM23|TRIM25|TRIM5|TRIM56|UNC…
STAMBOLSKY_TARGETS_OF_MUTATED_TP53_DN	MSigDB_C2	21	34	248	0.959272	0.963694	61.7647	1	20.7957	8.27964e-25	1.18965e-22	BST2|DDX58|DDX60|DTX3L|HERC6|IFI35|IFI6|IFIT1|IFITM1|IRF7|IRF9|ISG15|MX1|OAS1|OAS3|RBCK1|SAMD9|SP100|SP110|STAT1|XAF1
regulation of viral process [GoID:GO:0050792; evidenceTypes:IDA|IEA|IGI|IMP|ISS|NAS|TAS]	GeneOntology_BP	37	154	248	4.34494	2.03687	24.026	1	16.032	1.02517e-24	1.4653e-22	ADAR|APOBEC3C|APOBEC3F|APOBEC3G|BST2|C19ORF66|DDX58|DDX60|DHX58|DYNLT1|EIF2AK2|HERC5|IFI16|IFIT1|IFITM1|IFITM2|IFITM3|ISG15|ISG20|LAMP3|LGALS9|MICB|MX1|OAS1|OAS3|OASL|PARP10|PLSCR1|PML|RSAD2|STAT1|STAU1|TAP1|TAP2|TRIM21|TRIM25|TRIM5
GSE22589_HEALTHY_VS_HIV_INFECTED_DC_DN	MSigDB_C7	31	100	248	2.82139	1.64648	31	1	17.1144	1.69432e-24	2.40911e-22	BST2|DDX60|EPSTI1|FAM46A|HELZ2|HERC6|IFITM3|IRF1|IRF7|IRF9|LY6E|MOV10|MX1|MX2|OAS1|PARP14|PML|PPM1K|PSMB9|RBM43|RTP4|SLFN5|SPAG6|STAT2|STAU1|TAP1|TDRD7|TLR7|TRAFD1|UBA7|WDFY1
negative regulation of viral genome replication [GoID:GO:0045071; evidenceTypes:IDA|IEA|IMP|ISS|TAS]	GeneOntology_BP	21	35	248	0.987486	0.977708	60	1	20.4688	2.01872e-24	2.8555e-22	ADAR|APOBEC3C|APOBEC3F|APOBEC3G|BST2|C19ORF66|EIF2AK2|IFI16|IFIT1|IFITM1|IFITM2|IFITM3|ISG15|ISG20|MX1|OAS1|OAS3|OASL|PARP10|PLSCR1|RSAD2
Human Breast_Desmedt08_95genes_STAT1_Module (18698033-tableS1-STAT1)	GeneSigDB	27	70	248	1.97497	1.37992	38.5714	1	18.1351	2.19685e-24	3.09144e-22	BST2|C19ORF66|DDX58|DDX60|DHX58|HERC5|HERC6|IDO1|IFI44L|IFI6|IFIT3|IFIT5|IFITM1|IRF1|ISG15|LAMP3|MX1|MX2|NMI|PSME1|REC8|RSAD2|RTP4|STAT1|TAP1|TRIM22|TYMP
interspecies interaction between organisms [GoID:GO:0044419; evidenceTypes:IBA|IC|IDA|IEA|IEP|IGI|IMP|ISS|NAS|TAS]	GeneOntology_BP	67	585	248	16.5051	3.86958	11.453	1	13.0492	2.31408e-24	3.22318e-22	ABI2|ADAR|APOBEC3C|APOBEC3F|APOBEC3G|BST2|C19ORF66|CHMP5|DDX58|DDX60|DHX36|DHX58|DYNLT1|EIF2AK2|HERC5|HSPA1B|IFI16|IFI44|IFI44L|IFIH1|IFIT1|IFIT2|IFIT3|IFIT5|IFITM1|IFITM2|IFITM3|IRF1|IRF7|IRF9|ISG15|ISG20|KARS|KAT2A|LAMP3|LGALS9|MICA|MICB|MX1|MX2|OAS1|OAS2|OAS3|OASL|PARP10|PLSCR1|PML|PSMB8|PSMB9|RBCK1|RSAD2|SP100|SP110|STAT1|STAT2|STAU1|TAP1|TAP2|TLR7|TRIM21|TRIM22|TRIM23|TRIM25|TRIM5|TRIM56|UNC…
symbiosis, encompassing mutualism through parasitism [GoID:GO:0044403; evidenceTypes:IBA|IC|IDA|IEA|IEP|IGI|IMP|ISS|NAS|TAS]	GeneOntology_BP	67	585	248	16.5051	3.86958	11.453	1	13.0492	2.31408e-24	3.22318e-22	ABI2|ADAR|APOBEC3C|APOBEC3F|APOBEC3G|BST2|C19ORF66|CHMP5|DDX58|DDX60|DHX36|DHX58|DYNLT1|EIF2AK2|HERC5|HSPA1B|IFI16|IFI44|IFI44L|IFIH1|IFIT1|IFIT2|IFIT3|IFIT5|IFITM1|IFITM2|IFITM3|IRF1|IRF7|IRF9|ISG15|ISG20|KARS|KAT2A|LAMP3|LGALS9|MICA|MICB|MX1|MX2|OAS1|OAS2|OAS3|OASL|PARP10|PLSCR1|PML|PSMB8|PSMB9|RBCK1|RSAD2|SP100|SP110|STAT1|STAT2|STAU1|TAP1|TAP2|TLR7|TRIM21|TRIM22|TRIM23|TRIM25|TRIM5|TRIM56|UNC…
GSE34205_RSV_VS_FLU_INF_INFANT_PBMC_DN	MSigDB_C7	33	120	248	3.38567	1.80155	27.5	1	16.4382	3.72888e-24	5.14133e-22	ADAR|C19ORF66|CAPN2|CMTR1|DDX60|EIF2AK2|EPSTI1|HERC6|HSH2D|IFI27|IFI35|IFI44|IFI44L|IFITM1|KCTD14|KIR2DL3|KIR2DL4|LY6E|NRBP1|NT5C3A|OAS2|OAS3|OASL|RBM43|REC8|RFPL3S|SHISA5|SLFN5|TRIM22|TYMP|UBA7|UNC93B1|USP18
GSE3982_CTRL_VS_LPS_4H_MAC_DN	MSigDB_C7	33	120	248	3.38567	1.80155	27.5	1	16.4382	3.72888e-24	5.14133e-22	ADAR|APOBEC3G|BAZ1A|BTG3|CD38|CHMP5|HERC5|IFI16|IFI35|IFI44|IFI44L|IFIH1|IFIT2|IFIT5|IFITM1|IRF1|ISG20|LAMP3|MYD88|NBN|OAS1|OASL|PSMB9|RBCK1|SP100|STAT1|STAT2|TDRD7|TIA1|TLR7|TRIM25|USP18|WARS
response to external biotic stimulus [GoID:GO:0043207; evidenceTypes:IBA|IC|IDA|IEA|IEP|IGI|IMP|ISS|NAS|TAS]	GeneOntology_BP	54	378	248	10.6648	3.14951	14.2857	1	13.7593	4.21705e-24	5.75627e-22	ADAR|APOBEC3C|APOBEC3F|APOBEC3G|BST2|C19ORF66|CASP1|CASP3|CMPK2|DDX58|DDX60|DHX36|DHX58|EIF2AK2|HERC5|IDO1|IFI16|IFI44|IFI44L|IFIH1|IFIT1|IFIT2|IFIT3|IFIT5|IFITM1|IFITM2|IFITM3|IRF1|IRF7|IRF9|ISG15|ISG20|LGALS9|MICA|MICB|MX1|MX2|MYD88|OAS1|OAS2|OAS3|OASL|PLSCR1|PML|RSAD2|STAP1|STAT1|STAT2|TLR7|TRIM22|TRIM25|TRIM5|TRIM56|UNC93B1
response to other organism [GoID:GO:0051707; evidenceTypes:IBA|IC|IDA|IEA|IEP|IGI|IMP|ISS|NAS|TAS]	GeneOntology_BP	54	378	248	10.6648	3.14951	14.2857	1	13.7593	4.21705e-24	5.75627e-22	ADAR|APOBEC3C|APOBEC3F|APOBEC3G|BST2|C19ORF66|CASP1|CASP3|CMPK2|DDX58|DDX60|DHX36|DHX58|EIF2AK2|HERC5|IDO1|IFI16|IFI44|IFI44L|IFIH1|IFIT1|IFIT2|IFIT3|IFIT5|IFITM1|IFITM2|IFITM3|IRF1|IRF7|IRF9|ISG15|ISG20|LGALS9|MICA|MICB|MX1|MX2|MYD88|OAS1|OAS2|OAS3|OASL|PLSCR1|PML|RSAD2|STAP1|STAT1|STAT2|TLR7|TRIM22|TRIM25|TRIM5|TRIM56|UNC93B1
GSE37534_UNTREATED_VS_ROSIGLITAZONE_TREATED_CD4_TCELL_PPARG1_AND_FOXP3_TRASDUCED_DN	MSigDB_C7	34	130	248	3.6678	1.87403	26.1538	1	16.1855	4.48308e-24	6.08896e-22	BST2|DDX58|EIF2AK2|HERC6|IDO1|IFI27|IFI35|IFI44L|IFI6|IFIT1|IFIT2|IFIT3|IFITM1|IRF1|MX1|MX2|NMI|PARP12|PLSCR1|PSMB8|PSMB9|SP100|SP110|STAT2|TAP1|TAP2|TDRD7|TIA1|TRAFD1|TRIM25|UBE2L6|USP18|WARS|XAF1
negative regulation of multi-organism process [GoID:GO:0043901; evidenceTypes:IDA|IEA|IMP|ISS|NAS|TAS]	GeneOntology_BP	28	79	248	2.2289	1.46519	35.443	1	17.5889	4.7421e-24	6.40888e-22	ADAR|APOBEC3C|APOBEC3F|APOBEC3G|BST2|C19ORF66|DHX58|EIF2AK2|IFI16|IFIT1|IFITM1|IFITM2|IFITM3|ISG15|ISG20|MICB|MX1|OAS1|OAS3|OASL|PARP10|PLSCR1|PML|RSAD2|STAT1|TRIM21|TRIM25|TRIM5
response to cytokine [GoID:GO:0034097; evidenceTypes:IBA|IC|IDA|IEA|IEP|IGI|IMP|ISS|NAS|TAS]	GeneOntology_BP	55	398	248	11.2291	3.22791	13.8191	1	13.5601	7.85506e-24	1.05637e-21	ADAR|BST2|C19ORF66|CASP3|CD38|EIF2AK2|HSPA1B|IFI27|IFI35|IFI6|IFIT1|IFIT2|IFIT3|IFITM1|IFITM2|IFITM3|IRF1|IRF7|IRF9|ISG15|ISG20|KAT2A|LAMP3|LGALS9|MX1|MX2|MYD88|NMI|NUB1|OAS1|OAS2|OAS3|OASL|PARP9|PLSCR1|PML|PSMB8|PSMB9|PSME1|RBCK1|RSAD2|SP100|ST3GAL6|STAP1|STAT1|STAT2|TNFSF13B|TRIM21|TRIM22|TRIM25|TRIM5|TRIM56|USP18|VRK2|XAF1
regulation of symbiosis, encompassing mutualism through parasitism [GoID:GO:0043903; evidenceTypes:IDA|IEA|IGI|IMP|ISS|NAS|TAS]	GeneOntology_BP	37	165	248	4.65529	2.10702	22.4242	1	15.3509	1.4224e-23	1.90351e-21	ADAR|APOBEC3C|APOBEC3F|APOBEC3G|BST2|C19ORF66|DDX58|DDX60|DHX58|DYNLT1|EIF2AK2|HERC5|IFI16|IFIT1|IFITM1|IFITM2|IFITM3|ISG15|ISG20|LAMP3|LGALS9|MICB|MX1|OAS1|OAS3|OASL|PARP10|PLSCR1|PML|RSAD2|STAT1|STAU1|TAP1|TAP2|TRIM21|TRIM25|TRIM5
BOWIE_RESPONSE_TO_TAMOXIFEN	MSigDB_C2	16	18	248	0.50785	0.701831	88.8889	1	22.0739	1.45036e-23	1.93146e-21	IFI16|IFI27|IFI35|IFI6|IFIT1|IFIT2|IFIT3|IFITM1|IRF1|IRF7|IRF9|ISG15|MX1|OAS1|OAS2|STAT1
GSE2706_UNSTIM_VS_8H_R848_DC_DN	MSigDB_C7	33	126	248	3.55495	1.8454	26.1905	1	15.9559	2.08234e-23	2.7596e-21	BAZ1A|BTG3|CMPK2|DDX58|DDX60L|EIF2AK2|EPSTI1|HERC5|HERC6|IFI35|IFI44|IFI6|IFIH1|IFIT1|IFIT2|IFIT3|ISG15|ISG20|MAP3K8|NABP1|NMI|OAS2|PARP14|PARP9|SAMD9L|SHROOM3|SLFN5|STAT1|TDRD7|TNFSF10|USP18|WARS|XAF1
defense response [GoID:GO:0006952; evidenceTypes:IBA|IC|IDA|IEA|IEP|IGI|IMP|ISS|NAS|TAS]	GeneOntology_BP	68	633	248	17.8594	4.01342	10.7425	1	12.4933	4.07281e-23	5.37139e-21	ADAR|APOBEC3C|APOBEC3F|APOBEC3G|BST2|C19ORF66|DDX58|DDX60|DHX58|EIF2AK2|HDAC9|HERC5|HSPA1B|IDO1|IFI16|IFI27|IFI35|IFI44L|IFI6|IFIH1|IFIT1|IFIT2|IFIT3|IFIT5|IFITM1|IFITM2|IFITM3|IRF1|IRF7|IRF9|ISG15|ISG20|KIR2DL4|LGALS9|MICA|MICB|MX1|MX2|MYD88|NMI|NUB1|OAS1|OAS2|OAS3|OASL|PARP9|PLSCR1|PML|PSMB8|PSMB9|PSME1|RSAD2|SIGLEC14|SP100|STAT1|STAT2|TAP1|TLR7|TRAFD1|TRIM21|TRIM22|TRIM25|TRIM5|TRIM56|UNC93B1|…
response to biotic stimulus [GoID:GO:0009607; evidenceTypes:IBA|IC|IDA|IEA|IEP|IGI|IMP|ISS|NAS|TAS]	GeneOntology_BP	54	396	248	11.1727	3.22017	13.6364	1	13.2997	4.16751e-23	5.46985e-21	ADAR|APOBEC3C|APOBEC3F|APOBEC3G|BST2|C19ORF66|CASP1|CASP3|CMPK2|DDX58|DDX60|DHX36|DHX58|EIF2AK2|HERC5|IDO1|IFI16|IFI44|IFI44L|IFIH1|IFIT1|IFIT2|IFIT3|IFIT5|IFITM1|IFITM2|IFITM3|IRF1|IRF7|IRF9|ISG15|ISG20|LGALS9|MICA|MICB|MX1|MX2|MYD88|OAS1|OAS2|OAS3|OASL|PLSCR1|PML|RSAD2|STAP1|STAT1|STAT2|TLR7|TRIM22|TRIM25|TRIM5|TRIM56|UNC93B1
GSE41867_NAIVE_VS_DAY30_LCMV_CLONE13_EXHAUSTED_CD8_TCELL_UP	MSigDB_C7	30	103	248	2.90603	1.67071	29.1262	1	16.2171	7.72767e-23	1.0094e-20	ADAR|ARHGAP27|BAZ1A|C19ORF66|DDX58|DDX60L|EHD4|EPSTI1|HELZ2|HERC5|HERC6|IFI35|IFIH1|MAP3K8|MX2|OAS1|OAS3|OASL|PAPD7|PARP14|PI4K2B|PML|RBBP6|SAMD9L|STAT1|TDRD7|TRIM22|UBE2L6|USP18|ZNFX1
Human Lung_Dauer05_137genes (15735721-Table3)	GeneSigDB	26	71	248	2.00319	1.38966	36.6197	1	17.2681	7.96526e-23	1.03548e-20	EIF2AK2|HERC5|IFI27|IFI35|IFI44|IFI6|IFIH1|IFIT1|IFIT3|IFITM1|IRF1|IRF7|ISG15|ISG20|MX1|MX2|OAS1|OAS2|OAS3|OASL|PLSCR1|SP110|STAT1|TNFSF10|TRIM22|TRIM5
GSE9960_GRAM_NEG_VS_GRAM_NEG_AND_POS_SEPSIS_PBMC_UP	MSigDB_C7	27	79	248	2.2289	1.46519	34.1772	1	16.9064	9.83896e-23	1.273e-20	C19ORF66|CLCN6|HELZ2|IDO1|IFI44|IFI44L|IFIT1|IFIT2|IFIT3|IFITM1|IFITM2|IFITM3|ISG20|MX1|NAPA|NUB1|OAS2|PARP14|REC8|SAMD9L|SHROOM3|SP110|STAT1|STAT2|UNC93B1|USP18|XAF1
SEITZ_NEOPLASTIC_TRANSFORMATION_BY_8P_DELETION_UP	MSigDB_C2	21	40	248	1.12856	1.04492	52.5	1	19.0173	1.00791e-22	1.29793e-20	DDX58|DDX60|FAM46A|HERC5|HERC6|IDO1|IFI27|IFI44|IFI44L|IFIH1|IFIT1|IFIT2|IFIT3|ISG15|ISG20|MX1|MX2|OAS1|OAS2|OASL|SAMD9
GSE15930_STIM_VS_STIM_AND_TRICHOSTATINA_48H_CD8_T_CELL_DN	MSigDB_C7	32	123	248	3.47031	1.82362	26.0163	1	15.6446	1.27138e-22	1.62951e-20	ADAR|CMPK2|CMTR1|EIF2AK2|IFI27|IFI35|IFIH1|IRF7|IRF9|ISG15|ISG20|LGALS9B|MOV10|MX1|MX2|NMI|NRBP1|PML|PSME1|RSAD2|SHISA5|STAT1|TAP1|TAP2|TRAFD1|TRIM21|TRIM25|TYMP|UBA7|USP18|WBP4|ZNFX1
REACTOME_CYTOKINE_SIGNALING_IN_IMMUNE_SYSTEM	MSigDB_C2	37	178	248	5.02207	2.1868	20.7865	1	14.6232	2.42985e-22	3.09976e-20	ADAR|CASP1|DDX58|EIF2AK2|HERC5|IFI27|IFI35|IFI6|IFIT1|IFIT2|IFIT3|IFITM1|IFITM2|IFITM3|IRF1|IRF7|IRF9|ISG15|ISG20|MAP3K8|MX1|MX2|MYD88|OAS1|OAS2|OAS3|OASL|PML|PSMB8|SP100|STAT1|STAT2|TRIM25|UBA7|UBE2L6|USP18|XAF1
BOWIE_RESPONSE_TO_EXTRACELLULAR_MATRIX	MSigDB_C2	15	17	248	0.479636	0.682096	88.2353	1	21.2879	4.85522e-22	6.15619e-20	IFI16|IFI35|IFI6|IFIT1|IFIT2|IFIT3|IFITM1|IRF1|IRF7|ISG15|MX1|OAS1|PSMB8|PSMB9|STAT1
GSE18281_CORTICAL_VS_MEDULLARY_THYMOCYTE_UP	MSigDB_C7	32	128	248	3.61138	1.85978	25	1	15.2645	4.87083e-22	6.15619e-20	ADAR|ARHGEF3|CMPK2|EIF2AK2|IFI35|IFIH1|IFIT2|IFIT3|IFITM3|IRF1|IRF7|IRF9|ISG15|ISG20|LY6E|MX1|MX2|MYD88|NMI|PSMB8|PSME1|RSAD2|STAT1|TAP1|TAP2|TNFSF10|TRAFD1|TRIM21|UBA7|USP18|WARS|ZNFX1
GSE18281_SUBCAPSULAR_VS_CENTRAL_CORTICAL_REGION_OF_THYMUS_DN	MSigDB_C7	32	130	248	3.6678	1.87403	24.6154	1	15.1183	8.1834e-22	1.0248e-19	CMPK2|DDX60|DHX58|FBXO6|IFI35|IFI44|IFIT2|IFIT3|IRF7|LGALS9B|MOV10|MRPL17|NFKBIE|NMI|NT5C3A|OAS1|OAS2|OASL|PARP14|PSMB8|PSMB9|RSAD2|STAT1|STAT2|TAP1|TAP2|TRAFD1|UBA7|UBE2L6|USP18|WARS|ZNFX1
GSE18791_CTRL_VS_NEWCASTLE_VIRUS_DC_14H_DN	MSigDB_C7	28	93	248	2.62389	1.58845	30.1075	1	15.9754	8.16566e-22	1.0248e-19	C19ORF66|CD38|CMPK2|DDX60|DHX58|EPSTI1|HERC5|HERC6|IDO1|IFI44|IFIT1|IFIT2|IFIT3|IRF1|IRF7|ISG15|MX2|OAS3|PAPD7|PARP14|PGAP1|PLSCR1|PML|SAMD9|STAT2|TLK2|TRIM25|XAF1
GSE24634_IL4_VS_CTRL_TREATED_NAIVE_CD4_TCELL_DAY3_DN	MSigDB_C7	32	131	248	3.69602	1.88112	24.4275	1	15.0463	1.05674e-21	1.3173e-19	ATP8A1|CASP1|CD38|DHX58|HERC5|IDO1|IFI44L|IFIT3|IFITM1|IFITM2|IFITM3|IRF1|IRF7|ISG15|ITPR1|MX2|MYD88|NOSIP|PARP12|PSMB9|RABGAP1L|RBCK1|SP100|SP110|STAT1|TAP1|TNFSF10|TRIM21|TYMP|UBA7|UBE2L6|WARS
immune effector process [GoID:GO:0002252; evidenceTypes:IBA|IC|IDA|IEA|IEP|IGI|IMP|IPI|ISS|NAS|TAS]	GeneOntology_BP	50	361	248	10.1852	3.08098	13.8504	1	12.9228	1.10264e-21	1.36827e-19	ADAR|APOBEC3C|APOBEC3F|APOBEC3G|ATP7A|BST2|C19ORF66|DDX58|DDX60|DHX58|EIF2AK2|HERC5|IFI16|IFI44L|IFIH1|IFIT1|IFIT2|IFIT3|IFIT5|IFITM1|IFITM2|IFITM3|IRF1|IRF7|IRF9|ISG15|ISG20|LGALS9|MICA|MICB|MX1|MX2|NBN|OAS1|OAS2|OAS3|OASL|PLSCR1|PML|RIPK3|RSAD2|SLA2|STAT1|STAT2|TLR7|TRIM22|TRIM25|TRIM5|TRIM56|UNC93B1
GRAESSMANN_APOPTOSIS_BY_SERUM_DEPRIVATION_UP	MSigDB_C2	44	278	248	7.84346	2.71697	15.8273	1	13.3077	1.92134e-21	2.37341e-19	ADAR|BST2|CMPK2|DDX60|EIF2AK2|HELZ2|IFI16|IFI35|IFI44|IFIH1|IFIT1|IFIT2|IFIT3|IRF1|IRF7|IRF9|ISG15|LAMP3|MED28|MX1|MX2|MYD88|OAS2|OAS3|OASL|PARP12|PARP9|PLSCR1|RBM43|RIN2|RSAD2|RTP4|SHROOM3|SP100|SP110|STAT1|STAT2|TAP2|TOR1AIP1|TRAFD1|TRIM21|TRIM25|UBA7|USP18
GSE13485_DAY1_VS_DAY3_YF17D_VACCINE_PBMC_DN	MSigDB_C7	32	134	248	3.78066	1.90221	23.8806	1	14.835	2.24264e-21	2.75784e-19	AZI2|CASP1|CMPK2|DDX60|DDX60L|DHX58|EIF2AK2|EPSTI1|FANCL|FBXO6|HERC6|IFI44|IFI44L|IFIH1|IFIT3|IFIT5|IFITM1|ISG15|LAMP3|NMI|PARP9|PHF11|PI4K2B|PLSCR1|RSAD2|SCLT1|STAT1|TAP1|TLR7|USP18|VRK2|XAF1
KRASNOSELSKAYA_ILF3_TARGETS_UP	MSigDB_C2	17	25	248	0.705347	0.826786	68	1	19.7084	2.33088e-21	2.8535e-19	IFI16|IFI27|IFI35|IFI6|IFIT1|IFIT3|IFITM1|ISG15|MX1|MX2|OAS1|PLSCR1|PSMB9|STAT1|TAP1|TRIM22|XAF1
GSE15930_STIM_VS_STIM_AND_IFNAB_48H_CD8_T_CELL_DN	MSigDB_C7	31	125	248	3.52673	1.83817	24.8	1	14.946	2.91804e-21	3.55637e-19	ADAR|CMPK2|CMTR1|EIF2AK2|IFI35|IFIH1|IFIT2|IFIT3|IFITM3|IRF7|IRF9|ISG15|ISG20|LGALS9B|MAP3K8|MOV10|MX1|MX2|NMI|PML|RABGAP1L|RSAD2|SHROOM3|STAT1|TAP1|TLR7|TRAFD1|TRIM21|UBA7|USP18|ZNFX1
GSE17974_IL4_AND_ANTI_IL12_VS_UNTREATED_48H_ACT_CD4_TCELL_DN	MSigDB_C7	28	97	248	2.73675	1.62188	28.866	1	15.5766	2.96517e-21	3.59774e-19	BST2|CHMP5|DNAJC13|EPSTI1|HELB|HERC5|IDO1|IFI16|IFI44|IFI44L|IRF7|ISG20|LAMP3|LAP3|LRRC3|MAP3K8|MICA|MX1|OAS1|PARP14|PARP9|PGAP1|PHF11|STAT1|TNFSF13B|TRIM22|WARS|ZFYVE26
GSE43863_TFH_VS_LY6C_LOW_CXCR5NEG_EFFECTOR_CD4_TCELL_UP	MSigDB_C7	32	136	248	3.83709	1.91613	23.5294	1	14.6978	3.66055e-21	4.42181e-19	BBX|BEND3|BST2|CMPK2|CMTR1|DDX58|DHX58|DTX3L|HELZ2|IFI27|IFI35|IFIT2|IRF7|IRF9|ISG20|KCTD14|LGALS9B|LNPEP|PARP12|PARP14|PARP9|PML|PPM1K|PSMB9|RSAD2|RTP4|STAT1|TAP1|TLR7|TRAFD1|XAF1|ZNFX1
GSE13484_3H_UNSTIM_VS_YF17D_VACCINE_STIM_PBMC_DN	MSigDB_C7	31	126	248	3.55495	1.8454	24.6032	1	14.8721	3.77662e-21	4.54192e-19	BAZ1A|EHD4|FAM46A|GNG5|IFI35|IFITM1|IRF9|LGALS9|LY6E|MX2|MYD88|NBN|NMI|OAS1|OAS2|OASL|PSMB8|RBBP6|RBCK1|RBM7|STAP1|TAP2|TMEM187|TRAFD1|TRANK1|TRIM22|TRIM25|TRIM5|UBA7|UBE2L6|XAF1
DEBIASI_APOPTOSIS_BY_REOVIRUS_INFECTION_UP	MSigDB_C2	38	204	248	5.75563	2.33753	18.6275	1	13.7942	3.84264e-21	4.60105e-19	ABI2|BST2|BTG3|CASP3|EIF2AK2|IFI16|IFI27|IFI35|IFI44|IFI44L|IFI6|IFIT1|IFIT2|IFIT3|IFIT5|IFITM1|IFITM3|IRF7|IRF9|ISG15|ISG20|MX2|NMI|OAS1|OAS2|OASL|PLSCR1|PML|PSMB9|RSAD2|SP100|SP110|STAT1|TAP1|TDRD7|TRIM21|TRIM22|UBE2L6
GSE6269_FLU_VS_E_COLI_INF_PBMC_UP	MSigDB_C7	29	107	248	3.01889	1.70245	27.1028	1	15.261	3.98548e-21	4.75125e-19	ADAR|C19ORF66|CMTR1|DDX60|EIF2AK2|HERC6|IFI16|IFI35|IFI44|IFI44L|IFI6|IFITM1|IFITM2|IFITM3|IRF7|ISG15|MX1|MX2|NRBP1|OAS1|OAS2|OAS3|OASL|PARP12|RSAD2|TRIM21|UBA7|USP18|XAF1
Human Breast_Bertucci06_2537genes (16651414-Supp2)	GeneSigDB	84	1022	248	28.8346	4.97654	8.21918	1	11.0851	5.52706e-21	6.56038e-19	ADAR|APOBEC3G|ARHGAP23|BST2|C19ORF66|CASP1|CD38|CMPK2|CPEB2|DDX58|DDX60|DNAJA1|DTX3L|DYNLT1|EIF2AK2|EPSTI1|FBXO6|HERC5|HERC6|IDO1|IFI16|IFI27|IFI35|IFI44|IFI44L|IFI6|IFIH1|IFIT1|IFIT2|IFIT3|IFIT5|IFITM1|IFITM2|IFITM3|IRF1|IRF7|IRF9|ISG15|ISG20|LAMP3|LAP3|LGALS9|LY6E|MX1|MX2|MYD88|NBN|NDUFA9|NMI|OAS1|OAS2|OAS3|OASL|PARP12|PARP14|PARP9|PHF11|PLSCR1|PPM1K|PSMB8|PSMB9|RIN2|RSAD2|RTP4|SAMD9|SAMD9L|SP1…
immune system process [GoID:GO:0002376; evidenceTypes:IBA|IC|IDA|IEA|IEP|IGI|IMP|IPI|ISS|NAS|TAS]	GeneOntology_BP	88	1114	248	31.4303	5.16484	7.89946	1	10.9528	6.35776e-21	7.51372e-19	ADAR|APOBEC3C|APOBEC3F|APOBEC3G|ATP7A|AZI2|BST2|C19ORF66|CASP3|CD38|CDKN1C|DDX58|DDX60|DHX58|EIF2AK2|HDAC9|HERC5|HERC6|HSH2D|HSPA1B|IDO1|IFI16|IFI27|IFI35|IFI44L|IFI6|IFIH1|IFIT1|IFIT2|IFIT3|IFIT5|IFITM1|IFITM2|IFITM3|IRF1|IRF7|IRF9|ISG15|ISG20|KIR2DL3|KIR2DL4|LAMP3|LGALS9|LNPEP|MAP3K8|MICA|MICB|MX1|MX2|MYD88|NBN|NMI|NUB1|OAS1|OAS2|OAS3|OASL|PARP9|PLSCR1|PML|PSMB8|PSMB9|PSME1|RBCK1|RIPK3|RSAD2|SC…
Human Immune_Kulaeva_03_85genes (12821946-Table5)	GeneSigDB	22	53	248	1.49534	1.20189	41.5094	1	17.0603	6.81697e-21	8.0217e-19	BST2|HDAC9|IFI27|IFI44|IFI44L|IFI6|IFIT3|IFITM1|IRF7|ISG15|ISG20|LY6E|MX1|MX2|OAS1|OAS2|OASL|RSAD2|STAT1|TDRD7|TNFSF10|UBE2L6
regulation of viral life cycle [GoID:GO:1903900; evidenceTypes:IDA|IEA|IGI|IMP|ISS|NAS|TAS]	GeneOntology_BP	28	100	248	2.82139	1.64648	28	1	15.2924	7.46565e-21	8.74731e-19	ADAR|APOBEC3C|APOBEC3F|APOBEC3G|BST2|C19ORF66|EIF2AK2|IFI16|IFIT1|IFITM1|IFITM2|IFITM3|ISG15|ISG20|LAMP3|LGALS9|MX1|OAS1|OAS3|OASL|PARP10|PLSCR1|PML|RSAD2|STAU1|TRIM21|TRIM25|TRIM5
Human Viral_Urosevic07_495genes (17823660-TableS2)	GeneSigDB	38	210	248	5.92491	2.37083	18.0952	1	13.5291	1.11975e-20	1.30637e-18	BTG3|CASP1|CASP3|DNAJA1|DYNLT1|GMPR|IDO1|IFI16|IFI27|IFI35|IFI44|IFI44L|IFI6|IFIT1|IFIT3|IFITM1|IFITM3|INPP1|IRF1|IRF7|ISG15|ISG20|ITPR1|LY6E|MX1|MX2|NMI|OAS1|OAS2|PLSCR1|RBCK1|RSAD2|STAT1|TAP1|TAP2|TYMP|UBE2L6|WARS
GSE1432_1H_VS_6H_IFNG_MICROGLIA_DN	MSigDB_C7	32	141	248	3.97816	1.95047	22.695	1	14.3667	1.19874e-20	1.39258e-18	ADAR|BAZ1A|DDX60|DNAJA1|DYNLT1|HERC6|IDO1|IFI44|IFI44L|IFIH1|IRF7|KARS|LAP3|MX1|NBN|NFKBIE|NMI|PARP12|PHF11|PLSCR1|PSMB8|PSMB9|RBCK1|RSAD2|SP110|STAT1|TAP1|TDRD7|TIA1|TNFSF10|TYMP|WARS
regulation of multi-organism process [GoID:GO:0043900; evidenceTypes:IBA|IDA|IEA|IGI|IMP|ISS|NAS|TAS]	GeneOntology_BP	37	202	248	5.6992	2.32632	18.3168	1	13.4551	2.44925e-20	2.83324e-18	ADAR|APOBEC3C|APOBEC3F|APOBEC3G|BST2|C19ORF66|DDX58|DDX60|DHX58|DYNLT1|EIF2AK2|HERC5|IFI16|IFIT1|IFITM1|IFITM2|IFITM3|ISG15|ISG20|LAMP3|LGALS9|MICB|MX1|OAS1|OAS3|OASL|PARP10|PLSCR1|PML|RSAD2|STAT1|STAU1|TAP1|TAP2|TRIM21|TRIM25|TRIM5
regulation of viral genome replication [GoID:GO:0045069; evidenceTypes:IDA|IEA|IMP|ISS|NAS|TAS]	GeneOntology_BP	22	56	248	1.57998	1.23523	39.2857	1	16.5314	2.92958e-20	3.37458e-18	ADAR|APOBEC3C|APOBEC3F|APOBEC3G|BST2|C19ORF66|EIF2AK2|IFI16|IFIT1|IFITM1|IFITM2|IFITM3|ISG15|ISG20|MX1|OAS1|OAS3|OASL|PARP10|PLSCR1|RSAD2|STAU1
UROSEVIC_RESPONSE_TO_IMIQUIMOD	MSigDB_C2	15	20	248	0.564278	0.739711	75	1	19.5154	5.1318e-20	5.88648e-18	IDO1|IFI35|IFI6|IFITM1|IRF7|ISG15|ISG20|MICB|MX1|OAS1|OAS2|OASL|RSAD2|STAT1|TRAFD1
GSE9960_HEALTHY_VS_GRAM_POS_SEPSIS_PBMC_DN	MSigDB_C7	30	127	248	3.58316	1.85261	23.622	1	14.2593	6.0605e-20	6.92266e-18	C19ORF66|DDX60|FANCL|GMPR|HERC6|IDO1|IFI27|IFI44|IFI44L|IFIH1|IFIT2|IFITM1|IFITM3|IRF7|ISG15|ISG20|NAPA|NBN|NUB1|OAS2|OAS3|PPM1K|RSAD2|SAMD9|SAMD9L|SP110|STAT1|STAT2|TNFSF13B|TRAFD1
GSE25085_FETAL_BM_VS_ADULT_BM_SP4_THYMIC_IMPLANT_UP	MSigDB_C7	31	138	248	3.89352	1.92994	22.4638	1	14.0452	6.9127e-20	7.86319e-18	CDKN1C|CMPK2|DDX60|HELZ2|HERC6|IFI35|IFIH1|IFIT2|IFIT3|IRF7|ISG15|ISG20|KAT2A|LY6E|MX2|MYD88|NT5C3A|OAS2|OASL|PARP12|PARP14|PSMB8|PSME1|RSAD2|RTP4|SAMD9L|SP110|STAP1|TDRD7|TRIM21|UNC93B1
cytokine-mediated signaling pathway [GoID:GO:0019221; evidenceTypes:IBA|IC|IDA|IEA|IGI|IMP|ISS|NAS|TAS]	GeneOntology_BP	42	275	248	7.75882	2.70275	15.2727	1	12.669	7.09283e-20	8.03461e-18	ADAR|BST2|HSPA1B|IFI27|IFI35|IFI6|IFIT1|IFIT2|IFIT3|IFITM1|IFITM2|IFITM3|IRF1|IRF7|IRF9|ISG15|ISG20|MX1|MX2|NMI|OAS1|OAS2|OAS3|OASL|PML|PSMB8|PSMB9|PSME1|RBCK1|RSAD2|SP100|STAP1|STAT1|STAT2|TNFSF13B|TRIM21|TRIM22|TRIM25|TRIM5|USP18|VRK2|XAF1
GSE34156_UNTREATED_VS_6H_NOD2_LIGAND_TREATED_MONOCYTE_DN	MSigDB_C7	27	100	248	2.82139	1.64648	27	1	14.685	1.10161e-19	1.23761e-17	CASP1|CMPK2|EHD4|FAM46A|HELZ2|IFI35|IFIT3|ISG20|LGALS9|MOV10|MYD88|NMI|OAS2|PARP12|PHF11|PML|RBM43|SAMD9L|SP100|SP110|STAT1|TNFSF10|TRAFD1|TRIM21|USP18|XAF1|ZNFX1
GSE2706_2H_VS_8H_LPS_STIM_DC_DN	MSigDB_C7	29	120	248	3.38567	1.80155	24.1667	1	14.2179	1.32184e-19	1.47291e-17	APOBEC3G|CD38|DDX60|DDX60L|DHX58|DTX3L|DYNLT1|EIF2AK2|EPSTI1|IFI35|IFITM1|MOV10|NMI|NUB1|OAS1|PI4K2B|PLSCR1|PPM1K|PPP2R2A|SAMD9|STAT2|TAP1|TAP2|TIA1|TRAFD1|TRIM22|TRIM5|UBE2L6|ZNFX1
GSE41867_DAY6_EFFECTOR_VS_DAY30_EXHAUSTED_CD8_TCELL_LCMV_CLONE13_UP	MSigDB_C7	29	120	248	3.38567	1.80155	24.1667	1	14.2179	1.32184e-19	1.47291e-17	ATP8A1|DDX58|DTX3L|EPSTI1|IFIT1|IFITM3|IRF1|IRF7|ISG20|ITPR1|LGALS9B|MYCBP2|NT5C3A|OAS1|OAS2|OAS3|PARP12|PARP14|PSMB8|PSMB9|RBM43|RERE|RSAD2|STAT1|TRAFD1|TRIM5|UNC93B1|ZFYVE26|ZNFX1
GSE36527_CD62L_HIGH_VS_CD62L_LOW_TREG_CD69_NEG_KLRG1_NEG_UP	MSigDB_C7	31	141	248	3.97816	1.95047	21.9858	1	13.854	1.36088e-19	1.51025e-17	CMTR1|DHX58|HELZ2|IFIT2|IFIT3|IRF1|IRF7|IRF9|ISG15|MAP3K8|MOV10|MX2|OAS2|OASL|PARP12|PARP14|PARP9|PML|PPP2R2A|RBM43|RTP4|SHISA5|SP110|STAT1|STAT2|TAP1|TRAFD1|TRIM21|TRIM25|USP18|ZNFX1
Li(PMID: 24336226)-2013-MolSigVaccines_type I interferon response (M127)	PAPER	12	12	248	0.338567	0.573239	100	1	20.3431	1.95618e-19	2.16209e-17	DDX60|HERC5|IFIH1|IFIT1|IFITM1|IRF7|PARP9|PLSCR1|RSAD2|STAT1|TAP1|USP18
GSE7218_IGM_VS_IGG_SIGNAL_THGOUGH_ANTIGEN_BCELL_DN	MSigDB_C7	27	103	248	2.90603	1.67071	26.2136	1	14.4214	2.57289e-19	2.83225e-17	BST2|DHX58|EPSTI1|HERC5|HSH2D|IFI35|IFI44|IFIT1|IFIT2|IFIT3|IFITM1|ISG20|LAP3|NFKBIE|NMI|NT5C3A|PARP12|PARP14|PSME1|RSAD2|RTP4|STAT1|STAT2|TNFSF10|TRAFD1|UBE2L6|USP18
GSE41867_DAY15_EFFECTOR_VS_DAY30_EXHAUSTED_CD8_TCELL_LCMV_CLONE13_UP	MSigDB_C7	29	123	248	3.47031	1.82362	23.5772	1	13.9995	2.77154e-19	3.03868e-17	ATP8A1|C19ORF66|CHMP5|CMPK2|DDX58|DDX60|DHX58|DTX3L|EPSTI1|HERC6|IRF7|ISG20|ITPR1|MED28|NT5C3A|NUB1|OAS2|OAS3|PARP14|RBM43|RERE|RSAD2|RTP4|STAT1|STAT2|TDRD7|TRAFD1|TRIM5|ZNFX1
multi-organism process [GoID:GO:0051704; evidenceTypes:IBA|IC|IDA|IEA|IEP|IGI|IMP|ISS|NAS|TAS]	GeneOntology_BP	81	1018	248	28.7217	4.96807	7.95678	1	10.5229	2.91274e-19	3.18071e-17	ABI2|ADAR|APOBEC3C|APOBEC3F|APOBEC3G|BST2|C19ORF66|CASP1|CASP3|CD38|CHMP5|CMPK2|DDX58|DDX60|DHX36|DHX58|DNAJA1|DYNLT1|EIF2AK2|FANCL|HERC5|HSPA1B|IDO1|IFI16|IFI44|IFI44L|IFIH1|IFIT1|IFIT2|IFIT3|IFIT5|IFITM1|IFITM2|IFITM3|IRF1|IRF7|IRF9|ISG15|ISG20|KARS|KAT2A|LAMP3|LGALS9|LNPEP|MAK|MICA|MICB|MX1|MX2|MYD88|OAS1|OAS2|OAS3|OASL|PARP10|PLSCR1|PML|PSMB8|PSMB9|RBCK1|REC8|RSAD2|SP100|SP110|SPAG6|STAP1|STA…
MEK_UP.V1_DN	MSigDB_C6	27	104	248	2.93424	1.6787	25.9615	1	14.3359	3.39007e-19	3.67258e-17	BST2|DDX58|DDX60|HERC6|IFI27|IFI35|IFI44|IFI44L|IFI6|IFIH1|IFIT1|IFIT5|IFITM1|IRF7|IRF9|ISG15|MGP|OAS1|OAS2|OAS3|OASL|SP100|SP110|TAP1|TDRD7|UBE2L6|USP18
GSE37301_MULTIPOTENT_PROGENITOR_VS_GRAN_MONO_PROGENITOR_DN	MSigDB_C7	27	104	248	2.93424	1.6787	25.9615	1	14.3359	3.39007e-19	3.67258e-17	CMPK2|CMTR1|EIF2AK2|IFIH1|IFIT2|IFIT3|IRF1|IRF7|ISG15|ISG20|ITPR1|MED28|MX2|MYD88|NMI|NUB1|PML|PSMB8|PSMB9|RSAD2|STAT1|TAP1|TRAFD1|UBA7|USP18|WARS|ZNFX1
REACTOME_IMMUNE_SYSTEM	MSigDB_C2	56	514	248	14.5019	3.64283	10.8949	1	11.3917	3.45281e-19	3.72576e-17	ADAR|CASP1|DDX58|DHX58|DTX3L|EIF2AK2|FBXO6|HERC5|IFI27|IFI35|IFI6|IFIH1|IFIT1|IFIT2|IFIT3|IFITM1|IFITM2|IFITM3|IRF1|IRF7|IRF9|ISG15|ISG20|KIR2DL3|KIR2DL4|LNPEP|MAP3K8|MX1|MX2|MYD88|NFKBIE|OAS1|OAS2|OAS3|OASL|PML|PSMB8|PSMB9|PSME1|RBCK1|RIPK3|SP100|STAT1|STAT2|TAP1|TAP2|TLR7|TRIM21|TRIM25|UBA7|UBE2L6|UNC93B1|UNC93B2|UNC93B6|USP18|XAF1
V$IRF7_01	MSigDB_C3	29	127	248	3.58316	1.85261	22.8346	1	13.7195	7.18471e-19	7.69187e-17	ACSBG1|ADAR|BST2|C19ORF66|CMTR1|DDX58|DDX60|DTX3L|EPSTI1|EXOC6|IFIT2|ISG15|MAP3K8|MOV10|NT5C3A|OASL|PARP12|PPP2R2A|PSMB9|PSME1|RBCK1|SP110|TAP1|TIA1|TLK2|TRIM21|UBA7|USP18|XAF1
WALLACE_PROSTATE_CANCER_RACE_UP	MSigDB_C2	34	184	248	5.19135	2.22258	18.4783	1	12.9618	7.22016e-19	7.69962e-17	APOBEC3G|DDX60|HERC5|HERC6|IDO1|IFI16|IFI27|IFI44|IFI44L|IFI6|IFIT1|IFIT3|IFITM1|IFITM2|IFITM3|IRF1|IRF9|ISG15|ISG20|LAMP3|MX1|MX2|OAS2|PARP12|PSMB8|PSMB9|RSAD2|STAP1|STAT1|TAP1|TAP2|TYMP|UBE2L6|XAF1
GSE37534_GW1929_VS_PIOGLITAZONE_TREATED_CD4_TCELL_PPARG1_FOXP3_TRANSDUCED_UP	MSigDB_C7	27	107	248	3.01889	1.70245	25.2336	1	14.0863	7.60338e-19	8.07674e-17	APOBEC3G|BST2|C19ORF66|CASP1|FAM46A|GMPR|HERC5|IFI27|IFI35|IFIT2|IFITM1|IFITM2|IFITM3|ISG15|ISG20|MRPL17|MX2|OAS1|OAS3|OASL|PAPD7|PPP2R2A|PSMB9|RSAD2|TDRD7|TRIM21|TYMP
GSE3982_CTRL_VS_LPS_48H_DC_DN	MSigDB_C7	28	120	248	3.38567	1.80155	23.3333	1	13.6628	1.60746e-18	1.70091e-16	APOBEC3G|CD38|HERC5|IDO1|IFI27|IFI44|IFI44L|IFI6|IFIT1|IFIT3|IFIT5|IFITM1|IFITM2|IFITM3|IRF7|IRF9|ISG15|ISG20|LAMP3|MX1|MX2|OAS1|PARP12|RSAD2|STAP1|STAT2|TLK2|TXNRD1
cellular response to cytokine stimulus [GoID:GO:0071345; evidenceTypes:IBA|IC|IDA|IEA|IEP|IGI|IMP|ISS|NAS|TAS]	GeneOntology_BP	45	345	248	9.73379	3.01479	13.0435	1	11.6978	1.79394e-18	1.89091e-16	ADAR|BST2|HSPA1B|IFI27|IFI35|IFI6|IFIT1|IFIT2|IFIT3|IFITM1|IFITM2|IFITM3|IRF1|IRF7|IRF9|ISG15|ISG20|KAT2A|LGALS9|MX1|MX2|NMI|OAS1|OAS2|OAS3|OASL|PML|PSMB8|PSMB9|PSME1|RBCK1|RSAD2|SP100|ST3GAL6|STAP1|STAT1|STAT2|TNFSF13B|TRIM21|TRIM22|TRIM25|TRIM5|USP18|VRK2|XAF1
GRANDVAUX_IFN_RESPONSE_NOT_VIA_IRF3	MSigDB_C2	12	13	248	0.36678	0.596612	92.3077	1	19.4988	2.47992e-18	2.57422e-16	ADAR|EIF2AK2|IFI35|IFI6|IFITM1|IFITM3|IRF1|IRF7|IRF9|ISG20|MX2|STAT1
Human Viral_Guo05_21genes (16254373-Table3)	GeneSigDB	12	13	248	0.36678	0.596612	92.3077	1	19.4988	2.47992e-18	2.57422e-16	IFI27|IFI6|IFIH1|IFIT1|IFITM1|IRF9|ISG15|OAS1|PARP9|PLSCR1|STAT1|UBE2L6
Human Viral_Zhu03_13genes (12717400-Table2)	GeneSigDB	12	13	248	0.36678	0.596612	92.3077	1	19.4988	2.47992e-18	2.57422e-16	IFI27|IFI6|IFIT1|IFIT2|IFITM1|IFITM2|IFITM3|ISG15|MX1|OASL|SP110|STAT2
TAKEDA_TARGETS_OF_NUP98_HOXA9_FUSION_16D_UP	MSigDB_C2	25	94	248	2.6521	1.59687	26.5957	1	13.9948	3.99254e-18	4.11307e-16	CD38|CMPK2|EPSTI1|IDO1|IFI27|IFI44|IFI44L|IFI6|IFIT1|IFIT2|IFIT3|IFITM1|ISG15|LAMP3|LY6E|MX1|MX2|OAS2|OAS3|OASL|RSAD2|STAT1|TNFSF10|USP18|XAF1
GSE14000_UNSTIM_VS_16H_LPS_DC_DN	MSigDB_C7	29	135	248	3.80887	1.90918	21.4815	1	13.1947	4.33186e-18	4.44585e-16	ADAR|BST2|BTG3|CMPK2|CMTR1|DHX58|DTX3L|GMPR|HSH2D|IFI35|IFI44|IFIH1|IRF7|IRF9|LY6E|MICB|MRPL32|NABP1|NUB1|OAS1|PARP12|PARP9|PI4K2B|PML|PSME1|RABGAP1L|TDRD7|TNFSF10|TRIM21
STTTCRNTTT_V$IRF_Q6	MSigDB_C3	26	105	248	2.96246	1.68666	24.7619	1	13.6587	5.82602e-18	5.95695e-16	BST2|C19ORF66|CASP1|DDX58|DHX58|DTX3L|DYNLT1|EPSTI1|IDO1|IFI44|IFIT2|IFIT3|ISG15|MOV10|NT5C3A|NUB1|PSMB8|PSMB9|PSME1|RBCK1|TAP1|TNFSF13B|TRIM21|UBA7|USP18|XAF1
DER_IFN_GAMMA_RESPONSE_UP	MSigDB_C2	20	55	248	1.55176	1.22422	36.3636	1	15.0694	9.97126e-18	1.01573e-15	ADAR|BST2|IFI16|IFI35|IFIT2|IFIT3|IFITM1|IRF1|IRF9|ISG15|NMI|PLSCR1|PML|PSMB8|PSMB9|PSME1|SP110|STAT1|TAP1|TRIM21
GSE2706_R848_VS_R848_AND_LPS_2H_STIM_DC_DN	MSigDB_C7	25	98	248	2.76496	1.63012	25.5102	1	13.6401	1.19947e-17	1.2173e-15	CPEB2|DDX58|DDX60|DHX58|HERC5|HERC6|IDO1|IFI44|IFIH1|IFIT1|IFIT2|IFIT3|IFIT5|IFITM1|ISG15|ISG20|OASL|PAPD7|PPM1K|RBBP6|RSAD2|STAT2|TAP1|TDRD7|ZNFX1
SANA_RESPONSE_TO_IFNG_UP	MSigDB_C2	20	56	248	1.57998	1.23523	35.7143	1	14.9122	1.51262e-17	1.52942e-15	BST2|CASP1|DDX60|DTX3L|IDO1|IFI35|IFI44L|IFIH1|LAP3|LGALS9|MX1|OAS1|OAS2|PARP14|PARP9|SAMD9L|TNFSF10|TRIM22|UBE2L6|WARS
GSE43863_NAIVE_VS_MEMORY_TH1_CD4_TCELL_D150_LCMV_UP	MSigDB_C7	22	72	248	2.0314	1.39934	30.5556	1	14.2701	1.64106e-17	1.65317e-15	CMPK2|DDX58|DDX60L|EPSTI1|IDO1|IFIT3|IRF1|ISG15|ISG20|PARP14|PSMB9|RTP4|SAMD9L|SP100|SP110|STAT2|TAP1|TNFSF13B|TRAFD1|TRIM21|UBE2L6|WARS
GSE1432_1H_VS_24H_IFNG_MICROGLIA_DN	MSigDB_C7	29	142	248	4.00637	1.95726	20.4225	1	12.7697	1.87583e-17	1.88273e-15	APOBEC3G|BAZ1A|CD38|DDX60|DHX58|IDO1|IFI44|IFI44L|IFIH1|IFITM1|IRF7|ISG20|LAP3|NMI|PHF11|PSMB8|PSMB9|PSME1|RBBP6|RBCK1|SP110|STAT1|TAP1|TAP2|TNFSF10|TRIM22|TRIM5|TYMP|WARS
GSE8835_CD4_VS_CD8_TCELL_CLL_PATIENT_UP	MSigDB_C7	26	110	248	3.10353	1.72585	23.6364	1	13.2668	2.03991e-17	2.03991e-15	CMPK2|DDX60|HELZ2|HERC6|HSH2D|IFI44L|IFIH1|IFIT1|IFIT2|IFIT3|INPP1|IRF7|ISG15|ISG20|LY6E|MX2|NMI|NT5C3A|OAS3|OASL|RSAD2|RTP4|SAMD9L|TNFSF10|UBE2L6|USP18
viral genome replication [GoID:GO:0019079; evidenceTypes:IBA|IDA|IEA|IMP|ISS|NAS|TAS]	GeneOntology_BP	22	73	248	2.05961	1.40894	30.137	1	14.1528	2.29088e-17	2.28252e-15	ADAR|APOBEC3C|APOBEC3F|APOBEC3G|BST2|C19ORF66|EIF2AK2|IFI16|IFIT1|IFITM1|IFITM2|IFITM3|ISG15|ISG20|MX1|OAS1|OAS3|OASL|PARP10|PLSCR1|RSAD2|STAU1
GSE37534_UNTREATED_VS_GW1929_TREATED_CD4_TCELL_PPARG1_AND_FOXP3_TRASDUCED_UP	MSigDB_C7	27	121	248	3.41388	1.80894	22.314	1	13.0386	2.33441e-17	2.31743e-15	BST2|C19ORF66|CASP1|DDX60|DHX58|EHD4|EIF2AK2|FAM46A|GMPR|HERC5|IFI27|IFI6|IFIT2|IFITM1|KBTBD2|LGALS9|LY6E|MYD88|NFKBIE|PHF11|RBCK1|RIN2|TDRD7|TRANK1|TRIM5|TYMP|ZFYVE26
Human Leukemia_Takeda06_475genes (16818636-TableS3)	GeneSigDB	29	145	248	4.09101	1.97749	20	1	12.5963	3.42006e-17	3.38288e-15	DDX58|DDX60|EIF2AK2|EPSTI1|HERC5|HERC6|IDO1|IFI27|IFI44|IFI44L|IFI6|IFIH1|IFIT1|IFIT2|IFIT3|IFIT5|IFITM1|IRF7|ISG15|LY6E|MX1|MX2|OAS1|OAS2|OAS3|RSAD2|STAT1|USP18|XAF1
GSE22589_SIV_VS_HIV_AND_SIV_INFECTED_DC_UP	MSigDB_C7	23	84	248	2.36997	1.51041	27.381	1	13.6585	4.54414e-17	4.47853e-15	CMPK2|CMTR1|DDX58|DHX58|FAM46A|IFIT2|IFIT3|IRF1|IRF7|IRF9|MX1|MX2|MYD88|OASL|PARP9|PSMB9|RTP4|STAT1|STAT2|TNFSF13B|TRIM25|USP18|WBP4
ZHU_CMV_8_HR_UP	MSigDB_C2	16	33	248	0.931058	0.949471	48.4848	1	15.8709	7.57853e-17	7.44222e-15	DNAJA1|GMPR|IDO1|IFI6|IFIT1|IFITM1|ISG15|MX1|MX2|OAS1|OAS2|PML|PSMB8|SP100|TRIM21|WARS
GSE2706_UNSTIM_VS_8H_LPS_AND_R848_DC_DN	MSigDB_C7	27	127	248	3.58316	1.85261	21.2598	1	12.6399	8.72353e-17	8.53593e-15	BTG3|CAPN2|CMPK2|DDX58|DDX60|DDX60L|DYNLT1|EIF2AK2|HERC6|IFI27|IFIH1|IFIT1|IRF1|IRF7|MAP3K8|NBN|NT5C3A|NUB1|OAS2|PARP14|PGAP1|RSAD2|TDRD7|TRAFD1|USP18|WARS|ZNFX1
Human Prostate_Wallace08_489genes (18245496-SuppTable2)	GeneSigDB	34	214	248	6.03777	2.39274	15.8879	1	11.6863	9.56621e-17	9.32706e-15	APOBEC3G|DDX60|HERC5|HERC6|IDO1|IFI16|IFI27|IFI44|IFI44L|IFI6|IFIT1|IFIT3|IFITM1|IFITM2|IFITM3|IRF1|IRF9|ISG15|ISG20|LAMP3|MX1|MX2|OAS2|PARP12|PSMB8|PSMB9|RSAD2|STAP1|STAT1|TAP1|TAP2|TYMP|UBE2L6|XAF1
LIANG_SILENCED_BY_METHYLATION_2	MSigDB_C2	15	29	248	0.818203	0.890272	51.7241	1	15.9297	2.04608e-16	1.98078e-14	IFI44|IFI44L|IFI6|IFIT1|IFIT2|IFIT3|IRF7|MX1|MX2|OAS1|OAS2|SP100|STAT1|TNFSF10|XAF1
Sadanandam(PMID:23584089)_Inflammatory	PAPER	25	111	248	3.13174	1.73358	22.5225	1	12.6145	2.99407e-16	2.88827e-14	APOBEC3G|BST2|CASP1|CMPK2|DDX60|EPSTI1|IDO1|IFI16|IFI44|IFI44L|IFI6|IFIT2|IFIT3|ISG15|LY6E|MICB|OAS2|PSMB9|RSAD2|SAMD9|SAMD9L|STAT1|TNFSF13B|TRIM22|XAF1
GSE1791_CTRL_VS_NEUROMEDINU_IN_T_CELL_LINE_3H_UP	MSigDB_C7	23	92	248	2.59568	1.57998	25	1	12.9143	4.14149e-16	3.96711e-14	ARHGEF3|CASP1|CMTR1|DDX58|DDX60L|DYNLT1|HELZ2|KARS|MICB|PPP2R2A|PSMB9|RBCK1|RBM43|RSAD2|RTP4|SAMD9L|STAT1|STAT2|TAP1|TRIM21|TRIM56|UBE2L6|WARS
GSE7348_UNSTIM_VS_TOLERIZED_AND_LPS_STIM_MACROPHAGE_DN	MSigDB_C7	23	92	248	2.59568	1.57998	25	1	12.9143	4.14149e-16	3.96711e-14	AZI2|BBX|CASP1|CTRL|DDX60|EIF2AK2|HERC5|HSH2D|IFI35|IRF1|ISG15|ITPR1|MAP3K8|PAPD7|PARP12|PHF11|PLSCR1|PPP2R2A|PSMB8|PSMB9|SAMD9L|SP110|TLK2
FARMER_BREAST_CANCER_CLUSTER_1	MSigDB_C2	16	36	248	1.0157	0.99152	44.4444	1	15.1125	4.40082e-16	4.20079e-14	CD38|HERC5|HERC6|IFI44|IFI44L|IFI6|IFIT1|IFIT3|ISG15|MX1|OAS1|OAS2|OAS3|OASL|RSAD2|XAF1
GSE6259_DEC205_POS_DC_VS_BCELL_DN	MSigDB_C7	25	113	248	3.18817	1.74892	22.1239	1	12.4716	4.70883e-16	4.47913e-14	AZI2|BBX|DDX60|EIF2AK2|IFI44|IFIT1|IFIT2|IRF7|ISG15|LGALS9|MOV10|NMI|OAS2|PARP14|PHF11|PML|PPM1K|PSMB8|PSMB9|PSME1|SMCHD1|TDRD7|TRIM21|XAF1|ZNFX1
Human Viral_Andreas08_68genes (18205922-Table1)	GeneSigDB	14	25	248	0.705347	0.826786	56	1	16.0799	4.7571e-16	4.50934e-14	HERC5|HERC6|IFI27|IFI44|IFI44L|IFI6|IFIT1|IFIT3|ISG15|ISG20|LY6E|MX1|OAS1|RSAD2
GSE40685_TREG_VS_FOXP3_KO_TREG_PRECURSOR_DN	MSigDB_C7	26	124	248	3.49852	1.83091	20.9677	1	12.2898	4.80202e-16	4.53617e-14	CASP1|CD38|DDX60|EPSTI1|FBXO6|HELB|IFI35|IFI44L|IFIH1|IFIT1|IFIT2|IFITM2|IFITM3|KARS|LAP3|NUB1|OAS2|PARP14|PSME1|RSAD2|SP110|STAT1|STAT2|TNFSF10|TRANK1|ZNFX1
V$ISRE_01	MSigDB_C3	27	137	248	3.8653	1.92305	19.708	1	12.0302	6.6549e-16	6.24325e-14	BBX|BST2|DDX58|DDX60|DHX58|DTX3L|EHD4|EPSTI1|EXOC6|IFI44|IFIH1|IFIT2|IFIT3|IRF9|ISG15|MOV10|NT5C3A|NUB1|PML|RBCK1|RTP4|TLR7|TNFSF13B|TRIM21|UBA7|USP18|XAF1
GSE24081_CONTROLLER_VS_PROGRESSOR_HIV_SPECIFIC_CD8_TCELL_DN	MSigDB_C7	24	104	248	2.93424	1.6787	23.0769	1	12.5488	6.69129e-16	6.2559e-14	CD38|DDX60|EIF2AK2|IFI27|IFI35|IFI44|IFI44L|IFI6|IRF9|MICA|OAS1|OAS2|OAS3|PARP12|PLSCR1|RSAD2|STAP1|STAT1|TMEM187|TRIM5|UBE2L6|USP18|VRK2|XAF1
Human Bladder_Liang02_61genes (11861364-Table2a)	GeneSigDB	15	31	248	0.87463	0.920354	48.3871	1	15.3477	7.5387e-16	7.02411e-14	IFI44|IFI44L|IFI6|IFIT1|IFIT2|IFIT3|IRF7|MX1|MX2|OAS1|OAS2|SP100|STAT1|TNFSF10|XAF1
ZHU_CMV_ALL_UP	MSigDB_C2	22	86	248	2.42639	1.52811	25.5814	1	12.809	1.09597e-15	1.01768e-13	DNAJA1|GMPR|IDO1|IFI27|IFI6|IFIT1|IFITM1|IRF1|ISG15|MX1|MX2|OAS1|OAS2|PML|PSMB8|REC8|SP100|TAP1|TRIM21|TRIM22|TRIM5|WARS
GSE22140_GERMFREE_VS_SPF_ARTHRITIC_MOUSE_CD4_TCELL_UP	MSigDB_C7	25	118	248	3.32924	1.78668	21.1864	1	12.129	1.3995e-15	1.29513e-13	APOBEC3C|CAPN2|IFI44|IFI44L|IFIT1|IFIT2|IFIT3|IFIT5|IFITM2|IRF1|IRF7|IRF9|ISG15|MX1|MX2|OAS1|OAS2|OASL|PML|RERE|RSAD2|RTCB|ST3GAL6|TNFSF10|XAF1
response to interferon-gamma [GoID:GO:0034341; evidenceTypes:IBA|IDA|IEA|IEP|IMP|ISS|NAS|TAS]	GeneOntology_BP	23	97	248	2.73675	1.62188	23.7113	1	12.4937	1.46209e-15	1.34848e-13	BST2|C19ORF66|IFITM1|IFITM2|IFITM3|IRF1|IRF7|IRF9|LGALS9|NMI|NUB1|OAS1|OAS2|OAS3|OASL|PARP9|PML|SP100|STAT1|TRIM21|TRIM22|TRIM25|TRIM5
MODULE_171	MSigDB_C4	21	80	248	2.25711	1.47435	26.25	1	12.7126	2.84454e-15	2.61468e-13	HELZ2|IFI35|IFI44|IFI44L|IFIT1|IFIT5|IFITM1|IFITM2|IFITM3|ISG15|ISG20|LAMP3|MX1|MX2|OAS1|OAS3|PLSCR1|SP110|STAT2|TNFSF10|TRIM22
Li(PMID: 24336226)-2013-MolSigVaccines_innate antiviral response (M150)	PAPER	10	11	248	0.310353	0.548865	90.9091	1	17.654	2.868e-15	2.6274e-13	EIF2AK2|IFIT1|IRF7|OAS1|OAS3|OASL|PLSCR1|RSAD2|SP100|TAP1
Human Lymphoma_Poole02_47genes (11884566-Table5)	GeneSigDB	12	18	248	0.50785	0.701831	66.6667	1	16.3745	3.12323e-15	2.85164e-13	EIF2AK2|IFI44|IFI6|IFIT1|IFITM3|LGALS9|LY6E|MGP|MX1|MX2|OAS2|SP110
GSE19401_UNSTIM_VS_PAM2CSK4_STIM_FOLLICULAR_DC_DN	MSigDB_C7	26	134	248	3.78066	1.90221	19.403	1	11.6808	3.52588e-15	3.20855e-13	ADAR|BST2|CAPN2|CMTR1|DNAJC13|FANCL|IFI27|IFI35|IFIT1|IFITM2|IFITM3|ISG15|MAP3K8|MICB|MX1|MX2|OASL|PLSCR1|PPP2R2A|PSMB8|RTCB|SP100|SP110|TDRD7|TRIM21|VRK2
GSE19888_ADENOSINE_A3R_ACT_VS_A3R_ACT_WITH_A3R_INH_PRETREATMENT_IN_MAST_CELL_DN	MSigDB_C7	23	102	248	2.87782	1.66267	22.549	1	12.1023	4.76799e-15	4.32446e-13	CMPK2|DDX58|DHX58|HELZ2|HERC6|IFI35|IFIT1|IFIT3|IRF7|ISG15|ISG20|LGALS9B|MX2|MYCBP2|PARP14|RSAD2|STAT1|STAT2|TNFSF10|UBA7|UBE2L6|USP18|XAF1
GSE43863_TFH_VS_LY6C_INT_CXCR5POS_MEMORY_CD4_TCELL_UP	MSigDB_C7	24	113	248	3.18817	1.74892	21.2389	1	11.8998	5.01952e-15	4.53752e-13	ADAR|BST2|DTX3L|HELZ2|HSH2D|IFI27|IFI35|IFI44|IFI44L|IFITM3|ISG15|LGALS9B|MX1|MX2|NABP1|PAPD7|PARP14|PLSCR1|PML|RTP4|TAP1|TLR7|USP18|XAF1
V$IRF_Q6	MSigDB_C3	26	137	248	3.8653	1.92305	18.9781	1	11.5102	6.18425e-15	5.55362e-13	ADAR|BBX|BST2|CMTR1|DDX60|DHX58|DTX3L|IFI35|IFI44|IFIT2|IRF9|ISG15|LGALS9|MOV10|NT5C3A|NUB1|PARP12|PSMB8|RBCK1|RTP4|TLK2|TLR7|TNFSF13B|TOR1AIP1|TRIM21|UBE2L6
GSE21360_PRIMARY_VS_TERTIARY_MEMORY_CD8_TCELL_DN	MSigDB_C7	26	138	248	3.89352	1.92994	18.8406	1	11.4545	7.43253e-15	6.65272e-13	CD38|DYNLT1|IDO1|IFI27|IFI35|IFITM1|IRF1|IRF7|ISG20|LAMP3|NAPA|NDUFA9|OAS2|PSMB8|PSMB9|RBCK1|RERE|SP110|STAT2|TAP1|TAP2|TRAFD1|TRIM25|TYMP|UBE2L6|WARS
Li(PMID: 24336226)-2013-MolSigVaccines_antiviral IFN signature (M75)	PAPER	11	15	248	0.423208	0.640791	73.3333	1	16.5058	8.94773e-15	7.98278e-13	DDX58|DDX60|DHX58|HERC5|IFIH1|IFIT1|IRF7|OAS1|OAS3|PML|RSAD2
GSE22196_HEALTHY_VS_OBESE_MOUSE_SKIN_GAMMADELTA_TCELL_UP	MSigDB_C7	26	140	248	3.94994	1.94365	18.5714	1	11.3446	1.06824e-14	9.46852e-13	APOBEC3G|BBX|CD38|IDO1|IFI27|IFI35|IFI44|IFI44L|IRF1|MX1|OAS2|PML|PSMB9|RBCK1|RERE|SDHA|SP110|STAT2|TAP1|TAP2|TNFSF10|TRAFD1|TRANK1|UBE2L6|WARS|XAF1
YANG_BCL3_TARGETS_UP	MSigDB_C2	30	192	248	5.41706	2.26932	15.625	1	10.8327	1.12603e-14	9.94844e-13	BST2|CMPK2|DDX60|DHX58|DTX3L|EIF2AK2|HERC6|IFI35|IFI44L|IFIT2|IFIT3|IRF7|MOV10|MYH3|NMI|OASL|PARP14|PSMB8|PSMB9|RSAD2|RTP4|SCLT1|SMCHD1|SP110|STAT2|TAP1|TRIM5|UBA7|UBE2L6|USP18
GSE21360_PRIMARY_VS_QUATERNARY_MEMORY_CD8_TCELL_UP	MSigDB_C7	23	107	248	3.01889	1.70245	21.4953	1	11.7367	1.44874e-14	1.27582e-12	CMPK2|DDX58|DDX60|HERC5|IFI44|IFI44L|IFIT1|IFIT2|IFIT3|IFITM3|IRF7|LY6E|MOV10|PML|RSAD2|SAMD9L|STAP1|STAT1|TRIM25|UBE2L6|USP18|XAF1|ZNFX1
Human StemCell_Novakova10_22genes (19802007-Table1)	GeneSigDB	10	12	248	0.338567	0.573239	83.3333	1	16.8541	1.6784e-14	1.46391e-12	IFI16|IFIH1|IFIT1|IFIT2|IFIT3|IRF1|IRF7|MX1|OAS1|SP110
GSE1740_UNSTIM_VS_IFNA_STIMULATED_MCSF_DERIVED_MACROPHAGE_DN	MSigDB_C7	23	108	248	3.0471	1.71029	21.2963	1	11.6664	1.79524e-14	1.56083e-12	CASP1|DDX60L|DNAJA1|DYNLT1|EPSTI1|FBXO6|HELZ2|IRF1|IRF7|PARP14|PPP2R2A|PSMB8|PSMB9|RBCK1|RSAD2|RTP4|SAMD9L|STAT1|STAT2|TAP1|TRIM21|UBE2L6|WARS
Human Leukemia_Ueno09_30genes_HighestUpRegulation3Days (19749795-SuppTable1)	GeneSigDB	12	20	248	0.564278	0.739711	60	1	15.4597	2.01548e-14	1.74675e-12	IFI27|IFI44|IFI44L|IFIT1|IFIT2|IFITM1|IRF7|LAMP3|LY6E|MX1|OASL|TRIM22
GSE19401_PLN_VS_PEYERS_PATCH_FOLLICULAR_DC_DN	MSigDB_C7	25	132	248	3.72423	1.88818	18.9394	1	11.2679	2.22219e-14	1.91375e-12	CMTR1|COX5A|IFI35|IFI44|IFIT1|IFIT2|IFIT3|IFITM3|MX1|MX2|OASL|PPP2R2A|PSMB8|RSAD2|SP100|SP110|STAU1|TAP1|TAP2|TDRD7|TLK2|TRAFD1|TRIM21|TRIM22|XAF1
GSE42021_TCONV_PLN_VS_CD24HI_TCONV_THYMUS_UP	MSigDB_C7	25	132	248	3.72423	1.88818	18.9394	1	11.2679	2.22219e-14	1.91375e-12	CASP1|CD38|DNPEP|IDO1|IFI35|IRF1|ISG20|KARS|LAP3|MTG1|NBN|NDUFA9|NMI|PSMB8|PSMB9|PSME1|RBCK1|RBM7|RTP4|TAP1|TAP2|TRAFD1|TRIM22|UBE2L6|WARS
Human Breast_Reyal08_159genes (19014521-TableS6b)	GeneSigDB	21	88	248	2.48282	1.5456	23.8636	1	11.9806	2.29321e-14	1.9687e-12	CD38|IDO1|IFI16|IFI6|IFIT1|IFIT3|IFITM1|IFITM3|IRF1|IRF9|ISG15|MAP3K8|MX1|OAS1|OAS2|OAS3|PSMB8|PSMB9|TAP1|TNFSF10|TRIM22
GSE7509_UNSTIM_VS_IFNA_STIM_IMMATURE_DC_DN	MSigDB_C7	23	110	248	3.10353	1.72585	20.9091	1	11.5285	2.73639e-14	2.3418e-12	ATP8A1|CASP1|EPSTI1|IDO1|IFI44|IFIT2|IFIT3|IRF1|ISG15|MX1|OAS3|PARP12|PHF11|PSMB8|PSMB9|RBM43|SAMD9L|SP110|TNFSF10|TRIM25|UNC93B1|USP18|XAF1
GSE43863_DAY6_EFF_VS_DAY150_MEM_TFH_CD4_TCELL_UP	MSigDB_C7	25	134	248	3.78066	1.90221	18.6567	1	11.1551	3.20047e-14	2.7304e-12	ADAR|CMPK2|DDX58|DHX58|HELZ2|IFI35|IFI44|IFIT2|IFIT3|IRF7|ISG20|LGALS9B|MX2|OAS1|PARP12|RSAD2|RTP4|SP110|STAP1|STAT1|TLR7|UBE2L6|USP18|XAF1|ZNFX1
GSE40666_UNTREATED_VS_IFNA_STIM_STAT1_KO_CD8_TCELL_90MIN_UP	MSigDB_C7	20	80	248	2.25711	1.47435	25	1	12.0344	3.72416e-14	3.16727e-12	ADAR|CMTR1|DHX58|DNAJA1|DTX3L|EPSTI1|HELZ2|HERC5|IFIH1|IRF7|IRF9|MX1|NUB1|OAS3|PARP14|PARP9|STAT1|STAT2|TDRD7|TRAFD1
GRAESSMANN_APOPTOSIS_BY_DOXORUBICIN_UP	MSigDB_C2	53	603	248	17.013	3.92435	8.78939	1	9.17018	3.92984e-14	3.33182e-12	ANKRD10|ARHGAP27|BST2|BTG3|CMPK2|DDX60|DHX58|DNAJA1|DRAP1|EHD4|HELZ2|HSPA1B|IFI16|IFI35|IFI44|IFIH1|IFIT1|IFIT3|IRF7|ISG15|ISG20|LGALS9|MED28|MX1|MX2|MYD88|NABP1|NAPA|NFKBIE|NMI|NUB1|OAS2|OAS3|OASL|PARP12|PML|PSMB9|RBM43|RIN2|RSAD2|RTP4|SCIN|SHISA5|SP100|SP110|STAT1|STAT2|STAU1|TAP1|TRAFD1|TRIM21|UBA7|USP18
response to stress [GoID:GO:0006950; evidenceTypes:IBA|IC|IDA|IEA|IEP|IGI|IMP|IPI|ISS|NAS|TAS]	GeneOntology_BP	97	1660	248	46.835	6.07639	5.84337	1	8.25571	4.23125e-14	3.57626e-12	ADAR|APOBEC3C|APOBEC3F|APOBEC3G|ATP7A|BST2|C19ORF66|CAPN2|CASP1|CASP3|CD38|CPEB2|DDX58|DDX60|DHX58|DNAJA1|DTX3L|EIF2AK2|FAM46A|FANCL|FBXO6|GMPR|HDAC9|HELB|HERC5|HSPA1B|IDO1|IFI16|IFI27|IFI35|IFI44L|IFI6|IFIH1|IFIT1|IFIT2|IFIT3|IFIT5|IFITM1|IFITM2|IFITM3|IRF1|IRF7|IRF9|ISG15|ISG20|ITPR1|KIR2DL4|LGALS9|MAP3K8|MICA|MICB|MX1|MX2|MYD88|NABP1|NBN|NMI|NUB1|OAS1|OAS2|OAS3|OASL|PAPD7|PARP9|PLSCR1|PML|PSMB…
GSE46606_UNSTIM_VS_CD40L_IL2_IL5_3DAY_STIMULATED_IRF4_KO_BCELL_DN	MSigDB_C7	22	102	248	2.87782	1.66267	21.5686	1	11.5009	5.16323e-14	4.3505e-12	C19ORF66|DDX58|DNPEP|DTX3L|EIF2AK2|GMPR|HERC6|IFI27|IFI35|IFIH1|IFIT3|IFIT5|IRF9|MAK|MICB|MOV10|MTX3|PARP12|SAMD9|SHISA5|WDFY1|ZNFX1
V$ICSBP_Q6	MSigDB_C3	25	138	248	3.89352	1.92994	18.1159	1	10.9363	6.50604e-14	5.46508e-12	ADAR|BBX|BST2|CMTR1|DTX3L|IDO1|IFI35|IFI44|IFIH1|IFIT3|ISG15|ITPR1|MOV10|NT5C3A|PARP12|PSMB8|PSMB9|RBCK1|SP110|TAP1|TLR7|TNFSF13B|TOR1AIP1|UBA7|USP18
response to interferon-alpha [GoID:GO:0035455; evidenceTypes:IDA|IEA|IEP|IMP|ISS|TAS]	GeneOntology_BP	10	13	248	0.36678	0.596612	76.9231	1	16.1465	7.09387e-14	5.94058e-12	ADAR|BST2|EIF2AK2|IFIT2|IFIT3|IFITM1|IFITM2|IFITM3|LAMP3|MX2
JISON_SICKLE_CELL_DISEASE_UP	MSigDB_C2	23	115	248	3.2446	1.76413	20	1	11.1984	7.53498e-14	6.29067e-12	BST2|DYNLT1|GNG5|IFI35|IFI44|IFIT1|IFIT2|IFIT3|LY6E|MICB|MX1|NFKBIE|OASL|PSMB8|PSMB9|RSAD2|STAT1|TAP1|TDRD7|TXNRD1|TYMP|UBE2L6|VRK2
GSE36826_WT_VS_IL1R_KO_SKIN_STAPH_AUREUS_INF_DN	MSigDB_C7	24	129	248	3.63959	1.86692	18.6047	1	10.9059	1.14524e-13	9.50306e-12	ADAR|DHX58|DYNLT1|HERC6|IFIH1|IFITM1|IFITM2|ISG15|LAP3|MX1|MX2|OASL|PHACTR4|PHF11|PLSCR1|PML|RSAD2|RTP4|SP110|TAP1|TDRD7|TRIM21|USP18|WARS
ZHAN_MULTIPLE_MYELOMA_LB_DN	MSigDB_C2	14	34	248	0.959272	0.963694	41.1765	1	13.532	1.18415e-13	9.76653e-12	DDX60|IFI27|IFI35|IFI6|IFIT5|IRF1|LY6E|MX2|RSAD2|RTP4|STAT1|STAT2|USP18|XAF1
Myeloma_LB_subgroup_down	SignatureDB	14	34	248	0.959272	0.963694	41.1765	1	13.532	1.18415e-13	9.76653e-12	DDX60|IFI27|IFI35|IFI6|IFIT5|IRF1|LY6E|MX2|RSAD2|RTP4|STAT1|STAT2|USP18|XAF1
Human Immune_Kong10_544genes_ImmPort_Antimicrobials (20460173-ImmPortAntimicrobials)	GeneSigDB	28	184	248	5.19135	2.22258	15.2174	1	10.2623	1.82547e-13	1.49655e-11	ADAR|APOBEC3C|APOBEC3F|APOBEC3G|BST2|DDX58|DHX58|EIF2AK2|IDO1|IFIH1|IRF1|IRF7|IRF9|ISG15|ISG20|MX1|MX2|OAS1|OASL|PLSCR1|PML|RSAD2|STAT1|TLR7|TNFSF10|TRIM22|TRIM5|UNC93B1
Human Skin_Zimmerer08_23genes_InVitrovsInVivo (18794103-Table3)	GeneSigDB	11	18	248	0.50785	0.701831	61.1111	1	14.9497	1.93508e-13	1.58167e-11	C19ORF66|EIF2AK2|IFI44|IFIT3|IRF7|ISG20|OASL|PARP12|PML|TAP1|USP18
response to external stimulus [GoID:GO:0009605; evidenceTypes:IBA|IC|IDA|IEA|IEP|IGI|IMP|ISS|NAS|TAS]	GeneOntology_BP	61	802	248	22.6275	4.47047	7.60599	1	8.58354	2.27837e-13	1.84569e-11	ADAR|APOBEC3C|APOBEC3F|APOBEC3G|BST2|C19ORF66|CASP1|CASP3|CLCN6|CMPK2|DDX58|DDX60|DHX36|DHX58|EIF2AK2|FAM46A|HERC5|IDO1|IFI16|IFI44|IFI44L|IFIH1|IFIT1|IFIT2|IFIT3|IFIT5|IFITM1|IFITM2|IFITM3|IRF1|IRF7|IRF9|ISG15|ISG20|KAT2A|LGALS9|MICA|MICB|MX1|MX2|MYD88|OAS1|OAS2|OAS3|OASL|PLSCR1|PML|RSAD2|SH3GLB1|SHROOM3|SPTBN5|STAP1|STAT1|STAT2|TLR7|TRIM22|TRIM25|TRIM5|TRIM56|TYMP|UNC93B1
GSE9960_GRAM_NEG_VS_GRAM_POS_SEPSIS_PBMC_UP	MSigDB_C7	23	121	248	3.41388	1.80894	19.0083	1	10.8274	2.36728e-13	1.91203e-11	BST2|BTG3|CHMP5|DTX3L|EPSTI1|HELZ2|HERC5|IFI44|IFI44L|IFIT3|IFITM2|IFITM3|IRF7|ISG20|NABP1|NMI|PARP10|PSME1|SAMD9L|STAT1|USP18|WBP4|XAF1
MODULE_345	MSigDB_C4	19	78	248	2.20068	1.45597	24.359	1	11.5382	2.7708e-13	2.23135e-11	BST2|HELZ2|IFI27|IFI35|IFI44|IFI44L|IFIT1|IFITM1|IFITM3|ISG15|MX1|OAS1|OAS3|PARP14|RSAD2|STAT1|TAP1|TNFSF10|UBE2L6
Host-virus interaction	UniProt-Keyword	31	232	248	6.54562	2.48873	13.3621	1	9.82606	3.18025e-13	2.55355e-11	ABI2|APOBEC3C|APOBEC3G|DDX58|DHX58|DYNLT1|EIF2AK2|IFIH1|IFIT1|IRF7|ISG15|KARS|KAT2A|MICA|MICB|PML|PSMB8|PSMB9|RBCK1|RSAD2|SP100|SP110|STAT1|STAT2|TAP1|TAP2|TRIM22|TRIM23|TRIM25|TRIM5|VRK2
GSE360_L_DONOVANI_VS_M_TUBERCULOSIS_DC_DN	MSigDB_C7	22	111	248	3.13174	1.73358	19.8198	1	10.884	3.2751e-13	2.61434e-11	BAZ1A|CASP1|CD38|IFI44|IFI44L|IFIT1|IFIT2|IRF7|ISG15|LGALS9|LY6E|MICB|MX1|MX2|MYD88|OAS2|OASL|STAT2|TDRD7|TNFSF10|UBA7|UBE2L6
GSE39382_IL3_VS_IL3_IL33_TREATED_MAST_CELL_DN	MSigDB_C7	24	135	248	3.80887	1.90918	17.7778	1	10.5758	3.26997e-13	2.61434e-11	CASP1|CMTR1|DDX60|DOPEY1|DYNLT1|HERC5|HERC6|IFIT2|IFITM3|IRF1|IRF7|ISG15|LY6E|MX1|MX2|OAS1|OAS3|PML|SP110|TDRD7|TRIM21|TRIM22|TYMP|USP18
BECKER_TAMOXIFEN_RESISTANCE_UP	MSigDB_C2	12	24	248	0.677133	0.810127	50	1	13.9766	3.91298e-13	3.11441e-11	BST2|BTG3|EIF2AK2|IFI27|IFI44|IFI6|IFIT1|IRF9|ISG15|MX1|NMI|PPP2R2A
ICHIBA_GRAFT_VERSUS_HOST_DISEASE_D7_UP	MSigDB_C2	18	70	248	1.97497	1.37992	25.7143	1	11.613	4.34804e-13	3.45062e-11	IFI16|IFI27|IFI35|IFIT1|IFIT3|IRF1|IRF7|ISG15|PSMB8|PSMB9|PSME1|SHISA5|STAT1|TAP1|TAP2|UBA7|USP18|WARS
XU_AKT1_TARGETS_6HR	MSigDB_C2	11	19	248	0.536064	0.721022	57.8947	1	14.5126	4.48215e-13	3.54675e-11	HERC5|IFI6|IFIH1|IFIT1|IFIT3|IFITM2|IRF7|ISG15|MX1|OAS3|PLSCR1
GSE22140_GERMFREE_VS_SPF_ARTHRITIC_MOUSE_CD4_TCELL_DN	MSigDB_C7	24	137	248	3.8653	1.92305	17.5182	1	10.4702	4.57906e-13	3.61296e-11	BST2|CD38|DNAJC13|DYNLT1|IDO1|IFI27|IFI35|IFITM1|IRF1|LAMP3|PSMB8|PSMB9|RBCK1|RERE|SDHA|STAT2|TAP1|TAP2|TRAFD1|TRANK1|TYMP|UBE2L6|VRK2|WARS
GSE13485_DAY3_VS_DAY21_YF17D_VACCINE_PBMC_UP	MSigDB_C7	22	113	248	3.18817	1.74892	19.469	1	10.7562	4.8133e-13	3.78684e-11	ADAR|C19ORF66|CAPN2|CLCN6|CMPK2|EIF2AK2|EPSTI1|FAM46A|FBXO6|HERC5|HERC6|IFI44|IFIT3|LAP3|MX1|OAS2|OAS3|PAPD7|PARP12|PML|RFPL3S|WARS
ROETH_TERT_TARGETS_UP	MSigDB_C2	9	11	248	0.310353	0.548865	81.8182	1	15.832	5.14033e-13	4.02095e-11	HERC5|HERC6|IFI44|IFI44L|IFIT1|IFIT3|MX1|OASL|RSAD2
Human StemCell_Roth05_15genes (15741219-Table1)	GeneSigDB	9	11	248	0.310353	0.548865	81.8182	1	15.832	5.14033e-13	4.02095e-11	HERC5|HERC6|IFI44|IFI44L|IFIT1|IFIT3|MX1|OASL|RSAD2
GSE2706_2H_VS_8H_R848_AND_LPS_STIM_DC_DN	MSigDB_C7	23	129	248	3.63959	1.86692	17.8295	1	10.3702	9.79122e-13	7.63716e-11	CD38|DDX60|DDX60L|DHX58|DNAJA1|DYNLT1|HERC6|IFI27|IFITM1|IFITM3|IRF9|ISG15|LAMP3|NUB1|PARP9|PHF11|PI4K2B|RBM7|SAMD9|SP110|TAP2|TRAFD1|XAF1
GSE42021_TCONV_PLN_VS_CD24HI_TCONV_THYMUS_DN	MSigDB_C7	21	106	248	2.99067	1.69457	19.8113	1	10.6277	1.16738e-12	9.07959e-11	DDX58|HERC5|HERC6|IFI27|IFI44|IFI44L|IFI6|IFIT1|IRF7|ISG15|LAMP3|LY6E|MX1|MX2|MYD88|OAS1|OAS2|OAS3|OASL|TDRD7|USP18
Human Prostate_Wallace08_86genes (18245496-SuppTable3)	GeneSigDB	15	47	248	1.32605	1.13221	31.9149	1	12.0772	1.25954e-12	9.76858e-11	APOBEC3G|IDO1|IFI27|IFI6|IFIT3|IFITM1|IFITM2|IFITM3|IRF1|IRF9|MX1|MX2|OAS2|STAP1|TAP2
Human Breast_Martin09_46genes (19225562-TableS2)	GeneSigDB	12	26	248	0.733561	0.843111	46.1538	1	13.3629	1.32903e-12	1.02493e-10	CDKN1C|IFI27|IFIH1|IFIT1|ISG15|OAS1|OAS3|OASL|RSAD2|RTP4|STAT1|TNFSF10
GSE19198_1H_VS_6H_IL21_TREATED_TCELL_DN	MSigDB_C7	22	119	248	3.35745	1.79413	18.4874	1	10.3908	1.45398e-12	1.11813e-10	BBX|DDX60|HELZ2|IFIT3|IFITM3|IRF7|IRF9|KARS|MOV10|MYD88|PARP14|PLSCR1|PML|PSMB8|PSMB9|RBM43|RSAD2|TAP1|TLR7|TOR1AIP1|UBA7|UBE2L6
SANA_TNF_SIGNALING_UP	MSigDB_C2	16	56	248	1.57998	1.23523	28.5714	1	11.674	1.5148e-12	1.16163e-10	BST2|CASP1|CMPK2|DDX60|DNAJA1|IFI44L|IFIH1|IFIT1|LGALS9|MX1|MX2|OAS1|OAS2|OAS3|PARP14|SAMD9L
viral life cycle [GoID:GO:0019058; evidenceTypes:IBA|IC|IDA|IEA|IGI|IMP|ISS|NAS|TAS]	GeneOntology_BP	33	279	248	7.87167	2.72169	11.828	1	9.2326	1.69506e-12	1.29622e-10	ADAR|APOBEC3C|APOBEC3F|APOBEC3G|BST2|C19ORF66|CHMP5|DYNLT1|EIF2AK2|HSPA1B|IFI16|IFIT1|IFITM1|IFITM2|IFITM3|ISG15|ISG20|LAMP3|LGALS9|MX1|OAS1|OAS3|OASL|PARP10|PLSCR1|PML|RSAD2|STAU1|TAP1|TAP2|TRIM21|TRIM25|TRIM5
GSE37301_MULTIPOTENT_PROGENITOR_VS_GRAN_MONO_PROGENITOR_UP	MSigDB_C7	20	97	248	2.73675	1.62188	20.6186	1	10.644	1.87073e-12	1.42656e-10	ATP7A|CMPK2|HELB|IFIH1|IFIT2|ISG15|ISG20|KAT2A|MX2|MYD88|NUB1|PLSCR1|PML|PSMB8|PSME1|RSAD2|SHISA5|STAT1|USP18|ZNFX1
response to stimulus [GoID:GO:0050896; evidenceTypes:IBA|IC|IDA|IEA|IEP|IGI|IMP|IPI|ISS|NAS|TAS]	GeneOntology_BP	143	3179	248	89.6919	7.45955	4.49827	1	7.14629	2.38425e-12	1.80806e-10	ABI2|ACSBG1|ADAR|ANKRD10|APOBEC3C|APOBEC3F|APOBEC3G|ARHGAP23|ARHGAP27|ARHGEF3|ATP7A|AZI2|BST2|C19ORF66|CAPN2|CASP1|CASP3|CD38|CDKN1C|CLCN6|CMPK2|CPEB2|DDX58|DDX60|DHX36|DHX58|DNAJA1|DTX3L|DYNLT1|EHD4|EIF2AK2|FAM46A|FANCL|FBXO6|GMPR|GNG5|GPR180|HDAC9|HELB|HERC5|HSH2D|HSPA1B|IDO1|IFI16|IFI27|IFI35|IFI44|IFI44L|IFI6|IFIH1|IFIT1|IFIT2|IFIT3|IFIT5|IFITM1|IFITM2|IFITM3|INPP1|IRF1|IRF7|IRF9|ISG15|ISG20|…
GSE17974_IL4_AND_ANTI_IL12_VS_UNTREATED_72H_ACT_CD4_TCELL_DN	MSigDB_C7	22	123	248	3.47031	1.82362	17.8862	1	10.1609	2.92414e-12	2.21133e-10	CASP3|CD38|DTX3L|EPSTI1|IFI27|IFI35|IFIH1|IFIT5|ISG15|LAMP3|PARP14|PARP9|PGAP1|PI4K2B|PSMB9|SAMD9L|STAT1|TAP1|TNFSF10|TNFSF13B|TRIM22|UBE2L6
ZHOU_INFLAMMATORY_RESPONSE_LPS_UP	MSigDB_C2	24	150	248	4.23208	2.01071	16	1	9.83131	3.54537e-12	2.67372e-10	C4ORF33|DDX58|HELZ2|HERC5|IFI44|IFIH1|IFIT1|IFIT2|IFIT3|IRF7|ISG15|MX2|NBN|NT5C3A|OAS1|OAS2|OAS3|OASL|RBBP6|RTP4|SLFN5|TLR7|USP18|ZNFX1
Li(PMID: 24336226)-2013-MolSigVaccines_enriched in activated dendritic cells (II) (M165)	PAPER	11	22	248	0.620705	0.775726	50	1	13.3801	3.88059e-12	2.91846e-10	HERC5|IFI27|IFIH1|IFIT1|IFIT2|IFIT3|LAMP3|MX2|PARP9|RSAD2|ST3GAL6
GSE18281_SUBCAPSULAR_VS_CENTRAL_CORTICAL_REGION_OF_THYMUS_UP	MSigDB_C7	21	113	248	3.18817	1.74892	18.5841	1	10.1844	4.31605e-12	3.23704e-10	BTG3|CAPN2|CD38|DDX60L|DNAJA1|DNPEP|DTX3L|EHD4|HELZ2|IFIT1|IFITM2|NDUFA9|OAS1|OASL|PML|RBCK1|RIN2|RTCB|SP110|TLK2|ZNFX1
Human StemCell_Nuytten08_2072genes (17724462-TableS2)	GeneSigDB	69	1051	248	29.6528	5.03722	6.56518	1	7.8113	5.00102e-12	3.74049e-10	ABI2|ADAR|ANKFY1|ANKRD10|AZI2|CASP1|CLCN6|DHX36|DNAJA1|DYNLT1|EIF2AK2|EPSTI1|FAM46A|GMPR|GPR180|HERC5|HERC6|IFI16|IFI44|IFIH1|IFIT5|IFITM1|IRF1|ISG20|L3HYPDH|LAMP3|LNPEP|MFSD14A|MOB3C|MX1|MX2|MYD88|NBN|NFKBIE|NMI|OAS1|OAS3|OASL|PARP12|PARP14|PHF11|PLSCR1|PML|PPP2R2A|PSMB8|PSMB9|RBBP6|REC8|RTP4|SAMD9|SAMD9L|SP100|ST3GAL6|STAT1|STAT2|TAP1|TDRD7|TNFSF10|TRIM21|TRIM22|TRIM23|TRIM25|UBE2L6|USP18|USP41…
GSE11961_FOLLICULAR_BCELL_VS_MEMORY_BCELL_DAY7_UP	MSigDB_C7	20	102	248	2.87782	1.66267	19.6078	1	10.298	5.03553e-12	3.74577e-10	CASP3|CMPK2|DDX58|DHX58|HERC6|IFIH1|IFIT3|IRF7|IRF9|MX2|OAS1|OAS3|PARP9|PML|RBM43|SAMD9L|SHISA5|TOR1AIP1|TRAFD1|XAF1
GSE1925_CTRL_VS_24H_IFNG_STIM_MACROPHAGE_UP	MSigDB_C7	20	102	248	2.87782	1.66267	19.6078	1	10.298	5.03553e-12	3.74577e-10	BST2|CMTR1|IFI27|IFI44L|IFI6|IFIT1|IFIT3|IFITM1|IFITM3|ISG15|ISG20|MX1|MX2|OAS2|OAS3|PLSCR1|RSAD2|TMEM110|UBE2L6|USP18
MODULE_436	MSigDB_C4	18	81	248	2.28532	1.48345	22.2222	1	10.5933	6.48824e-12	4.80024e-10	BST2|HELZ2|IFI27|IFI35|IFI44L|IFIT1|IFITM1|IFITM3|ISG15|MX1|OAS1|OAS3|PARP14|RSAD2|STAT1|TAP1|TNFSF10|UBE2L6
GSE2706_UNSTIM_VS_2H_LPS_AND_R848_DC_DN	MSigDB_C7	22	128	248	3.61138	1.85978	17.1875	1	9.88754	6.73327e-12	4.95467e-10	BAZ1A|BTG3|CMPK2|HERC6|IFI44|IFIH1|IFIT1|IFIT2|IFIT3|IRF1|IRF7|ISG15|ISG20|LAMP3|MAP3K8|NABP1|OASL|PML|RSAD2|RTP4|SAMD9|ZNFX1
GSE360_LOW_DOSE_B_MALAYI_VS_M_TUBERCULOSIS_DC_DN	MSigDB_C7	22	128	248	3.61138	1.85978	17.1875	1	9.88754	6.73327e-12	4.95467e-10	ADAR|BAZ1A|BST2|DNAJA1|FANCL|GMPR|IFI44|IFIT2|LY6E|MX2|MYD88|NBN|OAS2|OASL|PLSCR1|RBCK1|STAT2|TRAFD1|TRIM21|TYMP|UBE2L6|WARS
GSE21360_NAIVE_VS_SECONDARY_MEMORY_CD8_TCELL_DN	MSigDB_C7	20	104	248	2.93424	1.6787	19.2308	1	10.166	7.35698e-12	5.39907e-10	DDX60|HERC5|IFI44|IFIT2|IFIT3|IRF7|MOV10|MX1|MX2|MYCBP2|OAS3|PARP12|PSMB8|SAMD9L|SLFN5|STAT2|TRAFD1|TRIM25|XAF1|ZNFX1
type I interferon production [GoID:GO:0032606; evidenceTypes:IC|IDA|IEA|IMP|ISS|NAS|TAS]	GeneOntology_BP	18	82	248	2.31354	1.4925	21.9512	1	10.5102	8.10616e-12	5.93293e-10	AZI2|DDX58|DHX36|DHX58|HERC5|IFI16|IFIH1|IRF1|IRF7|ISG15|MYD88|NMI|TLR7|TRIM21|TRIM25|TRIM56|UBA7|UBE2L6
CHANG_IMMORTALIZED_BY_HPV31_DN	MSigDB_C2	12	30	248	0.846416	0.90544	40	1	12.3184	1.07652e-11	7.858e-10	IFI27|IFI35|IFI44|IFIT1|IFIT2|IFITM1|MX1|MX2|OAS2|SAMD9|STAT1|TRIM22
regulation of defense response [GoID:GO:0031347; evidenceTypes:IBA|IC|IDA|IEA|IEP|IGI|IMP|ISS|NAS|TAS]	GeneOntology_BP	34	319	248	9.00023	2.90342	10.6583	1	8.61046	1.47261e-11	1.07206e-09	ADAR|APOBEC3F|APOBEC3G|DDX58|DDX60|DHX58|EIF2AK2|HERC5|HSPA1B|IDO1|IFI16|IFIH1|IFIT1|IRF1|IRF7|LGALS9|MICA|MICB|MYD88|NMI|PARP9|PLSCR1|PSMB8|PSMB9|PSME1|RSAD2|STAT1|STAT2|TLR7|TRAFD1|TRIM5|UNC93B1|USP18|WDFY1
regulation of innate immune response [GoID:GO:0045088; evidenceTypes:IBA|IC|IDA|IEA|IMP|ISS|NAS|TAS]	GeneOntology_BP	27	205	248	5.78385	2.34312	13.1707	1	9.05467	1.69258e-11	1.22892e-09	ADAR|DDX58|DDX60|DHX58|HSPA1B|IFI16|IFIH1|IRF1|IRF7|LGALS9|MICA|MYD88|NMI|PARP9|PLSCR1|PSMB8|PSMB9|PSME1|RSAD2|STAT1|STAT2|TLR7|TRAFD1|TRIM5|UNC93B1|USP18|WDFY1
GSE11961_MEMORY_BCELL_DAY7_VS_GERMINAL_CENTER_BCELL_DAY40_UP	MSigDB_C7	19	97	248	2.73675	1.62188	19.5876	1	10.0274	1.78627e-11	1.29008e-09	ADAR|ANKFY1|BST2|CHMP5|EPSTI1|INPP1|IRF1|KAT2A|MOV10|MYCBP2|SMCHD1|ST3GAL6|TNFSF10|TRAFD1|TRIM5|UBA7|URB1|WARS|XAF1
GSE35825_IFNA_VS_IFNG_STIM_MACROPHAGE_UP	MSigDB_C7	19	98	248	2.76496	1.63012	19.3878	1	9.95941	2.16075e-11	1.55233e-09	CMPK2|DDX58|DDX60|HERC5|IFIT1|IFIT2|IRF7|MX1|NT5C3A|OAS2|PAPD7|PARP12|PARP14|RSAD2|RTP4|SLFN5|STAT1|STAT2|TAP1
GSE22432_CONVENTIONAL_CDC_VS_PLASMACYTOID_PDC_DN	MSigDB_C7	20	110	248	3.10353	1.72585	18.1818	1	9.79023	2.17612e-11	1.55927e-09	CASP1|DDX60|EXOC6|HELZ2|HERC6|LY6E|MOV10|MX2|NMI|NUB1|PARP14|PSMB8|RBM43|STAT2|TAP1|TAP2|TDRD7|TLK2|TRAFD1|VRK2
GSE2706_R848_VS_LPS_2H_STIM_DC_DN	MSigDB_C7	17	76	248	2.14425	1.43735	22.3684	1	10.3355	2.27811e-11	1.62807e-09	DDX60|HERC5|HERC6|IFI44|IFIH1|IFIT1|IFIT2|IFIT3|ISG15|ISG20|LAP3|NBN|OASL|PAPD7|TRIM22|UBE2L6|ZNFX1
GSE9316_IL6_KO_VS_IFNG_KO_INVIVO_EXPANDED_CD4_TCELL_DN	MSigDB_C7	21	123	248	3.47031	1.82362	17.0732	1	9.61259	2.36394e-11	1.685e-09	BST2|DHX58|IFITM3|IRF1|IRF7|KARS|LAP3|MOV10|MX1|OAS1|OASL|PARP12|PSME1|RTP4|TAP1|TNFSF10|TOR1AIP1|TRAFD1|TXNRD1|WARS|WDFY1
response to organic substance [GoID:GO:0010033; evidenceTypes:IBA|IC|IDA|IEA|IEP|IGI|IMP|IPI|ISS|NAS|TAS]	GeneOntology_BP	75	1242	248	35.0416	5.40784	6.03865	1	7.38897	2.71831e-11	1.93255e-09	ACSBG1|ADAR|BST2|C19ORF66|CAPN2|CASP1|CASP3|CD38|CDKN1C|CMPK2|CPEB2|DDX58|DHX36|DNAJA1|EHD4|EIF2AK2|FBXO6|GNG5|GPR180|HDAC9|HSPA1B|IDO1|IFI27|IFI35|IFI6|IFIT1|IFIT2|IFIT3|IFITM1|IFITM2|IFITM3|IRF1|IRF7|IRF9|ISG15|ISG20|KAT2A|LAMP3|LGALS9|MICB|MRPL44|MX1|MX2|MYD88|NMI|NUB1|OAS1|OAS2|OAS3|OASL|PARP9|PLSCR1|PML|PPP2R2A|PSMB8|PSMB9|PSME1|RBCK1|RSAD2|SP100|ST3GAL6|STAP1|STAT1|STAT2|TIA1|TNFSF10|TNFSF1…
Human Colon_Jorissen08_829genes (19088021-supptable2)	GeneSigDB	36	365	248	10.2981	3.09727	9.86301	1	8.29827	3.35435e-11	2.37854e-09	AKAP2|APOBEC3G|AZI2|BBX|BST2|BTG3|CD38|DDX60|FAM46A|IDO1|IFI6|IFIT3|IFIT5|IRF1|ISG20|LAP3|NMI|OAS2|PARP12|PML|PPP2R2A|PSMB9|PSME1|RERE|SAMD9L|STAT1|STAU1|TNFSF13B|TRIM22|UBA7|UBE2L6|USP18|VRK2|WARS|WDFY1|XAF1
regulation of immune system process [GoID:GO:0002682; evidenceTypes:IBA|IC|IDA|IEA|IEP|IGI|IMP|IPI|ISS|NAS|TAS]	GeneOntology_BP	49	629	248	17.7465	4.0017	7.79014	1	7.81006	3.80962e-11	2.69437e-09	ADAR|APOBEC3F|APOBEC3G|BST2|CD38|DDX58|DDX60|DHX58|EIF2AK2|HERC5|HSPA1B|IDO1|IFI16|IFIH1|IFIT1|IFITM1|IRF1|IRF7|ISG15|KIR2DL3|KIR2DL4|LGALS9|MAP3K8|MICA|MICB|MYD88|NMI|PARP9|PLSCR1|PSMB8|PSMB9|PSME1|RBCK1|RIPK3|RSAD2|SCIN|SLA2|STAP1|STAT1|STAT2|TAP1|TAP2|TLR7|TNFSF13B|TRAFD1|TRIM5|UNC93B1|USP18|WDFY1
GSE11961_FOLLICULAR_BCELL_VS_GERMINAL_CENTER_BCELL_DAY7_DN	MSigDB_C7	18	90	248	2.53925	1.56289	20	1	9.89242	4.29111e-11	3.01926e-09	CASP3|DHX58|DNAJA1|DTX3L|EHD4|FBXO6|IFI44|MRPL17|MX2|MYH3|NABP1|PML|PPM1K|RBM43|STAT1|TRAFD1|UBE2L6|ZNFX1
interferon-gamma-mediated signaling pathway [GoID:GO:0060333; evidenceTypes:IDA|IEA|IMP|ISS|NAS|TAS]	GeneOntology_BP	15	59	248	1.66462	1.26767	25.4237	1	10.5196	4.94039e-11	3.46716e-09	IRF1|IRF7|IRF9|NMI|OAS1|OAS2|OAS3|OASL|PML|SP100|STAT1|TRIM21|TRIM22|TRIM25|TRIM5
Li(PMID: 24336226)-2013-MolSigVaccines_viral sensing & immunity; IRF2 targets network (II) (M111.1)	PAPER	8	11	248	0.310353	0.548865	72.7273	1	14.0101	5.50809e-11	3.85567e-09	BST2|CASP1|DDX58|IFIT2|PSMB8|TAP1|TNFSF13B|USP18
GSE33162_HDAC3_KO_VS_HDAC3_KO_MACROPHAGE_UP	MSigDB_C7	19	104	248	2.93424	1.6787	18.2692	1	9.57034	6.4449e-11	4.48841e-09	AKAP2|BST2|CMTR1|DDX60|IFI35|IFIT3|INPP1|IRF9|OAS1|OAS3|PARP12|PARP14|PARP9|PSME1|RTP4|STAT1|TAP1|TRAFD1|USP18
GSE9601_NFKB_INHIBITOR_VS_PI3K_INHIBITOR_TREATED_HCMV_INF_MONOCYTE_DN	MSigDB_C7	19	104	248	2.93424	1.6787	18.2692	1	9.57034	6.4449e-11	4.48841e-09	ADAR|CPEB2|IFI35|IFIH1|IFIT2|IFIT3|IRF7|MAP3K8|MX2|OAS2|PLSCR1|PML|RIN2|RTP4|TDRD7|TNFSF10|TXNRD1|USP18|ZNFX1
regulation of type I interferon production [GoID:GO:0032479; evidenceTypes:IC|IDA|IEA|IMP|ISS|NAS|TAS]	GeneOntology_BP	17	81	248	2.28532	1.48345	20.9877	1	9.91921	6.74858e-11	4.68794e-09	DDX58|DHX36|DHX58|HERC5|IFI16|IFIH1|IRF1|IRF7|ISG15|MYD88|NMI|TLR7|TRIM21|TRIM25|TRIM56|UBA7|UBE2L6
GSE1740_MCSF_VS_MCSF_AND_IFNG_DAY2_DERIVED_MACROPHAGE_UP	MSigDB_C7	17	82	248	2.31354	1.4925	20.7317	1	9.8402	8.30159e-11	5.75211e-09	DNPEP|FBXO6|IRF1|PARP14|PATL2|PSMB8|PSMB9|RSAD2|STAT1|STAT2|TAP1|TAP2|TRAFD1|TRIM21|UBE2L6|WARS|ZNFX1
Human StemCell_Novakova10_89genes_Interferons_Receptors (19802007-SuppTable1)	GeneSigDB	12	35	248	0.987486	0.977708	34.2857	1	11.2636	9.16066e-11	6.33129e-09	ADAR|IFI16|IFI44L|IFIH1|IFIT1|IFIT2|IFIT3|IRF1|IRF7|MX1|OAS1|SP110
Li(PMID: 24336226)-2013-MolSigVaccines_activated dendritic cells (M67)	PAPER	7	8	248	0.225711	0.468154	87.5	1	14.4702	1.02262e-10	7.04985e-09	CD38|DDX58|DDX60|IFIH1|IRF7|PLSCR1|RSAD2
regulation of immune response [GoID:GO:0050776; evidenceTypes:IBA|IC|IDA|IEA|IGI|IMP|IPI|ISS|NAS|TAS]	GeneOntology_BP	39	441	248	12.4423	3.38909	8.84354	1	7.83622	1.29574e-10	8.88785e-09	ADAR|BST2|CD38|DDX58|DDX60|DHX58|HSPA1B|IDO1|IFI16|IFIH1|IFITM1|IRF1|IRF7|KIR2DL3|KIR2DL4|LGALS9|MICA|MICB|MYD88|NMI|PARP9|PLSCR1|PSMB8|PSMB9|PSME1|RBCK1|RIPK3|RSAD2|SLA2|STAP1|STAT1|STAT2|TLR7|TNFSF13B|TRAFD1|TRIM5|UNC93B1|USP18|WDFY1
HELLER_SILENCED_BY_METHYLATION_UP	MSigDB_C2	23	163	248	4.59886	2.09445	14.1104	1	8.78565	1.43163e-10	9.79535e-09	APOBEC3F|APOBEC3G|DDX58|DDX60|HERC6|IFI27|IFI44|IFI44L|IFIH1|IFIT1|IFIT3|IFIT5|IFITM1|IRF9|ISG15|ISG20|LAMP3|MAP3K8|MX1|PML|STAT1|TRIM22|USP18
GSE45365_WT_VS_IFNAR_KO_CD8A_DC_DN	MSigDB_C7	20	122	248	3.44209	1.81629	16.3934	1	9.11631	1.54561e-10	1.05488e-08	BST2|CASP3|DHX58|HERC6|IFI44|IFIH1|IFITM1|IRF7|KBTBD2|NAPA|NBN|NMI|PARP12|PHF11|RIN2|TAP1|TLK2|TRIM21|UBE2L6|WARS
GSE6092_IFNG_VS_IFNG_AND_B_BURGDORFERI_INF_ENDOTHELIAL_CELL_DN	MSigDB_C7	20	123	248	3.47031	1.82362	16.2602	1	9.06423	1.79983e-10	1.22532e-08	ADAR|ANKIB1|CMPK2|EPSTI1|HERC5|IFIT2|ISG20|MOB3C|MX1|MX2|PAPD7|PARP12|PHF11|PSME1|RSAD2|STAP1|TMEM110|TNFSF10|USP18|ZNFX1
GSE360_T_GONDII_VS_M_TUBERCULOSIS_DC_DN	MSigDB_C7	18	99	248	2.79317	1.63832	18.1818	1	9.28195	2.26923e-10	1.54104e-08	BST2|CASP1|CD38|DYNLT1|IFI35|IFIT3|ISG20|LGALS9|MICB|MYD88|NDUFA9|PSMB8|PSMB9|SP100|TAP1|TRIM21|UBA7|UBE2L6
GSE35685_CD34POS_CD38NEG_VS_CD34POS_CD10POS_BONE_MARROW_DN	MSigDB_C7	21	140	248	3.94994	1.94365	15	1	8.77216	2.94629e-10	1.99587e-08	ARHGEF3|CAPN2|CASP1|IFI35|IFIH1|IFIT2|IRF1|IRF9|ISG15|LGALS9B|MAP3K8|MYD88|PLSCR1|PML|PSMB9|RERE|TAP1|TRAFD1|TXNRD1|USP18|ZNFX1
Human Lypmhoma_Leval07_28genes (17284527-Table3)	GeneSigDB	9	18	248	0.50785	0.701831	50	1	12.1	3.82037e-10	2.58158e-08	ADAR|ANKIB1|IFI44|IFI44L|IFIT2|IFIT3|SP100|SP110|TRIM25
GSE37416_CTRL_VS_48H_F_TULARENSIS_LVS_NEUTROPHIL_UP	MSigDB_C7	17	90	248	2.53925	1.56289	18.8889	1	9.25258	3.91257e-10	2.63736e-08	APOBEC3G|DDX60|HERC5|IFIT3|LGALS9|OAS1|OAS2|OAS3|OASL|RSAD2|SAMD9|SAMD9L|SLA2|SP110|TRIM22|VRK2|XAF1
double-stranded RNA binding [GoID:GO:0003725; evidenceTypes:IBA|IDA|IEA|IMP|TAS]	GeneOntology_MF	13	48	248	1.35427	1.14412	27.0833	1	10.1787	4.2056e-10	2.82096e-08	DDX58|DDX60|DHX36|DHX58|EIF2AK2|IFIH1|MRPL44|OAS1|OAS2|OAS3|OASL|STAU1|TLR7
GSE44649_WT_VS_MIR155_KO_ACTIVATED_CD8_TCELL_UP	MSigDB_C7	20	129	248	3.63959	1.86692	15.5039	1	8.76331	4.34655e-10	2.90835e-08	BBX|CMTR1|DDX60|DHX58|HELZ2|HERC6|IFI35|IFIT3|IRF1|NT5C3A|PARP14|PARP9|PSME1|RSAD2|SLFN5|STAT2|TAP1|TAP2|TRAFD1|ZNFX1
MARKEY_RB1_ACUTE_LOF_DN	MSigDB_C2	21	143	248	4.03458	1.96403	14.6853	1	8.63807	4.41572e-10	2.94741e-08	ADAR|CMPK2|IFI16|IFI35|IFIH1|IFIT1|IFIT2|IFIT3|IRF7|IRF9|ISG15|ISG20|PSMB8|PSMB9|SP100|STAT1|TAP1|UBA7|UBE2L6|USP18|ZNFX1
GSE18281_MEDULLARY_THYMOCYTE_VS_WHOLE_MEDULLA_THYMUS_DN	MSigDB_C7	18	103	248	2.90603	1.67071	17.4757	1	9.03448	4.47965e-10	2.97554e-08	ADAR|DDX58|DDX60L|DHX58|EHD4|FBXO6|HERC6|IFI16|IFITM2|NDUFA9|NMI|OASL|PARP14|PPP2R2A|RBCK1|RTP4|STAT2|ZNFX1
GSE39864_WT_VS_GATA3_KO_TREG_UP	MSigDB_C7	18	103	248	2.90603	1.67071	17.4757	1	9.03448	4.47965e-10	2.97554e-08	IFI35|IFIT2|IFITM3|INPP1|IRF1|MAP3K8|MX2|MYD88|NABP1|PLSCR1|PML|PSMB9|RSAD2|STAT1|TAP1|TRIM21|USP18|WARS
GSE42724_MEMORY_BCELL_VS_PLASMABLAST_UP	MSigDB_C7	20	130	248	3.6678	1.87403	15.3846	1	8.71499	5.00905e-10	3.3191e-08	AKAP2|CMPK2|CMTR1|DDX60|DHX58|IRF7|MX1|NT5C3A|NUB1|OAS2|PARP14|PLSCR1|PML|PPM1K|SLFN5|STAT1|STAT2|TAP2|UBA7|USP18
Human StemCell_Nuytten08_1622genes (17724462-TableS1)	GeneSigDB	54	793	248	22.3736	4.44782	6.80958	1	7.11054	5.28035e-10	3.4904e-08	APOBEC3C|AZI2|BTG3|C4ORF33|CASP1|CASP3|CDKN1C|DHX36|DNAJA1|EIF2AK2|EPSTI1|HERC5|IFI16|IFI44|IFI44L|IFI6|IFIH1|IFIT5|IFITM1|ISG15|ISG20|L3HYPDH|LAMP3|MRPL44|MX1|MX2|NBN|NMI|OAS1|OAS2|OASL|PARP12|PARP14|PHACTR4|PI4K2B|PLSCR1|PML|RABGAP1L|RSAD2|RTP4|SAMD9|SAMD9L|SP100|ST3GAL6|STAT1|STAT2|TAP1|TDRD7|TMEM187|TNFSF10|TRIM22|WBP4|XAF1|ZNFX1
MODULE_208	MSigDB_C4	15	69	248	1.94676	1.37011	21.7391	1	9.52717	5.45572e-10	3.59761e-08	HELZ2|IFI35|IFI44|IFI44L|IFIT1|IFIT5|IFITM1|IFITM2|IFITM3|ISG15|MX2|OAS1|OAS3|PLSCR1|TNFSF10
ZHANG_RESPONSE_TO_IKK_INHIBITOR_AND_TNF_UP	MSigDB_C2	20	131	248	3.69602	1.88112	15.2672	1	8.66717	5.76453e-10	3.79209e-08	BAZ1A|CMPK2|DDX58|HDAC9|HELZ2|IFIH1|IFIT1|IFIT3|IRF1|IRF9|ISG20|NFKBIE|NUB1|OASL|PML|SLFN5|TAP1|TNFSF10|USP18|ZNFX1
MODULE_44	MSigDB_C4	24	191	248	5.38885	2.26354	12.5654	1	8.22215	6.47657e-10	4.25025e-08	GMPR|IFI16|IFI27|IFI35|IFI44|IFI44L|IFIT1|IFIT3|IRF9|ISG15|ISG20|ITPR1|LAMP3|LGALS9|MX1|PLSCR1|PSMB9|SP100|STAT1|TAP1|TRANK1|TRIM22|TYMP|UBE2L6
GSE2706_UNSTIM_VS_8H_LPS_DC_DN	MSigDB_C7	19	119	248	3.35745	1.79413	15.9664	1	8.71871	7.21533e-10	4.7237e-08	BAZ1A|DDX60|DDX60L|DTX3L|EIF2AK2|IRF7|LGALS9|NMI|NUB1|PARP14|PGAP1|PML|RBCK1|RBM43|RTP4|SPTBN5|TAP2|TMEM110|TRAFD1
MODULE_292	MSigDB_C4	16	82	248	2.31354	1.4925	19.5122	1	9.17018	7.88029e-10	5.1467e-08	HELZ2|IFI35|IFI44|IFI44L|IFIT1|IFIT5|IFITM1|IFITM2|IFITM3|ISG15|MX2|MYCBP2|OAS1|OAS3|PLSCR1|TNFSF10
Cytoplasm	UniProt-Keyword	108	2279	248	64.2994	6.80367	4.73892	1	6.42309	7.99904e-10	5.21179e-08	ABI2|ACSBG1|ADAR|ANKFY1|APOBEC3C|APOBEC3F|APOBEC3G|ARHGAP27|ARHGEF3|ATP7A|AZI2|BST2|C19ORF66|CAPN2|CASP1|CASP3|CHMP5|CPEB2|DDX58|DDX60|DHX36|DHX58|DNAJA1|DNPEP|DTX3L|DYNLT1|EIF2AK2|FANCL|FBXO6|HELB|HERC5|HERC6|HSH2D|HSPA1B|IDO1|IFI16|IFI44|IFI44L|IFIH1|IFIT1|IFIT2|IFIT3|IRF1|IRF7|IRF9|ISG15|ISG20|KARS|LAP3|LGALS9|MAK|MAP3K8|MED28|MICA|MOV10|MX1|MX2|MYD88|MYH3|NFKBIE|NMI|NOSIP|NRBP1|NT5C3A|OAS1|OA…
Human Leukemia_Hakansson04_63genes (15145216-Figure1)	GeneSigDB	11	33	248	0.931058	0.949471	33.3333	1	10.6048	8.08444e-10	5.25488e-08	IFI16|IFI35|IFIT1|IFITM1|ISG15|LY6E|OAS1|PLSCR1|STAT1|TNFSF10|TRIM22
cellular response to interferon-gamma [GoID:GO:0071346; evidenceTypes:IBA|IDA|IEA|IEP|IMP|ISS|NAS|TAS]	GeneOntology_BP	16	83	248	2.34175	1.50148	19.2771	1	9.09651	9.51905e-10	6.17268e-08	IRF1|IRF7|IRF9|LGALS9|NMI|OAS1|OAS2|OAS3|OASL|PML|SP100|STAT1|TRIM21|TRIM22|TRIM25|TRIM5
GSE360_HIGH_DOSE_B_MALAYI_VS_M_TUBERCULOSIS_DC_DN	MSigDB_C7	19	121	248	3.41388	1.80894	15.7025	1	8.61616	9.66954e-10	6.25542e-08	BAZ1A|BST2|DNAJA1|GMPR|IFI44|IFI44L|IFI6|IFIT1|IFIT2|MICB|MX2|OAS2|PLSCR1|TRIM21|TRIM22|TYMP|UBE2L6|VRK2|WARS
GSE19888_ADENOSINE_A3R_INH_VS_INH_PRETREAT_AND_ACT_WITH_TCELL_MEMBRANES_MAST_CELL_UP	MSigDB_C7	18	108	248	3.0471	1.71029	16.6667	1	8.74292	1.00159e-09	6.46416e-08	ATP8A1|CASP1|DDX58|DTX3L|IFI44L|IRF1|ISG15|L3HYPDH|OAS1|OAS2|PARP12|PARP14|RSAD2|RTP4|SAMD9L|STAT2|USP18|WDFY1
GOZGIT_ESR1_TARGETS_DN	MSigDB_C2	31	316	248	8.91559	2.89025	9.81013	1	7.64102	1.02132e-09	6.57596e-08	CPEB2|FAM46A|HDAC9|HERC6|HSH2D|IFI27|IFI44L|IFI6|IFIT1|IFIT2|IFIT3|IRF7|IRF9|ISG20|MICB|MX1|OAS2|PARP10|PPM1K|PSMB8|RBBP6|SAMD9|SAMD9L|SHROOM3|SP100|SP110|STAT1|TNFSF10|TRANK1|USP18|XAF1
GSE7768_OVA_ALONE_VS_OVA_WITH_MPL_IMMUNIZED_MOUSE_WHOLE_SPLEEN_6H_DN	MSigDB_C7	17	97	248	2.73675	1.62188	17.5258	1	8.79429	1.32613e-09	8.51844e-08	AZI2|BBX|CASP1|CD38|CTRL|EHD4|IFIH1|ISG15|MYD88|NUB1|PSMB9|RBM43|SAMD9L|SP110|TDRD7|TLK2|XAF1
GSE41867_MEMORY_VS_EXHAUSTED_CD8_TCELL_DAY30_LCMV_UP	MSigDB_C7	19	124	248	3.49852	1.83091	15.3226	1	8.46654	1.48316e-09	9.50475e-08	ADAR|AKAP2|ATP8A1|CASP1|HELZ2|HSH2D|IFIT2|IRF1|LGALS9B|MYCBP2|NT5C3A|OAS3|PARP14|STAT2|TDRD7|TLR7|TRIM21|TRIM5|ZFYVE26
GSE7509_UNSTIM_VS_FCGRIIB_STIM_DC_DN	MSigDB_C7	18	111	248	3.13174	1.73358	16.2162	1	8.57663	1.58731e-09	1.01484e-07	CASP1|EPSTI1|IDO1|IFIT2|IFITM1|IRF1|ISG15|LAP3|OAS3|PSMB8|PSMB9|SP110|TNFSF10|TRAFD1|TRIM21|UNC93B1|USP18|XAF1
GSE3337_CTRL_VS_4H_IFNG_IN_CD8POS_DC_DN	MSigDB_C7	19	125	248	3.52673	1.83817	15.2	1	8.41774	1.70547e-09	1.08783e-07	ADAR|IFI35|IFIT2|IFIT3|IRF1|MED28|NBN|PML|PSMB8|PSMB9|ST3GAL6|STAT1|TAP1|TLR7|TRIM21|UBA7|USP18|WARS|ZNFX1
GSE17721_PAM3CSK4_VS_CPG_4H_BMDC_DN	MSigDB_C7	18	112	248	3.15995	1.74127	16.0714	1	8.52255	1.84417e-09	1.17356e-07	CHMP5|DNAJA1|EHD4|EPSTI1|HELZ2|IDO1|IRF1|IRF9|ISG15|ITPR1|MOV10|MYD88|NUB1|PSMB9|TAP2|VRK2|WARS|ZFYVE26
Human Bone_Heller08_284genes (18172295-SuppTable1)	GeneSigDB	20	140	248	3.94994	1.94365	14.2857	1	8.25767	1.92433e-09	1.22173e-07	APOBEC3F|APOBEC3G|DDX58|HERC6|IFI27|IFI44|IFI44L|IFIH1|IFIT1|IFIT3|IFIT5|IFITM1|ISG20|LAMP3|MAP3K8|MX1|PML|STAT1|TRIM22|USP18
response to interferon-beta [GoID:GO:0035456; evidenceTypes:IBA|IDA|IEA|IMP|ISS]	GeneOntology_BP	8	15	248	0.423208	0.640791	53.3333	1	11.8241	1.94709e-09	1.23331e-07	BST2|IFITM1|IFITM2|IFITM3|IRF1|PLSCR1|STAT1|XAF1
GSE2706_UNSTIM_VS_2H_LPS_DC_DN	MSigDB_C7	19	126	248	3.55495	1.8454	15.0794	1	8.36947	1.95831e-09	1.23754e-07	BTG3|HERC6|IFI44|IFIH1|IFIT1|IFIT3|IRF1|IRF7|ISG15|ISG20|LAMP3|MAP3K8|NABP1|OASL|PAPD7|PARP14|PML|TAP1|ZNFX1
GSE32034_LY6C_HIGH_VS_LOW_MONOCYTE_DN	MSigDB_C7	19	127	248	3.58316	1.85261	14.9606	1	8.3217	2.24549e-09	1.41575e-07	BST2|CMPK2|DDX60|EPSTI1|IFI35|IFIT2|IFIT3|IRF1|IRF9|OAS1|PARP12|PARP14|PARP9|PSMB8|PSMB9|PSME1|RTP4|STAT1|USP18
GSE24026_PD1_LIGATION_VS_CTRL_IN_ACT_TCELL_LINE_UP	MSigDB_C7	19	128	248	3.61138	1.85978	14.8438	1	8.27444	2.57125e-09	1.6174e-07	BST2|C19ORF66|IFI35|IFI6|IFIH1|IFIT3|IRF1|IRF9|ISG20|NMI|NOSIP|PSMB8|PSMB9|PSME1|STAT1|TAP1|TNFSF10|TRIM21|UBE2L6
MODULE_75	MSigDB_C4	23	189	248	5.33242	2.25192	12.1693	1	7.84557	2.83124e-09	1.77685e-07	BST2|IFI27|IFI44|IFIT1|IFIT5|IFITM1|IFITM2|IFITM3|IRF1|IRF7|ISG15|ISG20|KIR2DL4|LAMP3|LY6E|MAP3K8|MX1|MX2|OAS1|OASL|PSMB9|STAT1|TNFSF10
V$IRF1_01	MSigDB_C3	18	115	248	3.2446	1.76413	15.6522	1	8.36412	2.86323e-09	1.7928e-07	BBX|BST2|DDX58|DTX3L|DYNLT1|IRF9|ISG15|KARS|L3HYPDH|NT5C3A|PSMB8|PSMB9|TAP1|TLK2|TNFSF13B|TRIM21|USP18|XAF1
cellular response to stimulus [GoID:GO:0051716; evidenceTypes:IBA|IC|IDA|IEA|IEP|IGI|IMP|IPI|ISS|NAS|TAS]	GeneOntology_BP	119	2674	248	75.4439	7.14268	4.45026	1	6.098	3.09898e-09	1.93597e-07	ABI2|ADAR|ANKRD10|ARHGAP23|ARHGAP27|ARHGEF3|ATP7A|AZI2|BST2|CAPN2|CASP1|CASP3|CD38|CDKN1C|CLCN6|CMPK2|CPEB2|DDX58|DDX60|DHX58|DNAJA1|DTX3L|DYNLT1|EHD4|EIF2AK2|FANCL|FBXO6|GNG5|GPR180|HDAC9|HELB|HSH2D|HSPA1B|IFI16|IFI27|IFI35|IFI6|IFIH1|IFIT1|IFIT2|IFIT3|IFITM1|IFITM2|IFITM3|INPP1|IRF1|IRF7|IRF9|ISG15|ISG20|ITPR1|KAT2A|KIR2DL4|LGALS9|LNPEP|LY6E|MAP3K8|MICA|MICB|MOV10|MRPL44|MX1|MX2|MYD88|NABP1|NBN…
Human Viral_Schlecht07_85genes (17893858-Table3b)	GeneSigDB	9	22	248	0.620705	0.775726	40.9091	1	10.8019	3.53998e-09	2.20643e-07	BST2|IFI44L|IFI6|IFIT1|IFITM1|IFITM3|MX2|OAS2|ST3GAL6
GRANDVAUX_IRF3_TARGETS_UP	MSigDB_C2	7	11	248	0.310353	0.548865	63.6364	1	12.1881	3.92186e-09	2.42782e-07	IFI44|IFIT1|IFIT2|IFIT3|ISG15|OAS2|RSAD2
TSAI_DNAJB4_TARGETS_UP	MSigDB_C2	7	11	248	0.310353	0.548865	63.6364	1	12.1881	3.92186e-09	2.42782e-07	IFIT1|IFIT3|IFITM1|IRF9|ISG15|OAS3|STAT1
Human Breast_HaibeKains10_22genes_GENIUS_HER2pos (20156340-GENIUS-HER2pos_signature)	GeneSigDB	7	11	248	0.310353	0.548865	63.6364	1	12.1881	3.92186e-09	2.42782e-07	BST2|IFI27|IFI44L|ISG20|LAMP3|SP110|WARS
response to chemical [GoID:GO:0042221; evidenceTypes:IBA|IC|IDA|IEA|IEP|IGI|IMP|IPI|ISS|NAS|TAS]	GeneOntology_BP	82	1575	248	44.4369	5.95395	5.20635	1	6.30894	4.16023e-09	2.56955e-07	ACSBG1|ADAR|ATP7A|BST2|C19ORF66|CAPN2|CASP1|CASP3|CD38|CDKN1C|CMPK2|CPEB2|DDX58|DHX36|DNAJA1|EHD4|EIF2AK2|FBXO6|GNG5|GPR180|HDAC9|HSPA1B|IDO1|IFI27|IFI35|IFI6|IFIT1|IFIT2|IFIT3|IFITM1|IFITM2|IFITM3|IRF1|IRF7|IRF9|ISG15|ISG20|KAT2A|LAMP3|LGALS9|MICB|MRPL44|MX1|MX2|MYD88|NMI|NUB1|OAS1|OAS2|OAS3|OASL|PAPD7|PARP9|PLSCR1|PML|PPP2R2A|PSMB8|PSMB9|PSME1|RBCK1|RSAD2|RTP4|SP100|SPTBN5|ST3GAL6|STAP1|STAT1|S…
ZHU_CMV_24_HR_UP	MSigDB_C2	14	68	248	1.91854	1.36022	20.5882	1	8.88198	4.45235e-09	2.74378e-07	GMPR|IFI27|IFI6|IFIT1|IFITM1|IRF1|ISG15|MX1|OAS1|REC8|TAP1|TRIM21|TRIM22|TRIM5
Human Breast_Farmer05_3198genes_basal_apocrine_luminal (15897907-SuppTable2)	GeneSigDB	84	1635	248	46.1297	6.04103	5.13761	1	6.26885	4.64354e-09	2.85515e-07	AKAP2|APOBEC3G|ARHGEF3|ATP7A|ATP8A1|BAZ1A|BBX|BST2|BTG3|CAPN2|CASP1|CD38|CDKN1C|DDX58|DDX60|FAM46A|FANCL|GMPR|HDAC9|HERC5|HERC6|HSPA1B|IDO1|IFI16|IFI27|IFI35|IFI44|IFI44L|IFI6|IFIH1|IFIT1|IFIT3|IFIT5|IFITM1|IRF1|IRF7|IRF9|ISG15|ISG20|ITPR1|KCTD14|LAMP3|LAP3|LY6E|MGP|MICA|MICB|MX1|MX2|MYCBP2|NBN|NMI|OAS1|OAS2|OAS3|OASL|PARP12|PLSCR1|PSMB8|PSMB9|RABGAP1L|RBCK1|RIN2|RSAD2|RTP4|SMCHD1|SP110|SPAG6|ST3…
GSE2585_THYMIC_DC_VS_MTEC_DN	MSigDB_C7	16	93	248	2.62389	1.58845	17.2043	1	8.42086	5.44817e-09	3.34202e-07	IFI27|IFI44L|IFI6|IFIT3|IFITM1|IFITM3|ISG15|ISG20|LAP3|MRPL44|NDUFA9|OAS2|PLSCR1|RSAD2|TMEM110|TNFSF10
GSE36009_UNSTIM_VS_LPS_STIM_DC_UP	MSigDB_C7	17	106	248	2.99067	1.69457	16.0377	1	8.26718	5.45986e-09	3.34202e-07	ADAR|ATP7A|DOPEY1|IFITM3|IRF9|MTG1|NABP1|NMI|PARP14|PSMB9|PSME1|RBCK1|RBM43|STAT1|STAT2|TAP1|TNFSF10
GSE42021_CD24HI_VS_CD24INT_TCONV_THYMUS_DN	MSigDB_C7	16	94	248	2.6521	1.59687	17.0213	1	8.35876	6.40225e-09	3.9101e-07	DYNLT1|IDO1|IFI35|IRF1|ISG20|KCTD14|LAP3|OAS2|PLSCR1|PSMB8|PSMB9|TAP1|TRAFD1|TRIM22|UBE2L6|WARS
MODULE_46	MSigDB_C4	22	181	248	5.10671	2.20477	12.1547	1	7.66217	6.51557e-09	3.97043e-07	BST2|IFI27|IFI44|IFIT1|IFIT5|IFITM1|IFITM2|IFITM3|IRF1|IRF7|ISG15|ISG20|KIR2DL4|LAMP3|LY6E|MX1|MX2|OAS1|OASL|PSMB9|STAT1|TNFSF10
regulation of cytokine production [GoID:GO:0001817; evidenceTypes:IBA|IC|IDA|IEA|IEP|IGI|IMP|ISS|NAS|TAS]	GeneOntology_BP	28	285	248	8.04096	2.74983	9.82456	1	7.25827	6.8175e-09	4.13595e-07	BST2|CASP1|DDX58|DDX60|DHX36|DHX58|EIF2AK2|HERC5|HSPA1B|IDO1|IFI16|IFIH1|IRF1|IRF7|ISG15|LGALS9|MYD88|NMI|PML|RIPK3|RSAD2|TIA1|TLR7|TRIM21|TRIM25|TRIM56|UBA7|UBE2L6
GSE2405_0H_VS_12H_A_PHAGOCYTOPHILUM_STIM_NEUTROPHIL_UP	MSigDB_C7	18	122	248	3.44209	1.81629	14.7541	1	8.01517	7.567e-09	4.58047e-07	CMPK2|CMTR1|DDX58|DDX60|IFI35|IFIT3|INPP1|IRF7|IRF9|MYD88|OASL|PARP14|PML|RSAD2|SLFN5|STAT1|TAP1|XAF1
GSE19888_ADENOSINE_A3R_INH_VS_ACT_IN_MAST_CELL_DN	MSigDB_C7	15	83	248	2.34175	1.50148	18.0723	1	8.4305	8.22749e-09	4.96926e-07	BST2|IFIT2|IFIT3|IFITM3|IRF1|ITPR1|LGALS9B|LY6E|PARP14|SHISA5|TDRD7|TNFSF13B|UBA7|UBE2L6|ZNFX1
XU_HGF_TARGETS_INDUCED_BY_AKT1_6HR	MSigDB_C2	7	12	248	0.338567	0.573239	58.3333	1	11.6207	9.18674e-09	5.53638e-07	IFI6|IFIT1|IRF7|ISG15|MX1|OAS3|PLSCR1
GSE1925_CTRL_VS_IFNG_PRIMED_MACROPHAGE_24H_IFNG_STIM_DN	MSigDB_C7	19	138	248	3.89352	1.92994	13.7681	1	7.82742	9.2844e-09	5.58291e-07	ADAR|ANKIB1|ARHGEF3|IFI27|IFIH1|IFIT3|IFITM3|IRF1|IRF9|ISG15|ISG20|LY6E|MX2|RSAD2|SHISA5|TNFSF10|TRIM21|USP18|WARS
MISSIAGLIA_REGULATED_BY_METHYLATION_UP	MSigDB_C2	15	84	248	2.36997	1.51041	17.8571	1	8.36197	9.76681e-09	5.86009e-07	BST2|IFI44L|IFIT1|ISG15|ISG20|LGALS9|LY6E|MX2|OAS1|OAS2|SP110|STAT1|TAP1|TRIM21|UBE2L6
GSE13547_2H_VS_12_H_ANTI_IGM_STIM_BCELL_UP	MSigDB_C7	18	124	248	3.49852	1.83091	14.5161	1	7.92036	9.85929e-09	5.88969e-07	CASP1|CD38|EHD4|EIF2AK2|HELZ2|HERC5|IFI44|IFIH1|IFIT1|IFITM3|ISG20|MX2|PHACTR4|PLSCR1|RSAD2|RTP4|TLR7|XAF1
GSE35825_UNTREATED_VS_IFNG_STIM_MACROPHAGE_UP	MSigDB_C7	18	124	248	3.49852	1.83091	14.5161	1	7.92036	9.85929e-09	5.88969e-07	ADAR|CMTR1|HSH2D|HSPA1B|IFIT3|IRF7|IRF9|MAP3K8|NFKBIE|PARP9|PML|RTP4|SLFN5|STAP1|STAT1|TRIM21|TRIM5|ZNFX1
GSE13484_12H_UNSTIM_VS_YF17D_VACCINE_STIM_PBMC_DN	MSigDB_C7	17	111	248	3.13174	1.73358	15.3153	1	7.99979	1.12377e-08	6.68383e-07	BTG3|C19ORF66|CHMP5|DHX58|IFI35|IFI44L|IFIT5|IRF1|KBTBD2|LAMP3|LY6E|MRPL17|NFKBIE|TAP2|TMEM187|TRAFD1|TRANK1
GSE42724_NAIVE_VS_B1_BCELL_UP	MSigDB_C7	16	99	248	2.79317	1.63832	16.1616	1	8.06119	1.3903e-08	8.25113e-07	ANKIB1|BAZ1A|CASP1|HSPA1B|IFIT1|IRF1|NFKBIE|PARP9|PML|PPM1K|PPP2R2A|SH3GLB1|STAT2|TAP2|VRK2|WARS
cellular response to organic substance [GoID:GO:0071310; evidenceTypes:IBA|IC|IDA|IEA|IEP|IGI|IMP|IPI|ISS|NAS|TAS]	GeneOntology_BP	58	969	248	27.3392	4.86228	5.98555	1	6.30584	1.41037e-08	8.35208e-07	ADAR|BST2|CAPN2|CASP1|CASP3|CDKN1C|CMPK2|CPEB2|DNAJA1|EHD4|EIF2AK2|GNG5|HDAC9|HSPA1B|IFI27|IFI35|IFI6|IFIT1|IFIT2|IFIT3|IFITM1|IFITM2|IFITM3|IRF1|IRF7|IRF9|ISG15|ISG20|KAT2A|LGALS9|MRPL44|MX1|MX2|NMI|OAS1|OAS2|OAS3|OASL|PML|PSMB8|PSMB9|PSME1|RBCK1|RSAD2|SP100|ST3GAL6|STAP1|STAT1|STAT2|TIA1|TNFSF13B|TRIM21|TRIM22|TRIM25|TRIM5|USP18|VRK2|XAF1
GSE43955_TH0_VS_TGFB_IL6_TH17_ACT_CD4_TCELL_42H_UP	MSigDB_C7	18	127	248	3.58316	1.85261	14.1732	1	7.78192	1.45155e-08	8.57732e-07	ADAR|CAPN2|CMTR1|HSPA1B|IFIT3|IRF1|IRF7|IRF9|ISG15|LAP3|MX1|MX2|NDUFA9|PSMB8|RSAD2|TAP1|TRAFD1|TRIM25
GSE22589_HEALTHY_VS_SIV_INFECTED_DC_DN	MSigDB_C7	15	87	248	2.45461	1.53688	17.2414	1	8.16287	1.60941e-08	9.48963e-07	CASP3|HERC6|IRF9|LY6E|MX2|PML|PPM1K|PSME1|SAMD9L|TAP1|TAP2|TLK2|TRAFD1|WARS|ZFYVE26
GSE17721_0.5H_VS_8H_CPG_BMDC_DN	MSigDB_C7	17	114	248	3.21638	1.75654	14.9123	1	7.84701	1.69921e-08	9.99748e-07	AKAP2|CASP1|DNAJA1|IFITM2|KCTD14|LAP3|OAS1|PARP14|PSMB9|RBM7|RTP4|TAP1|TLK2|TOR1AIP1|USP18|WARS|WDFY1
cytokine production [GoID:GO:0001816; evidenceTypes:IBA|IC|IDA|IEA|IEP|IGI|IMP|ISS|NAS|TAS]	GeneOntology_BP	29	317	248	8.9438	2.89464	9.14826	1	6.92873	1.8189e-08	1.06787e-06	AZI2|BST2|CASP1|DDX58|DDX60|DHX36|DHX58|EIF2AK2|HERC5|HSPA1B|IDO1|IFI16|IFIH1|IRF1|IRF7|ISG15|LGALS9|MYD88|NMI|PML|RIPK3|RSAD2|TIA1|TLR7|TRIM21|TRIM25|TRIM56|UBA7|UBE2L6
GSE46606_IRF4HIGH_VS_WT_CD40L_IL2_IL5_DAY3_STIMULATED_BCELL_DN	MSigDB_C7	15	88	248	2.48282	1.5456	17.0455	1	8.09857	1.89184e-08	1.10831e-06	BST2|CD38|IFI35|MYD88|OAS1|OASL|PSMB8|PSME1|RIPK3|STAT1|TAP1|TAP2|UBE2L6|USP18|XAF1
GSE30083_SP1_VS_SP2_THYMOCYTE_DN	MSigDB_C7	14	76	248	2.14425	1.43735	18.4211	1	8.24833	2.03009e-08	1.18676e-06	CMPK2|DHX58|DTX3L|HERC6|IFI44|IFIH1|IRF9|KCTD14|OAS2|PARP14|REC8|SAMD9L|SLFN5|TAP1
REACTOME_ANTIVIRAL_MECHANISM_BY_IFN_STIMULATED_GENES	MSigDB_C2	12	54	248	1.52355	1.21311	22.2222	1	8.63603	2.33793e-08	1.36088e-06	DDX58|EIF2AK2|HERC5|IFIT1|ISG15|MX1|MX2|STAT1|TRIM25|UBA7|UBE2L6|USP18
V$IRF2_01	MSigDB_C3	13	65	248	1.8339	1.33011	20	1	8.39489	2.33473e-08	1.36088e-06	BBX|BST2|DDX58|DTX3L|KARS|NT5C3A|PSMB8|PSMB9|PSME1|TAP1|TNFSF13B|USP18|XAF1
GSE18893_TCONV_VS_TREG_2H_CULTURE_DN	MSigDB_C7	18	131	248	3.69602	1.88112	13.7405	1	7.60397	2.38787e-08	1.387e-06	DDX58|DTX3L|IFITM3|IRF1|ISG20|NABP1|NRBP1|OAS1|PARP12|PSMB8|PSME1|RBM43|SH3GLB1|STAU1|TAP1|TRAFD1|UBA7|UBE2L6
GSE45365_HEALTHY_VS_MCMV_INFECTION_CD8A_DC_IFNAR_KO_DN	MSigDB_C7	17	117	248	3.30102	1.7792	14.5299	1	7.69952	2.53432e-08	1.46894e-06	ADAR|CASP3|DYNLT1|FAM46A|IFI44|IFIT5|IFITM2|IRF7|IRF9|PHF11|RBBP6|SMCHD1|SP100|STAT1|TAP1|TDRD7|TRIM21
BAELDE_DIABETIC_NEPHROPATHY_DN	MSigDB_C2	26	266	248	7.50489	2.65956	9.77444	1	6.9542	2.72547e-08	1.57638e-06	ATP7A|BST2|CAPN2|CASP1|CDKN1C|DNAJA1|IFI35|IFI44|IFIT1|IFITM1|ISG15|NBN|NMI|OAS1|OAS2|PLSCR1|PSMB9|RABGAP1L|SP100|ST3GAL6|STAT1|TAP1|TRIM22|TRIM23|UBE2L6|WARS
GSE1925_3H_VS_24H_IFNG_STIM_MACROPHAGE_DN	MSigDB_C7	16	104	248	2.93424	1.6787	15.3846	1	7.78325	2.87704e-08	1.66053e-06	IFI27|IFI44L|IFI6|IFIT1|IFIT3|IFITM3|ISG15|ISG20|MRPL44|MX1|MX2|OAS2|OAS3|PLSCR1|RSAD2|USP18
GSE43955_TH0_VS_TGFB_IL6_TH17_ACT_CD4_TCELL_4H_DN	MSigDB_C7	17	118	248	3.32924	1.78668	14.4068	1	7.65147	2.88713e-08	1.66284e-06	AZI2|CMPK2|HSPA1B|IFIT2|IRF7|IRF9|ISG20|MX1|MX2|PSMB9|RSAD2|STAU1|TAP1|TLR7|TRIM21|TRIM25|USP18
MEL18_DN.V1_DN	MSigDB_C6	12	55	248	1.55176	1.22422	21.8182	1	8.5346	2.91634e-08	1.67613e-06	BST2|DDX60|FAM46A|IFI27|IFI6|IFIT1|IFIT2|IFITM1|IRF9|LY6E|OAS1|UBE2L6
SATO_SILENCED_BY_METHYLATION_IN_PANCREATIC_CANCER_1	MSigDB_C2	19	148	248	4.17565	1.99749	12.8378	1	7.42148	2.98766e-08	1.71351e-06	BST2|CDKN1C|DHX58|IFI6|IFIH1|IFIT5|IRF7|ISG20|KCTD14|KIR2DL3|MX1|OAS1|OAS2|PML|PSMB8|SAMD9|TAP2|TRAFD1|TRIM25
regulation of biological process [GoID:GO:0050789; evidenceTypes:IBA|IC|IDA|IEA|IEP|IGI|IMP|IPI|ISS|NAS|TAS]	GeneOntology_BP	160	4175	248	117.793	7.75285	3.83234	1	5.44407	3.33359e-08	1.9079e-06	ABI2|ADAR|ANKFY1|ANKIB1|ANKRD10|APOBEC3C|APOBEC3F|APOBEC3G|ARHGAP23|ARHGAP27|ARHGEF3|ATP7A|ATP8A1|AZI2|BAZ1A|BBX|BEND3|BST2|BTG3|C19ORF66|CAPN2|CASP1|CASP3|CD38|CDKN1C|CHMP5|CLCN6|CPEB2|DDX58|DDX60|DHX36|DHX58|DNAJA1|DNAJC13|DRAP1|DYNLT1|EHD4|EIF2AK2|FAM46A|FANCL|FBXO6|GNG5|GPR180|HDAC9|HELB|HELZ2|HERC5|HSH2D|HSPA1B|IDO1|IFI16|IFI27|IFI35|IFI6|IFIH1|IFIT1|IFIT2|IFIT3|IFITM1|IFITM2|IFITM3|INPP1|IR…
ZHANG_ANTIVIRAL_RESPONSE_TO_RIBAVIRIN_UP	MSigDB_C2	8	20	248	0.564278	0.739711	40	1	10.0522	3.37139e-08	1.9255e-06	IFI27|IFI6|IFIT1|IFITM1|IFITM3|IRF7|MX1|STAT1
CASTELLANO_NRAS_TARGETS_UP	MSigDB_C2	10	36	248	1.0157	0.99152	27.7778	1	9.06114	3.55497e-08	2.02189e-06	IFI16|IFI35|IFIH1|IFIT1|ISG15|MGP|PSMB8|STAT1|TAP1|USP18
WUNDER_INFLAMMATORY_RESPONSE_AND_CHOLESTEROL_UP	MSigDB_C2	10	36	248	1.0157	0.99152	27.7778	1	9.06114	3.55497e-08	2.02189e-06	BST2|CASP1|CMPK2|IFI44|PSMB8|PSMB9|SP110|STAT1|TAP2|UBA7
Li(PMID: 24336226)-2013-MolSigVaccines_RIG-1 like receptor signaling (M68)	PAPER	6	9	248	0.253925	0.496524	66.6667	1	11.5726	3.71715e-08	2.10536e-06	DDX58|DHX58|IFIH1|IRF7|ISG15|TRIM25
Human StemCell_Tsai07_13genes (17440099-Table2)	GeneSigDB	6	9	248	0.253925	0.496524	66.6667	1	11.5726	3.71715e-08	2.10536e-06	BST2|IFI6|IFIT2|IFITM1|ISG15|OAS3
GSE21927_BALBC_VS_C57BL6_MONOCYTE_TUMOR_UP	MSigDB_C7	18	135	248	3.80887	1.90918	13.3333	1	7.43309	3.85304e-08	2.17781e-06	DNPEP|DRAP1|EHD4|GNG5|IFI27|IFITM1|ISG15|LY6E|MX1|OAS3|PML|PSMB8|RBM7|SP110|TRAFD1|TRIM21|UBE2L6|USP18
GSE1112_HY_CD8AB_VS_HY_CD8AA_THYMOCYTE_RTOC_CULTURE_UP	MSigDB_C7	15	94	248	2.6521	1.59687	15.9574	1	7.73254	4.76407e-08	2.68163e-06	CASP1|FBXO6|IRF1|NT5C3A|PARP14|PSMB8|PSMB9|RSAD2|RTP4|SAMD9L|STAT1|STAT2|TAP2|UBE2L6|WARS
GSE36009_WT_VS_NLRP10_KO_DC_UP	MSigDB_C7	16	109	248	3.07531	1.71809	14.6789	1	7.52272	5.70133e-08	3.2026e-06	ADAR|BST2|CASP1|CHMP5|DDX60|INPP1|ISG20|NABP1|NMI|OAS3|PARP12|RIN2|SLFN5|TDRD7|TRIM5|TRIM56
RIGGINS_TAMOXIFEN_RESISTANCE_DN	MSigDB_C2	17	125	248	3.52673	1.83817	13.6	1	7.32971	6.92018e-08	3.87928e-06	DDX60|EIF2AK2|IFI27|IFI6|IFIH1|IFIT5|IFITM2|IFITM3|IRF9|ISG15|LAP3|NMI|OAS1|RABGAP1L|STAT1|TNFSF10|UBE2L6
Li(PMID: 24336226)-2013-MolSigVaccines_viral sensing & immunity; IRF2 targets network (I) (M111.0)	PAPER	7	15	248	0.423208	0.640791	46.6667	1	10.2636	6.9403e-08	3.88259e-06	BST2|IFI35|PSMB8|TAP1|TLR7|TNFSF13B|USP18
GSE36891_UNSTIM_VS_POLYIC_TLR3_STIM_PERITONEAL_MACROPHAGE_DN	MSigDB_C7	17	126	248	3.55495	1.8454	13.4921	1	7.28569	7.80021e-08	4.35472e-06	ADAR|ARHGEF3|AZI2|BST2|CASP1|CHMP5|CMTR1|DOPEY1|IRF9|ISG20|MYD88|OAS3|PARP12|PML|PSME1|RIN2|TDRD7
GSE11961_GERMINAL_CENTER_BCELL_DAY7_VS_PLASMA_CELL_DAY7_UP	MSigDB_C7	15	98	248	2.76496	1.63012	15.3061	1	7.5056	8.46713e-08	4.7174e-06	BST2|CTRL|DTX3L|EHD4|IFI35|IFI44|MYCBP2|NMI|OASL|PARP9|PPM1K|STAT1|TNFSF10|TOR1AIP1|WBP4
regulation by virus of viral protein levels in host cell [GoID:GO:0046719; evidenceTypes:IDA|IMP|TAS]	GeneOntology_BP	6	10	248	0.282139	0.523352	60	1	10.9255	9.0737e-08	5.01441e-06	DYNLT1|IFIT1|STAT1|STAU1|TAP1|TAP2
Mouse Lung_not_cancer_Thimmulappa06_14genes (16585964-SuppTable9)	GeneSigDB	6	10	248	0.282139	0.523352	60	1	10.9255	9.0737e-08	5.01441e-06	IFI44|IFIT2|IFIT3|IRF1|IRF7|MX1
ERB2_UP.V1_DN	MSigDB_C6	16	113	248	3.18817	1.74892	14.1593	1	7.32555	9.5784e-08	5.28263e-06	BST2|BTG3|DDX58|DDX60|HERC6|IFI27|IFI44|IFI44L|IFI6|IFIH1|IFIT1|IFIT5|IRF7|MGP|OAS1|OAS2
GSE13484_UNSTIM_VS_12H_YF17D_VACCINE_STIM_PBMC_DN	MSigDB_C7	17	128	248	3.61138	1.85978	13.2812	1	7.19904	9.87402e-08	5.43469e-06	ADAR|BTG3|C19ORF66|DHX58|IFITM2|IRF7|LAP3|LNPEP|MED28|NAPA|NBN|PSMB8|RBCK1|TMEM110|TRAFD1|UBE2L6|VRK2
ALTEMEIER_RESPONSE_TO_LPS_WITH_MECHANICAL_VENTILATION	MSigDB_C2	13	73	248	2.05961	1.40894	17.8082	1	7.76499	1.00326e-07	5.51085e-06	CMPK2|IFIH1|IFIT1|IFIT2|IRF7|ISG15|MAP3K8|MX2|OAS2|OAS3|STAT1|STAT2|USP18
PMBL_HL_high	SignatureDB	11	50	248	1.41069	1.16758	22	1	8.21296	1.0202e-07	5.59264e-06	IFI35|IFI6|IFIT2|IRF1|LY6E|OAS3|PARP10|PML|STAT1|TNFSF10|XAF1
REACTOME_RIG_I_MDA5_MEDIATED_INDUCTION_OF_IFN_ALPHA_BETA_PATHWAYS	MSigDB_C2	10	40	248	1.12856	1.04492	25	1	8.49011	1.07325e-07	5.87171e-06	DDX58|DHX58|HERC5|IFIH1|IRF1|IRF7|ISG15|TRIM25|UBA7|UBE2L6
negative regulation of type I interferon production [GoID:GO:0032480; evidenceTypes:IDA|IEA|IMP|ISS|NAS|TAS]	GeneOntology_BP	9	31	248	0.87463	0.920354	29.0323	1	8.82852	1.14841e-07	6.27032e-06	DDX58|DHX58|HERC5|IFIH1|ISG15|NMI|TRIM25|UBA7|UBE2L6
Mouse Immune_Carmody02_151genes (12446012-Table2)	GeneSigDB	13	74	248	2.08783	1.41847	17.5676	1	7.69289	1.18688e-07	6.45453e-06	IFIT1|IFIT2|IFIT3|IRF1|IRF7|ISG15|MYD88|NMI|PSMB8|PSMB9|STAT1|TAP1|TAP2
Human Lymphoma_Baumforth05_26genes (15933052-Table1)	GeneSigDB	7	16	248	0.451422	0.661768	43.75	1	9.89558	1.20428e-07	6.53614e-06	DDX60|IFI27|IFI44|IFI44L|IFIT1|OAS2|PARP12
GSE37416_12H_VS_48H_F_TULARENSIS_LVS_NEUTROPHIL_UP	MSigDB_C7	16	115	248	3.2446	1.76413	13.913	1	7.23042	1.23065e-07	6.66602e-06	DYNLT1|HERC5|INPP1|IRF9|ISG20|LGALS9|MX1|MX2|NFKBIE|OASL|SAMD9|SP100|SP110|TIA1|TNFSF13B|TOR1AIP1
Polymorphism	UniProt-Keyword	162	4317	248	121.799	7.76135	3.75261	1	5.1796	1.31363e-07	7.10141e-06	ACSBG1|ADAR|AKAP2|ANKIB1|ANKRD10|APOBEC3F|APOBEC3G|ARHGAP27|ARHGEF3|ATP7A|ATP8A1|BAZ1A|BBX|BST2|C17ORF80|C4ORF33|CAPN2|CASP1|CASP3|CD38|CHMP5|CLCN6|CMPK2|CTRL|DDX58|DDX60|DDX60L|DHX36|DHX58|DNAJC13|DOPEY1|DTX3L|EHD4|EIF2AK2|ERICH3|EXOC6|FAM46A|FANCL|FBXO6|GMPR|GPR180|HDAC9|HELB|HELZ2|HERC5|HERC6|HSPA1B|IDO1|IFI16|IFI27|IFI35|IFI44|IFI44L|IFIH1|IFIT1|IFIT2|IFITM1|IFITM2|IFITM3|INPP1|IRF7|ISG15|ITP…
REACTOME_INNATE_IMMUNE_SYSTEM	MSigDB_C2	17	133	248	3.75245	1.89521	12.782	1	6.99003	1.74418e-07	9.37324e-06	CASP1|DDX58|DHX58|HERC5|IFIH1|IRF1|IRF7|ISG15|MYD88|RIPK3|TLR7|TRIM25|UBA7|UBE2L6|UNC93B1|UNC93B2|UNC93B6
GSE35685_CD34POS_CD10NEG_CD62LPOS_VS_CD34POS_CD10POS_BONE_MARROW_DN	MSigDB_C7	17	133	248	3.75245	1.89521	12.782	1	6.99003	1.74418e-07	9.37324e-06	CASP1|IFIT2|IFITM3|IRF1|ISG15|LGALS9B|LY6E|MAP3K8|MX2|MYD88|NABP1|PLSCR1|PML|PSMB9|STAT1|TAP1|TLK2
GSE360_DC_VS_MAC_M_TUBERCULOSIS_UP	MSigDB_C7	16	118	248	3.32924	1.78668	13.5593	1	7.09178	1.77374e-07	9.51337e-06	DYNLT1|IFI35|IFIT1|IFIT3|IFITM1|IRF1|IRF9|ISG20|MX1|OAS2|OASL|SP110|STAT2|TRAFD1|TXNRD1|UBA7
interaction with host [GoID:GO:0051701; evidenceTypes:IDA|IEA|IMP|ISS|NAS|TAS]	GeneOntology_BP	14	90	248	2.53925	1.56289	15.5556	1	7.33306	1.87713e-07	1.00482e-05	DYNLT1|EIF2AK2|HSPA1B|IFIT1|IFITM1|IFITM2|IFITM3|LGALS9|PML|TAP1|TAP2|TRIM21|TRIM25|TRIM5
Human Stomach_Mahadevan07_20genes_DownRegulated24HrTreatment (17325667-Table3b)	GeneSigDB	6	11	248	0.310353	0.548865	54.5455	1	10.3662	1.94915e-07	1.04133e-05	IFI44L|MX2|OAS1|OAS2|RSAD2|XAF1
MODULE_84	MSigDB_C4	26	294	248	8.29488	2.79144	8.84354	1	6.34265	2.06069e-07	1.09877e-05	ANKFY1|CASP1|IFI16|IFI27|IFI35|IFI44|IFI44L|IFIT1|IRF1|ISG15|ISG20|ITPR1|LAMP3|LAP3|LGALS9|MX1|MX2|PARP12|PARP14|PLSCR1|STAT1|TAP1|TNFSF10|TRIM22|TYMP|UBE2L6
GSE13484_UNSTIM_VS_3H_YF17D_VACCINE_STIM_PBMC_DN	MSigDB_C7	15	105	248	2.96246	1.68666	14.2857	1	7.13693	2.16241e-07	1.149e-05	BST2|C19ORF66|CASP3|EIF2AK2|IDO1|IFITM2|IRF9|NBN|NFKBIE|OAS1|PHF11|STAP1|TRIM5|UBE2L6|VRK2
GSE28737_FOLLICULAR_VS_MARGINAL_ZONE_BCELL_BCL6_HET_DN	MSigDB_C7	14	91	248	2.56746	1.57146	15.3846	1	7.27512	2.16331e-07	1.149e-05	ANKIB1|BEND3|CMTR1|DTX3L|HERC6|IRF1|IRF7|OAS1|OAS2|PML|RSAD2|TAP1|UBA7|UBE2L6
GSE17721_LPS_VS_GARDIQUIMOD_12H_BMDC_UP	MSigDB_C7	16	120	248	3.38567	1.80155	13.3333	1	7.00192	2.24827e-07	1.1918e-05	ANKFY1|C19ORF66|EXOC6|HSPA1B|IFIT2|INPP1|KCTD14|NMI|NRBP1|NT5C3A|OAS1|PSME1|SP110|TRIM21|TRIM25|VRK2
LIU_VAV3_PROSTATE_CARCINOGENESIS_UP	MSigDB_C2	10	43	248	1.2132	1.08321	23.2558	1	8.11185	2.25316e-07	1.19208e-05	CASP1|HDAC9|IFIT3|IRF1|PSMB8|PSMB9|STAT1|TAP1|TNFSF10|TNFSF13B
GSE28737_BCL6_HET_VS_BCL6_KO_MARGINAL_ZONE_BCELL_UP	MSigDB_C7	13	78	248	2.20068	1.45597	16.6667	1	7.41725	2.26159e-07	1.19422e-05	CMPK2|HELZ2|HSH2D|IFIH1|IRF7|MYCBP2|OAS1|PAPD7|RERE|SDHA|STAT2|TDRD7|TLR7
Human Lypmhoma_Leval07_832genes (17284527-TableS2)	GeneSigDB	29	357	248	10.0724	3.06459	8.12325	1	6.17624	2.44209e-07	1.28705e-05	ADAR|ANKIB1|ARHGAP23|BAZ1A|BBX|CHMP5|CMPK2|DDX60|DDX60L|DHX36|EIF2AK2|HERC5|HERC6|IFI44|IFI44L|IFIT2|IFIT3|ISG15|LAMP3|MOV10|PIGY|RBBP6|RSAD2|SAMD9|SAMD9L|SP100|SP110|TRIM25|TRMT1L
GSE1791_CTRL_VS_NEUROMEDINU_IN_T_CELL_LINE_12H_DN	MSigDB_C7	12	66	248	1.86212	1.34022	18.1818	1	7.56433	2.48401e-07	1.30662e-05	APOBEC3C|DNPEP|HSH2D|PSMB8|PSMB9|RBCK1|RTCB|STAT1|TRAFD1|TRIM56|WARS|ZNFX1
KIM_LRRC3B_TARGETS	MSigDB_C2	8	25	248	0.705347	0.826786	32	1	8.82291	2.56072e-07	1.3418e-05	IFI16|IFI27|IFI44|IFIT1|IFITM2|ISG15|OAS2|TAP1
Human StemCell_Kim08_30genes (18757430-SuppTable3)	GeneSigDB	8	25	248	0.705347	0.826786	32	1	8.82291	2.56072e-07	1.3418e-05	IFI16|IFI27|IFI44|IFIT1|IFITM2|ISG15|OAS2|TAP1
GSE24634_IL4_VS_CTRL_TREATED_NAIVE_CD4_TCELL_DAY10_DN	MSigDB_C7	17	137	248	3.8653	1.92305	12.4088	1	6.83014	2.69571e-07	1.40982e-05	CASP1|DHX58|DNAJA1|DNPEP|DYNLT1|IFIT3|IRF1|IRF7|LAP3|MYD88|RIN2|SH3GLB1|STAT1|TAP2|TXNRD1|UBE2L6|WARS
GSE21546_WT_VS_SAP1A_KO_AND_ELK1_KO_DP_THYMOCYTES_UP	MSigDB_C7	15	107	248	3.01889	1.70245	14.0187	1	7.03758	2.7856e-07	1.45405e-05	ATP7A|AZI2|CMPK2|DDX58|HELZ2|IFIH1|IFIT2|IFIT3|MAP3K8|NFKBIE|PARP9|RTP4|STAT2|TRIM21|XAF1
GSE32034_LY6C_HIGH_VS_LOW_ROSIGLIZATONE_TREATED_MONOCYTE_UP	MSigDB_C7	16	122	248	3.44209	1.81629	13.1148	1	6.91402	2.83531e-07	1.47718e-05	CMPK2|HSPA1B|IFIT2|IFIT3|IRF1|IRF7|ISG15|LGALS9B|LY6E|MX2|NMI|PSME1|TLR7|TRAFD1|UNC93B1|ZNFX1
GSE13547_CTRL_VS_ANTI_IGM_STIM_BCELL_2H_UP	MSigDB_C7	17	138	248	3.89352	1.92994	12.3188	1	6.79112	2.99786e-07	1.55889e-05	CD38|DDX60|DHX58|EHD4|EIF2AK2|HERC5|IFIH1|IFIT1|IFIT3|ISG20|MX1|RIPK3|RSAD2|STAT1|TRAFD1|TRIM25|USP18
DOUGLAS_BMI1_TARGETS_DN	MSigDB_C2	20	188	248	5.30421	2.24608	10.6383	1	6.54286	3.042e-07	1.57883e-05	BST2|CMTR1|DDX60L|DHX58|HELB|HERC6|IFI35|IFI6|IFIT1|IFIT2|IFIT3|IRF9|OAS1|OAS3|PSMB9|RBCK1|SLFN5|SP100|STAT1|ZFYVE26
GSE22432_MULTIPOTENT_PROGENITOR_VS_PDC_UP	MSigDB_C7	15	108	248	3.0471	1.71029	13.8889	1	6.98883	3.15443e-07	1.63408e-05	CMPK2|EXOC6|IFIH1|LRRC3|LY6E|MOV10|MX2|NUB1|PPP2R2A|RSAD2|RTP4|STAT1|TAP1|TDRD7|TRAFD1
Mouse Lung_not_cancer_Thimmulappa06_31genes (16585964-SuppTable3)	GeneSigDB	7	18	248	0.50785	0.701831	38.8889	1	9.2503	3.19159e-07	1.6502e-05	IFI44|IFIT2|IFIT3|IRF1|IRF7|MX1|NFKBIE
negative regulation of viral entry into host cell [GoID:GO:0046597; evidenceTypes:IDA|IEA|IMP]	GeneOntology_BP	5	7	248	0.197497	0.437943	71.4286	1	10.966	3.44476e-07	1.77773e-05	IFITM1|IFITM2|IFITM3|TRIM25|TRIM5
GSE35825_UNTREATED_VS_IFNA_STIM_MACROPHAGE_DN	MSigDB_C7	13	81	248	2.28532	1.48345	16.0494	1	7.2228	3.57088e-07	1.83934e-05	CMPK2|IFI35|IFIT3|IRF1|ISG15|NFKBIE|NMI|PARP12|SP110|TAP1|USP18|XAF1|ZNFX1
HOLLMANN_APOPTOSIS_VIA_CD40_DN	MSigDB_C2	20	190	248	5.36064	2.25774	10.5263	1	6.48409	3.61514e-07	1.85863e-05	ANKRD10|CASP1|DNPEP|HDAC9|IFIH1|IFITM1|MX2|MYD88|NOSIP|PARP12|PSMB8|PSMB9|PSME1|RTP4|STAT1|TAP2|TDRD7|TOR1AIP1|TRIM22|UBE2L6
MAHADEVAN_RESPONSE_TO_MP470_UP	MSigDB_C2	6	12	248	0.338567	0.573239	50	1	9.87623	3.80644e-07	1.94964e-05	IFI44L|MX2|OAS1|OAS2|RSAD2|XAF1
regulation of viral entry into host cell [GoID:GO:0046596; evidenceTypes:IDA|IEA|IMP]	GeneOntology_BP	6	12	248	0.338567	0.573239	50	1	9.87623	3.80644e-07	1.94964e-05	IFITM1|IFITM2|IFITM3|LGALS9|TRIM25|TRIM5
WIELAND_UP_BY_HBV_INFECTION	MSigDB_C2	13	82	248	2.31354	1.4925	15.8537	1	7.16013	4.13844e-07	2.11572e-05	CD38|IFI16|IFI27|ISG20|LAP3|PARP12|PSMB9|PSME1|SP110|STAT1|TRIM22|UBE2L6|WARS
REACTOME_INTERFERON_GAMMA_SIGNALING	MSigDB_C2	10	46	248	1.29784	1.12016	21.7391	1	7.76866	4.44622e-07	2.26882e-05	IRF1|IRF7|IRF9|OAS1|OAS2|OAS3|OASL|PML|SP100|STAT1
GSE14386_UNTREATED_VS_IFNA_TREATED_ACT_PBMC_MS_PATIENT_DN	MSigDB_C7	14	97	248	2.73675	1.62188	14.433	1	6.94458	4.87025e-07	2.47594e-05	BST2|CD38|DDX58|EIF2AK2|IFI44|IFIT3|IRF7|ISG20|PARP12|PI4K2B|RABGAP1L|RSAD2|RTP4|TLR7
GSE6259_CD4_TCELL_VS_CD8_TCELL_DN	MSigDB_C7	14	97	248	2.73675	1.62188	14.433	1	6.94458	4.87025e-07	2.47594e-05	ADAR|CAPN2|DDX58|DHX58|EHD4|FBXO6|HSH2D|IFI35|IRF7|ITPR1|RIN2|STAT2|TNFSF10|TRIM25
Human Leukemia_Schroers05_37genes (15759031-Figure7)	GeneSigDB	7	19	248	0.536064	0.721022	36.8421	1	8.96497	4.93242e-07	2.50288e-05	BST2|CD38|COX5A|MX1|PSMB9|STAT1|TAP1
GSE40666_WT_VS_STAT1_KO_CD8_TCELL_WITH_IFNA_STIM_90MIN_DN	MSigDB_C7	16	127	248	3.58316	1.85261	12.5984	1	6.70236	4.95815e-07	2.51127e-05	ABI2|DHX58|EIF2AK2|IFI44|IFI44L|IFIH1|ISG20|MX1|MX2|OAS2|PARP9|PML|RSAD2|RTP4|TRAFD1|TRIM25
binding [GoID:GO:0005488; evidenceTypes:EXP|IBA|IC|IDA|IEA|IEP|IGI|IMP|IPI|ISS|NAS|TAS]	GeneOntology_MF	200	5855	248	165.192	7.32174	3.41588	1	4.75402	4.99421e-07	2.52485e-05	ABI2|ACSBG1|ADAR|ANKFY1|ANKIB1|ANKRD10|APOBEC3C|APOBEC3F|APOBEC3G|ARHGAP27|ARHGEF3|ATP7A|ATP8A1|AZI2|BAZ1A|BBX|BEND3|BST2|BTG3|C19ORF66|C1ORF52|C4ORF33|CAPN2|CASP1|CASP3|CBWD6|CDKN1C|CHMP5|CLCN6|CMPK2|CMTR1|COX5A|CPEB2|DDX58|DDX60|DDX60L|DHX36|DHX58|DNAJA1|DNAJC13|DNPEP|DRAP1|DTX3L|DYNLT1|EHD4|EIF2AK2|EXOC6|FAM46A|FANCL|FBXO6|GMPR|GNG5|HDAC9|HELB|HELZ2|HERC5|HSH2D|HSPA1B|IDO1|IFI16|IFI27|IFI35|IF…
BROWNE_HCMV_INFECTION_4HR_UP	MSigDB_C2	8	27	248	0.761775	0.859123	29.6296	1	8.42513	5.00491e-07	2.52558e-05	IFIT1|IFIT2|IFIT3|ISG15|OASL|RBBP6|RFPL3S|RSAD2
GSE22432_MULTIPOTENT_VS_COMMON_DC_PROGENITOR_DN	MSigDB_C7	14	98	248	2.76496	1.63012	14.2857	1	6.89215	5.54084e-07	2.79086e-05	ARHGEF3|BBX|BST2|CASP3|DDX58|HERC6|IRF7|PML|PSME1|RBM43|STAT1|TAP2|TNFSF10|USP18
GSE360_DC_VS_MAC_B_MALAYI_HIGH_DOSE_DN	MSigDB_C7	15	113	248	3.18817	1.74892	13.2743	1	6.75377	5.74843e-07	2.8901e-05	BST2|DYNLT1|GMPR|IDO1|IFI16|IFI44|IFI6|ISG15|MX1|MYD88|OAS2|RTCB|TRIM21|TRIM22|TYMP
FURUKAWA_DUSP6_TARGETS_PCI35_UP	MSigDB_C2	9	37	248	1.04391	1.00514	24.3243	1	7.91541	6.11046e-07	3.06646e-05	C19ORF66|HERC5|HERC6|IFITM1|PARP9|PHF11|PSMB9|RTP4|TNFSF13B
GSE17721_LPS_VS_PAM3CSK4_12H_BMDC_UP	MSigDB_C7	16	129	248	3.63959	1.86692	12.4031	1	6.62075	6.15074e-07	3.08101e-05	ANKIB1|BBX|CASP3|CMTR1|CPEB2|EHD4|EPSTI1|KARS|LAP3|MYD88|NFKBIE|NRBP1|PPP2R2A|PSME1|WDFY1|ZNFX1
protein ubiquitination [GoID:GO:0016567; evidenceTypes:IBA|IC|IDA|IEA|IGI|IMP|IPI|ISS|NAS|TAS]	GeneOntology_BP	30	396	248	11.1727	3.22017	7.57576	1	5.84668	6.72254e-07	3.36127e-05	ANKIB1|DNAJA1|DTX3L|FANCL|FBXO6|HERC5|HERC6|HSPA1B|ISG15|KBTBD2|LNPEP|MYCBP2|NMI|NOSIP|NUB1|PARP10|PML|PSMB8|PSMB9|PSME1|RBBP6|RBCK1|TRIM21|TRIM22|TRIM23|TRIM25|TRIM5|TRIM56|UBA7|UBE2L6
ALK_DN.V1_DN	MSigDB_C6	10	48	248	1.35427	1.14412	20.8333	1	7.55664	6.78844e-07	3.38802e-05	HDAC9|IFI27|IFI44L|IFI6|IRF9|MX1|OAS1|RTP4|UNC93B1|ZFYVE26
biological regulation [GoID:GO:0065007; evidenceTypes:EXP|IBA|IC|IDA|IEA|IEP|IGI|IMP|IPI|ISS|NAS|TAS]	GeneOntology_BP	162	4405	248	124.282	7.76256	3.67764	1	4.85895	6.81024e-07	3.39269e-05	ABI2|ADAR|ANKFY1|ANKIB1|ANKRD10|APOBEC3C|APOBEC3F|APOBEC3G|ARHGAP23|ARHGAP27|ARHGEF3|ATP7A|ATP8A1|AZI2|BAZ1A|BBX|BEND3|BST2|BTG3|C19ORF66|CAPN2|CASP1|CASP3|CD38|CDKN1C|CHMP5|CLCN6|CPEB2|DDX58|DDX60|DHX36|DHX58|DNAJA1|DNAJC13|DRAP1|DYNLT1|EHD4|EIF2AK2|FAM46A|FANCL|FBXO6|GNG5|GPR180|HDAC9|HELB|HELZ2|HERC5|HSH2D|HSPA1B|IDO1|IFI16|IFI27|IFI35|IFI6|IFIH1|IFIT1|IFIT2|IFIT3|IFITM1|IFITM2|IFITM3|INPP1|IR…
negative regulation of cytokine production [GoID:GO:0001818; evidenceTypes:IDA|IEA|IGI|IMP|ISS|NAS|TAS]	GeneOntology_BP	14	100	248	2.82139	1.64648	14	1	6.78939	7.13592e-07	3.54201e-05	BST2|DDX58|DHX58|HERC5|IDO1|IFIH1|ISG15|LGALS9|NMI|PML|TIA1|TRIM25|UBA7|UBE2L6
signal transduction [GoID:GO:0007165; evidenceTypes:IBA|IC|IDA|IEA|IEP|IGI|IMP|IPI|ISS|NAS|TAS]	GeneOntology_BP	94	2124	248	59.9263	6.64595	4.42561	1	5.12699	7.13012e-07	3.54201e-05	ABI2|ADAR|ANKRD10|ARHGAP23|ARHGAP27|ARHGEF3|AZI2|BST2|CASP1|CASP3|CD38|CDKN1C|CLCN6|DDX58|DDX60|DHX58|DNAJA1|DYNLT1|EIF2AK2|GNG5|GPR180|HSH2D|HSPA1B|IFI16|IFI27|IFI35|IFI6|IFIH1|IFIT1|IFIT2|IFIT3|IFITM1|IFITM2|IFITM3|INPP1|IRF1|IRF7|IRF9|ISG15|ISG20|ITPR1|KIR2DL4|LGALS9|LNPEP|LY6E|MAP3K8|MICB|MOV10|MX1|MX2|MYD88|NBN|NMI|NRBP1|OAS1|OAS2|OAS3|OASL|PHACTR4|PLEKHG7|PLSCR1|PML|PSMB8|PSMB9|PSME1|RBCK1|…
pattern recognition receptor signaling pathway [GoID:GO:0002221; evidenceTypes:IBA|IC|IDA|IEA|IMP|ISS|TAS]	GeneOntology_BP	13	86	248	2.42639	1.52811	15.1163	1	6.91938	7.30287e-07	3.6183e-05	DDX58|DDX60|DHX58|HSPA1B|IFIH1|IRF1|IRF7|MYD88|RSAD2|TLR7|TRIM5|UNC93B1|WDFY1
activation of innate immune response [GoID:GO:0002218; evidenceTypes:IBA|IC|IDA|IEA|IMP|ISS|TAS]	GeneOntology_BP	17	147	248	4.14744	1.99085	11.5646	1	6.45582	7.46608e-07	3.69246e-05	DDX58|DDX60|DHX58|HSPA1B|IFI16|IFIH1|IRF1|IRF7|MYD88|PSMB8|PSMB9|PSME1|RSAD2|TLR7|TRIM5|UNC93B1|WDFY1
GSE46606_UNSTIM_VS_CD40L_IL2_IL5_3DAY_STIMULATED_IRF4MID_SORTED_BCELL_DN	MSigDB_C7	16	131	248	3.69602	1.88112	12.2137	1	6.54077	7.59704e-07	3.75044e-05	ARHGEF3|AZI2|BBX|CASP3|IFITM3|ISG15|OAS1|PPP2R2A|RTP4|SAMD9L|SHISA5|STAP1|STAT2|TRAFD1|ZFYVE26|ZNFX1
protein modification by small protein conjugation or removal [GoID:GO:0070647; evidenceTypes:EXP|IBA|IC|IDA|IEA|IGI|IMP|IPI|ISS|NAS|TAS]	GeneOntology_BP	35	510	248	14.3891	3.6295	6.86275	1	5.67872	7.77288e-07	3.83032e-05	ANKIB1|DNAJA1|DTX3L|FANCL|FBXO6|HERC5|HERC6|HSPA1B|IFIH1|ISG15|KAT2A|KBTBD2|LNPEP|MYCBP2|NMI|NOSIP|NUB1|PARP10|PML|PSMB8|PSMB9|PSME1|RBBP6|RBCK1|SP100|TRIM21|TRIM22|TRIM23|TRIM25|TRIM5|TRIM56|UBA7|UBE2L6|USP18|USP41
MIKKELSEN_MCV6_LCP_WITH_H3K4ME3	MSigDB_C2	11	61	248	1.72105	1.28883	18.0328	1	7.19954	8.67731e-07	4.25297e-05	IFI35|IFITM1|ISG20|LGALS9|OAS2|RSAD2|RUFY4|TNFSF10|TRIM21|WARS|XAF1
GSE39820_IL1B_IL6_VS_IL1B_IL6_IL23A_TREATED_CD4_TCELL_UP	MSigDB_C7	12	74	248	2.08783	1.41847	16.2162	1	6.98791	9.0627e-07	4.4339e-05	AKAP2|C19ORF66|CASP3|CMPK2|DTX3L|IRF1|IRF9|MX2|PARP12|RSAD2|SP110|USP18
cytosol [GoID:GO:0005829; evidenceTypes:IBA|IC|IDA|IEA|IGI|IMP|IPI|ISS|NAS|TAS]	GeneOntology_CC	84	1832	248	51.6878	6.30597	4.58515	1	5.12406	9.13122e-07	4.45943e-05	ABI2|ACSBG1|ANKFY1|APOBEC3G|ARHGAP23|ARHGEF3|ATP7A|CAPN2|CASP1|CASP3|CHMP5|CMPK2|DDX58|DHX36|DNAJA1|DNAJC13|DOPEY1|DTX3L|EIF2AK2|EXOC6|FBXO6|GMPR|HERC5|HERC6|HSH2D|HSPA1B|IDO1|IFI16|IFI35|IFIH1|IFIT1|IFIT2|IFIT3|INPP1|IRF1|IRF7|IRF9|ISG15|KARS|LNPEP|MAP3K8|MOV10|MX1|MX2|MYD88|MYH3|NAPA|NBN|NFKBIE|NOSIP|NRBP1|NT5C3A|OAS1|OAS2|OAS3|OASL|PARP9|PI4K2B|PLSCR1|PML|PPP2R2A|PSMB8|PSMB9|PSME1|RBBP6|RBCK1|…
Human Viral_Chetaille09_425genes (19096012-TableS3)	GeneSigDB	21	220	248	6.20705	2.42521	9.54545	1	6.09966	9.41039e-07	4.58757e-05	BAZ1A|CASP1|CD38|DDX58|IDO1|IFIH1|IFIT5|LAP3|LGALS9|MICB|NBN|OAS1|PARP12|PLSCR1|STAT1|TNFSF10|TRMT1L|UBE2L6|UNC93B2|WARS|XAF1
GSE22432_MULTIPOTENT_PROGENITOR_VS_CDC_UP	MSigDB_C7	13	88	248	2.48282	1.5456	14.7727	1	6.80458	9.58083e-07	4.66233e-05	BST2|FAM46A|IFIH1|IRF9|LY6E|MX2|PAPD7|PML|PSME1|SLFN5|SPAG6|TAP1|TRAFD1
GSE17721_PAM3CSK4_VS_GADIQUIMOD_4H_BMDC_DN	MSigDB_C7	14	103	248	2.90603	1.67071	13.5922	1	6.64028	1.03052e-06	4.997e-05	ADAR|CASP1|CMPK2|EHD4|EPSTI1|ISG15|ITPR1|KCTD14|MAK|OAS3|PARP12|RBM43|RTP4|USP18
cell surface receptor signaling pathway [GoID:GO:0007166; evidenceTypes:IBA|IC|IDA|IEA|IEP|IGI|IMP|IPI|ISS|NAS|TAS]	GeneOntology_BP	56	1042	248	29.3989	5.01852	5.37428	1	5.30059	1.02931e-06	4.997e-05	ADAR|ANKRD10|BST2|CASP3|CD38|CDKN1C|HSPA1B|IFI27|IFI35|IFI6|IFIT1|IFIT2|IFIT3|IFITM1|IFITM2|IFITM3|IRF1|IRF7|IRF9|ISG15|ISG20|LNPEP|LY6E|MICB|MOV10|MX1|MX2|MYD88|NMI|OAS1|OAS2|OAS3|OASL|PHACTR4|PLSCR1|PML|PSMB8|PSMB9|PSME1|RBCK1|RSAD2|SLA2|SP100|STAP1|STAT1|STAT2|TIA1|TNFSF10|TNFSF13B|TRIM21|TRIM22|TRIM25|TRIM5|USP18|VRK2|XAF1
GSE26669_CTRL_VS_COSTIM_BLOCK_MLR_CD4_TCELL_UP	MSigDB_C7	15	119	248	3.35745	1.79413	12.605	1	6.48923	1.13027e-06	5.47097e-05	CMPK2|DDX58|DHX58|EIF2AK2|HSH2D|IDO1|IRF7|PML|RTCB|SAMD9L|SLFN5|TAP1|TAP2|TRIM5|UBA7
interferon-alpha production [GoID:GO:0032607; evidenceTypes:IC|IDA|IEA|IMP|ISS|NAS|TAS]	GeneOntology_BP	6	14	248	0.394994	0.619098	42.8571	1	9.0535	1.17951e-06	5.68915e-05	AZI2|DDX58|IFIH1|IRF7|NMI|TLR7
Mouse StemCell_Castellano07_104genes (16909116-Table2)	GeneSigDB	9	40	248	1.12856	1.04492	22.5	1	7.53309	1.24723e-06	5.9946e-05	IFI35|IFIH1|IFIT1|ISG15|MGP|PSMB8|STAT1|TAP1|USP18
cellular response to chemical stimulus [GoID:GO:0070887; evidenceTypes:IBA|IC|IDA|IEA|IEP|IGI|IMP|IPI|ISS|NAS|TAS]	GeneOntology_BP	60	1159	248	32.6999	5.25266	5.17688	1	5.19739	1.34024e-06	6.41903e-05	ADAR|ATP7A|BST2|CAPN2|CASP1|CASP3|CDKN1C|CMPK2|CPEB2|DNAJA1|EHD4|EIF2AK2|GNG5|HDAC9|HSPA1B|IFI27|IFI35|IFI6|IFIT1|IFIT2|IFIT3|IFITM1|IFITM2|IFITM3|IRF1|IRF7|IRF9|ISG15|ISG20|KAT2A|LGALS9|MRPL44|MX1|MX2|NMI|OAS1|OAS2|OAS3|OASL|PML|PSMB8|PSMB9|PSME1|RBCK1|RSAD2|SP100|ST3GAL6|STAP1|STAT1|STAT2|STAU1|TIA1|TNFSF13B|TRIM21|TRIM22|TRIM25|TRIM5|USP18|VRK2|XAF1
Human Breast_Mackay07_1395GenesUpRegulated (17555561-Table2)	GeneSigDB	41	665	248	18.7622	4.10553	6.16541	1	5.41654	1.33967e-06	6.41903e-05	ABI2|ANKIB1|ANKRD10|ARHGEF3|ATP7A|ATP8A1|BBX|BTG3|CAPN2|CASP1|CASP3|DDX60L|DNAJC13|EIF2AK2|FAM46A|HERC5|IRF1|ITPR1|KBTBD2|L3HYPDH|LAP3|MFSD14A|MFSD8|MYCBP2|MYD88|NAPA|NMI|PATL2|PLSCR1|RABGAP1L|RIN2|SCIN|SH3GLB1|SMCHD1|SP100|STAT1|TAP2|TIA1|TLR7|TRIM56|TXNRD1
GSE360_CTRL_VS_M_TUBERCULOSIS_DC_DN	MSigDB_C7	15	121	248	3.41388	1.80894	12.3967	1	6.40492	1.40211e-06	6.70361e-05	BST2|CASP1|CD38|IFI44|IFI6|IFIT2|IFITM2|IRF9|KARS|OAS2|STAT2|TNFSF10|TRAFD1|TYMP|WARS
positive regulation of innate immune response [GoID:GO:0045089; evidenceTypes:IBA|IC|IDA|IEA|IMP|ISS|NAS|TAS]	GeneOntology_BP	18	171	248	4.82457	2.14424	10.5263	1	6.14457	1.41792e-06	6.76736e-05	DDX58|DDX60|DHX58|HSPA1B|IFI16|IFIH1|IRF1|IRF7|MYD88|PLSCR1|PSMB8|PSMB9|PSME1|RSAD2|TLR7|TRIM5|UNC93B1|WDFY1
REACTOME_NEGATIVE_REGULATORS_OF_RIG_I_MDA5_SIGNALING	MSigDB_C2	7	22	248	0.620705	0.775726	31.8182	1	8.22364	1.5525e-06	7.371e-05	DDX58|HERC5|IFIH1|ISG15|TRIM25|UBA7|UBE2L6
cellular response to virus [GoID:GO:0098586; evidenceTypes:IDA|IEA|IMP|ISS|TAS]	GeneOntology_BP	7	22	248	0.620705	0.775726	31.8182	1	8.22364	1.5525e-06	7.371e-05	ADAR|DDX58|DDX60|DHX58|IFIH1|IRF7|LGALS9
negative regulation of innate immune response [GoID:GO:0045824; evidenceTypes:IDA|IEA|IMP|ISS|NAS]	GeneOntology_BP	7	22	248	0.620705	0.775726	31.8182	1	8.22364	1.5525e-06	7.371e-05	ADAR|DHX58|IFI16|LGALS9|MICA|NMI|TRAFD1
Human Breast_Itoh05_92genes (15831674-Table2)	GeneSigDB	8	31	248	0.87463	0.920354	25.8065	1	7.74198	1.61255e-06	7.62956e-05	BST2|IFI27|IFIT1|ISG15|OAS1|OAS3|OASL|STAT1
GSE17721_12H_VS_24H_LPS_BMDC_UP	MSigDB_C7	14	107	248	3.01889	1.70245	13.0841	1	6.45019	1.64717e-06	7.77987e-05	CAPN2|EHD4|IFIT3|INPP1|IRF1|ISG15|KBTBD2|KCTD14|MYD88|OAS2|PARP12|PPP2R2A|PSME1|VRK2
GSE12366_GC_VS_NAIVE_BCELL_DN	MSigDB_C7	16	139	248	3.92173	1.93681	11.5108	1	6.23616	1.69741e-06	8.00333e-05	ARHGAP27|C19ORF66|CASP1|DDX60|DTX3L|HERC6|IFI16|IFIT2|IFITM3|IRF9|LY6E|PARP10|PARP9|PATL2|PSMB9|STAT1
GSE18893_TCONV_VS_TREG_24H_CULTURE_DN	MSigDB_C7	15	123	248	3.47031	1.82362	12.1951	1	6.32243	1.7313e-06	8.14903e-05	ATP8A1|CMPK2|DHX58|IFI44|IFI44L|IFIH1|IFIT2|IFIT3|INPP1|IRF7|LY6E|MX1|MX2|OASL|STAT1
GSE360_L_MAJOR_VS_M_TUBERCULOSIS_DC_DN	MSigDB_C7	13	93	248	2.62389	1.58845	13.9785	1	6.53223	1.82704e-06	8.58487e-05	DYNLT1|EIF2AK2|IFIT1|IFITM1|ISG15|MICA|MX2|PSMB9|RSAD2|SP100|TDRD7|TRIM21|TRIM22
ONKEN_UVEAL_MELANOMA_UP	MSigDB_C2	33	483	248	13.6273	3.53788	6.8323	1	5.4758	1.83886e-06	8.62559e-05	ANKRD10|APOBEC3G|BAZ1A|C19ORF66|CAPN2|CASP1|DDX60|DNAJC13|IFI16|IFITM1|IFITM2|IFITM3|IRF9|ISG15|LAP3|LY6E|NBN|PAPD7|PARP12|PGAP1|PHF11|PSMB9|RABGAP1L|SDHA|SMCHD1|SP110|STAT1|TIA1|TOR1AIP1|TRIM22|TYMP|URB1|WARS
signaling [GoID:GO:0023052; evidenceTypes:IBA|IC|IDA|IEA|IEP|IGI|IMP|IPI|ISS|NAS|TAS]	GeneOntology_BP	97	2263	248	63.848	6.78807	4.28635	1	4.88386	1.94406e-06	9.1034e-05	ABI2|ADAR|ANKRD10|ARHGAP23|ARHGAP27|ARHGEF3|AZI2|BST2|CASP1|CASP3|CD38|CDKN1C|CHMP5|CLCN6|DDX58|DDX60|DHX58|DNAJA1|DYNLT1|EIF2AK2|GNG5|GPR180|HSH2D|HSPA1B|IFI16|IFI27|IFI35|IFI6|IFIH1|IFIT1|IFIT2|IFIT3|IFITM1|IFITM2|IFITM3|INPP1|IRF1|IRF7|IRF9|ISG15|ISG20|ITPR1|KIR2DL4|LGALS9|LNPEP|LY6E|MAP3K8|MICB|MOV10|MX1|MX2|MYD88|NAPA|NBN|NMI|NRBP1|OAS1|OAS2|OAS3|OASL|PHACTR4|PLEKHG7|PLSCR1|PML|PSMB8|PSMB9|P…
IIZUKA_LIVER_CANCER_PROGRESSION_G1_G2_UP	MSigDB_C2	5	9	248	0.253925	0.496524	55.5556	1	9.5586	1.9728e-06	9.22218e-05	OAS2|PSME1|STAT1|TRAFD1|UBE2L6
GSE22601_IMMATURE_CD4_SINGLE_POSITIVE_VS_CD8_SINGLE_POSITIVE_THYMOCYTE_DN	MSigDB_C7	16	141	248	3.97816	1.95047	11.3475	1	6.16356	2.05547e-06	9.57584e-05	DTX3L|IFI35|IFITM3|IRF7|IRF9|MAP3K8|MYD88|NABP1|PARP14|PLSCR1|RTP4|STAT1|STAT2|TRIM25|TXNRD1|XAF1
innate immune response-activating signal transduction [GoID:GO:0002758; evidenceTypes:IBA|IC|IDA|IEA|IMP|ISS|TAS]	GeneOntology_BP	16	141	248	3.97816	1.95047	11.3475	1	6.16356	2.05547e-06	9.57584e-05	DDX58|DDX60|DHX58|HSPA1B|IFIH1|IRF1|IRF7|MYD88|PSMB8|PSMB9|PSME1|RSAD2|TLR7|TRIM5|UNC93B1|WDFY1
MODULE_45	MSigDB_C4	26	332	248	9.36701	2.95972	7.83133	1	5.6198	2.13596e-06	9.93387e-05	CASP1|GMPR|IFI16|IFI35|IFI44|IFIT1|IFIT3|IRF1|ISG20|LGALS9|MX2|NMI|OASL|PLSCR1|PSMB8|PSMB9|SP100|SP110|STAT1|STAT2|TAP1|TNFSF10|TRANK1|TRIM22|TYMP|UBE2L6
GSE4590_PRE_BCELL_VS_LARGE_PRE_BCELL_UP	MSigDB_C7	12	80	248	2.25711	1.47435	15	1	6.60825	2.14124e-06	9.94149e-05	ARHGEF3|IFIH1|ISG15|MX2|NT5C3A|PSMB9|PSME1|RABGAP1L|RSAD2|SP110|TRIM21|XAF1
cell communication [GoID:GO:0007154; evidenceTypes:IBA|IC|IDA|IEA|IEP|IGI|IMP|IPI|ISS|NAS|TAS]	GeneOntology_BP	97	2268	248	63.9891	6.79296	4.2769	1	4.85958	2.15897e-06	0.000100068	ABI2|ADAR|ANKRD10|ARHGAP23|ARHGAP27|ARHGEF3|AZI2|BST2|CASP1|CASP3|CD38|CDKN1C|CLCN6|DDX58|DDX60|DHX58|DNAJA1|DYNLT1|EIF2AK2|GNG5|GPR180|HSH2D|HSPA1B|IFI16|IFI27|IFI35|IFI6|IFIH1|IFIT1|IFIT2|IFIT3|IFITM1|IFITM2|IFITM3|INPP1|IRF1|IRF7|IRF9|ISG15|ISG20|ITPR1|KIR2DL4|LGALS9|LNPEP|LY6E|MAP3K8|MICB|MOV10|MX1|MX2|MYD88|NAPA|NBN|NMI|NRBP1|OAS1|OAS2|OAS3|OASL|PHACTR4|PLEKHG7|PLSCR1|PML|PSMB8|PSMB9|PSME1|R…
Rat Prostate_Asirvatham06_68genes (16195407-Table2)	GeneSigDB	7	23	248	0.648919	0.793116	30.4348	1	8.00776	2.17838e-06	0.000100796	IRF7|LY6E|MGP|MX2|PARP9|PSMB9|RSAD2
protein modification by small protein conjugation [GoID:GO:0032446; evidenceTypes:EXP|IBA|IC|IDA|IEA|IGI|IMP|IPI|ISS|NAS|TAS]	GeneOntology_BP	32	465	248	13.1195	3.47509	6.88172	1	5.43312	2.29546e-06	0.000106034	ANKIB1|DNAJA1|DTX3L|FANCL|FBXO6|HERC5|HERC6|HSPA1B|IFIH1|ISG15|KBTBD2|LNPEP|MYCBP2|NMI|NOSIP|NUB1|PARP10|PML|PSMB8|PSMB9|PSME1|RBBP6|RBCK1|SP100|TRIM21|TRIM22|TRIM23|TRIM25|TRIM5|TRIM56|UBA7|UBE2L6
activation of immune response [GoID:GO:0002253; evidenceTypes:IBA|IC|IDA|IEA|IMP|IPI|ISS|NAS|TAS]	GeneOntology_BP	23	272	248	7.67418	2.68844	8.45588	1	5.70064	2.34963e-06	0.000108353	CD38|DDX58|DDX60|DHX58|HSPA1B|IFI16|IFIH1|IRF1|IRF7|MICB|MYD88|PLSCR1|PSMB8|PSMB9|PSME1|RBCK1|RSAD2|SLA2|STAP1|TLR7|TRIM5|UNC93B1|WDFY1
GSE2706_LPS_VS_R848_AND_LPS_8H_STIM_DC_UP	MSigDB_C7	15	126	248	3.55495	1.8454	11.9048	1	6.20192	2.35577e-06	0.000108453	ANKFY1|C19ORF66|CASP3|GMPR|IFIT2|MYD88|PARP9|RTCB|SAMD9|SAMD9L|STAT1|TMEM110|TNFSF10|XAF1|ZFYVE26
Human Immune_Kong10_5640genes_ImmPort_ComprehensiveListofImmune-RelatedGenes (20460173-ImmPortComprehensiveListofImmune-RelatedGenes)	GeneSigDB	76	1637	248	46.1861	6.04387	4.64264	1	4.93291	2.47553e-06	0.000113774	ADAR|ARHGAP27|ARHGEF3|BST2|CASP1|CASP3|CD38|CDKN1C|DDX58|DYNLT1|EHD4|EIF2AK2|EXOC6|FANCL|HDAC9|HSH2D|HSPA1B|IDO1|IFI16|IFI27|IFI35|IFI44|IFI44L|IFI6|IFIH1|IFIT1|IFIT2|IFIT3|IFIT5|IFITM1|IFITM2|IFITM3|IRF1|IRF7|IRF9|ISG20|ITPR1|KAT2A|KIR2DL3|KIR2DL4|LY6E|MICA|MICB|MOV10|MX1|MYD88|NBN|NFKBIE|NUB1|PLSCR1|PML|PSMB8|PSMB9|PSME1|RBCK1|RIN2|RIPK3|RTCB|SCIN|SH3GLB1|SHISA5|SIGLEC14|SLA2|SLFN5|SP100|STAT1|…
GSE17721_CTRL_VS_POLYIC_4H_BMDC_DN	MSigDB_C7	14	111	248	3.13174	1.73358	12.6126	1	6.26927	2.5748e-06	0.000118138	CD38|DHX58|EPSTI1|EXOC6|HELZ2|NUB1|PARP12|PSMB9|RBM43|RSAD2|STAU1|TAP1|TDRD7|ZNFX1
GSE37301_LYMPHOID_PRIMED_MPP_VS_COMMON_LYMPHOID_PROGENITOR_DN	MSigDB_C7	15	127	248	3.58316	1.85261	11.811	1	6.16258	2.60487e-06	0.000119317	ANKFY1|CMPK2|IFIH1|IFIT3|INPP1|ISG20|LY6E|MX2|MYCBP2|MYD88|PLSCR1|TRIM25|UBA7|USP18|ZNFX1
GSE28737_FOLLICULAR_VS_MARGINAL_ZONE_BCELL_DN	MSigDB_C7	12	82	248	2.31354	1.4925	14.6341	1	6.49011	2.80085e-06	0.000128079	BTG3|CMPK2|DDX58|HELZ2|PAPD7|PARP9|PI4K2B|RTP4|SAMD9L|SCIN|STAT2|ZNFX1
GSE24292_WT_VS_PPARG_KO_MACROPHAGE_DN	MSigDB_C7	15	128	248	3.61138	1.85978	11.7188	1	6.12365	2.8773e-06	0.000131355	CDKN1C|EHD4|HDAC9|HERC6|IFI35|IFIT1|IFIT2|ISG20|MX2|NT5C3A|PARP12|PARP14|TRIM21|VRK2|XAF1
BERTUCCI_MEDULLARY_VS_DUCTAL_BREAST_CANCER_UP	MSigDB_C2	16	145	248	4.09101	1.97749	11.0345	1	6.02229	2.98205e-06	0.000135851	ATP8A1|CD38|DTX3L|HSH2D|IRF1|LAP3|MICB|NBN|NFKBIE|PSMB8|PSMB9|STAT1|TAP1|TRAFD1|TYMP|WARS
HASEGAWA_TUMORIGENESIS_BY_RET_C634R	MSigDB_C2	4	5	248	0.141069	0.370171	80	1	10.4247	3.02554e-06	0.000135851	DHX58|IFIT1|IRF7|USP18
ISHIKAWA_STING_SIGNALING	MSigDB_C2	4	5	248	0.141069	0.370171	80	1	10.4247	3.02554e-06	0.000135851	ADAR|IRF1|IRF7|IRF9
TSAI_RESPONSE_TO_RADIATION_THERAPY	MSigDB_C2	6	16	248	0.451422	0.661768	37.5	1	8.38447	2.99907e-06	0.000135851	BST2|IFI6|IFIT2|IFITM1|ISG15|OAS3
YAN_ESCAPE_FROM_ANOIKIS	MSigDB_C2	6	16	248	0.451422	0.661768	37.5	1	8.38447	2.99907e-06	0.000135851	EIF2AK2|IRF1|IRF7|RSAD2|STAT1|STAT2
immune response-activating signal transduction [GoID:GO:0002757; evidenceTypes:IBA|IC|IDA|IEA|IMP|ISS|NAS|TAS]	GeneOntology_BP	22	256	248	7.22275	2.61062	8.59375	1	5.66044	3.01725e-06	0.000135851	CD38|DDX58|DDX60|DHX58|HSPA1B|IFIH1|IRF1|IRF7|MICB|MYD88|PLSCR1|PSMB8|PSMB9|PSME1|RBCK1|RSAD2|SLA2|STAP1|TLR7|TRIM5|UNC93B1|WDFY1
intracellular protein transport in other organism involved in symbiotic interaction [GoID:GO:0051708; evidenceTypes:IDA|IMP|TAS]	GeneOntology_BP	4	5	248	0.141069	0.370171	80	1	10.4247	3.02554e-06	0.000135851	DYNLT1|IFIT1|TAP1|TAP2
intracellular transport of viral protein in host cell [GoID:GO:0019060; evidenceTypes:IDA|IMP|TAS]	GeneOntology_BP	4	5	248	0.141069	0.370171	80	1	10.4247	3.02554e-06	0.000135851	DYNLT1|IFIT1|TAP1|TAP2
symbiont intracellular protein transport in host [GoID:GO:0030581; evidenceTypes:IDA|IMP|TAS]	GeneOntology_BP	4	5	248	0.141069	0.370171	80	1	10.4247	3.02554e-06	0.000135851	DYNLT1|IFIT1|TAP1|TAP2
GSE14415_NATURAL_TREG_VS_FOXP3_KO_NATURAL_TREG_UP	MSigDB_C7	11	69	248	1.94676	1.37011	15.942	1	6.60769	3.10072e-06	0.000138998	BST2|CD38|DDX58|DDX60|IFI44|IFIT1|IFIT3|RSAD2|SAMD9L|SP100|STAP1
GSE30083_SP1_VS_SP4_THYMOCYTE_DN	MSigDB_C7	14	113	248	3.18817	1.74892	12.3894	1	6.18199	3.1941e-06	0.000142715	ACSBG1|DTX3L|HERC6|IFI44|IFIH1|IRF7|MYD88|OAS1|OAS2|OASL|SAMD9L|TAP1|TDRD7|TRAFD1
GSE46606_IRF4HIGH_VS_IRF4MID_CD40L_IL2_IL5_DAY3_STIMULATED_BCELL_DN	MSigDB_C7	14	113	248	3.18817	1.74892	12.3894	1	6.18199	3.1941e-06	0.000142715	AKAP2|BAZ1A|CD38|IFITM3|MYCBP2|NABP1|OAS1|PAPD7|PML|PSME1|STAT1|TRIM56|VRK2|WARS
single organism signaling [GoID:GO:0044700; evidenceTypes:IBA|IC|IDA|IEA|IEP|IGI|IMP|IPI|ISS|NAS|TAS]	GeneOntology_BP	96	2258	248	63.7069	6.78316	4.25155	1	4.76077	3.35517e-06	0.000149667	ABI2|ADAR|ANKRD10|ARHGAP23|ARHGAP27|ARHGEF3|AZI2|BST2|CASP1|CASP3|CD38|CDKN1C|CLCN6|DDX58|DDX60|DHX58|DNAJA1|DYNLT1|EIF2AK2|GNG5|GPR180|HSH2D|HSPA1B|IFI16|IFI27|IFI35|IFI6|IFIH1|IFIT1|IFIT2|IFIT3|IFITM1|IFITM2|IFITM3|INPP1|IRF1|IRF7|IRF9|ISG15|ISG20|ITPR1|KIR2DL4|LGALS9|LNPEP|LY6E|MAP3K8|MICB|MOV10|MX1|MX2|MYD88|NAPA|NBN|NMI|NRBP1|OAS1|OAS2|OAS3|OASL|PHACTR4|PLEKHG7|PLSCR1|PML|PSMB8|PSMB9|PSME1|R…
GSE37416_CTRL_VS_24H_F_TULARENSIS_LVS_NEUTROPHIL_UP	MSigDB_C7	14	114	248	3.21638	1.75654	12.2807	1	6.13911	3.5509e-06	0.00015814	ADAR|C19ORF66|DDX58|DTX3L|HELZ2|HERC6|IFIT2|IFIT3|IFIT5|MX2|NUB1|SAMD9|SAMD9L|TRANK1
JOHNSTONE_PARVB_TARGETS_2_UP	MSigDB_C2	12	84	248	2.36997	1.51041	14.2857	1	6.37576	3.63356e-06	0.000161295	DDX60|IFI27|IFIT1|IFIT2|IFIT3|IFITM1|ISG15|LY6E|OASL|TXNRD1|UBE2L6|ZNFX1
GSE11961_MARGINAL_ZONE_BCELL_VS_MEMORY_BCELL_DAY7_UP	MSigDB_C7	12	84	248	2.36997	1.51041	14.2857	1	6.37576	3.63356e-06	0.000161295	CMPK2|CMTR1|EIF2AK2|HERC6|IFIH1|IFIT2|IRF7|NABP1|RSAD2|SLFN5|USP18|XAF1
pyrimidine nucleoside catabolic process [GoID:GO:0046135; evidenceTypes:IDA|IEA|TAS]	GeneOntology_BP	5	10	248	0.282139	0.523352	50	1	9.01469	3.85487e-06	0.000170564	APOBEC3C|APOBEC3F|APOBEC3G|NT5C3A|TYMP
Human Lung_Fromigue03_28genes (14627989-Table2)	GeneSigDB	5	10	248	0.282139	0.523352	50	1	9.01469	3.85487e-06	0.000170564	EIF2AK2|IFIT1|IFITM1|IFITM2|MX1
GSE360_L_DONOVANI_VS_B_MALAYI_HIGH_DOSE_MAC_DN	MSigDB_C7	14	115	248	3.2446	1.76413	12.1739	1	6.09672	3.94277e-06	0.000173609	BST2|CLCN6|IFITM3|IRF1|IRF7|LGALS9|MX1|NMI|OAS1|PSMB8|TAP1|TNFSF10|TRAFD1|UBA7
GSE5679_CTRL_VS_PPARG_LIGAND_ROSIGLITAZONE_AND_RARA_AGONIST_AM580_TREATED_DC_UP	MSigDB_C7	14	115	248	3.2446	1.76413	12.1739	1	6.09672	3.94277e-06	0.000173609	CD38|IFIH1|IFIT3|IRF7|ISG15|LY6E|MX2|NFKBIE|PSMB8|RSAD2|TAP1|TRIM21|USP18|ZNFX1
GSE8921_UNSTIM_VS_TLR1_2_STIM_MONOCYTE_3H_UP	MSigDB_C7	14	115	248	3.2446	1.76413	12.1739	1	6.09672	3.94277e-06	0.000173609	ATP8A1|BTG3|IFI44L|IFIH1|IFITM2|INPP1|LAP3|LGALS9B|MYCBP2|NMI|SAMD9L|SCIN|TNFSF10|VRK2
regulation of cellular process [GoID:GO:0050794; evidenceTypes:IBA|IC|IDA|IEA|IEP|IGI|IMP|IPI|ISS|NAS|TAS]	GeneOntology_BP	148	4002	248	112.912	7.73148	3.69815	1	4.53834	3.97723e-06	0.000174844	ABI2|ADAR|ANKFY1|ANKIB1|ANKRD10|APOBEC3C|APOBEC3F|APOBEC3G|ARHGAP23|ARHGAP27|ARHGEF3|ATP7A|ATP8A1|AZI2|BAZ1A|BBX|BEND3|BST2|BTG3|C19ORF66|CAPN2|CASP1|CASP3|CD38|CDKN1C|CHMP5|CLCN6|CPEB2|DDX58|DDX60|DHX36|DHX58|DNAJA1|DNAJC13|DRAP1|DYNLT1|EHD4|EIF2AK2|FANCL|FBXO6|GNG5|GPR180|HDAC9|HELB|HELZ2|HERC5|HSH2D|HSPA1B|IDO1|IFI16|IFI27|IFI35|IFI6|IFIH1|IFIT1|IFIT2|IFIT3|IFITM1|IFITM2|IFITM3|INPP1|IRF1|IRF7…
BROWNE_HCMV_INFECTION_6HR_UP	MSigDB_C2	7	25	248	0.705347	0.826786	28	1	7.6134	4.06969e-06	0.000178622	EIF2AK2|IFI6|IRF7|ISG15|MX1|OAS1|OASL
GSE2770_IL12_AND_TGFB_VS_IL4_TREATED_ACT_CD4_TCELL_48H_DN	MSigDB_C7	12	85	248	2.39818	1.51929	14.1176	1	6.31994	4.12637e-06	0.000180818	DNAJA1|DNPEP|IRF1|PARP14|PSMB8|PSMB9|STAT1|TAP2|TRAFD1|TRIM21|UBE2L6|WARS
GSE18791_CTRL_VS_NEWCASTLE_VIRUS_DC_2H_DN	MSigDB_C7	11	71	248	2.00319	1.38966	15.493	1	6.4741	4.14163e-06	0.000181196	DOPEY1|IFIT1|IFIT2|IFIT3|IRF1|IRF7|ISG15|MAK|MX1|PAPD7|PATL2
GSE7348_UNSTIM_VS_LPS_STIM_MACROPHAGE_DN	MSigDB_C7	13	100	248	2.82139	1.64648	13	1	6.18204	4.19915e-06	0.000183419	ARHGEF3|CTRL|IFIH1|IRF1|ISG15|MAP3K8|MX2|NT5C3A|PLSCR1|SP110|STAP1|TRIM21|UBE2L6
GSE43863_NAIVE_VS_TH1_EFF_CD4_TCELL_D6_LCMV_DN	MSigDB_C7	10	58	248	1.63641	1.25695	17.2414	1	6.65388	4.22537e-06	0.000184269	DDX58|EPSTI1|IDO1|ISG20|MX1|RTP4|SP110|TAP2|TRAFD1|UBE2L6
GSE24634_TEFF_VS_TCONV_DAY5_IN_CULTURE_DN	MSigDB_C7	15	132	248	3.72423	1.88818	11.3636	1	5.97177	4.24026e-06	0.000184624	HERC5|IFI44|IFI44L|IFI6|IFIT3|IFITM2|IRF7|MICA|MX2|OAS3|PHF11|PSME1|RABGAP1L|TRANK1|TRIM22
positive regulation of immune response [GoID:GO:0050778; evidenceTypes:IBA|IC|IDA|IEA|IMP|IPI|ISS|NAS|TAS]	GeneOntology_BP	26	345	248	9.73379	3.01479	7.53623	1	5.39548	4.34503e-06	0.000188884	CD38|DDX58|DDX60|DHX58|HSPA1B|IDO1|IFI16|IFIH1|IRF1|IRF7|LGALS9|MICB|MYD88|PLSCR1|PSMB8|PSMB9|PSME1|RBCK1|RSAD2|SLA2|STAP1|TLR7|TNFSF13B|TRIM5|UNC93B1|WDFY1
GSE17721_PAM3CSK4_VS_GADIQUIMOD_12H_BMDC_DN	MSigDB_C7	14	116	248	3.27281	1.77168	12.069	1	6.05481	4.37267e-06	0.000189482	BST2|C19ORF66|DHX58|EPSTI1|IFI35|MOV10|MYD88|NUB1|PARP14|PARP9|PML|PSME1|TRAFD1|UBA7
GSE45365_HEALTHY_VS_MCMV_INFECTION_CD8A_DC_DN	MSigDB_C7	14	116	248	3.27281	1.77168	12.069	1	6.05481	4.37267e-06	0.000189482	BST2|DYNLT1|FAM46A|IFIH1|IFIT5|IRF7|MAP3K8|PLSCR1|RBM7|SMCHD1|SP100|TDRD7|TNFSF10|WARS
Human Lymphoma_Poole02_54genes (11884566-Table4)	GeneSigDB	6	17	248	0.479636	0.682096	35.2941	1	8.09324	4.52593e-06	0.000195813	IFI6|IFIT1|IFITM1|IFITM3|MX1|MX2
GSE41176_UNSTIM_VS_ANTI_IGM_STIM_BCELL_1H_DN	MSigDB_C7	15	133	248	3.75245	1.89521	11.2782	1	5.93474	4.6605e-06	0.000200365	DNAJC13|IFI16|IFIT2|IFIT5|LAP3|LGALS9|MICB|MYD88|OAS1|PSMB9|PSME1|STAT1|TAP1|TNFSF10|VRK2
protein polyubiquitination [GoID:GO:0000209; evidenceTypes:IBA|IDA|IEA|IGI|IMP|ISS|TAS]	GeneOntology_BP	16	150	248	4.23208	2.01071	10.6667	1	5.85262	4.65868e-06	0.000200365	ANKIB1|DTX3L|FBXO6|HERC5|HERC6|LNPEP|NMI|PARP10|PSMB8|PSMB9|PSME1|RBBP6|RBCK1|TRIM21|TRIM5|TRIM56
regulation of response to stress [GoID:GO:0080134; evidenceTypes:IBA|IC|IDA|IEA|IEP|IGI|IMP|ISS|NAS|TAS]	GeneOntology_BP	38	624	248	17.6055	3.98698	6.08974	1	5.11529	4.64679e-06	0.000200365	ADAR|APOBEC3F|APOBEC3G|DDX58|DDX60|DHX58|DNAJA1|EIF2AK2|FAM46A|HELB|HERC5|HSPA1B|IDO1|IFI16|IFIH1|IFIT1|IRF1|IRF7|LGALS9|MICA|MICB|MYD88|NMI|PARP9|PLSCR1|PML|PSMB8|PSMB9|PSME1|RSAD2|STAT1|STAT2|TLR7|TRAFD1|TRIM5|UNC93B1|USP18|WDFY1
RNA-binding	UniProt-Keyword	28	390	248	11.0034	3.19683	7.17949	1	5.31671	4.65746e-06	0.000200365	ADAR|C19ORF66|CPEB2|DDX58|DDX60|DDX60L|DHX36|DHX58|EIF2AK2|IFIH1|IFIT1|IFIT2|IFIT5|ISG20|MOV10|MRPL44|OAS1|OAS2|OAS3|OASL|PATL2|RBM43|RBM7|STAU1|TDRD7|TIA1|TRIM21|TRMT1L
GSE41867_DAY6_VS_DAY15_LCMV_ARMSTRONG_EFFECTOR_CD8_TCELL_UP	MSigDB_C7	12	86	248	2.42639	1.52811	13.9535	1	6.26498	4.67708e-06	0.000200762	DDX58|DDX60L|DHX58|HERC5|IRF1|MAP3K8|NUB1|OASL|PAPD7|PI4K2B|SAMD9L|USP18
GSE44649_WT_VS_MIR155_KO_NAIVE_CD8_TCELL_DN	MSigDB_C7	14	117	248	3.30102	1.7792	11.9658	1	6.01337	4.84377e-06	0.00020759	HELZ2|IFIT1|IFITM2|IRF7|ISG15|OAS1|OAS2|OASL|PARP12|SCIN|SLFN5|TAP2|USP18|WARS
Rat Hypothalamic_Mansuy10_1270genes (20937356-TableS1)	GeneSigDB	29	414	248	11.6805	3.28901	7.00483	1	5.26585	5.05373e-06	0.000216249	DDX58|DHX58|DTX3L|FAM46A|HELZ2|IFI27|IFI35|IFIT1|IFITM1|IFITM2|IFITM3|IRF1|IRF9|ISG15|LY6E|MAP3K8|MGP|MICB|MOV10|MYCBP2|NFKBIE|NUB1|PARP9|PSMB9|RTP4|STAT2|UBA7|UBE2L6|ZNFX1
GSE11864_CSF1_PAM3CYS_VS_CSF1_IFNG_PAM3CYS_IN_MAC_DN	MSigDB_C7	13	102	248	2.87782	1.66267	12.7451	1	6.0879	5.2533e-06	0.000224437	ARHGEF3|CTRL|DTX3L|IFI27|IFIH1|LAP3|NFKBIE|NMI|OASL|PARP9|TAP2|TNFSF13B|TRANK1
negative regulation of biological process [GoID:GO:0048519; evidenceTypes:IBA|IC|IDA|IEA|IEP|IGI|IMP|IPI|ISS|NAS|TAS]	GeneOntology_BP	86	1974	248	55.6942	6.47866	4.35664	1	4.67779	5.69218e-06	0.000242807	ADAR|APOBEC3C|APOBEC3F|APOBEC3G|BEND3|BST2|BTG3|C19ORF66|CASP3|CD38|CDKN1C|CPEB2|DDX58|DHX58|DNAJA1|DRAP1|DYNLT1|EIF2AK2|FBXO6|HDAC9|HELB|HERC5|HSH2D|HSPA1B|IDO1|IFI16|IFI27|IFI6|IFIH1|IFIT1|IFIT3|IFITM1|IFITM2|IFITM3|IRF1|IRF7|ISG15|ISG20|ITPR1|LAMP3|LGALS9|MAK|MED28|MICA|MICB|MOV10|MRPL44|MX1|MYD88|NABP1|NBN|NFKBIE|NMI|NOSIP|OAS1|OAS3|OASL|PARP10|PATL2|PHACTR4|PLSCR1|PML|PSMB8|PSMB9|PSME1|RBCK1…
GSE27241_CTRL_VS_DIGOXIN_TREATED_CD4_TCELL_IN_TH17_POLARIZING_CONDITIONS_DN	MSigDB_C7	14	119	248	3.35745	1.79413	11.7647	1	5.93186	5.92334e-06	0.000252273	APOBEC3G|CAPN2|DDX60|FBXO6|HSH2D|IFIT3|IRF7|IRF9|KARS|OAS1|RSAD2|TNFSF13B|USP18|XAF1
ligase activity [GoID:GO:0016874; evidenceTypes:EXP|IBA|IC|IDA|IEA|IMP|ISS|NAS|TAS]	GeneOntology_MF	18	189	248	5.33242	2.25192	9.52381	1	5.62524	5.97573e-06	0.000254108	ACSBG1|DTX3L|FANCL|KARS|MYCBP2|NOSIP|RBBP6|RBCK1|RIPK3|RTCB|TRIM21|TRIM22|TRIM23|TRIM25|TRIM5|TRIM56|UBA7|WARS
positive regulation of immune system process [GoID:GO:0002684; evidenceTypes:IBA|IC|IDA|IEA|IEP|IMP|IPI|ISS|NAS|TAS]	GeneOntology_BP	31	464	248	13.0912	3.47156	6.68103	1	5.15871	6.17263e-06	0.000262073	CD38|DDX58|DDX60|DHX58|HSPA1B|IDO1|IFI16|IFIH1|IRF1|IRF7|ISG15|LGALS9|MAP3K8|MICB|MYD88|PLSCR1|PSMB8|PSMB9|PSME1|RBCK1|RSAD2|SCIN|SLA2|STAP1|TAP1|TAP2|TLR7|TNFSF13B|TRIM5|UNC93B1|WDFY1
BROWNE_HCMV_INFECTION_12HR_UP	MSigDB_C2	9	48	248	1.35427	1.14412	18.75	1	6.68261	6.28041e-06	0.000266235	IFI44|IFI44L|OAS2|PHACTR4|PLSCR1|PML|TAP1|TRIM21|XAF1
Human Lung_Joseph04_16genes (15318170-Table3)	GeneSigDB	5	11	248	0.310353	0.548865	45.4545	1	8.54426	6.90483e-06	0.000292251	CASP3|IFI16|IFIT1|IFITM1|OAS2
GSE37416_12H_VS_24H_F_TULARENSIS_LVS_NEUTROPHIL_UP	MSigDB_C7	14	121	248	3.41388	1.80894	11.5702	1	5.85211	7.21146e-06	0.000304757	DDX58|DNAJA1|EIF2AK2|HELZ2|HSH2D|IFIT5|MX1|MX2|MYD88|NUB1|OASL|PML|SP110|TNFSF13B
GSE23505_IL6_IL1_IL23_VS_IL6_IL1_TGFB_TREATED_CD4_TCELL_UP	MSigDB_C7	13	105	248	2.96246	1.68666	12.381	1	5.95115	7.27376e-06	0.000306441	ATP8A1|DHX58|EHD4|IFIT2|IFIT3|MED28|MGP|MX2|MYD88|NDUFA9|OAS2|RIPK3|TNFSF13B
GSE2706_R848_VS_LPS_8H_STIM_DC_DN	MSigDB_C7	13	105	248	2.96246	1.68666	12.381	1	5.95115	7.27376e-06	0.000306441	BTG3|C4ORF33|CAPN2|CPEB2|DDX60|DDX60L|IFI35|LAMP3|NBN|OAS2|PATL2|PGAP1|TIA1
positive regulation of defense response [GoID:GO:0031349; evidenceTypes:IBA|IC|IDA|IEA|IEP|IGI|IMP|ISS|NAS|TAS]	GeneOntology_BP	19	212	248	5.98134	2.38181	8.96226	1	5.46586	7.9891e-06	0.000336059	DDX58|DDX60|DHX58|HSPA1B|IDO1|IFI16|IFIH1|IRF1|IRF7|MYD88|PLSCR1|PSMB8|PSMB9|PSME1|RSAD2|TLR7|TRIM5|UNC93B1|WDFY1
Ligase	UniProt-Keyword	17	175	248	4.93743	2.16867	9.71429	1	5.56219	8.37062e-06	0.000351566	ACSBG1|DTX3L|FANCL|KARS|MYCBP2|NOSIP|RBBP6|RBCK1|RTCB|TRIM21|TRIM22|TRIM23|TRIM25|TRIM5|TRIM56|UBA7|WARS
RNA binding [GoID:GO:0003723; evidenceTypes:IBA|IC|IDA|IEA|IMP|IPI|ISS|NAS|TAS]	GeneOntology_MF	51	979	248	27.6214	4.88418	5.2094	1	4.7866	8.70266e-06	0.00036495	ADAR|APOBEC3C|APOBEC3F|APOBEC3G|BST2|C19ORF66|C1ORF52|CPEB2|DDX58|DDX60|DDX60L|DHX36|DHX58|EIF2AK2|FAM46A|HELB|HELZ2|HERC5|IFI16|IFIH1|IFIT1|IFIT2|IFIT3|IFIT5|ISG20|KARS|MOV10|MRPL32|MRPL44|NABP1|NOSIP|OAS1|OAS2|OAS3|OASL|PARP12|PATL2|RBBP6|RBM43|RBM7|RTCB|STAU1|TDRD7|TIA1|TLR7|TRIM21|TRIM25|TRIM56|TRMT1L|URB1|ZNFX1
ISG15-protein conjugation [GoID:GO:0032020; evidenceTypes:IDA|IEA|IMP]	GeneOntology_BP	4	6	248	0.169283	0.405479	66.6667	1	9.44738	8.87514e-06	0.000371043	HERC5|ISG15|UBA7|UBE2L6
MDA-5 signaling pathway [GoID:GO:0039530; evidenceTypes:IDA|IMP|ISS|TAS]	GeneOntology_BP	4	6	248	0.169283	0.405479	66.6667	1	9.44738	8.87514e-06	0.000371043	DDX60|DHX58|IFIH1|IRF7
Ngo(PMID: 21179087)_MYD88	PAPER	16	158	248	4.45779	2.06268	10.1266	1	5.59574	9.13386e-06	0.000381276	ADAR|CMPK2|DDX60|EPSTI1|HERC6|IFI44|IFI44L|IFIT1|IFIT3|IRF7|MX1|OAS2|TYMP|USP18|USP41|XAF1
Newman(PMID: 25822800)_CIBERSORT-SuppT1 Macrophages M1	PAPER	7	28	248	0.789989	0.874838	25	1	7.09847	9.32347e-06	0.000388597	CD38|DHX58|IDO1|IFI44L|LAMP3|RSAD2|TLR7
GSE14415_INDUCED_TREG_VS_FAILED_INDUCED_TREG_DN	MSigDB_C7	14	124	248	3.49852	1.83091	11.2903	1	5.73566	9.61039e-06	0.000399944	CASP3|CD38|DHX58|EHD4|IFIH1|MX1|PHF11|PLSCR1|PSMB8|RABGAP1L|RSAD2|SH3GLB1|TRAFD1|USP18
GSE40274_FOXP3_VS_FOXP3_AND_GATA1_TRANSDUCED_ACTIVATED_CD4_TCELL_DN	MSigDB_C7	13	108	248	3.0471	1.71029	12.037	1	5.81944	9.9514e-06	0.000412877	AKAP2|DHX58|HELZ2|HERC6|IFI44|IFIH1|IFITM2|IRF7|IRF9|MOV10|MRPL32|MX2|OASL
immune response-regulating signaling pathway [GoID:GO:0002764; evidenceTypes:IBA|IC|IDA|IEA|IMP|ISS|NAS|TAS]	GeneOntology_BP	22	276	248	7.78703	2.7075	7.97101	1	5.24948	1.02126e-05	0.000423072	CD38|DDX58|DDX60|DHX58|HSPA1B|IFIH1|IRF1|IRF7|MICB|MYD88|PLSCR1|PSMB8|PSMB9|PSME1|RBCK1|RSAD2|SLA2|STAP1|TLR7|TRIM5|UNC93B1|WDFY1
GSE3203_UNTREATED_VS_IFNB_TREATED_LN_BCELL_DN	MSigDB_C7	11	78	248	2.20068	1.45597	14.1026	1	6.0436	1.05689e-05	0.000434395	ADAR|CMTR1|DOPEY1|IFI44|IFI44L|ITPR1|MX2|NDUFA9|OAS1|OAS2|REC8
GSE46606_DAY1_VS_DAY3_CD40L_IL2_IL5_STIMULATED_IRF4HIGH_BCELL_DN	MSigDB_C7	14	125	248	3.52673	1.83817	11.2	1	5.69765	1.05541e-05	0.000434395	ARHGEF3|DDX58|DTX3L|HSH2D|INPP1|MYCBP2|OASL|PML|PPM1K|ST3GAL6|STAT2|TNFSF10|UBA7|ZNFX1
GSE46606_UNSTIM_VS_CD40L_IL2_IL5_1DAY_STIMULATED_IRF4_KO_BCELL_UP	MSigDB_C7	14	125	248	3.52673	1.83817	11.2	1	5.69765	1.05541e-05	0.000434395	BST2|HERC5|IFI16|IFI6|LGALS9|PARP9|PSMB8|RTP4|SHISA5|SP110|STAT1|TRIM5|UBA7|XAF1
negative regulation of defense response [GoID:GO:0031348; evidenceTypes:IBA|IC|IDA|IEA|IMP|ISS|NAS|TAS]	GeneOntology_BP	10	64	248	1.80569	1.31991	15.625	1	6.20823	1.05709e-05	0.000434395	ADAR|DHX58|EIF2AK2|IFI16|IFIT1|LGALS9|MICA|MICB|NMI|TRAFD1
positive regulation of type I interferon production [GoID:GO:0032481; evidenceTypes:IC|IDA|IEA|IMP|ISS|NAS|TAS]	GeneOntology_BP	9	51	248	1.43891	1.17913	17.6471	1	6.41241	1.05814e-05	0.000434395	DDX58|DHX36|DHX58|IFI16|IFIH1|IRF1|IRF7|MYD88|TLR7
Chiche(PMID: 24644022)-2014_M7.21	PAPER	10	64	248	1.80569	1.31991	15.625	1	6.20823	1.05709e-05	0.000434395	ANKFY1|DNAJA1|DNAJC13|MICA|MICB|MRPL44|PSMB8|UBA7|WDFY1|ZFYVE26
GSE9509_LPS_VS_LPS_AND_IL10_STIM_IL10_KO_MACROPHAGE_10MIN_UP	MSigDB_C7	12	93	248	2.62389	1.58845	12.9032	1	5.90268	1.06972e-05	0.000438491	CMPK2|CMTR1|CPEB2|DHX58|EXOC6|ISG20|OASL|PLSCR1|PML|RIN2|TOR1AIP1|TRAFD1
RODWELL_AGING_KIDNEY_UP	MSigDB_C2	22	277	248	7.81524	2.71224	7.94224	1	5.2299	1.08171e-05	0.000442741	CASP1|CD38|DDX58|DTX3L|ERICH3|IFITM1|IRF9|LY6E|MAP3K8|NUB1|PARP12|PARP14|PSMB8|PSMB9|RBCK1|SAMD9|SAMD9L|SHISA5|TAP1|TRAFD1|TRIM22|TYMP
molecular_function [GoID:GO:0003674; evidenceTypes:EXP|IBA|IC|IDA|IEA|IEP|IGI|IMP|IPI|ISS|NAS|ND|TAS]	GeneOntology_MF	214	6618	248	186.719	6.69638	3.23361	1	4.07392	1.15236e-05	0.000470948	ABI2|ACSBG1|ADAR|ANKFY1|ANKIB1|ANKRD10|APOBEC3C|APOBEC3F|APOBEC3G|ARHGAP23|ARHGAP27|ARHGEF3|ATP7A|ATP8A1|AZI2|BAZ1A|BBX|BEND3|BST2|BTG3|C17ORF80|C19ORF66|C1ORF52|C4ORF33|CAPN2|CASP1|CASP3|CBWD6|CD38|CDKN1C|CHMP5|CLCN6|CMPK2|CMTR1|COX5A|CPEB2|CTRL|DDX58|DDX60|DDX60L|DHX36|DHX58|DNAJA1|DNAJC13|DNPEP|DRAP1|DTX3L|DYNLT1|EHD4|EIF2AK2|EXOC6|FAM46A|FANCL|FBXO6|GMPR|GNG5|HDAC9|HELB|HELZ2|HERC5|HERC6|HSH2…
REACTOME_TRAF6_MEDIATED_IRF7_ACTIVATION	MSigDB_C2	5	12	248	0.338567	0.573239	41.6667	1	8.13175	1.1565e-05	0.000471796	DDX58|IFIH1|IRF1|IRF7|TRIM25
GSE41867_NAIVE_VS_DAY6_LCMV_EFFECTOR_CD8_TCELL_UP	MSigDB_C7	14	126	248	3.55495	1.8454	11.1111	1	5.66003	1.15789e-05	0.000471796	BAZ1A|DTX3L|IFIT1|IFIT2|MED28|MYD88|PML|PSMB9|RBM43|SAMD9L|SH3GLB1|TAP2|TRIM25|TRMT1L
Complete proteome	UniProt-Keyword	230	7344	248	207.203	5.75569	3.13181	1	3.96082	1.17275e-05	0.00047643	ABHD18|ABI2|ACSBG1|ADAR|AKAP2|ANKFY1|ANKIB1|ANKRD10|APOBEC3C|APOBEC3F|APOBEC3G|ARHGAP23|ARHGAP27|ARHGEF3|ATP7A|ATP8A1|AZI2|BAZ1A|BBX|BEND3|BST2|BTG3|C17ORF80|C19ORF66|C1ORF52|C4ORF33|CAPN2|CASP1|CASP3|CBWD6|CD38|CDKN1C|CHMP5|CLCN6|CMPK2|CMTR1|COX5A|CPEB2|CTRL|DDX58|DDX60|DDX60L|DHX36|DHX58|DNAJA1|DNAJC13|DNPEP|DOPEY1|DRAP1|DTX3L|DYNLT1|EHD4|EIF2AK2|EPSTI1|ERICH3|EXOC6|FAM46A|FANCL|FBXO6|GMPR|GNG5…
Reference proteome	UniProt-Keyword	230	7344	248	207.203	5.75569	3.13181	1	3.96082	1.17275e-05	0.00047643	ABHD18|ABI2|ACSBG1|ADAR|AKAP2|ANKFY1|ANKIB1|ANKRD10|APOBEC3C|APOBEC3F|APOBEC3G|ARHGAP23|ARHGAP27|ARHGEF3|ATP7A|ATP8A1|AZI2|BAZ1A|BBX|BEND3|BST2|BTG3|C17ORF80|C19ORF66|C1ORF52|C4ORF33|CAPN2|CASP1|CASP3|CBWD6|CD38|CDKN1C|CHMP5|CLCN6|CMPK2|CMTR1|COX5A|CPEB2|CTRL|DDX58|DDX60|DDX60L|DHX36|DHX58|DNAJA1|DNAJC13|DNPEP|DOPEY1|DRAP1|DTX3L|DYNLT1|EHD4|EIF2AK2|EPSTI1|ERICH3|EXOC6|FAM46A|FANCL|FBXO6|GMPR|GNG5…
CHARAFE_BREAST_CANCER_LUMINAL_VS_BASAL_DN	MSigDB_C2	20	239	248	6.74312	2.52496	8.3682	1	5.25033	1.28474e-05	0.000520379	ARHGAP23|BTG3|CASP1|IFI16|IFI27|IFI44|IFIT3|INPP1|NABP1|NMI|PLSCR1|PSMB8|PSMB9|RBM7|SAMD9|SH3GLB1|SMCHD1|SP100|TAP2|TRIM22
Splenic_Marginal_zone_Bcell_gt_naive_and_GC_Bcell	SignatureDB	6	20	248	0.564278	0.739711	30	1	7.34845	1.31988e-05	0.000533817	ADAR|CASP1|IFI44|ISG15|OAS1|PARP9
GSE13547_2H_VS_12_H_ANTI_IGM_STIM_ZFX_KO_BCELL_UP	MSigDB_C7	12	95	248	2.68032	1.60525	12.6316	1	5.80574	1.33515e-05	0.000539195	BBX|CASP1|CD38|DDX58|DDX60|IFIH1|ISG20|MX2|RSAD2|SP100|STAT2|TNFSF10
FEVR_CTNNB1_TARGETS_UP	MSigDB_C2	24	324	248	9.1413	2.92522	7.40741	1	5.07952	1.385e-05	0.000558502	ABHD18|ATP8A1|CASP3|CMPK2|CTRL|DDX60|DHX58|HELZ2|HSPA1B|IFIT3|IRF1|IRF7|LY6E|OAS1|OAS2|OASL|STAT1|STAT2|TAP1|TAP2|TNFSF13B|TRIM25|TYMP|USP18
GSE6566_STRONG_VS_WEAK_DC_STIMULATED_CD4_TCELL_UP	MSigDB_C7	10	66	248	1.86212	1.34022	15.1515	1	6.07204	1.4012e-05	0.000564201	HERC5|ISG20|LAMP3|MX1|NMI|OAS2|OAS3|PI4K2B|TAP1|USP18
GNF2_CD53	MSigDB_C4	9	53	248	1.49534	1.20189	16.9811	1	6.24403	1.46731e-05	0.000589948	IFI16|MYD88|PHF11|PSMB8|PSMB9|PSME1|SP110|TAP1|TRIM22
GSE9037_WT_VS_IRAK4_KO_LPS_1H_STIM_BMDM_DN	MSigDB_C7	11	81	248	2.28532	1.48345	13.5802	1	5.87459	1.52879e-05	0.000613763	CASP3|DNPEP|IFI44|LY6E|MGP|PARP14|RSAD2|RTP4|SLFN5|ST3GAL6|STAP1
Monti (PMID:15550490)_IMMUNE	PAPER	28	416	248	11.737	3.29655	6.73077	1	4.93334	1.5714e-05	0.000629944	CAPN2|CASP1|CD38|IDO1|IFI16|IFI27|IFI44|IFITM1|IFITM2|IRF1|IRF7|ISG15|ISG20|LAMP3|LAP3|MGP|MOB3C|MX1|MX2|MYCBP2|OAS1|SP110|STAT1|TAP1|TNFSF10|TRIM22|UBE2L6|WARS
GSE27786_LIN_NEG_VS_CD8_TCELL_DN	MSigDB_C7	13	113	248	3.18817	1.74892	11.5044	1	5.61021	1.63686e-05	0.000655225	ANKIB1|CD38|DDX58|IRF7|MED28|NABP1|NMI|PSME1|RTP4|SAMD9L|SLA2|STAT1|TRIM5
COLINA_TARGETS_OF_4EBP1_AND_4EBP2	MSigDB_C2	19	223	248	6.2917	2.44126	8.52018	1	5.20564	1.65066e-05	0.000659782	BST2|IFI35|IFI44|IFIT2|IFITM3|IRF9|ISG15|LGALS9|LY6E|PARP12|PSMB8|PSMB9|RIPK3|RTP4|SHISA5|STAT1|TOR1AIP1|TRIM25|USP18
GSE7768_OVA_WITH_LPS_VS_OVA_WITH_MPL_IMMUNIZED_MOUSE_WHOLE_SPLEEN_6H_DN	MSigDB_C7	12	97	248	2.73675	1.62188	12.3711	1	5.71144	1.65645e-05	0.000660161	BBX|CASP1|CTRL|KBTBD2|LGALS9|MAP3K8|NUB1|PAPD7|PI4K2B|PLSCR1|TDRD7|TLK2
Human Lymphoma_Tome05_357genes (16081686-SuppTable2)	GeneSigDB	12	97	248	2.73675	1.62188	12.3711	1	5.71144	1.65645e-05	0.000660161	CASP1|IFITM1|IFITM2|IFITM3|IRF1|MYD88|PSMB9|STAT1|TAP1|TAP2|TRIM22|WARS
cytoplasm [GoID:GO:0005737; evidenceTypes:IBA|IC|IDA|IEA|IGI|IMP|IPI|ISS|NAS|TAS]	GeneOntology_CC	170	4891	248	137.994	7.71298	3.47577	1	4.14961	1.70433e-05	0.000678253	ABI2|ACSBG1|ADAR|ANKFY1|ANKIB1|APOBEC3C|APOBEC3F|APOBEC3G|ARHGAP23|ARHGAP27|ARHGEF3|ATP7A|ATP8A1|AZI2|BBX|BST2|BTG3|C19ORF66|CAPN2|CASP1|CASP3|CDKN1C|CHMP5|CLCN6|CMPK2|CMTR1|COX5A|CPEB2|DDX58|DDX60|DHX36|DHX58|DNAJA1|DNAJC13|DNPEP|DOPEY1|DTX3L|DYNLT1|EHD4|EIF2AK2|EXOC6|FANCL|FBXO6|GMPR|GNG5|HDAC9|HELB|HERC5|HERC6|HSH2D|HSPA1B|IDO1|IFI16|IFI27|IFI35|IFI44|IFI44L|IFI6|IFIH1|IFIT1|IFIT2|IFIT3|IFITM3…
regulation of defense response to virus [GoID:GO:0050688; evidenceTypes:IDA|IEA|IMP|ISS|NAS|TAS]	GeneOntology_BP	9	54	248	1.52355	1.21311	16.6667	1	6.16304	1.71797e-05	0.000682686	APOBEC3F|APOBEC3G|DDX58|DDX60|DHX58|EIF2AK2|HERC5|IFIT1|MICB
HIRSCH_CELLULAR_TRANSFORMATION_SIGNATURE_UP	MSigDB_C2	15	148	248	4.17565	1.99749	10.1351	1	5.41897	1.72997e-05	0.000686458	EHD4|HERC5|IFI35|IFITM1|IRF7|IRF9|ISG20|LAMP3|MYD88|NMI|PLSCR1|RBM7|TAP1|VRK2|WARS
GSE21063_WT_VS_NFATC1_KO_3H_ANTI_IGM_STIM_BCELL_DN	MSigDB_C7	13	114	248	3.21638	1.75654	11.4035	1	5.56981	1.80184e-05	0.000712903	CASP1|CASP3|IRF1|LAP3|PARP12|PARP9|PSMB8|PSMB9|PSME1|TAP1|TAP2|TNFSF10|TRIM21
GSE31082_DN_VS_CD8_SP_THYMOCYTE_DN	MSigDB_C7	13	114	248	3.21638	1.75654	11.4035	1	5.56981	1.80184e-05	0.000712903	ARHGEF3|DHX58|EPSTI1|HELZ2|HERC6|IFI27|IFI35|LNPEP|OAS2|RERE|SP110|TAP1|TOR1AIP1
GSE25088_ROSIGLITAZONE_VS_IL4_AND_ROSIGLITAZONE_STIM_STAT6_KO_MACROPHAGE_DAY10_DN	MSigDB_C7	14	131	248	3.69602	1.88112	10.687	1	5.47758	1.81399e-05	0.000716671	DDX60|DTX3L|IFI6|IFIT3|IRF1|KARS|MOV10|PARP12|PARP14|PI4K2B|PSMB9|TAP1|TAP2|TXNRD1
regulation of interferon-alpha production [GoID:GO:0032647; evidenceTypes:IC|IDA|IEA|IMP|ISS|NAS|TAS]	GeneOntology_BP	5	13	248	0.36678	0.596612	38.4615	1	7.76589	1.83617e-05	0.000724383	DDX58|IFIH1|IRF7|NMI|TLR7
GSE5455_EX_VIVO_VS_POST_24H_INCUBATION_MONOCYTES_FROM_TUMOR_BEARING_MOUSE_DN	MSigDB_C7	13	115	248	3.2446	1.76413	11.3043	1	5.52987	1.98124e-05	0.000779363	DDX58|IFI35|IFIT1|IFIT3|IRF9|OAS2|RIN2|RTP4|SAMD9L|SLFN5|TNFSF10|USP18|XAF1
negative regulation of viral release from host cell [GoID:GO:1902187; evidenceTypes:IDA|IEA|IMP]	GeneOntology_BP	4	7	248	0.197497	0.437943	57.1429	1	8.68265	2.02494e-05	0.000795407	PML|TRIM21|TRIM25|TRIM5
cellular process [GoID:GO:0009987; evidenceTypes:EXP|IBA|IC|IDA|IEA|IEP|IGI|IMP|IPI|ISS|NAS|TAS]	GeneOntology_BP	199	6027	248	170.045	7.20756	3.30181	1	4.0173	2.05257e-05	0.000805103	ABI2|ACSBG1|ADAR|ANKFY1|ANKIB1|ANKRD10|APOBEC3C|APOBEC3F|APOBEC3G|ARHGAP23|ARHGAP27|ARHGEF3|ATP7A|ATP8A1|AZI2|BAZ1A|BBX|BEND3|BST2|BTG3|C19ORF66|CAPN2|CASP1|CASP3|CD38|CDKN1C|CHMP5|CLCN6|CMPK2|CMTR1|COX5A|CPEB2|DDX58|DDX60|DHX36|DHX58|DNAJA1|DNAJC13|DNPEP|DRAP1|DTX3L|DYNLT1|EHD4|EIF2AK2|EXOC6|FANCL|FBXO6|GMPR|GNG5|GPR180|HDAC9|HELB|HELZ2|HERC5|HERC6|HSH2D|HSPA1B|IDO1|IFI16|IFI27|IFI35|IFI44|IFI44…
ion binding [GoID:GO:0043167; evidenceTypes:IBA|IC|IDA|IEA|IGI|IMP|IPI|ISS|NAS|TAS]	GeneOntology_MF	102	2543	248	71.7479	7.03973	4.01101	1	4.29734	2.05757e-05	0.000805904	ACSBG1|ADAR|ANKFY1|ANKIB1|APOBEC3C|APOBEC3F|APOBEC3G|ARHGEF3|ATP7A|ATP8A1|BAZ1A|CAPN2|CBWD6|CLCN6|CMPK2|COX5A|DDX58|DDX60|DDX60L|DHX36|DHX58|DNAJA1|DNPEP|DTX3L|EHD4|EIF2AK2|FANCL|GMPR|HDAC9|HELB|HELZ2|HSPA1B|IDO1|IFI44L|IFIH1|INPP1|ISG20|ITPR1|KARS|LAP3|LNPEP|MAK|MAP3K8|MGP|MOB3C|MOV10|MTG1|MX1|MX2|MYCBP2|MYH3|NRBP1|NT5C3A|OAS1|OAS2|OAS3|OASL|PAPD7|PARP12|PHF11|PI4K2B|PLEKHG7|PLSCR1|PML|PPM1K|RBB…
Human Breast_Vecchi08_792genes (17952122-GeneList)	GeneSigDB	22	289	248	8.15381	2.76841	7.61246	1	5.00149	2.10658e-05	0.00082392	AKAP2|ATP8A1|CDKN1C|DYNLT1|IFI44L|IFIT1|IFITM1|ISG20|LAMP3|LNPEP|MGP|MICB|MYCBP2|PSMB9|RIN2|SP100|SP110|STAP1|STAT1|TAP2|TNFSF13B|TRIM22
GSE15330_HSC_VS_LYMPHOID_PRIMED_MULTIPOTENT_PROGENITOR_UP	MSigDB_C7	13	116	248	3.27281	1.77168	11.2069	1	5.49037	2.17611e-05	0.000846264	BST2|C19ORF66|C1ORF52|HELZ2|IFI35|IFITM2|IFITM3|IRF9|ISG15|OAS2|PARP12|PPP2R2A|TXNRD1
GSE17721_POLYIC_VS_GARDIQUIMOD_2H_BMDC_UP	MSigDB_C7	13	116	248	3.27281	1.77168	11.2069	1	5.49037	2.17611e-05	0.000846264	ABHD18|ANKRD10|CAPN2|CASP3|EIF2AK2|IFIT3|ISG15|NABP1|NT5C3A|OAS2|RBM43|TIA1|TRMT1L
GSE37533_UNTREATED_VS_PIOGLIZATONE_TREATED_CD4_TCELL_PPARG1_AND_FOXP3_TRASDUCED_DN	MSigDB_C7	13	116	248	3.27281	1.77168	11.2069	1	5.49037	2.17611e-05	0.000846264	ACSBG1|CDKN1C|FAM46A|HERC5|IFIT1|IFIT3|MX1|MX2|OAS1|RERE|SCIN|TNFSF10|UNC93B1
GSE7509_DC_VS_MONOCYTE_DN	MSigDB_C7	13	116	248	3.27281	1.77168	11.2069	1	5.49037	2.17611e-05	0.000846264	C1ORF52|CMPK2|IFI35|IFIH1|IFIT3|LY6E|MX2|PSMB9|SHISA5|STAT1|TAP1|USP18|ZNFX1
YAO_TEMPORAL_RESPONSE_TO_PROGESTERONE_CLUSTER_9	MSigDB_C2	8	43	248	1.2132	1.08321	18.6047	1	6.26548	2.21098e-05	0.000856167	CASP1|IFIT1|IRF7|IRF9|ISG15|PSMB8|PSMB9|RTCB
single-stranded RNA binding [GoID:GO:0003727; evidenceTypes:IBA|IC|IDA|IEA|IMP|TAS]	GeneOntology_MF	8	43	248	1.2132	1.08321	18.6047	1	6.26548	2.21098e-05	0.000856167	DDX58|DDX60|DHX58|IFIH1|IFIT5|RBM7|TIA1|TLR7
biological_process [GoID:GO:0008150; evidenceTypes:EXP|IBA|IC|IDA|IEA|IEP|IGI|IMP|IPI|ISS|NAS|ND|TAS]	GeneOntology_BP	212	6570	248	185.365	6.74538	3.22679	1	3.9486	2.21009e-05	0.000856167	ABI2|ACSBG1|ADAR|ANKFY1|ANKIB1|ANKRD10|APOBEC3C|APOBEC3F|APOBEC3G|ARHGAP23|ARHGAP27|ARHGEF3|ATP7A|ATP8A1|AZI2|BAZ1A|BBX|BEND3|BST2|BTG3|C17ORF80|C19ORF66|CAPN2|CASP1|CASP3|CD38|CDKN1C|CHMP5|CLCN6|CMPK2|CMTR1|COX5A|CPEB2|CTRL|DDX58|DDX60|DHX36|DHX58|DNAJA1|DNAJC13|DNPEP|DOPEY1|DRAP1|DTX3L|DYNLT1|EHD4|EIF2AK2|EXOC6|FAM46A|FANCL|FBXO6|GMPR|GNG5|GPR180|HDAC9|HELB|HELZ2|HERC5|HERC6|HSH2D|HSPA1B|IDO1|I…
2'-5'-oligoadenylate synthetase activity [GoID:GO:0001730; evidenceTypes:IDA]	GeneOntology_MF	3	3	248	0.0846416	0.286766	100	1	10.1663	2.21955e-05	0.000858269	OAS1|OAS2|OAS3
GSE41867_DAY6_VS_DAY8_LCMV_CLONE13_EFFECTOR_CD8_TCELL_UP	MSigDB_C7	12	100	248	2.82139	1.64648	12	1	5.57468	2.26466e-05	0.000874471	EPSTI1|IFITM3|ISG20|LGALS9B|MRPL44|OAS2|OAS3|PML|PPM1K|PSMB9|STAT2|TRAFD1
interferon-beta production [GoID:GO:0032608; evidenceTypes:IC|IDA|IEA|IMP|ISS|NAS|TAS]	GeneOntology_BP	7	32	248	0.902844	0.935028	21.875	1	6.52083	2.40651e-05	0.000927933	DDX58|IFIH1|IRF1|IRF7|NMI|TLR7|TRIM56
GSE3982_MAST_CELL_VS_NKCELL_DN	MSigDB_C7	11	85	248	2.39818	1.51929	12.9412	1	5.66173	2.43541e-05	0.000937755	CAPN2|HDAC9|IFITM1|ISG20|KIR2DL3|MX2|OAS3|PML|RTP4|SPTBN5|TRIM25
GSE3982_EOSINOPHIL_VS_NEUTROPHIL_DN	MSigDB_C7	12	101	248	2.8496	1.6546	11.8812	1	5.53028	2.50663e-05	0.000963817	BAZ1A|DHX58|GNG5|IFI35|IFITM3|PML|PSME1|SH3GLB1|SP100|STAT1|TNFSF10|TYMP
Human Breast_Graham05_82genes (15976005-Table3)	GeneSigDB	8	44	248	1.24141	1.09567	18.1818	1	6.16848	2.6372e-05	0.0010126	BST2|EIF2AK2|GMPR|IFI27|OAS1|PSMB8|RABGAP1L|UBE2L6
GSE17721_LPS_VS_GARDIQUIMOD_4H_BMDC_UP	MSigDB_C7	12	102	248	2.87782	1.66267	11.7647	1	5.48646	2.7708e-05	0.00105942	ADAR|HELZ2|IRF7|MED28|MOV10|NUB1|PPP2R2A|PSMB9|RBCK1|RBM7|RTP4|USP18
GSE25088_CTRL_VS_IL4_AND_ROSIGLITAZONE_STIM_STAT6_KO_MACROPHAGE_DN	MSigDB_C7	12	102	248	2.87782	1.66267	11.7647	1	5.48646	2.7708e-05	0.00105942	BST2|DDX60L|EPSTI1|FANCL|ISG20|MX1|PARP10|PARP12|PPM1K|SAMD9|TRIM5|TYMP
Lymph_node_DLBCL	SignatureDB	12	102	248	2.87782	1.66267	11.7647	1	5.48646	2.7708e-05	0.00105942	CASP1|IFITM1|IFITM3|IRF1|MYD88|PSMB9|STAT1|TAP1|TAP2|TRIM22|UBE2L6|WARS
Human HeadandNeck_Roepman06_396genes (16489042-SuppTable1a)	GeneSigDB	14	136	248	3.83709	1.91613	10.2941	1	5.30387	2.77828e-05	0.0010608	AKAP2|CMPK2|EPSTI1|HERC6|IFI44L|IFI6|IFIT1|LAMP3|OAS1|OAS3|PLSCR1|PPP2R2A|TRIM22|TYMP
BAUS_TFF2_TARGETS_UP	MSigDB_C2	5	14	248	0.394994	0.619098	35.7143	1	7.43825	2.79073e-05	0.0010611	IFIT1|IRF7|PSMB8|PSMB9|TAP1
NOJIMA_SFRP2_TARGETS_DN	MSigDB_C2	5	14	248	0.394994	0.619098	35.7143	1	7.43825	2.79073e-05	0.0010611	BST2|IFI44|IFITM1|MX1|STAT1
cytoplasmic pattern recognition receptor signaling pathway in response to virus [GoID:GO:0039528; evidenceTypes:IDA|IEA|IMP|ISS|TAS]	GeneOntology_BP	5	14	248	0.394994	0.619098	35.7143	1	7.43825	2.79073e-05	0.0010611	DDX58|DDX60|DHX58|IFIH1|IRF7
KEGG_RIG_I_LIKE_RECEPTOR_SIGNALING_PATHWAY	MSigDB_C2	7	33	248	0.931058	0.949471	21.2121	1	6.39192	2.98165e-05	0.00113054	AZI2|DDX58|DHX58|IFIH1|IRF7|ISG15|TRIM25
GSE21927_GMCSF_IL6_VS_GMCSF_GCSF_TREATED_BONE_MARROW_DN	MSigDB_C7	14	137	248	3.8653	1.92305	10.219	1	5.27012	3.01781e-05	0.00114267	FANCL|IFI27|IFITM1|IFITM3|ISG15|ISG20|MX1|NBN|OAS3|RTP4|SAMD9|SP110|TRIM21|USP18
GSE17721_LPS_VS_POLYIC_16H_BMDC_DN	MSigDB_C7	12	103	248	2.90603	1.67071	11.6505	1	5.44318	3.05887e-05	0.00115501	DDX60|HELZ2|IFIT3|NUB1|OAS2|PARP12|PARP9|RBM43|RIN2|RSAD2|TLK2|TRIM25
Human StemCell_Dekker06_600genes (16455954-TableS1)	GeneSigDB	19	233	248	6.57383	2.49394	8.15451	1	4.98255	3.05586e-05	0.00115501	ARHGAP23|ARHGEF3|CAPN2|CASP1|HSPA1B|IFIT3|IFIT5|INPP1|IRF1|KBTBD2|LGALS9|MOV10|PSMB9|SP100|TAP2|TRIM25|TYMP|UBE2L6|XAF1
GSE12845_PRE_GC_VS_DARKZONE_GC_TONSIL_BCELL_UP	MSigDB_C7	13	120	248	3.38567	1.80155	10.8333	1	5.33669	3.13376e-05	0.0011784	APOBEC3C|CASP1|IFI44|IFI6|IFITM2|IFITM3|LGALS9|OAS2|PARP12|SP110|TAP1|TLR7|UBE2L6
GSE21380_NON_TFH_VS_TFH_CD4_TCELL_DN	MSigDB_C7	13	120	248	3.38567	1.80155	10.8333	1	5.33669	3.13376e-05	0.0011784	ADAR|DHX58|HELZ2|HSH2D|IFI27|IFI44|IRF7|IRF9|MFSD8|OAS2|RSAD2|RTP4|TRIM5
GSE5679_PPARG_LIGAND_ROSIGLITAZONE_VS_RARA_AGONIST_AM580_TREATED_DC_DN	MSigDB_C7	13	120	248	3.38567	1.80155	10.8333	1	5.33669	3.13376e-05	0.0011784	CMPK2|DDX58|HSH2D|IFIT1|IRF7|IRF9|RIN2|RTP4|SAMD9L|TNFSF10|USP18|XAF1|ZNFX1
CAIRO_HEPATOBLASTOMA_CLASSES_UP	MSigDB_C2	1	444	248	12.527	3.39999	0.225225	0	-3.39029	3.15888e-05	0.00118621	KARS
GSE17721_LPS_VS_CPG_8H_BMDC_UP	MSigDB_C7	12	105	248	2.96246	1.68666	11.4286	1	5.35826	3.71393e-05	0.00138891	ANKIB1|ARHGAP23|AZI2|DNAJC13|HELZ2|IFI35|IFIT3|MYD88|PARP14|PI4K2B|TAP2|WARS
Mouse Viral_Mendoza-Villanueva08_1830genes (19036130-TableS1a)	GeneSigDB	41	762	248	21.499	4.36846	5.38058	1	4.46405	3.75878e-05	0.00140376	ACSBG1|BTG3|CD38|EIF2AK2|EPSTI1|EXOC6|GMPR|HSPA1B|IFI35|IFI44|IFIH1|IFIT1|IFIT2|IFIT3|IFITM2|IFITM3|IRF1|ISG15|ITPR1|LAP3|LGALS9|MX1|NMI|OAS2|PARP12|PARP14|PARP9|PSMB8|PSMB9|RBBP6|RSAD2|RTP4|SDHA|SP100|ST3GAL6|STAT1|TDRD7|TRIM21|TRIM25|TXNRD1|USP18
GSE30083_SP1_VS_SP3_THYMOCYTE_DN	MSigDB_C7	11	89	248	2.51104	1.55427	12.3596	1	5.4617	3.77404e-05	0.00140753	ACSBG1|HERC6|IFI44|IFIH1|IFIT1|IRF7|OAS1|OAS2|SHISA5|SLFN5|USP18
REACTOME_TRAFFICKING_AND_PROCESSING_OF_ENDOSOMAL_TLR	MSigDB_C2	4	8	248	0.225711	0.468154	50	1	8.06207	3.96013e-05	0.00147291	TLR7|UNC93B1|UNC93B2|UNC93B6
Mouse Lung_Rangasamy09_22genes (19286929-SuppTable2j)	GeneSigDB	4	8	248	0.225711	0.468154	50	1	8.06207	3.96013e-05	0.00147291	IFI35|IFI44|IFIT2|LY6E
GSE360_CTRL_VS_L_MAJOR_DC_DN	MSigDB_C7	12	106	248	2.99067	1.69457	11.3208	1	5.31658	4.08483e-05	0.00151516	GMPR|IDO1|IFI35|IFI6|IFITM3|IRF1|PSMB9|PSME1|TAP1|TDRD7|TYMP|UBE2L6
GSE360_L_DONOVANI_VS_M_TUBERCULOSIS_MAC_DN	MSigDB_C7	12	106	248	2.99067	1.69457	11.3208	1	5.31658	4.08483e-05	0.00151516	APOBEC3F|CD38|DYNLT1|IDO1|IFITM1|IRF1|ISG20|MX1|PSMB9|SP110|STAU1|UBE2L6
ubiquitin-protein transferase activity [GoID:GO:0004842; evidenceTypes:EXP|IBA|IDA|IEA|IGI|IMP|IPI|ISS|NAS|TAS]	GeneOntology_MF	20	259	248	7.30739	2.62541	7.72201	1	4.83453	4.12765e-05	0.00152897	ANKIB1|DTX3L|FANCL|FBXO6|HERC5|HERC6|KBTBD2|NOSIP|PSMB8|PSMB9|PSME1|RBBP6|RBCK1|TRIM21|TRIM23|TRIM25|TRIM5|TRIM56|UBA7|UBE2L6
NFkB_Up_HBL1	SignatureDB	14	142	248	4.00637	1.95726	9.85915	1	5.10592	4.50838e-05	0.00166774	EPSTI1|IFI35|IFI44L|IFIH1|IFIT3|IRF1|LAMP3|MAP3K8|MOB3C|NOSIP|PSME1|TNFSF13B|USP18|USP41
FOSTER_TOLERANT_MACROPHAGE_DN	MSigDB_C2	19	241	248	6.79954	2.53521	7.88382	1	4.81241	4.86604e-05	0.0017976	ARHGEF3|C19ORF66|DDX58|EPSTI1|HSPA1B|IFI16|IFIH1|INPP1|MAP3K8|MX1|PAPD7|PARP14|PML|PPM1K|RIN2|SLFN5|TLK2|TNFSF10|TRIM21
negative regulation of cellular process [GoID:GO:0048523; evidenceTypes:IBA|IC|IDA|IEA|IEP|IGI|IMP|IPI|ISS|NAS|TAS]	GeneOntology_BP	78	1835	248	51.7725	6.30977	4.25068	1	4.15665	4.89959e-05	0.00180755	ADAR|APOBEC3C|APOBEC3F|APOBEC3G|BEND3|BST2|BTG3|C19ORF66|CASP3|CD38|CDKN1C|CPEB2|DHX58|DNAJA1|DRAP1|DYNLT1|EIF2AK2|FBXO6|HDAC9|HELB|HSH2D|HSPA1B|IDO1|IFI16|IFI27|IFI6|IFIT1|IFIT3|IFITM1|IFITM2|IFITM3|IRF1|IRF7|ISG15|ISG20|ITPR1|LAMP3|LGALS9|MAK|MED28|MICA|MICB|MOV10|MRPL44|MX1|MYD88|NABP1|NBN|NMI|OAS1|OAS3|OASL|PARP10|PATL2|PHACTR4|PLSCR1|PML|PSMB8|PSMB9|PSME1|RBCK1|RERE|RSAD2|SCIN|SLA2|SP100|SPT…
GSE17721_CTRL_VS_GARDIQUIMOD_12H_BMDC_DN	MSigDB_C7	12	108	248	3.0471	1.71029	11.1111	1	5.23474	4.92397e-05	0.00181409	AKAP2|BST2|C1ORF52|DHX58|HELZ2|IFIT2|MYD88|NUB1|OAS2|PARP14|SP110|TDRD7
GSE40666_UNTREATED_VS_IFNA_STIM_CD8_TCELL_90MIN_UP	MSigDB_C7	8	48	248	1.35427	1.14412	16.6667	1	5.80858	5.09336e-05	0.00187397	EPSTI1|HELZ2|HSH2D|IFI44|IFIT3|MX1|PARP9|RTP4
catalytic activity [GoID:GO:0003824; evidenceTypes:EXP|IBA|IC|IDA|IEA|IEP|IGI|IMP|IPI|ISS|NAS|TAS]	GeneOntology_MF	121	3225	248	90.9898	7.48246	3.75194	1	4.01074	5.15051e-05	0.00189245	ACSBG1|ADAR|ANKIB1|APOBEC3C|APOBEC3F|APOBEC3G|ARHGAP23|ARHGAP27|ARHGEF3|ATP7A|ATP8A1|BST2|CAPN2|CASP1|CASP3|CD38|CDKN1C|CMPK2|CMTR1|COX5A|CPEB2|CTRL|DDX58|DDX60|DDX60L|DHX36|DHX58|DNAJA1|DNPEP|DTX3L|DYNLT1|EIF2AK2|FANCL|FBXO6|GMPR|GNG5|HDAC9|HELB|HELZ2|HERC5|HERC6|HSPA1B|IDO1|IFI16|IFI27|IFI6|IFIH1|IFIT1|INPP1|ISG20|KARS|KAT2A|KBTBD2|L3HYPDH|LAMP3|LAP3|LGALS9|LNPEP|MAK|MAP3K8|MOV10|MRPL44|MTG1|MX…
GSE17721_PAM3CSK4_VS_CPG_12H_BMDC_DN	MSigDB_C7	13	126	248	3.55495	1.8454	10.3175	1	5.11815	5.25697e-05	0.00192897	BST2|CMTR1|DNAJA1|EPSTI1|IRF1|KCTD14|MX1|MYD88|NUB1|OAS2|PARP14|PML|RBM7
HAN_JNK_SINGALING_UP	MSigDB_C2	6	25	248	0.705347	0.826786	24	1	6.4039	5.35589e-05	0.00195737	IFIT1|IFIT3|IRF9|ISG15|UBE2L6|USP18
KUMAR_TARGETS_OF_MLL_AF9_FUSION	MSigDB_C2	18	222	248	6.26348	2.43592	8.10811	1	4.8181	5.3499e-05	0.00195737	ADAR|ANKRD10|CMPK2|CMTR1|IFI16|IFIT1|IFIT2|IFIT3|IRF7|IRF9|ISG15|MGP|NABP1|PML|RBBP6|RSAD2|SH3GLB1|USP18
Newman(PMID: 25822800)_CIBERSORT-SuppT1 Dendritic cells activated	PAPER	6	25	248	0.705347	0.826786	24	1	6.4039	5.35589e-05	0.00195737	DHX58|IDO1|IFI44L|LAMP3|RSAD2|ST3GAL6
FLECHNER_BIOPSY_KIDNEY_TRANSPLANT_REJECTED_VS_OK_UP	MSigDB_C2	9	62	248	1.74926	1.29927	14.5161	1	5.58062	5.38351e-05	0.00196443	EIF2AK2|IFITM1|ISG20|LGALS9|PSMB8|STAT1|TYMP|UBE2L6|WARS
GSE17721_0.5H_VS_4H_CPG_BMDC_DN	MSigDB_C7	12	109	248	3.07531	1.71809	11.0092	1	5.19455	5.3968e-05	0.00196443	ARHGEF3|C19ORF66|HELZ2|IFI35|IFITM2|ISG20|LAP3|PPP2R2A|RTP4|TAP1|TNFSF10|UBA7
GSE17721_POLYIC_VS_CPG_16H_BMDC_UP	MSigDB_C7	12	109	248	3.07531	1.71809	11.0092	1	5.19455	5.3968e-05	0.00196443	ADAR|ATP8A1|CASP3|EXOC6|MED28|MX2|PARP12|RBM43|STAT1|TDRD7|TRIM25|UBE2L6
Human Breast_Sabatier10_368genes (20490655-ST3)	GeneSigDB	17	202	248	5.6992	2.32632	8.41584	1	4.85781	5.42571e-05	0.00197233	ATP8A1|CAPN2|CD38|DTX3L|HSH2D|IRF1|LAP3|MICB|NBN|NFKBIE|PSMB8|PSMB9|STAT1|TAP1|TRAFD1|TYMP|WARS
regulation of response to cytokine stimulus [GoID:GO:0060759; evidenceTypes:IC|IDA|IEA|IGI|IMP|ISS|NAS|TAS]	GeneOntology_BP	10	77	248	2.17247	1.44669	12.987	1	5.41064	5.54946e-05	0.00201463	ADAR|HSPA1B|IRF7|PARP9|RBCK1|STAP1|STAT1|STAT2|USP18|VRK2
Human Breast_Wang05_469genes_down_BT-BAF57cells (16135788-Table24)	GeneSigDB	18	223	248	6.2917	2.44126	8.07175	1	4.79601	5.67472e-05	0.00205464	BST2|COX5A|DRAP1|EHD4|HSPA1B|IFI27|LAP3|LY6E|MED28|MICA|MX1|MX2|OAS3|PARP12|PSMB8|PSMB9|TAP1|TAP2
Human Lymphoma_VanLoo09_407genes (19797726-SuppTable1b)	GeneSigDB	18	223	248	6.2917	2.44126	8.07175	1	4.79601	5.67472e-05	0.00205464	CD38|CHMP5|DNPEP|DYNLT1|IDO1|IFI27|IFI35|IFI6|IFIT3|LAP3|MOV10|NBN|PLSCR1|RIN2|SH3GLB1|STAT1|TNFSF10|TNFSF13B
GSE6674_CPG_VS_CPG_AND_ANTI_IGM_STIM_BCELL_UP	MSigDB_C7	14	145	248	4.09101	1.97749	9.65517	1	5.0109	5.68331e-05	0.00205502	AKAP2|HSH2D|IFIT2|LGALS9B|NMI|PML|PSMB9|SHISA5|TAP1|TAP2|TRAFD1|TRIM25|TRIM5|UNC93B1
zinc ion binding [GoID:GO:0008270; evidenceTypes:IBA|IC|IDA|IEA|IMP|ISS|NAS|TAS]	GeneOntology_MF	29	471	248	13.2887	3.49617	6.15711	1	4.49384	5.73973e-05	0.00207268	ANKIB1|APOBEC3C|APOBEC3F|APOBEC3G|BAZ1A|DDX58|DHX58|DNPEP|DTX3L|IFIH1|LNPEP|MYCBP2|PHF11|PML|RBBP6|RBCK1|RERE|SP110|TRIM21|TRIM22|TRIM23|TRIM25|TRIM5|TRIM56|WBP4|WDFY1|XAF1|ZNF92|ZNFX1
pyrimidine-containing compound catabolic process [GoID:GO:0072529; evidenceTypes:IBA|IDA|IEA|IMP|TAS]	GeneOntology_BP	5	16	248	0.451422	0.661768	31.25	1	6.87337	5.81294e-05	0.00209358	APOBEC3C|APOBEC3F|APOBEC3G|NT5C3A|TYMP
Human Stomach_Kang05_56genes (15690055-TableS1)	GeneSigDB	5	16	248	0.451422	0.661768	31.25	1	6.87337	5.81294e-05	0.00209358	IFI16|IFIT1|ISG15|MX1|USP18
GSE17721_POLYIC_VS_GARDIQUIMOD_4H_BMDC_UP	MSigDB_C7	12	110	248	3.10353	1.72585	10.9091	1	5.15483	5.9084e-05	0.00211957	ATP8A1|DDX60|IFIH1|IRF7|KAT2A|MYCBP2|NT5C3A|OAS2|RERE|RIPK3|RSAD2|ZFYVE26
GSE2197_CPG_DNA_VS_UNTREATED_IN_DC_UP	MSigDB_C7	12	110	248	3.10353	1.72585	10.9091	1	5.15483	5.9084e-05	0.00211957	AZI2|BEND3|DNAJC13|HSH2D|IFIH1|IRF1|MOV10|PAPD7|PSMB8|STAP1|STAT1|TLK2
GSE27786_LIN_NEG_VS_NKTCELL_DN	MSigDB_C7	12	110	248	3.10353	1.72585	10.9091	1	5.15483	5.9084e-05	0.00211957	FAM46A|HELZ2|IFI35|IRF7|KBTBD2|MED28|MFSD8|NABP1|NMI|PARP9|TAP1|TNFSF10
AZARE_NEOPLASTIC_TRANSFORMATION_BY_STAT3_UP	MSigDB_C2	9	63	248	1.77747	1.30963	14.2857	1	5.51492	6.12838e-05	0.0021956	APOBEC3G|DDX58|IFI16|IFI27|IFI6|IFITM1|MX1|OAS1|OAS2
FOSTER_TOLERANT_MACROPHAGE_UP	MSigDB_C2	10	78	248	2.20068	1.45597	12.8205	1	5.35677	6.21013e-05	0.00222197	BST2|CD38|IFI44|IRF7|ISG20|OAS3|STAT1|TRIM23|TXNRD1|XAF1
single-organism process [GoID:GO:0044699; evidenceTypes:EXP|IBA|IC|IDA|IEA|IEP|IGI|IMP|IPI|ISS|NAS|TAS]	GeneOntology_BP	174	5128	248	144.681	7.65385	3.39314	1	3.83065	6.40881e-05	0.00229006	ABI2|ACSBG1|ADAR|ANKFY1|ANKRD10|APOBEC3C|APOBEC3F|APOBEC3G|ARHGAP23|ARHGAP27|ARHGEF3|ATP7A|ATP8A1|AZI2|BBX|BEND3|BST2|BTG3|CAPN2|CASP1|CASP3|CD38|CDKN1C|CHMP5|CLCN6|CMPK2|COX5A|CTRL|DDX58|DDX60|DHX36|DHX58|DNAJA1|DNAJC13|DYNLT1|EIF2AK2|EXOC6|FAM46A|FANCL|FBXO6|GMPR|GNG5|GPR180|HDAC9|HELZ2|HERC5|HERC6|HSH2D|HSPA1B|IDO1|IFI16|IFI27|IFI35|IFI6|IFIH1|IFIT1|IFIT2|IFIT3|IFITM1|IFITM2|IFITM3|INPP1|IRF1|…
GSE14415_INDUCED_TREG_VS_FOXP3_KO_INDUCED_TREG_IL2_CULTURE_UP	MSigDB_C7	12	111	248	3.13174	1.73358	10.8108	1	5.11558	6.4614e-05	0.00230282	CD38|EHD4|HERC5|IFIH1|IFIT1|ISG20|MX1|PHF11|PLSCR1|RTP4|SCLT1|SH3GLB1
GSE36392_TYPE_2_MYELOID_VS_EOSINOPHIL_IL25_TREATED_LUNG_DN	MSigDB_C7	12	111	248	3.13174	1.73358	10.8108	1	5.11558	6.4614e-05	0.00230282	HERC6|HSH2D|IFIT1|IFIT3|IRF9|ISG15|ISG20|LRRC3|PPP2R2A|TNFSF13B|TRIM5|TRMT1L
Metal-binding	UniProt-Keyword	63	1400	248	39.4994	5.68111	4.5	1	4.13662	6.69649e-05	0.0023835	ADAR|ANKFY1|ANKIB1|APOBEC3C|APOBEC3F|APOBEC3G|ATP7A|ATP8A1|BAZ1A|CAPN2|COX5A|DDX58|DHX58|DNAJA1|DNPEP|DTX3L|EHD4|FANCL|GMPR|HDAC9|HELZ2|IDO1|IFIH1|INPP1|ISG20|KARS|LAP3|LNPEP|MAP3K8|MOB3C|MYCBP2|NT5C3A|OAS1|OAS2|OAS3|PAPD7|PARP12|PHF11|PML|PPM1K|RBBP6|RBCK1|RERE|RSAD2|RTCB|RUFY4|SCIN|SP110|TNFSF10|TRAFD1|TRIM21|TRIM22|TRIM23|TRIM25|TRIM5|TRIM56|TRMT1L|WBP4|WDFY1|XAF1|ZFYVE26|ZNF92|ZNFX1
REACTOME_TRAF3_DEPENDENT_IRF_ACTIVATION_PATHWAY	MSigDB_C2	4	9	248	0.253925	0.496524	44.4444	1	7.5446	6.97041e-05	0.00245222	DDX58|IFIH1|IRF7|TRIM25
GSE7768_OVA_ALONE_VS_OVA_WITH_LPS_IMMUNIZED_MOUSE_WHOLE_SPLEEN_6H_DN	MSigDB_C7	11	95	248	2.68032	1.60525	11.5789	1	5.18278	6.95169e-05	0.00245222	CD38|CTRL|IRF1|KBTBD2|MX2|MYD88|NFKBIE|PLSCR1|RBM7|RSAD2|SAMD9L
host [GoID:GO:0018995; evidenceTypes:IDA|IEA|IMP|ISS]	GeneOntology_CC	4	9	248	0.253925	0.496524	44.4444	1	7.5446	6.97041e-05	0.00245222	DYNLT1|IFIT1|TAP1|TAP2
host cell [GoID:GO:0043657; evidenceTypes:IDA|IEA|IMP|ISS]	GeneOntology_CC	4	9	248	0.253925	0.496524	44.4444	1	7.5446	6.97041e-05	0.00245222	DYNLT1|IFIT1|TAP1|TAP2
other organism [GoID:GO:0044215; evidenceTypes:IDA|IEA|IMP|ISS]	GeneOntology_CC	4	9	248	0.253925	0.496524	44.4444	1	7.5446	6.97041e-05	0.00245222	DYNLT1|IFIT1|TAP1|TAP2
other organism cell [GoID:GO:0044216; evidenceTypes:IDA|IEA|IMP|ISS]	GeneOntology_CC	4	9	248	0.253925	0.496524	44.4444	1	7.5446	6.97041e-05	0.00245222	DYNLT1|IFIT1|TAP1|TAP2
other organism part [GoID:GO:0044217; evidenceTypes:IDA|IEA|IMP|ISS]	GeneOntology_CC	4	9	248	0.253925	0.496524	44.4444	1	7.5446	6.97041e-05	0.00245222	DYNLT1|IFIT1|TAP1|TAP2
helicase activity [GoID:GO:0004386; evidenceTypes:IBA|IDA|IEA|IMP|NAS|TAS]	GeneOntology_MF	11	95	248	2.68032	1.60525	11.5789	1	5.18278	6.95169e-05	0.00245222	DDX58|DDX60|DDX60L|DHX36|DHX58|HELB|HELZ2|IFIH1|IFIT1|MOV10|NBN
Human Breast_Bertucci06_534genes (16651414-Supp3)	GeneSigDB	17	206	248	5.81206	2.34869	8.25243	1	4.76348	6.94159e-05	0.00245222	ATP8A1|CAPN2|CD38|DTX3L|HSH2D|IRF1|LAP3|MICB|NBN|NFKBIE|PSMB8|PSMB9|STAT1|TAP1|TRAFD1|TYMP|WARS
GSE17721_LPS_VS_CPG_16H_BMDC_UP	MSigDB_C7	12	112	248	3.15995	1.74127	10.7143	1	5.07678	7.05853e-05	0.00248002	C1ORF52|DYNLT1|HELZ2|IFIH1|IRF7|LAP3|PML|PSMB8|PSMB9|RSAD2|TDRD7|TRIM21
ATP binding [GoID:GO:0005524; evidenceTypes:IBA|IC|IDA|IEA|IMP|ISS|NAS|TAS]	GeneOntology_MF	39	732	248	20.6526	4.28959	5.32787	1	4.2772	7.41526e-05	0.00260201	ACSBG1|ATP7A|ATP8A1|CBWD6|CLCN6|CMPK2|DDX58|DDX60|DDX60L|DHX36|DHX58|DNAJA1|EHD4|EIF2AK2|HELB|HELZ2|HSPA1B|IFIH1|KARS|MAK|MAP3K8|MOV10|MYH3|NRBP1|OAS1|OAS2|OAS3|OASL|PI4K2B|RIPK3|RTCB|SLFN5|SMCHD1|TAP1|TAP2|TLK2|UBA7|VRK2|WARS
GSE3982_MAST_CELL_VS_NEUTROPHIL_DN	MSigDB_C7	11	96	248	2.70853	1.61359	11.4583	1	5.13853	7.65873e-05	0.00268399	BAZ1A|HDAC9|IFI16|IFIH1|IFITM1|ISG20|KIR2DL4|MX2|PSMB9|SAMD9|TRANK1
GSE17721_LPS_VS_PAM3CSK4_6H_BMDC_UP	MSigDB_C7	12	113	248	3.18817	1.74892	10.6195	1	5.03843	7.70269e-05	0.00269594	AKAP2|CASP1|HSPA1B|IFITM3|KARS|MED28|MGP|MYD88|PPP2R2A|RTP4|TAP2|WDFY1
GSE22935_24H_VS_48H_MBOVIS_BCG_STIM_MACROPHAGE_UP	MSigDB_C7	10	80	248	2.25711	1.47435	12.5	1	5.25173	7.73401e-05	0.00270344	CPEB2|DDX58|DTX3L|IFIT2|KBTBD2|NABP1|PARP14|SCIN|STAT1|TRIM25
KRAS.300_UP.V1_DN	MSigDB_C6	7	38	248	1.07213	1.01857	18.4211	1	5.81978	7.80888e-05	0.00272612	BST2|IFI44L|MX1|MX2|OAS1|RTP4|TNFSF10
TAVOR_CEBPA_TARGETS_DN	MSigDB_C2	5	17	248	0.479636	0.682096	29.4118	1	6.62717	8.04642e-05	0.00280188	IFI27|IFI6|ISG15|OAS2|TNFSF10
Human Viral_Baba06_24genes (16938647-Table2a)	GeneSigDB	5	17	248	0.479636	0.682096	29.4118	1	6.62717	8.04642e-05	0.00280188	IFI44L|IRF9|MX1|STAT1|TNFSF10
heterocyclic compound binding [GoID:GO:1901363; evidenceTypes:IBA|IC|IDA|IEA|IEP|IGI|IMP|IPI|ISS|NAS|TAS]	GeneOntology_MF	107	2787	248	78.6321	7.22436	3.83925	1	3.9267	8.16969e-05	0.00284118	ABI2|ACSBG1|ADAR|APOBEC3C|APOBEC3F|APOBEC3G|ARHGEF3|ATP7A|ATP8A1|BBX|BEND3|BST2|C19ORF66|C1ORF52|CBWD6|CLCN6|CMPK2|CMTR1|CPEB2|DDX58|DDX60|DDX60L|DHX36|DHX58|DNAJA1|DRAP1|EHD4|EIF2AK2|FAM46A|HELB|HELZ2|HERC5|HSPA1B|IDO1|IFI16|IFI44L|IFIH1|IFIT1|IFIT2|IFIT3|IFIT5|IRF1|IRF7|IRF9|ISG20|KARS|KAT2A|MAK|MAP3K8|MOV10|MRPL32|MRPL44|MTG1|MX1|MX2|MYH3|NABP1|NBN|NOSIP|NRBP1|NT5C3A|OAS1|OAS2|OAS3|OASL|PAPD7|…
ubiquitin-like protein transferase activity [GoID:GO:0019787; evidenceTypes:EXP|IBA|IDA|IEA|IGI|IMP|IPI|ISS|NAS|TAS]	GeneOntology_MF	20	272	248	7.67418	2.68844	7.35294	1	4.58475	8.21414e-05	0.002853	ANKIB1|DTX3L|FANCL|FBXO6|HERC5|HERC6|KBTBD2|NOSIP|PSMB8|PSMB9|PSME1|RBBP6|RBCK1|TRIM21|TRIM23|TRIM25|TRIM5|TRIM56|UBA7|UBE2L6
I-kappaB kinase_NF-kappaB signaling [GoID:GO:0007249; evidenceTypes:IBA|IC|IDA|IEA|IEP|IMP|ISS|NAS|TAS]	GeneOntology_BP	14	150	248	4.23208	2.01071	9.33333	1	4.85794	8.24049e-05	0.00285852	AZI2|BST2|CASP1|LGALS9|MYD88|RBCK1|RIPK3|SHISA5|STAT1|TLR7|TNFSF10|TRIM22|TRIM25|TRIM5
hydrolase activity [GoID:GO:0016787; evidenceTypes:EXP|IBA|IC|IDA|IEA|IEP|IGI|IMP|ISS|NAS|TAS]	GeneOntology_MF	70	1619	248	45.6783	6.01811	4.32366	1	4.04142	8.35111e-05	0.00289321	ADAR|APOBEC3C|APOBEC3F|APOBEC3G|ARHGAP23|ARHGAP27|ARHGEF3|ATP7A|ATP8A1|BST2|CAPN2|CASP1|CASP3|CD38|CPEB2|CTRL|DDX58|DDX60|DDX60L|DHX36|DHX58|DNPEP|DYNLT1|EIF2AK2|GNG5|HDAC9|HELB|HELZ2|HSPA1B|IFI16|IFI27|IFI6|IFIH1|IFIT1|INPP1|ISG20|LAMP3|LAP3|LGALS9|LNPEP|MOV10|MRPL44|MTG1|MX1|MX2|MYH3|NBN|NT5C3A|OAS3|PGAP1|PHACTR4|PLEKHG7|PLSCR1|PML|PPM1K|PPP2R2A|PSMB8|PSMB9|PSME1|RABGAP1L|RIN2|RIPK3|SPTBN5|TAP1…
GSE3337_CTRL_VS_16H_IFNG_IN_CD8POS_DC_DN	MSigDB_C7	13	132	248	3.72423	1.88818	9.84848	1	4.91255	8.53624e-05	0.0029536	ANKFY1|CMPK2|IRF1|ISG20|MED28|PML|PSME1|TAP1|TAP2|TRIM21|UBA7|UBE2L6|WARS
GSE2770_UNTREATED_VS_TGFB_AND_IL4_TREATED_ACT_CD4_TCELL_48H_UP	MSigDB_C7	9	66	248	1.86212	1.34022	13.6364	1	5.3259	8.90372e-05	0.00306909	PAPD7|PI4K2B|PPP2R2A|STAP1|STAT2|TDRD7|TRIM21|WBP4|ZFYVE26
GSE28737_WT_VS_BCL6_KO_MARGINAL_ZONE_BCELL_UP	MSigDB_C7	9	66	248	1.86212	1.34022	13.6364	1	5.3259	8.90372e-05	0.00306909	DDX58|IFI35|MX2|OAS2|OAS3|PML|RSAD2|SLFN5|USP18
GSE17721_0.5H_VS_12H_CPG_BMDC_DN	MSigDB_C7	12	115	248	3.2446	1.76413	10.4348	1	4.96301	9.14436e-05	0.00314409	AKAP2|CASP1|CMPK2|DNAJA1|NT5C3A|OAS3|PARP12|PARP14|PPP2R2A|RTP4|TAP1|TRMT1L
GSE9960_GRAM_POS_VS_GRAM_NEG_AND_POS_SEPSIS_PBMC_UP	MSigDB_C7	12	115	248	3.2446	1.76413	10.4348	1	4.96301	9.14436e-05	0.00314409	IFI27|IFIT2|IFIT3|IRF1|ISG20|LY6E|MOV10|MYCBP2|NMI|RERE|UBA7|USP18
EGFR_UP.V1_DN	MSigDB_C6	11	98	248	2.76496	1.63012	11.2245	1	5.0518	9.2591e-05	0.00317156	BST2|BTG3|DDX60|FANCL|HERC6|IFI27|IFI44|IFI44L|IFI6|MICB|TMEM187
GSE17721_LPS_VS_CPG_2H_BMDC_UP	MSigDB_C7	11	98	248	2.76496	1.63012	11.2245	1	5.0518	9.2591e-05	0.00317156	CMPK2|DDX60|ISG15|KBTBD2|MX1|MX2|NAPA|PSMB8|RTP4|TRIM21|ZNFX1
regulation of response to stimulus [GoID:GO:0048583; evidenceTypes:IBA|IC|IDA|IEA|IEP|IGI|IMP|IPI|ISS|NAS|TAS]	GeneOntology_BP	67	1534	248	43.2801	5.89262	4.36767	1	4.02536	9.24795e-05	0.00317156	ADAR|ANKRD10|APOBEC3F|APOBEC3G|ARHGAP23|ARHGEF3|BST2|CASP1|CD38|CDKN1C|DDX58|DDX60|DHX58|DNAJA1|DYNLT1|EIF2AK2|FAM46A|HELB|HERC5|HSH2D|HSPA1B|IDO1|IFI16|IFI6|IFIH1|IFIT1|IFITM1|IRF1|IRF7|ITPR1|KIR2DL3|KIR2DL4|LGALS9|MAP3K8|MICA|MICB|MYD88|NBN|NMI|PARP9|PHACTR4|PLEKHG7|PLSCR1|PML|PSMB8|PSMB9|PSME1|RBCK1|RIPK3|RSAD2|SHISA5|SLA2|SP100|STAP1|STAT1|STAT2|TLR7|TNFSF10|TNFSF13B|TRAFD1|TRIM22|TRIM25|TRIM…
QI_PLASMACYTOMA_UP	MSigDB_C2	15	171	248	4.82457	2.14424	8.77193	1	4.74547	9.37856e-05	0.00320846	CASP1|CASP3|IFI35|IRF1|LGALS9|NFKBIE|PLSCR1|PSMB8|PSMB9|RSAD2|SCIN|SP100|STAP1|TNFSF13B|TRIM21
GSE31082_DP_VS_CD4_SP_THYMOCYTE_DN	MSigDB_C7	13	134	248	3.78066	1.90221	9.70149	1	4.84665	9.96635e-05	0.00339254	ABI2|ATP8A1|EIF2AK2|HERC6|ISG20|MYD88|NT5C3A|PARP9|RERE|SAMD9L|TAP1|TRIM5|WARS
GSE40443_INDUCED_VS_TOTAL_TREG_DN	MSigDB_C7	12	116	248	3.27281	1.77168	10.3448	1	4.92594	9.94839e-05	0.00339254	CMPK2|EPSTI1|HSH2D|IFI44|IFIH1|IFIT1|IRF9|OAS1|OAS3|PSMB9|PSME1|USP18
GSE7219_WT_VS_NIK_NFKB2_KO_DC_UP	MSigDB_C7	13	134	248	3.78066	1.90221	9.70149	1	4.84665	9.96635e-05	0.00339254	CASP3|DHX58|HELZ2|IFI44|IRF7|ISG20|OAS3|RSAD2|STAT1|TLR7|TRAFD1|UBE2L6|USP18
positive regulation of NF-kappaB transcription factor activity [GoID:GO:0051092; evidenceTypes:IDA|IEA|IMP|ISS|TAS]	GeneOntology_BP	9	67	248	1.89033	1.35026	13.4328	1	5.26541	0.00010036	0.00341199	EIF2AK2|HSPA1B|LGALS9|MYD88|RBCK1|RIPK3|TRIM22|TRIM25|TRIM5
GSE17721_CTRL_VS_POLYIC_8H_BMDC_DN	MSigDB_C7	11	99	248	2.79317	1.63832	11.1111	1	5.00928	0.000101611	0.00345022	AKAP2|BST2|DHX58|EPSTI1|ITPR1|LAP3|PML|PSMB8|RBM43|TRIM25|VRK2
regulation of response to biotic stimulus [GoID:GO:0002831; evidenceTypes:IBA|IDA|IEA|IGI|IMP|ISS|TAS]	GeneOntology_BP	10	83	248	2.34175	1.50148	12.0482	1	5.10046	0.000106092	0.00358987	APOBEC3F|APOBEC3G|DDX58|DDX60|DHX58|EIF2AK2|HERC5|IFIT1|MICB|TRIM5
viral entry into host cell [GoID:GO:0046718; evidenceTypes:IDA|IEA|IGI|IMP|ISS|NAS|TAS]	GeneOntology_BP	8	53	248	1.49534	1.20189	15.0943	1	5.41201	0.000105924	0.00358987	DYNLT1|HSPA1B|IFITM1|IFITM2|IFITM3|LGALS9|TRIM25|TRIM5
Human Viral_Chen07_60genes (17404395-TableS1c)	GeneSigDB	6	28	248	0.789989	0.874838	21.4286	1	5.9554	0.000106118	0.00358987	DNAJA1|IFI27|IRF1|PSME1|TRAFD1|TRIM22
Human Immune_Kong10_855genes_ImmPort_CD40LvsControl (20460173-ImmPortCD40LvsControl)	GeneSigDB	24	368	248	10.3827	3.10941	6.52174	1	4.37938	0.000107792	0.00364197	APOBEC3G|CD38|CLCN6|COX5A|HDAC9|IFI44|MAP3K8|MX2|MYD88|NFKBIE|NMI|OAS1|PML|PSMB9|RABGAP1L|RERE|TAP1|TAP2|TRIM22|TRIM23|UBE2L6|WARS|XAF1|ZFYVE26
GSE1925_CTRL_VS_IFNG_PRIMED_MACROPHAGE_24H_IFNG_STIM_UP	MSigDB_C7	12	117	248	3.30102	1.7792	10.2564	1	4.88926	0.000108125	0.00364421	ANKIB1|IFI27|IFIH1|IRF1|MX2|MYH3|NMI|PSMB9|SHISA5|STAT1|UNC93B1|USP18
GSE2706_UNSTIM_VS_2H_R848_DC_DN	MSigDB_C7	12	117	248	3.30102	1.7792	10.2564	1	4.88926	0.000108125	0.00364421	BAZ1A|BTG3|CMPK2|HERC6|IFIT2|IFIT3|ISG15|ISG20|MAP3K8|NABP1|RSAD2|TAP1
positive regulation of interferon-beta production [GoID:GO:0032728; evidenceTypes:IC|IDA|IEA|IMP|ISS|NAS|TAS]	GeneOntology_BP	5	18	248	0.50785	0.701831	27.7778	1	6.40061	0.000108862	0.00366002	DDX58|IFIH1|IRF1|IRF7|TLR7
Human Leukemia_Tavor03_33genes (14517214-Table2)	GeneSigDB	5	18	248	0.50785	0.701831	27.7778	1	6.40061	0.000108862	0.00366002	IFI27|IFI6|ISG15|OAS2|TNFSF10
Human Stomach_Nojima07_73genes (17297461-Table2)	GeneSigDB	7	40	248	1.12856	1.04492	17.5	1	5.61906	0.00010994	0.00369171	BST2|HSPA1B|IFI44|IFITM1|MX1|STAT1|WARS
GSE7348_LPS_VS_TOLERIZED_AND_LPS_STIM_MACROPHAGE_DN	MSigDB_C7	11	100	248	2.82139	1.64648	11	1	4.96733	0.00011137	0.00373469	CTRL|EHD4|HSH2D|ITPR1|MYCBP2|NUB1|OAS3|PHACTR4|PSMB8|UBE2L6|WARS
adenyl ribonucleotide binding [GoID:GO:0032559; evidenceTypes:IBA|IC|IDA|IEA|IGI|IMP|ISS|NAS|TAS]	GeneOntology_MF	39	746	248	21.0476	4.32666	5.22788	1	4.14926	0.000111493	0.00373469	ACSBG1|ATP7A|ATP8A1|CBWD6|CLCN6|CMPK2|DDX58|DDX60|DDX60L|DHX36|DHX58|DNAJA1|EHD4|EIF2AK2|HELB|HELZ2|HSPA1B|IFIH1|KARS|MAK|MAP3K8|MOV10|MYH3|NRBP1|OAS1|OAS2|OAS3|OASL|PI4K2B|RIPK3|RTCB|SLFN5|SMCHD1|TAP1|TAP2|TLK2|UBA7|VRK2|WARS
KRAS.600_UP.V1_DN	MSigDB_C6	9	68	248	1.91854	1.36022	13.2353	1	5.20611	0.000112866	0.00377141	BST2|IFI44L|LGALS9|MX1|MX2|OAS1|RTP4|TNFSF10|XAF1
WNT_UP.V1_DN	MSigDB_C6	9	68	248	1.91854	1.36022	13.2353	1	5.20611	0.000112866	0.00377141	ADAR|CMPK2|EIF2AK2|IFIH1|IRF7|IRF9|ISG15|OAS1|USP18
positive regulation of interferon-alpha production [GoID:GO:0032727; evidenceTypes:IC|IDA|IEA|IMP|ISS|NAS|TAS]	GeneOntology_BP	4	10	248	0.282139	0.523352	40	1	7.10393	0.000113604	0.00378678	DDX58|IFIH1|IRF7|TLR7
toll-like receptor 9 signaling pathway [GoID:GO:0034162; evidenceTypes:IEA|IMP|ISS|TAS]	GeneOntology_BP	4	10	248	0.282139	0.523352	40	1	7.10393	0.000113604	0.00378678	MYD88|RSAD2|TLR7|UNC93B1
GSE9988_LPS_VS_LPS_AND_ANTI_TREM1_MONOCYTE_UP	MSigDB_C7	12	118	248	3.32924	1.78668	10.1695	1	4.85299	0.000117403	0.00390866	ADAR|DNAJA1|IFIH1|IRF1|MAP3K8|OASL|PARP10|PLSCR1|PPM1K|RIN2|TLR7|TNFSF13B
organic cyclic compound binding [GoID:GO:0097159; evidenceTypes:IBA|IC|IDA|IEA|IEP|IGI|IMP|IPI|ISS|NAS|TAS]	GeneOntology_MF	107	2811	248	79.3092	7.24089	3.80647	1	3.82423	0.000119631	0.00397316	ABI2|ACSBG1|ADAR|APOBEC3C|APOBEC3F|APOBEC3G|ARHGEF3|ATP7A|ATP8A1|BBX|BEND3|BST2|C19ORF66|C1ORF52|CBWD6|CLCN6|CMPK2|CMTR1|CPEB2|DDX58|DDX60|DDX60L|DHX36|DHX58|DNAJA1|DRAP1|EHD4|EIF2AK2|FAM46A|HELB|HELZ2|HERC5|HSPA1B|IDO1|IFI16|IFI44L|IFIH1|IFIT1|IFIT2|IFIT3|IFIT5|IRF1|IRF7|IRF9|ISG20|KARS|KAT2A|MAK|MAP3K8|MOV10|MRPL32|MRPL44|MTG1|MX1|MX2|MYH3|NABP1|NBN|NOSIP|NRBP1|NT5C3A|OAS1|OAS2|OAS3|OASL|PAPD7|…
entry into cell of other organism involved in symbiotic interaction [GoID:GO:0051806; evidenceTypes:IDA|IEA|IGI|IMP|ISS|NAS|TAS]	GeneOntology_BP	8	54	248	1.52355	1.21311	14.8148	1	5.33872	0.000121358	0.00400614	DYNLT1|HSPA1B|IFITM1|IFITM2|IFITM3|LGALS9|TRIM25|TRIM5
entry into host [GoID:GO:0044409; evidenceTypes:IDA|IEA|IGI|IMP|ISS|NAS|TAS]	GeneOntology_BP	8	54	248	1.52355	1.21311	14.8148	1	5.33872	0.000121358	0.00400614	DYNLT1|HSPA1B|IFITM1|IFITM2|IFITM3|LGALS9|TRIM25|TRIM5
entry into host cell [GoID:GO:0030260; evidenceTypes:IDA|IEA|IGI|IMP|ISS|NAS|TAS]	GeneOntology_BP	8	54	248	1.52355	1.21311	14.8148	1	5.33872	0.000121358	0.00400614	DYNLT1|HSPA1B|IFITM1|IFITM2|IFITM3|LGALS9|TRIM25|TRIM5
entry into other organism involved in symbiotic interaction [GoID:GO:0051828; evidenceTypes:IDA|IEA|IGI|IMP|ISS|NAS|TAS]	GeneOntology_BP	8	54	248	1.52355	1.21311	14.8148	1	5.33872	0.000121358	0.00400614	DYNLT1|HSPA1B|IFITM1|IFITM2|IFITM3|LGALS9|TRIM25|TRIM5
Human Prostate_Joesting05_133genes (16288033-SuppTable1)	GeneSigDB	8	54	248	1.52355	1.21311	14.8148	1	5.33872	0.000121358	0.00400614	BST2|IFIT1|IFIT2|IFIT3|ISG15|MICA|MX1|OASL
positive regulation of I-kappaB kinase_NF-kappaB signaling [GoID:GO:0043123; evidenceTypes:IBA|IC|IDA|IEA|IEP|IMP|ISS|NAS|TAS]	GeneOntology_BP	11	101	248	2.8496	1.6546	10.8911	1	4.92591	0.000121919	0.00401978	BST2|CASP1|LGALS9|MYD88|RBCK1|SHISA5|TLR7|TNFSF10|TRIM22|TRIM25|TRIM5
ACEVEDO_FGFR1_TARGETS_IN_PROSTATE_CANCER_MODEL_UP	MSigDB_C2	13	137	248	3.8653	1.92305	9.48905	1	4.75011	0.000124989	0.00411107	ATP7A|CD38|DDX60|IFI44|LY6E|NABP1|OAS1|PGAP1|PLSCR1|RIPK3|RTP4|ST3GAL6|USP18
GSE3400_UNTREATED_VS_IFNB_TREATED_MEF_DN	MSigDB_C7	9	69	248	1.94676	1.37011	13.0435	1	5.14795	0.000126651	0.00416074	DNPEP|MYH3|PSMB8|STAT1|TRAFD1|TRIM56|UBE2L6|WARS|ZNFX1
Human Breast_Pothuri10_87genes (20436685-ST6-1)	GeneSigDB	7	41	248	1.15677	1.05784	17.0732	1	5.52376	0.000129425	0.00424167	ADAR|C19ORF66|IFIT5|IFITM1|IFITM3|LY6E|TMEM110
Splenic_marginal_zone_Bcell_gt_GC_Bcell	SignatureDB	7	41	248	1.15677	1.05784	17.0732	1	5.52376	0.000129425	0.00424167	CASP1|IFI44|IFIT1|IRF9|ISG15|OAS1|PARP9
negative regulation of immune system process [GoID:GO:0002683; evidenceTypes:IBA|IC|IDA|IEA|IGI|IMP|ISS|NAS|TAS]	GeneOntology_BP	15	176	248	4.96564	2.17473	8.52273	1	4.61407	0.000129829	0.00424981	ADAR|BST2|DHX58|EIF2AK2|IDO1|IFI16|IFIT1|IRF1|LGALS9|MICA|MICB|NMI|SLA2|STAP1|TRAFD1
WANG_SMARCE1_TARGETS_DN	MSigDB_C2	17	217	248	6.12241	2.40904	7.8341	1	4.51533	0.000131986	0.00431524	BST2|COX5A|DRAP1|EHD4|IFI27|LAP3|LY6E|MED28|MICA|MX1|MX2|OAS3|PARP12|PSMB8|PSMB9|TAP1|TAP2
GSE12392_WT_VS_IFNB_KO_CD8A_NEG_SPLEEN_DC_DN	MSigDB_C7	11	102	248	2.87782	1.66267	10.7843	1	4.88501	0.000133307	0.0043532	CASP1|HELZ2|HSH2D|IFIT1|MYCBP2|NFKBIE|OAS2|RBM43|RSAD2|STAP1|USP18
KINSEY_TARGETS_OF_EWSR1_FLII_FUSION_UP	MSigDB_C2	8	820	248	23.1354	4.51526	0.97561	0	-3.35205	0.000138168	0.00450119	IDO1|IFI44|NBN|NMI|PI4K2B|PLSCR1|PPP2R2A|TNFSF13B
GSE34515_CD16_POS_MONOCYTE_VS_DC_DN	MSigDB_C7	12	120	248	3.38567	1.80155	10	1	4.78161	0.000138025	0.00450119	ATP8A1|CPEB2|DDX60|DTX3L|DYNLT1|EPSTI1|HELZ2|IFIT2|IFITM3|MAP3K8|PARP14|TLR7
Human Breast_Sotiriou03_706genes (12917485-Table8)	GeneSigDB	21	305	248	8.60523	2.84134	6.88525	1	4.3623	0.000139042	0.00452426	BST2|HSPA1B|IFI16|IFI27|IFI6|IFIT1|IFIT2|IFITM1|IFITM2|ISG15|LAP3|MGP|MX1|OAS1|OAS2|PLSCR1|SHROOM3|TIA1|TNFSF10|UBE2L6|WARS
adenyl nucleotide binding [GoID:GO:0030554; evidenceTypes:IBA|IC|IDA|IEA|IGI|IMP|ISS|NAS|TAS]	GeneOntology_MF	39	754	248	21.2733	4.34763	5.17241	1	4.07733	0.000139817	0.00454407	ACSBG1|ATP7A|ATP8A1|CBWD6|CLCN6|CMPK2|DDX58|DDX60|DDX60L|DHX36|DHX58|DNAJA1|EHD4|EIF2AK2|HELB|HELZ2|HSPA1B|IFIH1|KARS|MAK|MAP3K8|MOV10|MYH3|NRBP1|OAS1|OAS2|OAS3|OASL|PI4K2B|RIPK3|RTCB|SLFN5|SMCHD1|TAP1|TAP2|TLK2|UBA7|VRK2|WARS
GSE14415_NATURAL_TREG_VS_FOXP3_KO_NATURAL_TREG_DN	MSigDB_C7	9	70	248	1.97497	1.37992	12.8571	1	5.09089	0.000141817	0.00460356	CASP1|CPEB2|DDX60|GNG5|IFIH1|IFIT1|PLSCR1|RERE|SAMD9L
nucleoside catabolic process [GoID:GO:0009164; evidenceTypes:IBA|IDA|IEA|ISS|TAS]	GeneOntology_BP	5	19	248	0.536064	0.721022	26.3158	1	6.19113	0.000144362	0.00467969	APOBEC3C|APOBEC3F|APOBEC3G|NT5C3A|TYMP
GSE9960_HEALTHY_VS_GRAM_NEG_SEPSIS_PBMC_DN	MSigDB_C7	13	139	248	3.92173	1.93681	9.35252	1	4.68722	0.000144802	0.00468375	BTG3|CASP1|CHMP5|IFIH1|IFITM3|IRF7|ISG20|LAP3|NABP1|PHF11|PSME1|VRK2|WBP4
cytoplasmic part [GoID:GO:0044444; evidenceTypes:IBA|IC|IDA|IEA|IGI|IMP|IPI|ISS|NAS|TAS]	GeneOntology_CC	137	3845	248	108.482	7.70155	3.56307	1	3.70284	0.00014664	0.00473199	ABI2|ACSBG1|ANKFY1|APOBEC3F|APOBEC3G|ARHGAP23|ARHGEF3|ATP7A|ATP8A1|BST2|CAPN2|CASP1|CASP3|CHMP5|CLCN6|CMPK2|COX5A|DDX58|DHX36|DNAJA1|DNAJC13|DOPEY1|DTX3L|DYNLT1|EHD4|EIF2AK2|EXOC6|FBXO6|GMPR|GNG5|HERC5|HERC6|HSH2D|HSPA1B|IDO1|IFI16|IFI27|IFI35|IFI6|IFIH1|IFIT1|IFIT2|IFIT3|IFITM3|INPP1|IRF1|IRF7|IRF9|ISG15|ITPR1|KARS|LAMP3|LAP3|LGALS9|LNPEP|MAP3K8|MED28|MFSD8|MOV10|MRPL17|MRPL32|MRPL44|MTG1|MTX3|M…
KRIEG_KDM3A_TARGETS_NOT_HYPOXIA	MSigDB_C2	12	121	248	3.41388	1.80894	9.91736	1	4.74649	0.000149451	0.00481133	CDKN1C|DHX58|FANCL|IFI35|IFI44|IFIT3|IRF1|LGALS9|MTX3|OAS1|PHF11|STAT1
GSE17721_0.5H_VS_4H_POLYIC_BMDC_DN	MSigDB_C7	12	121	248	3.41388	1.80894	9.91736	1	4.74649	0.000149451	0.00481133	CD38|DHX58|HELZ2|KBTBD2|NUB1|OAS2|RBM43|RSAD2|STAU1|TDRD7|VRK2|ZNFX1
intracellular part [GoID:GO:0044424; evidenceTypes:IBA|IC|IDA|IEA|IGI|IMP|IPI|ISS|NAS|TAS]	GeneOntology_CC	194	5958	248	168.098	7.25511	3.25613	1	3.57013	0.000152654	0.00490866	ABI2|ACSBG1|ADAR|ANKFY1|ANKIB1|APOBEC3C|APOBEC3F|APOBEC3G|ARHGAP23|ARHGAP27|ARHGEF3|ATP7A|ATP8A1|AZI2|BAZ1A|BBX|BEND3|BST2|BTG3|C19ORF66|C1ORF52|CAPN2|CASP1|CASP3|CD38|CDKN1C|CHMP5|CLCN6|CMPK2|CMTR1|COX5A|CPEB2|DDX58|DDX60|DHX36|DHX58|DNAJA1|DNAJC13|DNPEP|DOPEY1|DRAP1|DTX3L|DYNLT1|EHD4|EIF2AK2|EXOC6|FANCL|FBXO6|GMPR|GNG5|HDAC9|HELB|HELZ2|HERC5|HERC6|HSH2D|HSPA1B|IDO1|IFI16|IFI27|IFI35|IFI44|IFI44…
regulation of interferon-beta production [GoID:GO:0032648; evidenceTypes:IC|IDA|IEA|IMP|ISS|NAS|TAS]	GeneOntology_BP	6	30	248	0.846416	0.90544	20	1	5.6918	0.00015952	0.00512342	DDX58|IFIH1|IRF1|IRF7|NMI|TLR7
GSE1460_DP_VS_CD4_THYMOCYTE_DN	MSigDB_C7	12	122	248	3.44209	1.81629	9.83607	1	4.71174	0.000161677	0.0051805	CASP1|DDX60|IFI44|IFI44L|INPP1|LAP3|OAS2|RSAD2|SP100|SP110|STAT1|TNFSF10
GSE29949_MICROGLIA_BRAIN_VS_MONOCYTE_BONE_MARROW_DN	MSigDB_C7	12	122	248	3.44209	1.81629	9.83607	1	4.71174	0.000161677	0.0051805	GNG5|IFI16|IFI44|IRF1|ISG15|NFKBIE|PGAP1|PLSCR1|RFPL3S|SP100|SPAG6|UBE2L6
single-organism cellular process [GoID:GO:0044763; evidenceTypes:EXP|IBA|IC|IDA|IEA|IEP|IGI|IMP|IPI|ISS|NAS|TAS]	GeneOntology_BP	160	4677	248	131.956	7.74658	3.421	1	3.62014	0.000168562	0.00539477	ABI2|ACSBG1|ADAR|ANKFY1|ANKRD10|APOBEC3C|APOBEC3F|APOBEC3G|ARHGAP23|ARHGAP27|ARHGEF3|ATP7A|ATP8A1|AZI2|BEND3|BST2|BTG3|CAPN2|CASP1|CASP3|CD38|CDKN1C|CHMP5|CLCN6|CMPK2|COX5A|DDX58|DDX60|DHX58|DNAJA1|DNAJC13|DYNLT1|EIF2AK2|EXOC6|FBXO6|GMPR|GNG5|GPR180|HDAC9|HELZ2|HERC5|HERC6|HSH2D|HSPA1B|IDO1|IFI16|IFI27|IFI35|IFI6|IFIH1|IFIT1|IFIT2|IFIT3|IFITM1|IFITM2|IFITM3|INPP1|IRF1|IRF7|IRF9|ISG15|ISG20|ITPR1|…
purine ribonucleoside triphosphate binding [GoID:GO:0035639; evidenceTypes:IBA|IC|IDA|IEA|IMP|ISS|NAS|TAS]	GeneOntology_MF	44	898	248	25.3361	4.70196	4.89978	1	3.9694	0.000172148	0.0055031	ACSBG1|ATP7A|ATP8A1|CBWD6|CLCN6|CMPK2|DDX58|DDX60|DDX60L|DHX36|DHX58|DNAJA1|EHD4|EIF2AK2|HELB|HELZ2|HSPA1B|IFI44L|IFIH1|KARS|MAK|MAP3K8|MOV10|MTG1|MX1|MX2|MYH3|NRBP1|OAS1|OAS2|OAS3|OASL|PI4K2B|RIPK3|RTCB|SLFN5|SMCHD1|TAP1|TAP2|TLK2|TRIM23|UBA7|VRK2|WARS
GSE14699_NAIVE_VS_DELETIONAL_TOLERANCE_CD8_TCELL_DN	MSigDB_C7	11	105	248	2.96246	1.68666	10.4762	1	4.76537	0.000173058	0.00552573	CMPK2|DDX58|IFIH1|IFIT2|IFIT3|MX2|PARP9|RSAD2|RTP4|SLFN5|TRIM25
GSE16385_IL4_VS_ROSIGLITAZONE_STIM_MACROPHAGE_DN	MSigDB_C7	10	88	248	2.48282	1.5456	11.3636	1	4.86359	0.000174016	0.00554982	BST2|C19ORF66|DDX60L|IFIH1|ISG20|PARP10|PML|PPM1K|RTP4|ZNF92
GSE12392_CD8A_POS_VS_NEG_SPLEEN_IFNB_KO_DC_UP	MSigDB_C7	12	123	248	3.47031	1.82362	9.7561	1	4.67735	0.000174749	0.00556668	CHMP5|CPEB2|EIF2AK2|FBXO6|IRF1|MOV10|PSME1|RERE|RIN2|STAT1|TAP1|USP18
regulation of immune effector process [GoID:GO:0002697; evidenceTypes:IBA|IC|IDA|IEA|IGI|IMP|ISS|NAS|TAS]	GeneOntology_BP	14	161	248	4.54243	2.08181	8.69565	1	4.54296	0.000176047	0.00560149	APOBEC3F|APOBEC3G|BST2|DDX58|DDX60|DHX58|EIF2AK2|HERC5|IFIT1|LGALS9|MICA|MICB|RIPK3|RSAD2
BOSCO_TH1_CYTOTOXIC_MODULE	MSigDB_C2	8	57	248	1.60819	1.24614	14.0351	1	5.12929	0.00017918	0.00569455	CD38|CMPK2|HERC6|IDO1|ISG15|RTP4|SLA2|USP18
purine ribonucleoside binding [GoID:GO:0032550; evidenceTypes:IBA|IC|IDA|IEA|IMP|ISS|NAS|TAS]	GeneOntology_MF	48	1012	248	28.5524	4.95531	4.74308	1	3.92459	0.000181686	0.00576747	ACSBG1|ARHGEF3|ATP7A|ATP8A1|CBWD6|CLCN6|CMPK2|DDX58|DDX60|DDX60L|DHX36|DHX58|DNAJA1|EHD4|EIF2AK2|HELB|HELZ2|HSPA1B|IFI44L|IFIH1|KARS|MAK|MAP3K8|MOV10|MTG1|MX1|MX2|MYH3|NRBP1|OAS1|OAS2|OAS3|OASL|PI4K2B|PLEKHG7|RIN2|RIPK3|RTCB|SLFN5|SMCHD1|SPTBN5|TAP1|TAP2|TLK2|TRIM23|UBA7|VRK2|WARS
positive regulation of cytokine production [GoID:GO:0001819; evidenceTypes:IBA|IC|IDA|IEA|IEP|IMP|ISS|NAS|TAS]	GeneOntology_BP	16	202	248	5.6992	2.32632	7.92079	1	4.42794	0.000183281	0.00581136	CASP1|DDX58|DDX60|DHX36|DHX58|EIF2AK2|HSPA1B|IDO1|IFI16|IFIH1|IRF1|IRF7|LGALS9|MYD88|RSAD2|TLR7
WANG_CLIM2_TARGETS_DN	MSigDB_C2	11	106	248	2.99067	1.69457	10.3774	1	4.72646	0.000188367	0.00594499	CHMP5|DHX36|IFI6|IFIT1|IRF9|ISG15|PHF11|RBBP6|SAMD9|SP100|STAT1
GSE32423_CTRL_VS_IL7_IL4_MEMORY_CD8_TCELL_DN	MSigDB_C7	11	106	248	2.99067	1.69457	10.3774	1	4.72646	0.000188367	0.00594499	DHX58|IFI35|KAT2A|LRRC3|MAP3K8|MOV10|PARP9|TAP1|UBA7|UNC93B1|USP18
GSE369_PRE_VS_POST_IL6_INJECTION_IFNG_KO_LIVER_DN	MSigDB_C7	11	106	248	2.99067	1.69457	10.3774	1	4.72646	0.000188367	0.00594499	BTG3|DDX60|DNAJA1|MX1|MX2|NT5C3A|OAS1|OAS2|OASL|PARP14|TRIM25
regulation of defense response to virus by host [GoID:GO:0050691; evidenceTypes:IDA|IEA|IMP|ISS|NAS]	GeneOntology_BP	5	20	248	0.564278	0.739711	25	1	5.99657	0.000188084	0.00594499	APOBEC3F|APOBEC3G|DDX58|IFIT1|MICB
GSE17721_PAM3CSK4_VS_CPG_8H_BMDC_DN	MSigDB_C7	12	124	248	3.49852	1.83091	9.67742	1	4.64331	0.000188714	0.00594906	ARHGEF3|CASP1|CMTR1|DNAJA1|DNAJC13|NABP1|PARP14|PSMB8|SCIN|TLK2|UNC93B1|WARS
ribonucleoside binding [GoID:GO:0032549; evidenceTypes:IBA|IC|IDA|IEA|IMP|ISS|NAS|TAS]	GeneOntology_MF	48	1014	248	28.6089	4.95957	4.73373	1	3.90984	0.000190473	0.00599759	ACSBG1|ARHGEF3|ATP7A|ATP8A1|CBWD6|CLCN6|CMPK2|DDX58|DDX60|DDX60L|DHX36|DHX58|DNAJA1|EHD4|EIF2AK2|HELB|HELZ2|HSPA1B|IFI44L|IFIH1|KARS|MAK|MAP3K8|MOV10|MTG1|MX1|MX2|MYH3|NRBP1|OAS1|OAS2|OAS3|OASL|PI4K2B|PLEKHG7|RIN2|RIPK3|RTCB|SLFN5|SMCHD1|SPTBN5|TAP1|TAP2|TLK2|TRIM23|UBA7|VRK2|WARS
CUI_TCF21_TARGETS_2_DN	MSigDB_C2	25	406	248	11.4548	3.25863	6.15764	1	4.1567	0.000191275	0.0060159	AKAP2|ATP7A|BBX|CD38|CDKN1C|CPEB2|EHD4|FAM46A|HSPA1B|IFI35|LNPEP|PARP12|PARP14|PLSCR1|PPM1K|RABGAP1L|RBBP6|RIN2|SH3GLB1|SHROOM3|SLFN5|ST3GAL6|STAT1|TRIM23|WDFY1
RUTELLA_RESPONSE_TO_CSF2RB_AND_IL4_DN	MSigDB_C2	16	203	248	5.72742	2.33193	7.88177	1	4.40518	0.000194023	0.0060953	CASP1|CDKN1C|EIF2AK2|HDAC9|IDO1|IFI6|IFITM2|ITPR1|MX2|MYD88|PLSCR1|RERE|RIN2|RSAD2|SP110|STAT1
purine nucleoside binding [GoID:GO:0001883; evidenceTypes:IBA|IC|IDA|IEA|IMP|ISS|NAS|TAS]	GeneOntology_MF	48	1015	248	28.6371	4.9617	4.72906	1	3.90248	0.00019501	0.00611927	ACSBG1|ARHGEF3|ATP7A|ATP8A1|CBWD6|CLCN6|CMPK2|DDX58|DDX60|DDX60L|DHX36|DHX58|DNAJA1|EHD4|EIF2AK2|HELB|HELZ2|HSPA1B|IFI44L|IFIH1|KARS|MAK|MAP3K8|MOV10|MTG1|MX1|MX2|MYH3|NRBP1|OAS1|OAS2|OAS3|OASL|PI4K2B|PLEKHG7|RIN2|RIPK3|RTCB|SLFN5|SMCHD1|SPTBN5|TAP1|TAP2|TLK2|TRIM23|UBA7|VRK2|WARS
GSE369_PRE_VS_POST_IL6_INJECTION_IFNG_WT_LIVER_UP	MSigDB_C7	9	73	248	2.05961	1.40894	12.3288	1	4.92597	0.000196695	0.00615799	DTX3L|IFI27|IFIT1|LY6E|MX2|OAS1|PML|UBE2L6|USP18
Human Breast_Larsson07_188genes (17638893-SuppTable1)	GeneSigDB	9	73	248	2.05961	1.40894	12.3288	1	4.92597	0.000196695	0.00615799	HERC6|IFI44|MYD88|PHF11|SAMD9L|SHROOM3|TNFSF10|TOR1AIP1|TRIM22
NUYTTEN_EZH2_TARGETS_DN	MSigDB_C2	5	637	248	17.9722	4.02509	0.784929	0	-3.22285	0.000197452	0.00617461	ABI2|BEND3|REC8|SP100|TRIM23
PLASARI_TGFB1_TARGETS_10HR_DN	MSigDB_C2	11	107	248	3.01889	1.70245	10.2804	1	4.68802	0.000204809	0.00637546	EIF2AK2|HERC6|IFIT1|IFIT2|IFIT3|NMI|PARP9|RTP4|STAT1|TRIM21|USP18
GSE17721_0.5H_VS_8H_LPS_BMDC_DN	MSigDB_C7	11	107	248	3.01889	1.70245	10.2804	1	4.68802	0.000204809	0.00637546	BST2|CMTR1|DHX58|EPSTI1|ITPR1|MAP3K8|MYD88|OAS2|RBM43|TAP1|WBP4
GSE19941_UNSTIM_VS_LPS_AND_IL10_STIM_IL10_KO_NFKBP50_KO_MACROPHAGE_DN	MSigDB_C7	11	107	248	3.01889	1.70245	10.2804	1	4.68802	0.000204809	0.00637546	C19ORF66|CASP3|HERC6|IFITM2|IFITM3|OAS3|PARP12|PSME1|RERE|SAMD9L|TAP2
GSE9037_CTRL_VS_LPS_4H_STIM_IRAK4_KO_BMDM_DN	MSigDB_C7	11	107	248	3.01889	1.70245	10.2804	1	4.68802	0.000204809	0.00637546	ARHGAP23|ARHGEF3|DDX58|PARP12|PLSCR1|PPM1K|RBM7|STAT1|TAP1|TXNRD1|XAF1
MODULE_119	MSigDB_C4	10	90	248	2.53925	1.56289	11.1111	1	4.77369	0.000209932	0.00651268	APOBEC3G|CASP1|IRF1|IRF7|ISG20|MX1|MYCBP2|SP110|STAT2|TRIM22
GSE22935_UNSTIM_VS_24H_MBOVIS_BCG_STIM_MACROPHAGE_DN	MSigDB_C7	10	90	248	2.53925	1.56289	11.1111	1	4.77369	0.000209932	0.00651268	ADAR|CD38|CMTR1|DNAJA1|IFI35|IFIH1|KARS|NT5C3A|PARP9|SP110
cytidine catabolic process [GoID:GO:0006216; evidenceTypes:IDA|IEA]	GeneOntology_BP	3	5	248	0.141069	0.370171	60	1	7.72326	0.000212775	0.00656358	APOBEC3C|APOBEC3F|APOBEC3G
cytidine deamination [GoID:GO:0009972; evidenceTypes:IDA|IEA]	GeneOntology_BP	3	5	248	0.141069	0.370171	60	1	7.72326	0.000212775	0.00656358	APOBEC3C|APOBEC3F|APOBEC3G
cytidine metabolic process [GoID:GO:0046087; evidenceTypes:IDA|IEA]	GeneOntology_BP	3	5	248	0.141069	0.370171	60	1	7.72326	0.000212775	0.00656358	APOBEC3C|APOBEC3F|APOBEC3G
toll-like receptor 7 signaling pathway [GoID:GO:0034154; evidenceTypes:IBA|IEA|IMP|ISS]	GeneOntology_BP	3	5	248	0.141069	0.370171	60	1	7.72326	0.000212775	0.00656358	RSAD2|TLR7|UNC93B1
Bindea(PMID: 24138885)_Immunoscore-SuppT1 aDCs	PAPER	3	5	248	0.141069	0.370171	60	1	7.72326	0.000212775	0.00656358	IDO1|LAMP3|OAS3
nucleoside binding [GoID:GO:0001882; evidenceTypes:IBA|IC|IDA|IEA|IMP|ISS|NAS|TAS]	GeneOntology_MF	48	1019	248	28.7499	4.97019	4.7105	1	3.87311	0.000214155	0.00659123	ACSBG1|ARHGEF3|ATP7A|ATP8A1|CBWD6|CLCN6|CMPK2|DDX58|DDX60|DDX60L|DHX36|DHX58|DNAJA1|EHD4|EIF2AK2|HELB|HELZ2|HSPA1B|IFI44L|IFIH1|KARS|MAK|MAP3K8|MOV10|MTG1|MX1|MX2|MYH3|NRBP1|OAS1|OAS2|OAS3|OASL|PI4K2B|PLEKHG7|RIN2|RIPK3|RTCB|SLFN5|SMCHD1|SPTBN5|TAP1|TAP2|TLK2|TRIM23|UBA7|VRK2|WARS
purine ribonucleotide binding [GoID:GO:0032555; evidenceTypes:IBA|IC|IDA|IEA|IGI|IMP|ISS|NAS|TAS]	GeneOntology_MF	48	1019	248	28.7499	4.97019	4.7105	1	3.87311	0.000214155	0.00659123	ACSBG1|ARHGEF3|ATP7A|ATP8A1|CBWD6|CLCN6|CMPK2|DDX58|DDX60|DDX60L|DHX36|DHX58|DNAJA1|EHD4|EIF2AK2|HELB|HELZ2|HSPA1B|IFI44L|IFIH1|KARS|MAK|MAP3K8|MOV10|MTG1|MX1|MX2|MYH3|NRBP1|OAS1|OAS2|OAS3|OASL|PI4K2B|PLEKHG7|RIN2|RIPK3|RTCB|SLFN5|SMCHD1|SPTBN5|TAP1|TAP2|TLK2|TRIM23|UBA7|VRK2|WARS
GSE17974_IL4_AND_ANTI_IL12_VS_UNTREATED_12H_ACT_CD4_TCELL_DN	MSigDB_C7	9	74	248	2.08783	1.41847	12.1622	1	4.87296	0.00021851	0.00669509	HDAC9|IFI44L|IFIT1|IFIT5|KIR2DL4|LGALS9|OASL|TNFSF13B|TYMP
regulation of cytokine-mediated signaling pathway [GoID:GO:0001959; evidenceTypes:IC|IDA|IEA|IMP|ISS|NAS|TAS]	GeneOntology_BP	9	74	248	2.08783	1.41847	12.1622	1	4.87296	0.00021851	0.00669509	ADAR|HSPA1B|IRF7|RBCK1|STAP1|STAT1|STAT2|USP18|VRK2
Human Breast_Harvell08_298genes (18338247-SuppTable3)	GeneSigDB	9	74	248	2.08783	1.41847	12.1622	1	4.87296	0.00021851	0.00669509	CMPK2|FAM46A|IFI16|OAS1|OASL|PPM1K|RSAD2|RTP4|TRANK1
Thymic_SP_CD4+Tcell_gt_Thymic_DP_Tcell	SignatureDB	9	74	248	2.08783	1.41847	12.1622	1	4.87296	0.00021851	0.00669509	DDX60|IFI44|IFI44L|IFIT1|IFITM1|RSAD2|STAT1|TNFSF10|XAF1
ribonucleotide binding [GoID:GO:0032553; evidenceTypes:IBA|IC|IDA|IEA|IGI|IMP|ISS|NAS|TAS]	GeneOntology_MF	48	1020	248	28.7782	4.9723	4.70588	1	3.86578	0.0002192	0.0067087	ACSBG1|ARHGEF3|ATP7A|ATP8A1|CBWD6|CLCN6|CMPK2|DDX58|DDX60|DDX60L|DHX36|DHX58|DNAJA1|EHD4|EIF2AK2|HELB|HELZ2|HSPA1B|IFI44L|IFIH1|KARS|MAK|MAP3K8|MOV10|MTG1|MX1|MX2|MYH3|NRBP1|OAS1|OAS2|OAS3|OASL|PI4K2B|PLEKHG7|RIN2|RIPK3|RTCB|SLFN5|SMCHD1|SPTBN5|TAP1|TAP2|TLK2|TRIM23|UBA7|VRK2|WARS
GSE16522_MEMORY_VS_NAIVE_ANTI_CD3CD28_STIM_CD8_TCELL_DN	MSigDB_C7	12	126	248	3.55495	1.8454	9.52381	1	4.57626	0.000219521	0.00671099	CASP1|HSH2D|IFI27|IFIT1|IRF1|IRF7|ISG20|LGALS9B|OAS1|PSMB9|STAT1|UBE2L6
GSE17721_12H_VS_24H_GARDIQUIMOD_BMDC_UP	MSigDB_C7	11	108	248	3.0471	1.71029	10.1852	1	4.65004	0.000222451	0.00678537	AKAP2|IFI35|IRF7|MOV10|NT5C3A|PARP9|PML|PPP2R2A|SP110|UBA7|VRK2
GSE2197_IMMUNOSUPPRESSIVE_DNA_VS_UNTREATED_IN_DC_UP	MSigDB_C7	11	108	248	3.0471	1.71029	10.1852	1	4.65004	0.000222451	0.00678537	ANKIB1|FAM46A|IFI44|IRF9|LY6E|MOB3C|PAPD7|PPP2R2A|TLK2|TLR7|TRMT1L
BMI1_DN_MEL18_DN.V1_DN	MSigDB_C6	8	59	248	1.66462	1.26767	13.5593	1	4.99767	0.000229051	0.00697889	BST2|DDX60|IFI27|IFI6|IFITM1|IRF9|LY6E|UBE2L6
LEE_LIVER_CANCER_E2F1_UP	MSigDB_C2	6	32	248	0.902844	0.935028	18.75	1	5.45134	0.00023221	0.00706727	DYNLT1|IFI44|IFIT2|LY6E|PLSCR1|USP18
KIM_GLIS2_TARGETS_UP	MSigDB_C2	7	45	248	1.26962	1.10798	15.5556	1	5.1719	0.000237311	0.00721448	IFITM3|IRF1|ISG15|MGP|PSMB8|PSMB9|TNFSF13B
GSE17721_LPS_VS_PAM3CSK4_16H_BMDC_UP	MSigDB_C7	11	109	248	3.07531	1.71809	10.0917	1	4.61251	0.000241362	0.00730508	ANKFY1|ANKIB1|CASP3|HSPA1B|ISG15|ITPR1|KCTD14|RBM43|RBM7|TAP2|TRIM25
glycosyl compound catabolic process [GoID:GO:1901658; evidenceTypes:IBA|IDA|IEA|ISS|TAS]	GeneOntology_BP	5	21	248	0.592491	0.757935	23.8095	1	5.81516	0.000241221	0.00730508	APOBEC3C|APOBEC3F|APOBEC3G|NT5C3A|TYMP
positive regulation of transcription factor import into nucleus [GoID:GO:0042993; evidenceTypes:IDA|IEA|IMP|ISS|NAS|TAS]	GeneOntology_BP	5	21	248	0.592491	0.757935	23.8095	1	5.81516	0.000241221	0.00730508	DDX58|LGALS9|RBCK1|TLR7|TMEM110
regulation of type I interferon-mediated signaling pathway [GoID:GO:0060338; evidenceTypes:IDA|IEA|IMP|TAS]	GeneOntology_BP	5	21	248	0.592491	0.757935	23.8095	1	5.81516	0.000241221	0.00730508	ADAR|IRF7|STAT1|STAT2|USP18
transition metal ion binding [GoID:GO:0046914; evidenceTypes:IBA|IC|IDA|IEA|IGI|IMP|ISS|NAS|TAS]	GeneOntology_MF	31	563	248	15.8844	3.80121	5.50622	1	3.97652	0.00024647	0.00745143	ANKIB1|APOBEC3C|APOBEC3F|APOBEC3G|ATP7A|BAZ1A|DDX58|DHX58|DNPEP|DTX3L|IFIH1|LAP3|LNPEP|MYCBP2|PHF11|PML|RBBP6|RBCK1|RERE|SP110|TRIM21|TRIM22|TRIM23|TRIM25|TRIM5|TRIM56|WBP4|WDFY1|XAF1|ZNF92|ZNFX1
Zinc	UniProt-Keyword	43	885	248	24.9693	4.67164	4.85876	1	3.85961	0.000248607	0.0075077	ADAR|ANKFY1|ANKIB1|APOBEC3C|APOBEC3F|APOBEC3G|BAZ1A|DDX58|DHX58|DNAJA1|DNPEP|DTX3L|FANCL|HDAC9|HELZ2|IFIH1|LAP3|LNPEP|MOB3C|MYCBP2|PARP12|PHF11|PML|RBBP6|RBCK1|RERE|RUFY4|SP110|TNFSF10|TRAFD1|TRIM21|TRIM22|TRIM23|TRIM25|TRIM5|TRIM56|TRMT1L|WBP4|WDFY1|XAF1|ZFYVE26|ZNF92|ZNFX1
regulation of viral release from host cell [GoID:GO:1902186; evidenceTypes:IDA|IEA|IMP]	GeneOntology_BP	4	12	248	0.338567	0.573239	33.3333	1	6.38728	0.000256079	0.00772481	PML|TRIM21|TRIM25|TRIM5
GSE9960_HEALTHY_VS_SEPSIS_PBMC_DN	MSigDB_C7	8	60	248	1.69283	1.27829	13.3333	1	4.93406	0.00025795	0.00775554	FAM46A|IFI16|IFI27|NAPA|RBM43|RSAD2|SAMD9L|ZNF92
purine nucleotide binding [GoID:GO:0017076; evidenceTypes:IBA|IC|IDA|IEA|IGI|IMP|ISS|NAS|TAS]	GeneOntology_MF	48	1027	248	28.9757	4.98709	4.67381	1	3.81472	0.000257645	0.00775554	ACSBG1|ARHGEF3|ATP7A|ATP8A1|CBWD6|CLCN6|CMPK2|DDX58|DDX60|DDX60L|DHX36|DHX58|DNAJA1|EHD4|EIF2AK2|HELB|HELZ2|HSPA1B|IFI44L|IFIH1|KARS|MAK|MAP3K8|MOV10|MTG1|MX1|MX2|MYH3|NRBP1|OAS1|OAS2|OAS3|OASL|PI4K2B|PLEKHG7|RIN2|RIPK3|RTCB|SLFN5|SMCHD1|SPTBN5|TAP1|TAP2|TLK2|TRIM23|UBA7|VRK2|WARS
negative regulation of immune response [GoID:GO:0050777; evidenceTypes:IC|IDA|IEA|IGI|IMP|ISS|NAS|TAS]	GeneOntology_BP	8	60	248	1.69283	1.27829	13.3333	1	4.93406	0.00025795	0.00775554	ADAR|BST2|DHX58|IFI16|LGALS9|MICA|NMI|TRAFD1
GSE17721_LPS_VS_GARDIQUIMOD_6H_BMDC_UP	MSigDB_C7	11	110	248	3.10353	1.72585	10	1	4.57541	0.000261615	0.00783984	C19ORF66|DNAJC13|HELZ2|IFIT3|MED28|MX2|MYD88|NRBP1|PARP14|UBA7|VRK2
GSE17721_PAM3CSK4_VS_GADIQUIMOD_6H_BMDC_DN	MSigDB_C7	11	110	248	3.10353	1.72585	10	1	4.57541	0.000261615	0.00783984	ATP8A1|CTRL|EHD4|IRF7|NDUFA9|NUB1|RABGAP1L|SCIN|SDHA|SP110|TNFSF10
GSE40274_FOXP3_VS_FOXP3_AND_PBX1_TRANSDUCED_ACTIVATED_CD4_TCELL_DN	MSigDB_C7	11	110	248	3.10353	1.72585	10	1	4.57541	0.000261615	0.00783984	AKAP2|DHX58|IFI44|IFI44L|IFIH1|IFITM2|IFITM3|MX1|PI4K2B|SCIN|USP18
metal ion binding [GoID:GO:0046872; evidenceTypes:IBA|IC|IDA|IEA|IGI|IMP|ISS|NAS|TAS]	GeneOntology_MF	66	1558	248	43.9572	5.92871	4.2362	1	3.71797	0.000266071	0.00796463	ADAR|ANKFY1|ANKIB1|APOBEC3C|APOBEC3F|APOBEC3G|ATP7A|ATP8A1|BAZ1A|CAPN2|COX5A|DDX58|DHX58|DNAJA1|DNPEP|DTX3L|EHD4|FANCL|GMPR|HDAC9|HELZ2|IDO1|IFIH1|INPP1|ISG20|ITPR1|KARS|LAP3|LNPEP|MAP3K8|MGP|MOB3C|MYCBP2|NT5C3A|OAS1|OAS2|OAS3|PAPD7|PARP12|PHF11|PLSCR1|PML|PPM1K|RBBP6|RBCK1|RERE|RSAD2|RTCB|RUFY4|SCIN|SP110|TNFSF10|TRAFD1|TRIM21|TRIM22|TRIM23|TRIM25|TRIM5|TRIM56|TRMT1L|WBP4|WDFY1|XAF1|ZFYVE26|ZNF9…
BOQUEST_STEM_CELL_CULTURED_VS_FRESH_UP	MSigDB_C2	16	209	248	5.8967	2.36532	7.6555	1	4.27144	0.000270713	0.0080947	ATP8A1|BST2|CDKN1C|IFI44|IFIH1|IFITM1|IRF1|MAP3K8|MGP|MX1|MX2|OASL|RABGAP1L|TNFSF10|TXNRD1|WARS
JACKSON_DNMT1_TARGETS_UP	MSigDB_C2	7	46	248	1.29784	1.12016	15.2174	1	5.09048	0.000273269	0.00816218	EIF2AK2|IFIT1|IFIT3|IRF7|ISG15|MX1|TRIM25
GSE39152_BRAIN_VS_SPLEEN_CD103_NEG_MEMORY_CD8_TCELL_UP	MSigDB_C7	12	129	248	3.63959	1.86692	9.30233	1	4.47818	0.000273722	0.00816679	AZI2|BTG3|CAPN2|CASP3|IFI35|IRF9|OAS1|PLSCR1|STAT1|TAP1|TXNRD1|USP18
SNF5_DN.V1_UP	MSigDB_C6	10	93	248	2.62389	1.58845	10.7527	1	4.64359	0.000275354	0.00818862	FBXO6|IFI44L|IFIT1|IFIT2|ISG20|OASL|PSMB8|PSMB9|TAP2|ZNFX1
regulation of nucleocytoplasmic transport [GoID:GO:0046822; evidenceTypes:IBA|IC|IDA|IEA|IEP|IGI|IMP|ISS|NAS|TAS]	GeneOntology_BP	10	93	248	2.62389	1.58845	10.7527	1	4.64359	0.000275354	0.00818862	DDX58|IFI27|LGALS9|MX2|NFKBIE|PARP10|RBCK1|SP100|TLR7|TMEM110
Human Breast_Parker09_412genes_IntrinsicGenes_Perou2000 (19204204-SupplementaryTable2)	GeneSigDB	14	168	248	4.73993	2.12572	8.33333	1	4.35621	0.000274844	0.00818862	ATP8A1|BST2|CDKN1C|IFI27|IFI6|IFIT1|IFITM1|ISG15|MX1|SLFN5|SP110|STAT1|TAP1|ZNFX1
cytoplasmic pattern recognition receptor signaling pathway [GoID:GO:0002753; evidenceTypes:IDA|IEA|IMP|ISS|TAS]	GeneOntology_BP	6	33	248	0.931058	0.949471	18.1818	1	5.3387	0.000277187	0.00823416	DDX58|DDX60|DHX58|HSPA1B|IFIH1|IRF7
GSE17721_LPS_VS_CPG_12H_BMDC_UP	MSigDB_C7	11	111	248	3.13174	1.73358	9.90991	1	4.53874	0.000283285	0.00839705	HELZ2|HSPA1B|IFIT2|IFIT3|MOV10|NT5C3A|PML|SP110|TNFSF10|TRIM21|WDFY1
positive regulation of sequence-specific DNA binding transcription factor activity [GoID:GO:0051091; evidenceTypes:IBA|IC|IDA|IEA|IGI|IMP|ISS|TAS]	GeneOntology_BP	11	111	248	3.13174	1.73358	9.90991	1	4.53874	0.000283285	0.00839705	DDX58|EIF2AK2|HSPA1B|LGALS9|MYD88|RBCK1|RIPK3|TRIM21|TRIM22|TRIM25|TRIM5
protein binding [GoID:GO:0005515; evidenceTypes:EXP|IBA|IC|IDA|IEA|IGI|IMP|IPI|ISS|NAS|TAS]	GeneOntology_MF	161	4754	248	134.129	7.73664	3.38662	1	3.47324	0.000292081	0.00864839	ABI2|ADAR|ANKFY1|ANKIB1|ANKRD10|APOBEC3C|APOBEC3F|APOBEC3G|ARHGAP27|ARHGEF3|ATP7A|ATP8A1|AZI2|BAZ1A|BEND3|BST2|BTG3|C19ORF66|C4ORF33|CAPN2|CASP1|CASP3|CDKN1C|CHMP5|COX5A|DDX58|DDX60|DHX36|DHX58|DNAJA1|DNAJC13|DNPEP|DRAP1|DTX3L|DYNLT1|EHD4|EIF2AK2|EXOC6|FAM46A|FANCL|FBXO6|GNG5|HDAC9|HELZ2|HERC5|HSH2D|HSPA1B|IFI16|IFI27|IFI35|IFI6|IFIH1|IFIT1|IFIT2|IFIT3|IFITM1|IFITM3|IRF1|IRF7|IRF9|ISG15|ITPR1|KAR…
Human Liver_Chao09_1031genes (18787218-tableS1)	GeneSigDB	21	322	248	9.08487	2.91652	6.52174	1	4.08539	0.000293688	0.00868653	AKAP2|C1ORF52|DTX3L|FBXO6|HSPA1B|IFI16|IFI35|IFI6|IFIH1|IRF1|ISG20|MYD88|PSMB8|PSMB9|PSME1|ST3GAL6|TAP1|TRIM21|TYMP|UBE2L6|USP18
CSR_LATE_UP.V1_DN	MSigDB_C6	9	77	248	2.17247	1.44669	11.6883	1	4.71941	0.000296349	0.00875578	C1ORF52|DDX60L|EPSTI1|EXOC6|MOB3C|NFKBIE|TRIM22|UBE2L6|XAF1
KANG_GIST_WITH_PDGFRA_UP	MSigDB_C2	5	22	248	0.620705	0.775726	22.7273	1	5.64541	0.000305042	0.00899314	IFI16|IFIT1|ISG15|MX1|USP18
Human Prostate_Wallace08_63genes (18245496-Table3)	GeneSigDB	5	22	248	0.620705	0.775726	22.7273	1	5.64541	0.000305042	0.00899314	IDO1|IFI44L|ISG15|STAP1|STAT1
GSE14769_UNSTIM_VS_240MIN_LPS_BMDM_DN	MSigDB_C7	11	112	248	3.15995	1.74127	9.82143	1	4.50249	0.000306451	0.00902492	ADAR|EXOC6|FAM46A|IRF9|MAP3K8|MOV10|NUB1|OAS3|PSME1|SLFN5|WARS
GSE26669_CTRL_VS_COSTIM_BLOCK_MLR_CD8_TCELL_UP	MSigDB_C7	12	131	248	3.69602	1.88112	9.16031	1	4.41438	0.000315852	0.00929178	CHMP5|EPSTI1|HERC6|IFI44L|IFITM2|IFITM3|LGALS9B|MOV10|NABP1|NMI|RSAD2|TAP2
VEGF_A_UP.V1_UP	MSigDB_C6	9	78	248	2.20068	1.45597	11.5385	1	4.66995	0.000326903	0.00960653	APOBEC3G|CLCN6|IRF9|ISG20|LY6E|NFKBIE|PSMB8|UBA7|UBE2L6
KRAS.DF.V1_UP	MSigDB_C6	10	95	248	2.68032	1.60525	10.5263	1	4.55983	0.000327822	0.00961283	ARHGEF3|HERC5|IFI27|IFI35|IFI44|IFI44L|IFIT1|IFITM1|IRF9|ISG20
GSE42724_NAIVE_VS_MEMORY_BCELL_UP	MSigDB_C7	10	95	248	2.68032	1.60525	10.5263	1	4.55983	0.000327822	0.00961283	BAZ1A|CD38|DNAJA1|MFSD8|MX1|MX2|NFKBIE|NRBP1|STAT1|TNFSF10
GSE17721_LPS_VS_PAM3CSK4_24H_BMDC_UP	MSigDB_C7	11	113	248	3.18817	1.74892	9.73451	1	4.46665	0.000331192	0.00969084	CASP1|DYNLT1|EXOC6|IFI35|IRF1|NRBP1|PARP12|PARP9|PSMB8|PSME1|TLK2
GSE360_T_GONDII_VS_B_MALAYI_LOW_DOSE_DC_UP	MSigDB_C7	11	113	248	3.18817	1.74892	9.73451	1	4.46665	0.000331192	0.00969084	BTG3|IFI35|IFI44L|IFI6|IFIT3|IFITM3|ISG20|RSAD2|TAP1|TAP2|TRIM25
GSE22140_HEALTHY_VS_ARTHRITIC_GERMFREE_MOUSE_CD4_TCELL_DN	MSigDB_C7	12	132	248	3.72423	1.88818	9.09091	1	4.38294	0.000338901	0.00990579	ATP8A1|CAPN2|IFI44|IFIT2|IFIT3|IRF1|MX1|NAPA|OAS2|OASL|TRIM25|TXNRD1
GSE25085_FETAL_LIVER_VS_FETAL_BM_SP4_THYMIC_IMPLANT_DN	MSigDB_C7	10	96	248	2.70853	1.61359	10.4167	1	4.51879	0.000357036	0.0104135	AZI2|BEND3|BTG3|HELZ2|IFITM3|MOV10|PARP14|PSMB9|RIPK3|TRIM25
HALLMARK_INFLAMMATORY_RESPONSE	MSigDB_H	10	96	248	2.70853	1.61359	10.4167	1	4.51879	0.000357036	0.0104135	BST2|EIF2AK2|IFITM1|IRF1|IRF7|LAMP3|LY6E|NMI|RTP4|TNFSF10
GSE9988_ANTI_TREM1_VS_LPS_MONOCYTE_DN	MSigDB_C7	11	114	248	3.21638	1.75654	9.64912	1	4.43121	0.000357595	0.0104187	BAZ1A|BTG3|DNAJA1|IFIH1|MAP3K8|NBN|OASL|PI4K2B|PPM1K|RIN2|TLR7
HALLMARK_IL6_JAK_STAT3_SIGNALING	MSigDB_H	7	48	248	1.35427	1.14412	14.5833	1	4.93455	0.000358305	0.0104283	CD38|IRF1|IRF9|MAP3K8|MYD88|STAT1|STAT2
CHIANG_LIVER_CANCER_SUBCLASS_INTERFERON_UP	MSigDB_C2	4	13	248	0.36678	0.596612	30.7692	1	6.08976	0.000361731	0.0104722	IFI27|IFI6|ISG15|STAT1
negative regulation of defense response to virus [GoID:GO:0050687; evidenceTypes:IDA|IEA|IMP|TAS]	GeneOntology_BP	4	13	248	0.36678	0.596612	30.7692	1	6.08976	0.000361731	0.0104722	DHX58|EIF2AK2|IFIT1|MICB
positive regulation of interleukin-8 production [GoID:GO:0032757; evidenceTypes:IDA|IEA|IMP]	GeneOntology_BP	4	13	248	0.36678	0.596612	30.7692	1	6.08976	0.000361731	0.0104722	DDX58|HSPA1B|LGALS9|TLR7
Human Skin_Zimmerer08_22genes (18794103-Table1)	GeneSigDB	4	13	248	0.36678	0.596612	30.7692	1	6.08976	0.000361731	0.0104722	IFIH1|IFIT1|IFIT3|SAMD9L
Human StemCell_Ehrchen07_20genes (17018861-Table2)	GeneSigDB	4	13	248	0.36678	0.596612	30.7692	1	6.08976	0.000361731	0.0104722	IFITM1|STAT1|TNFSF10|WARS
regulation of I-kappaB kinase_NF-kappaB signaling [GoID:GO:0043122; evidenceTypes:IBA|IC|IDA|IEA|IEP|IMP|ISS|NAS|TAS]	GeneOntology_BP	12	133	248	3.75245	1.89521	9.02256	1	4.3518	0.00036336	0.0105082	BST2|CASP1|LGALS9|MYD88|RBCK1|SHISA5|STAT1|TLR7|TNFSF10|TRIM22|TRIM25|TRIM5
GSE17721_PAM3CSK4_VS_GADIQUIMOD_8H_BMDC_DN	MSigDB_C7	11	115	248	3.2446	1.76413	9.56522	1	4.39616	0.000385745	0.011132	ANKIB1|CASP1|CMTR1|MAP3K8|NRBP1|NUB1|PARP12|PI4K2B|RBM43|SCIN|TLK2
GSE28737_WT_VS_BCL6_HET_FOLLICULAR_BCELL_DN	MSigDB_C7	11	115	248	3.2446	1.76413	9.56522	1	4.39616	0.000385745	0.011132	EXOC6|FAM46A|IFIH1|NMI|NT5C3A|PGAP1|SHISA5|STAP1|STAT1|TXNRD1|UBA7
HUANG_DASATINIB_RESISTANCE_UP	MSigDB_C2	6	35	248	0.987486	0.977708	17.1429	1	5.1268	0.000387489	0.0111403	IFI16|IFIT3|INPP1|PSMB8|PSMB9|SAMD9L
GSE15624_CTRL_VS_3H_HALOFUGINONE_TREATED_CD4_TCELL_UP	MSigDB_C7	10	97	248	2.73675	1.62188	10.3093	1	4.4783	0.000388389	0.0111403	AZI2|IFIT3|IRF7|KAT2A|PARP14|SLFN5|STAT2|TRAFD1|WARS|XAF1
GSE21360_NAIVE_VS_PRIMARY_MEMORY_CD8_TCELL_DN	MSigDB_C7	10	97	248	2.73675	1.62188	10.3093	1	4.4783	0.000388389	0.0111403	BST2|IFIT1|IFIT2|IFIT3|MOV10|PGAP1|RSAD2|SAMD9L|TRIM25|UBE2L6
GSE25087_FETAL_VS_ADULT_TREG_UP	MSigDB_C7	12	134	248	3.78066	1.90221	8.95522	1	4.32095	0.000389298	0.0111403	CASP3|CMPK2|DRAP1|GNG5|LAMP3|NDUFA9|NFKBIE|PIGY|PSME1|SCLT1|STAT1|VRK2
GSE26030_TH1_VS_TH17_DAY15_POST_POLARIZATION_DN	MSigDB_C7	12	134	248	3.78066	1.90221	8.95522	1	4.32095	0.000389298	0.0111403	ADAR|EPSTI1|IFI35|IFIH1|IFITM3|LGALS9B|MX2|RABGAP1L|RSAD2|RTP4|TDRD7|UNC93B1
GSE40274_CTRL_VS_FOXP3_TRANSDUCED_ACTIVATED_CD4_TCELL_DN	MSigDB_C7	12	134	248	3.78066	1.90221	8.95522	1	4.32095	0.000389298	0.0111403	ARHGEF3|BTG3|CD38|DDX58|ITPR1|KCTD14|MFSD8|MYCBP2|PARP14|SAMD9L|TLR7|TRIM25
GSE6259_FLT3L_INDUCED_VS_WT_SPLENIC_DC_33D1_POS_UP	MSigDB_C7	10	97	248	2.73675	1.62188	10.3093	1	4.4783	0.000388389	0.0111403	CASP1|EPSTI1|IFIH1|IRF9|PAPD7|PARP12|SP100|TLR7|TNFSF10|USP18
Helicase	UniProt-Keyword	9	80	248	2.25711	1.47435	11.25	1	4.57346	0.000395848	0.0113159	DDX58|DDX60|DDX60L|DHX36|DHX58|HELB|HELZ2|IFIH1|MOV10
negative regulation of immune effector process [GoID:GO:0002698; evidenceTypes:IDA|IEA|IGI|IMP|ISS|TAS]	GeneOntology_BP	7	49	248	1.38248	1.15591	14.2857	1	4.85981	0.000408121	0.0116545	BST2|DHX58|EIF2AK2|IFIT1|LGALS9|MICA|MICB
cation binding [GoID:GO:0043169; evidenceTypes:IBA|IC|IDA|IEA|IGI|IMP|ISS|NAS|TAS]	GeneOntology_MF	66	1582	248	44.6344	5.96427	4.17193	1	3.58227	0.000413835	0.0118053	ADAR|ANKFY1|ANKIB1|APOBEC3C|APOBEC3F|APOBEC3G|ATP7A|ATP8A1|BAZ1A|CAPN2|COX5A|DDX58|DHX58|DNAJA1|DNPEP|DTX3L|EHD4|FANCL|GMPR|HDAC9|HELZ2|IDO1|IFIH1|INPP1|ISG20|ITPR1|KARS|LAP3|LNPEP|MAP3K8|MGP|MOB3C|MYCBP2|NT5C3A|OAS1|OAS2|OAS3|PAPD7|PARP12|PHF11|PLSCR1|PML|PPM1K|RBBP6|RBCK1|RERE|RSAD2|RTCB|RUFY4|SCIN|SP110|TNFSF10|TRAFD1|TRIM21|TRIM22|TRIM23|TRIM25|TRIM5|TRIM56|TRMT1L|WBP4|WDFY1|XAF1|ZFYVE26|ZNF9…
GSE17721_PAM3CSK4_VS_GADIQUIMOD_16H_BMDC_DN	MSigDB_C7	11	116	248	3.27281	1.77168	9.48276	1	4.3615	0.000415735	0.0118471	DHX58|HELZ2|IFI35|IFIH1|ISG15|ISG20|NMI|PARP9|PSME1|TOR1AIP1|UBA7
base conversion or substitution editing [GoID:GO:0016553; evidenceTypes:IDA|IEA|IMP|ISS|TAS]	GeneOntology_BP	3	6	248	0.169283	0.405479	50	1	6.98116	0.000416676	0.0118616	ADAR|APOBEC3F|APOBEC3G
GSE21379_WT_VS_SAP_KO_TFH_CD4_TCELL_DN	MSigDB_C7	10	98	248	2.76496	1.63012	10.2041	1	4.43834	0.000422002	0.0120007	HSH2D|IFI44|IFIT1|MFSD8|MX2|OASL|PML|RSAD2|RTP4|SHISA5
ATP-binding	UniProt-Keyword	35	688	248	19.4111	4.17001	5.08721	1	3.73832	0.000436105	0.0123888	ACSBG1|ATP7A|ATP8A1|CBWD6|CLCN6|CMPK2|DDX58|DDX60|DDX60L|DHX36|DHX58|EHD4|EIF2AK2|HELB|HELZ2|HSPA1B|IFIH1|KARS|MAK|MAP3K8|MOV10|MYH3|OAS1|OAS2|OAS3|PI4K2B|RIPK3|RTCB|SLFN5|TAP1|TAP2|TLK2|UBA7|VRK2|WARS
LU_EZH2_TARGETS_UP	MSigDB_C2	14	176	248	4.96564	2.17473	7.95455	1	4.15424	0.000442863	0.0125677	APOBEC3F|BST2|IFI27|IFI35|IFIT1|IFIT3|IRF7|ISG15|OASL|PPP2R2A|PSMB8|PSMB9|TLK2|UBE2L6
GSE42724_MEMORY_VS_B1_BCELL_DN	MSigDB_C7	12	136	248	3.83709	1.91613	8.82353	1	4.2601	0.000445893	0.0126275	CMTR1|CTRL|EPSTI1|IDO1|IRF1|ISG20|NABP1|PARP10|PARP9|PSMB8|TAP1|ZNFX1
JECHLINGER_EPITHELIAL_TO_MESENCHYMAL_TRANSITION_UP	MSigDB_C2	6	36	248	1.0157	0.99152	16.6667	1	5.02693	0.000454147	0.0128479	IFIT1|IFIT3|IFITM3|IRF7|ISG15|STAT1
chr11p15	MSigDB_C1	10	99	248	2.79317	1.63832	10.101	1	4.3989	0.000458001	0.0129301	CDKN1C|IFITM1|IFITM2|IFITM3|IRF7|MRPL17|TRIM21|TRIM22|TRIM5|TRIM78P
GSE3982_DC_VS_MAC_LPS_STIM_DN	MSigDB_C7	10	99	248	2.79317	1.63832	10.101	1	4.3989	0.000458001	0.0129301	CAPN2|DDX58|EHD4|FAM46A|IFIT2|IFIT3|MICA|STAT2|TMEM110|TRIM25
MIKKELSEN_MEF_LCP_WITH_H3K4ME3	MSigDB_C2	7	50	248	1.41069	1.16758	14	1	4.78707	0.000463323	0.0130669	IFI35|IFIT1|LGALS9|RUFY4|TRIM21|WARS|XAF1
LIU_SMARCA4_TARGETS	MSigDB_C2	5	24	248	0.677133	0.810127	20.8333	1	5.33603	0.000470148	0.0132456	BST2|IFI27|IFITM1|IFITM2|LGALS9
Human Breast_Martin09_485genes (19225562-TableS1)	GeneSigDB	18	264	248	7.44846	2.64985	6.81818	1	3.98193	0.000471126	0.0132459	DDX58|FAM46A|IDO1|IFIH1|ISG15|ISG20|ITPR1|NBN|OAS1|OAS2|PARP12|PSMB9|RSAD2|STAT1|TAP1|TAP2|TOR1AIP1|TYMP
GSE17186_MEMORY_VS_CD21HIGH_TRANSITIONAL_BCELL_DN	MSigDB_C7	12	137	248	3.8653	1.92305	8.75912	1	4.2301	0.0004767	0.0133888	ARHGEF3|CAPN2|DNPEP|EPSTI1|IFIH1|IFIT2|PSMB8|PSME1|STAP1|STAT1|TAP1|VRK2
GSE339_EX_VIVO_VS_IN_CULTURE_CD8POS_DC_DN	MSigDB_C7	11	118	248	3.32924	1.78668	9.32203	1	4.2933	0.000481608	0.0134989	ARHGEF3|CMPK2|CMTR1|IFITM2|ISG15|MOV10|MYD88|NBN|TRIM25|USP18|ZNFX1
GSE34392_ST2_KO_VS_WT_DAY8_LCMV_EFFECTOR_CD8_TCELL_DN	MSigDB_C7	11	118	248	3.32924	1.78668	9.32203	1	4.2933	0.000481608	0.0134989	CMPK2|CMTR1|IFIT1|IFIT2|ISG15|NFKBIE|PARP14|RSAD2|STAP1|USP18|ZNFX1
XU_RESPONSE_TO_TRETINOIN_AND_NSC682994_UP	MSigDB_C2	4	14	248	0.394994	0.619098	28.5714	1	5.823	0.00049526	0.0138673	IFITM1|NMI|STAT1|TNFSF10
GSE3982_CENT_MEMORY_CD4_TCELL_VS_TH2_UP	MSigDB_C7	10	100	248	2.82139	1.64648	10	1	4.35997	0.000496515	0.0138882	ARHGEF3|IDO1|IFI44L|IRF7|IRF9|KBTBD2|MYH3|NOSIP|TRANK1|TRIM22
regulation of multicellular organismal process [GoID:GO:0051239; evidenceTypes:IBA|IC|IDA|IEA|IEP|IGI|IMP|ISS|NAS|TAS]	GeneOntology_BP	45	971	248	27.3957	4.86667	4.6344	1	3.61732	0.000500821	0.0139943	BST2|CASP1|CD38|DDX58|DDX60|DHX36|DHX58|DYNLT1|EIF2AK2|FAM46A|GNG5|HDAC9|HERC5|HSPA1B|IDO1|IFI16|IFIH1|IFITM1|IRF1|IRF7|ISG15|ITPR1|LGALS9|MGP|MTG1|MYD88|NMI|PML|PSMB8|PSMB9|PSME1|RIPK3|RSAD2|SCIN|SP100|STAP1|STAT1|TIA1|TLR7|TRIM21|TRIM25|TRIM56|UBA7|UBE2L6|WARS
regulation of endopeptidase activity [GoID:GO:0052548; evidenceTypes:IBA|IDA|IEA|IEP|IGI|IMP|ISS|NAS|TAS]	GeneOntology_BP	13	158	248	4.45779	2.06268	8.22785	1	4.14132	0.00051189	0.0142889	BST2|CASP1|CASP3|IFI16|IFI27|IFI6|LAMP3|LGALS9|PML|PSMB8|PSMB9|PSME1|TNFSF10
GSE30083_SP2_VS_SP4_THYMOCYTE_DN	MSigDB_C7	11	119	248	3.35745	1.79413	9.2437	1	4.25974	0.000517689	0.0144361	ACSBG1|CASP1|CD38|FAM46A|IFI44|IFIT1|IFIT3|MX2|OAS1|RIN2|TAP1
MGGAAGTG_V$GABP_B	MSigDB_C3	2	412	248	11.6241	3.28145	0.485437	0	-2.93289	0.000521779	0.0145205	ATP7A|PML
negative regulation of protein modification by small protein conjugation or removal [GoID:GO:1903321; evidenceTypes:IBA|IDA|IEA|IGI|IMP|ISS|TAS]	GeneOntology_BP	9	83	248	2.34175	1.50148	10.8434	1	4.43445	0.000521386	0.0145205	DNAJA1|HSPA1B|ISG15|PARP10|PML|PSMB8|PSMB9|PSME1|TRIM21
Human Leukemia_Ge06_105genes (16249385-Table2)	GeneSigDB	7	51	248	1.43891	1.17913	13.7255	1	4.71625	0.000524323	0.0145764	ARHGEF3|BST2|CASP1|HDAC9|HSPA1B|PSMB8|TNFSF10
proteolysis [GoID:GO:0006508; evidenceTypes:EXP|IBA|IC|IDA|IEA|IEP|IGI|IMP|IPI|ISS|NAS|TAS]	GeneOntology_BP	34	668	248	18.8469	4.11402	5.08982	1	3.68329	0.000525337	0.0145897	ANKIB1|BST2|CAPN2|CASP1|CASP3|CTRL|DNPEP|FBXO6|HERC5|HERC6|IFI16|IFI27|IFI6|ISG15|KAT2A|LAMP3|LAP3|LGALS9|LNPEP|NUB1|PML|PSMB8|PSMB9|PSME1|RBBP6|RBCK1|TLK2|TNFSF10|TRIM21|TRIM25|UBA7|UBE2L6|USP18|USP41
regulation of transcription factor import into nucleus [GoID:GO:0042990; evidenceTypes:IBA|IDA|IEA|IEP|IMP|ISS|NAS|TAS]	GeneOntology_BP	6	37	248	1.04391	1.00514	16.2162	1	4.93074	0.000529416	0.0146881	DDX58|LGALS9|NFKBIE|RBCK1|TLR7|TMEM110
DURAND_STROMA_S_UP	MSigDB_C2	10	101	248	2.8496	1.6546	9.90099	1	4.32153	0.00053768	0.0148871	AKAP2|CDKN1C|DTX3L|IFI27|IFIT1|OASL|RTP4|STAT1|TRIM21|UBE2L6
GSE41176_UNSTIM_VS_ANTI_IGM_STIM_BCELL_6H_DN	MSigDB_C7	10	101	248	2.8496	1.6546	9.90099	1	4.32153	0.00053768	0.0148871	ATP8A1|CASP1|CHMP5|IFITM2|IFITM3|ISG20|MYD88|RTP4|SCIN|TNFSF10
Human Lymphoma_Sander08_1021genes (18713946-TableS3)	GeneSigDB	24	410	248	11.5677	3.27387	5.85366	1	3.79744	0.000540641	0.0149539	BBX|CASP1|EPSTI1|GPR180|IFI44|IFI44L|IFIT1|IFIT2|IFIT3|IFIT5|ISG15|LNPEP|PGAP1|PHF11|SAMD9|SAMD9L|SLFN5|SP100|SP110|STAT1|TLK2|TNFSF10|TOR1AIP1|TRIM22
intracellular [GoID:GO:0005622; evidenceTypes:IBA|IC|IDA|IEA|IEP|IGI|IMP|IPI|ISS|NAS|TAS]	GeneOntology_CC	196	6129	248	172.923	7.13287	3.19791	1	3.23532	0.000553749	0.0153009	ABI2|ACSBG1|ADAR|ANKFY1|ANKIB1|APOBEC3C|APOBEC3F|APOBEC3G|ARHGAP23|ARHGAP27|ARHGEF3|ATP7A|ATP8A1|AZI2|BAZ1A|BBX|BEND3|BST2|BTG3|C19ORF66|C1ORF52|CAPN2|CASP1|CASP3|CD38|CDKN1C|CHMP5|CLCN6|CMPK2|CMTR1|COX5A|CPEB2|DDX58|DDX60|DHX36|DHX58|DNAJA1|DNAJC13|DNPEP|DOPEY1|DRAP1|DTX3L|DYNLT1|EHD4|EIF2AK2|EXOC6|FANCL|FBXO6|GMPR|GNG5|HDAC9|HELB|HELZ2|HERC5|HERC6|HSH2D|HSPA1B|IDO1|IFI16|IFI27|IFI35|IFI44|IFI44…
NEMETH_INFLAMMATORY_RESPONSE_LPS_UP	MSigDB_C2	8	67	248	1.89033	1.35026	11.9403	1	4.52481	0.000554898	0.0153172	ADAR|EIF2AK2|IFI16|PML|STAT1|TAP1|TRIM25|TXNRD1
GSE22935_UNSTIM_VS_24H_MBOVIS_BCG_STIM_MYD88_KO_MACROPHAGE_DN	MSigDB_C7	9	84	248	2.36997	1.51041	10.7143	1	4.38955	0.000569853	0.0156824	CMPK2|CTRL|DHX58|IFITM3|MAP3K8|MX1|MYH3|RSAD2|XAF1
GSE33513_TCF7_KO_VS_HET_EARLY_THYMIC_PROGENITOR_UP	MSigDB_C7	9	84	248	2.36997	1.51041	10.7143	1	4.38955	0.000569853	0.0156824	ADAR|C1ORF52|CPEB2|IFI35|IFITM3|PPM1K|RTP4|SCIN|TDRD7
GSE46606_IRF4HIGH_VS_IRF4MID_CD40L_IL2_IL5_DAY1_STIMULATED_BCELL_DN	MSigDB_C7	9	84	248	2.36997	1.51041	10.7143	1	4.38955	0.000569853	0.0156824	CHMP5|CMPK2|EHD4|ISG15|MX1|OAS1|PARP9|SAMD9L|STAP1
REACTOME_CLASS_I_MHC_MEDIATED_ANTIGEN_PROCESSING_PRESENTATION	MSigDB_C2	12	140	248	3.94994	1.94365	8.57143	1	4.14171	0.0005801	0.0159484	DTX3L|FBXO6|LNPEP|PSMB8|PSMB9|PSME1|RBCK1|TAP1|TAP2|TRIM21|UBA7|UBE2L6
MODULE_5	MSigDB_C4	16	224	248	6.31991	2.44658	7.14286	1	3.95657	0.000586142	0.0160983	AKAP2|IFI16|IFI27|IRF1|IRF9|ITPR1|LAMP3|LGALS9|MX1|PLSCR1|PSMB9|STAT1|TAP1|TNFSF10|TYMP|UBE2L6
nucleotide binding [GoID:GO:0000166; evidenceTypes:IBA|IC|IDA|IEA|IGI|IMP|ISS|NAS|TAS]	GeneOntology_MF	55	1272	248	35.8881	5.46187	4.3239	1	3.49915	0.000614609	0.0168631	ACSBG1|ARHGEF3|ATP7A|ATP8A1|CBWD6|CLCN6|CMPK2|CPEB2|DDX58|DDX60|DDX60L|DHX36|DHX58|DNAJA1|EHD4|EIF2AK2|HELB|HELZ2|HSPA1B|IFI44L|IFIH1|KARS|MAK|MAP3K8|MOV10|MTG1|MX1|MX2|MYH3|NRBP1|NT5C3A|OAS1|OAS2|OAS3|OASL|PI4K2B|PLEKHG7|RBM43|RBM7|RIN2|RIPK3|RTCB|SDHA|SLFN5|SMCHD1|SPTBN5|TAP1|TAP2|TIA1|TLK2|TRIM23|TXNRD1|UBA7|VRK2|WARS
GSE22025_UNTREATED_VS_PROGESTERONE_TREATED_CD4_TCELL_UP	MSigDB_C7	9	85	248	2.39818	1.51929	10.5882	1	4.34533	0.000621951	0.0170475	BST2|IFI16|IFIH1|IRF1|ISG15|ISG20|PGAP1|PSMB8|XAF1
nucleoside phosphate binding [GoID:GO:1901265; evidenceTypes:IBA|IC|IDA|IEA|IGI|IMP|ISS|NAS|TAS]	GeneOntology_MF	55	1273	248	35.9163	5.46366	4.3205	1	3.49285	0.000626587	0.0171573	ACSBG1|ARHGEF3|ATP7A|ATP8A1|CBWD6|CLCN6|CMPK2|CPEB2|DDX58|DDX60|DDX60L|DHX36|DHX58|DNAJA1|EHD4|EIF2AK2|HELB|HELZ2|HSPA1B|IFI44L|IFIH1|KARS|MAK|MAP3K8|MOV10|MTG1|MX1|MX2|MYH3|NRBP1|NT5C3A|OAS1|OAS2|OAS3|OASL|PI4K2B|PLEKHG7|RBM43|RBM7|RIN2|RIPK3|RTCB|SDHA|SLFN5|SMCHD1|SPTBN5|TAP1|TAP2|TIA1|TLK2|TRIM23|TXNRD1|UBA7|VRK2|WARS
anion binding [GoID:GO:0043168; evidenceTypes:IBA|IC|IDA|IEA|IGI|IMP|IPI|ISS|NAS|TAS]	GeneOntology_MF	56	1303	248	36.7627	5.51662	4.29777	1	3.48716	0.000629413	0.0172174	ACSBG1|ANKFY1|ARHGEF3|ATP7A|ATP8A1|CBWD6|CLCN6|CMPK2|DDX58|DDX60|DDX60L|DHX36|DHX58|DNAJA1|EHD4|EIF2AK2|HELB|HELZ2|HSPA1B|IFI44L|IFIH1|ITPR1|KARS|MAK|MAP3K8|MOV10|MTG1|MX1|MX2|MYH3|NRBP1|OAS1|OAS2|OAS3|OASL|PI4K2B|PLEKHG7|RIN2|RIPK3|RTCB|SCIN|SDHA|SLFN5|SMCHD1|SPTBN5|STAP1|TAP1|TAP2|TLK2|TRIM23|TXNRD1|UBA7|VRK2|WARS|WDFY1|ZFYVE26
TONKS_TARGETS_OF_RUNX1_RUNX1T1_FUSION_MONOCYTE_UP	MSigDB_C2	11	122	248	3.44209	1.81629	9.01639	1	4.16117	0.000639765	0.0174656	HERC5|IFI44|IFI44L|IFIT1|ISG15|LGALS9|LY6E|MRPL17|MX1|OAS1|USP18
GSE40666_WT_VS_STAT4_KO_CD8_TCELL_WITH_IFNA_STIM_90MIN_DN	MSigDB_C7	11	122	248	3.44209	1.81629	9.01639	1	4.16117	0.000639765	0.0174656	ABI2|CD38|CMTR1|DHX58|EIF2AK2|OAS1|OAS2|PARP12|TDRD7|TLR7|TRAFD1
Ubl conjugation pathway	UniProt-Keyword	20	318	248	8.97201	2.89904	6.28931	1	3.80402	0.000650762	0.0177481	DTX3L|FANCL|FBXO6|HERC5|HERC6|ISG15|MYCBP2|NOSIP|RBBP6|RBCK1|TRIM21|TRIM22|TRIM23|TRIM25|TRIM5|TRIM56|UBA7|UBE2L6|USP18|USP41
NIELSEN_SYNOVIAL_SARCOMA_DN	MSigDB_C2	4	15	248	0.423208	0.640791	26.6667	1	5.58184	0.000660482	0.0179414	CASP1|IFI35|LGALS9|PARP14
GSE2770_TGFB_AND_IL4_VS_IL12_TREATED_ACT_CD4_TCELL_6H_UP	MSigDB_C7	12	142	248	4.00637	1.95726	8.4507	1	4.08409	0.00065902	0.0179414	EPSTI1|IFI35|INPP1|MYCBP2|PARP14|PARP9|RTP4|SAMD9L|STAP1|TRIM21|TRIM25|USP18
NAD+ ADP-ribosyltransferase activity [GoID:GO:0003950; evidenceTypes:IDA|IEA|IMP|NAS|TAS]	GeneOntology_MF	4	15	248	0.423208	0.640791	26.6667	1	5.58184	0.000660482	0.0179414	PARP10|PARP12|PARP14|PARP9
Human Breast_Amatschek04_39genes (14871811-Table3)	GeneSigDB	4	15	248	0.423208	0.640791	26.6667	1	5.58184	0.000660482	0.0179414	BST2|IFI44L|IFI6|IFIH1
GSE1740_UNSTIM_VS_IFNA_STIMULATED_MCSF_IFNG_DERIVED_MACROPHAGE_UP	MSigDB_C7	8	69	248	1.94676	1.37011	11.5942	1	4.41808	0.000677728	0.0183734	DDX60L|HELZ2|KARS|MYH3|RBCK1|RTP4|STAT1|TRIM21
Human Breast_Troester06_162genes_down_DOX-ME16C (17150101-TableS1g)	GeneSigDB	8	69	248	1.94676	1.37011	11.5942	1	4.41808	0.000677728	0.0183734	APOBEC3C|BTG3|CASP1|FAM46A|LAP3|TAP1|TRIM21|TRIM22
WORSCHECH_TUMOR_REJECTION_UP	MSigDB_C2	5	26	248	0.733561	0.843111	19.2308	1	5.06035	0.000694842	0.0188186	IFI16|IFIT1|IFITM1|MX2|STAT2
transcription factor import into nucleus [GoID:GO:0042991; evidenceTypes:IBA|IDA|IEA|IEP|IMP|ISS|NAS|TAS]	GeneOntology_BP	6	39	248	1.10034	1.03183	15.3846	1	4.74851	0.000708792	0.0191774	DDX58|LGALS9|NFKBIE|RBCK1|TLR7|TMEM110
REACTOME_TRAF6_MEDIATED_IRF7_ACTIVATION_IN_TLR7_8_OR_9_SIGNALING	MSigDB_C2	3	7	248	0.197497	0.437943	42.8571	1	6.39924	0.000713996	0.019204	IRF7|MYD88|TLR7
ST_TYPE_I_INTERFERON_PATHWAY	MSigDB_C2	3	7	248	0.197497	0.437943	42.8571	1	6.39924	0.000713996	0.019204	IRF9|STAT1|STAT2
pyrimidine ribonucleoside catabolic process [GoID:GO:0046133; evidenceTypes:IDA|IEA]	GeneOntology_BP	3	7	248	0.197497	0.437943	42.8571	1	6.39924	0.000713996	0.019204	APOBEC3C|APOBEC3F|APOBEC3G
type I interferon biosynthetic process [GoID:GO:0045351; evidenceTypes:IDA|IEA|NAS]	GeneOntology_BP	3	7	248	0.197497	0.437943	42.8571	1	6.39924	0.000713996	0.019204	IRF7|NMI|TLR7
Human StemCell_Skottman06_13genes (16100004-Table4)	GeneSigDB	3	7	248	0.197497	0.437943	42.8571	1	6.39924	0.000713996	0.019204	IDO1|NMI|PGAP1
Human Viral_Stoff-Khalili06_9genes (16410819-Table5)	GeneSigDB	3	7	248	0.197497	0.437943	42.8571	1	6.39924	0.000713996	0.019204	CASP3|CD38|TIA1
RODRIGUES_THYROID_CARCINOMA_ANAPLASTIC_UP	MSigDB_C2	25	444	248	12.527	3.39999	5.63063	1	3.66855	0.000732066	0.0196128	ANKRD10|DDX58|DHX36|DNAJC13|HDAC9|IFI16|IFIH1|IFIT2|IFIT3|LNPEP|MICB|NABP1|NBN|NMI|PLSCR1|RBBP6|SAMD9|SLFN5|SP100|TAP2|TIA1|TXNRD1|WARS|XAF1|ZNF92
GSE1432_CTRL_VS_IFNG_1H_MICROGLIA_DN	MSigDB_C7	10	105	248	2.96246	1.68666	9.52381	1	4.17248	0.000731691	0.0196128	C19ORF66|CHMP5|DNAJC13|FAM46A|IFIT2|IFIT3|IFIT5|IRF1|LAP3|RBM7
GSE32423_CTRL_VS_IL4_MEMORY_CD8_TCELL_DN	MSigDB_C7	10	105	248	2.96246	1.68666	9.52381	1	4.17248	0.000731691	0.0196128	DDX58|DHX58|IFI35|MAP3K8|MOV10|OAS1|PARP9|STAT2|UBA7|USP18
GSE8835_HEALTHY_VS_CLL_CD4_TCELL_UP	MSigDB_C7	10	105	248	2.96246	1.68666	9.52381	1	4.17248	0.000731691	0.0196128	CASP1|CMPK2|FAM46A|IFI44L|IFIT2|IFIT3|NT5C3A|OAS1|OASL|RBM43
GSE33374_CD8_ALPHAALPHA_VS_ALPHABETA_CD161_HIGH_TCELL_DN	MSigDB_C7	11	124	248	3.49852	1.83091	8.87097	1	4.09713	0.00073379	0.0196397	IFIH1|IFIT2|IFIT3|ISG15|MED28|NABP1|PSMB8|PSMB9|PSME1|RIN2|TAP1
MTOR_UP.V1_UP	MSigDB_C6	9	87	248	2.45461	1.53688	10.3448	1	4.25887	0.000737859	0.0197099	BST2|IFI35|IFIT1|IFIT2|MAK|NABP1|OAS2|SP100|USP18
Human StemCell_Enk06_139genes (16434974-Table1)	GeneSigDB	9	87	248	2.45461	1.53688	10.3448	1	4.25887	0.000737859	0.0197099	CASP3|CDKN1C|IFI27|IFITM2|IFITM3|IRF7|MX1|OAS3|TYMP
GSE11864_CSF1_IFNG_VS_CSF1_PAM3CYS_IN_MAC_UP	MSigDB_C7	12	144	248	4.0628	1.97077	8.33333	1	4.02746	0.000746757	0.0199119	C4ORF33|CMTR1|DDX58|DHX58|DNPEP|FBXO6|IFI35|MOV10|MYD88|NAPA|PARP9|TRIM21
GSE2770_IL12_VS_TGFB_AND_IL12_TREATED_ACT_CD4_TCELL_2H_DN	MSigDB_C7	8	70	248	1.97497	1.37992	11.4286	1	4.36621	0.000746878	0.0199119	PAPD7|PPP2R2A|RBM43|STAT2|TDRD7|TRIM21|WBP4|ZFYVE26
GSE27786_NKCELL_VS_ERYTHROBLAST_UP	MSigDB_C7	10	106	248	2.99067	1.69457	9.43396	1	4.13634	0.000788288	0.0209749	ANKIB1|CPEB2|FBXO6|MFSD14A|MFSD8|MTG1|NRBP1|PLSCR1|TRMT1L|UNC93B1
GSE40685_NAIVE_CD4_TCELL_VS_TREG_DN	MSigDB_C7	10	106	248	2.99067	1.69457	9.43396	1	4.13634	0.000788288	0.0209749	ATP8A1|DDX58|IFIT3|LGALS9B|MX1|OAS2|PARP9|TRMT1L|UBA7|XAF1
GEISS_RESPONSE_TO_DSRNA_UP	MSigDB_C2	5	27	248	0.761775	0.859123	18.5185	1	4.9332	0.000833357	0.022131	ADAR|IFIT1|IRF1|NMI|TAP1
tumor necrosis factor receptor superfamily binding [GoID:GO:0032813; evidenceTypes:IBA|IC|IDA|IEA|IPI|ISS|NAS|TAS]	GeneOntology_MF	5	27	248	0.761775	0.859123	18.5185	1	4.9332	0.000833357	0.022131	CASP3|MYD88|STAT1|TNFSF10|TNFSF13B
DOANE_RESPONSE_TO_ANDROGEN_DN	MSigDB_C2	11	126	248	3.55495	1.8454	8.73016	1	4.03437	0.000839031	0.02226	ARHGEF3|HERC6|IFITM1|IFITM3|ITPR1|MGP|OAS2|PLSCR1|PSMB8|SP110|TRIM23
GSE2128_CTRL_VS_MIMETOPE_NEGATIVE_SELECTION_DP_THYMOCYTE_NOD_UP	MSigDB_C7	10	107	248	3.01889	1.70245	9.34579	1	4.10063	0.00084844	0.022466	C19ORF66|DDX58|HELZ2|IFI27|IFITM2|IFITM3|LGALS9B|MYCBP2|OAS1|RTP4
GSE2405_S_AUREUS_VS_A_PHAGOCYTOPHILUM_NEUTROPHIL_UP	MSigDB_C7	10	107	248	3.01889	1.70245	9.34579	1	4.10063	0.00084844	0.022466	DDX58|DHX58|IFITM3|IRF1|MX2|OASL|PARP9|RSAD2|TRIM25|XAF1
chr4q22	MSigDB_C1	4	16	248	0.451422	0.661768	25	1	5.36227	0.000861266	0.0226082	HERC5|HERC6|PIGY|PPM1K
DACOSTA_UV_RESPONSE_VIA_ERCC3_XPCS_UP	MSigDB_C2	4	16	248	0.451422	0.661768	25	1	5.36227	0.000861266	0.0226082	CASP3|CDKN1C|IRF1|TRIM21
SATO_SILENCED_BY_METHYLATION_IN_PANCREATIC_CANCER_2	MSigDB_C2	4	16	248	0.451422	0.661768	25	1	5.36227	0.000861266	0.0226082	BST2|CDKN1C|IFI6|ISG20
adenylyltransferase activity [GoID:GO:0070566; evidenceTypes:IBA|IDA|IEA|ISS|TAS]	GeneOntology_MF	4	16	248	0.451422	0.661768	25	1	5.36227	0.000861266	0.0226082	OAS1|OAS2|OAS3|PAPD7
exit from host [GoID:GO:0035890; evidenceTypes:IDA|IEA|IMP|TAS]	GeneOntology_BP	4	16	248	0.451422	0.661768	25	1	5.36227	0.000861266	0.0226082	PML|TRIM21|TRIM25|TRIM5
exit from host cell [GoID:GO:0035891; evidenceTypes:IDA|IEA|IMP|TAS]	GeneOntology_BP	4	16	248	0.451422	0.661768	25	1	5.36227	0.000861266	0.0226082	PML|TRIM21|TRIM25|TRIM5
movement in environment of other organism involved in symbiotic interaction [GoID:GO:0052192; evidenceTypes:IDA|IEA|IMP|TAS]	GeneOntology_BP	4	16	248	0.451422	0.661768	25	1	5.36227	0.000861266	0.0226082	PML|TRIM21|TRIM25|TRIM5
movement in host environment [GoID:GO:0052126; evidenceTypes:IDA|IEA|IMP|TAS]	GeneOntology_BP	4	16	248	0.451422	0.661768	25	1	5.36227	0.000861266	0.0226082	PML|TRIM21|TRIM25|TRIM5
viral release from host cell [GoID:GO:0019076; evidenceTypes:IDA|IEA|IMP|TAS]	GeneOntology_BP	4	16	248	0.451422	0.661768	25	1	5.36227	0.000861266	0.0226082	PML|TRIM21|TRIM25|TRIM5
regulation of peptidase activity [GoID:GO:0052547; evidenceTypes:IBA|IDA|IEA|IEP|IGI|IMP|ISS|NAS|TAS]	GeneOntology_BP	13	167	248	4.71172	2.1195	7.78443	1	3.91048	0.000864367	0.0226461	BST2|CASP1|CASP3|IFI16|IFI27|IFI6|LAMP3|LGALS9|PML|PSMB8|PSMB9|PSME1|TNFSF10
regulation of sequence-specific DNA binding transcription factor activity [GoID:GO:0051090; evidenceTypes:IBA|IC|IDA|IEA|IGI|IMP|ISS|NAS|TAS]	GeneOntology_BP	13	167	248	4.71172	2.1195	7.78443	1	3.91048	0.000864367	0.0226461	DDX58|EIF2AK2|HSPA1B|LGALS9|MYD88|PARP10|RBCK1|RIPK3|SP100|TRIM21|TRIM22|TRIM25|TRIM5
GSE22140_GERMFREE_VS_SPF_MOUSE_CD4_TCELL_DN	MSigDB_C7	11	127	248	3.58316	1.85261	8.66142	1	4.00346	0.000896171	0.0234568	APOBEC3C|CAPN2|IFI44|IFIT1|IFIT2|IFIT3|IFITM2|INPP1|MX1|OASL|TXNRD1
SENGUPTA_NASOPHARYNGEAL_CARCINOMA_WITH_LMP1_UP	MSigDB_C2	14	189	248	5.33242	2.25192	7.40741	1	3.84898	0.000900846	0.0235566	CMPK2|HERC5|IFIT1|IFIT2|IFIT3|OAS1|PPM1K|RSAD2|SAMD9L|SMCHD1|TRIM5|USP18|WDFY1|XAF1
GSE27786_LIN_NEG_VS_CD4_TCELL_DN	MSigDB_C7	10	108	248	3.0471	1.71029	9.25926	1	4.06534	0.000912317	0.0237882	ANKIB1|AZI2|IRF7|MED28|NMI|PPP2R2A|PSME1|RTP4|TAP1|TRIM5
GSE360_T_GONDII_VS_B_MALAYI_HIGH_DOSE_DC_UP	MSigDB_C7	10	108	248	3.0471	1.71029	9.25926	1	4.06534	0.000912317	0.0237882	BTG3|DYNLT1|IFI35|IFIT3|IFITM3|ISG20|LAMP3|RSAD2|TAP1|VRK2
carbohydrate derivative binding [GoID:GO:0097367; evidenceTypes:IBA|IC|IDA|IEA|IGI|IMP|IPI|ISS|NAS|TAS]	GeneOntology_MF	49	1115	248	31.4585	5.16682	4.39462	1	3.39503	0.000911152	0.0237882	ACSBG1|ARHGEF3|ATP7A|ATP8A1|CBWD6|CLCN6|CMPK2|DDX58|DDX60|DDX60L|DHX36|DHX58|DNAJA1|EHD4|EIF2AK2|FBXO6|HELB|HELZ2|HSPA1B|IFI44L|IFIH1|KARS|MAK|MAP3K8|MOV10|MTG1|MX1|MX2|MYH3|NRBP1|OAS1|OAS2|OAS3|OASL|PI4K2B|PLEKHG7|RIN2|RIPK3|RTCB|SLFN5|SMCHD1|SPTBN5|TAP1|TAP2|TLK2|TRIM23|UBA7|VRK2|WARS
TOOKER_GEMCITABINE_RESISTANCE_UP	MSigDB_C2	7	56	248	1.57998	1.23523	12.5	1	4.38787	0.000931892	0.0242523	IFI6|IRF9|ISG15|MRPL17|SP110|TRIM21|TRIM22
GSE8685_IL2_STARVED_VS_IL2_ACT_IL2_STARVED_CD4_TCELL_UP	MSigDB_C7	10	109	248	3.07531	1.71809	9.17431	1	4.03046	0.00098009	0.0254823	ACSBG1|ARHGEF3|AZI2|HSH2D|IFI27|ISG20|MAP3K8|MED28|PGAP1|TAP2
KRIGE_RESPONSE_TO_TOSEDOSTAT_24HR_UP	MSigDB_C2	26	479	248	13.5144	3.52404	5.42797	1	3.54296	0.000985711	0.0256041	AZI2|C19ORF66|C4ORF33|CAPN2|CPEB2|HDAC9|IFI16|IFIT3|INPP1|ITPR1|LNPEP|MFSD8|MOB3C|NABP1|PHF11|PLSCR1|PML|RBCK1|SAMD9L|SH3GLB1|SP100|STAT2|TAP1|UBE2L6|WARS|WDFY1
GRADE_METASTASIS_DN	MSigDB_C2	5	28	248	0.789989	0.874838	17.8571	1	4.81233	0.000991453	0.0256313	ADAR|EIF2AK2|MAP3K8|NRBP1|PSME1
GSE18791_UNSTIM_VS_NEWCATSLE_VIRUS_DC_1H_DN	MSigDB_C7	8	73	248	2.05961	1.40894	10.9589	1	4.21622	0.000989038	0.0256313	ARHGAP27|DTX3L|MTX3|PI4K2B|RIPK3|TOR1AIP1|TRIM23|ZFYVE26
Human Immune_Kong10_148genes_ImmPort_AntigenProcessingandPresentation (20460173-ImmPortAntigenProcessingandPresentation)	GeneSigDB	8	73	248	2.05961	1.40894	10.9589	1	4.21622	0.000989038	0.0256313	HSPA1B|KIR2DL3|KIR2DL4|MICB|PSMB8|PSME1|TAP1|TAP2
Human Leukemia_Wlodarski08_51genes (18086899-Table5)	GeneSigDB	5	28	248	0.789989	0.874838	17.8571	1	4.81233	0.000991453	0.0256313	CASP1|CD38|IFIT2|IFIT3|PLSCR1
Rat Hypothalamic_Mansuy10_1931genes (20937356-TableS2)	GeneSigDB	10	825	248	23.2765	4.52759	1.21212	0	-2.93235	0.000991101	0.0256313	EHD4|EXOC6|GNG5|NABP1|NT5C3A|PI4K2B|RIPK3|TXNRD1|VRK2|WARS
nucleus [GoID:GO:0005634; evidenceTypes:IBA|IC|IDA|IEA|IGI|IMP|IPI|ISS|NAS|TAS]	GeneOntology_CC	115	3231	248	91.159	7.48538	3.55927	1	3.185	0.00103551	0.0267449	ADAR|APOBEC3C|APOBEC3F|APOBEC3G|ARHGAP27|BAZ1A|BBX|BEND3|C19ORF66|C1ORF52|CAPN2|CASP3|CD38|CDKN1C|CHMP5|CMPK2|CMTR1|CPEB2|DHX36|DNAJA1|DNPEP|DRAP1|DTX3L|EHD4|EIF2AK2|FANCL|HDAC9|HELB|HELZ2|HERC5|HERC6|HSH2D|HSPA1B|IFI16|IFI27|IFI35|IFI44L|IFIH1|IRF1|IRF7|IRF9|ISG15|ISG20|ITPR1|KARS|KAT2A|LAP3|LGALS9|MAK|MED28|MFSD8|MRPL44|MX1|MX2|MYCBP2|MYD88|NABP1|NBN|NDUFA9|NMI|NOSIP|NRBP1|NUB1|OAS1|OAS2|OAS3|O…
GSE360_L_DONOVANI_VS_B_MALAYI_HIGH_DOSE_DC_UP	MSigDB_C7	10	110	248	3.10353	1.72585	9.09091	1	3.99598	0.00105194	0.0271179	BTG3|IFI6|IRF7|ISG15|LAMP3|MX1|NBN|NMI|TYMP|VRK2
MODULE_188	MSigDB_C4	8	74	248	2.08783	1.41847	10.8108	1	4.16798	0.00108244	0.0278515	AKAP2|HDAC9|MX1|OAS1|RSAD2|SMCHD1|SP110|TAP1
Repeat	UniProt-Keyword	66	1638	248	46.2143	6.0453	4.0293	1	3.2729	0.00108557	0.027906	ADAR|ANKFY1|ANKIB1|ANKRD10|APOBEC3F|APOBEC3G|ARHGAP27|ATP7A|BEND3|CAPN2|CDKN1C|CLCN6|CPEB2|DDX58|DNAJA1|EIF2AK2|FAM46A|HELZ2|HERC5|HERC6|IFI16|IFIH1|IFIT1|IFIT2|IFIT3|IFIT5|ISG15|ITPR1|KBTBD2|KIR2DL3|KIR2DL4|LGALS9|LGALS9B|LGALS9C|LRRC3|MYCBP2|NFKBIE|NUB1|OAS2|OAS3|OASL|PARP12|PARP14|PARP9|PHACTR4|PLSCR1|PML|PPP2R2A|RBCK1|SCIN|SIGLEC14|SP100|SPAG6|SPTBN5|STAU1|TDRD7|TIA1|TLR7|TRANK1|TRIM56|TYMP|U…
GSE30083_SP3_VS_SP4_THYMOCYTE_DN	MSigDB_C7	11	130	248	3.6678	1.87403	8.46154	1	3.91252	0.00108726	0.0279229	ACSBG1|CASP1|CD38|FAM46A|IFI44|IRF7|IRF9|MX2|OAS1|RIN2|TDRD7
regulation of molecular function [GoID:GO:0065009; evidenceTypes:IBA|IC|IDA|IEA|IEP|IGI|IMP|IPI|ISS|NAS|TAS]	GeneOntology_BP	53	1243	248	35.0699	5.40966	4.26388	1	3.31447	0.00109672	0.0281396	ADAR|ARHGAP23|ARHGAP27|ARHGEF3|ATP7A|BST2|CASP1|CASP3|CDKN1C|CPEB2|DDX58|DNAJA1|DYNLT1|EIF2AK2|HERC5|HSPA1B|IFI16|IFI27|IFI6|IFIT1|IFIT2|KAT2A|LAMP3|LGALS9|MAP3K8|MYD88|NBN|NOSIP|OAS3|PARP10|PHACTR4|PLEKHG7|PLSCR1|PML|PPP2R2A|PSMB8|PSMB9|PSME1|RABGAP1L|RBCK1|RIN2|RIPK3|SP100|SPTBN5|STAP1|TMEM110|TNFSF10|TOR1AIP1|TRIM21|TRIM22|TRIM23|TRIM25|TRIM5
chr4p15	MSigDB_C1	4	17	248	0.479636	0.682096	23.5294	1	5.1611	0.00110151	0.028183	CD38|CPEB2|LAP3|PI4K2B
BCL6_repressed	SignatureDB	4	17	248	0.479636	0.682096	23.5294	1	5.1611	0.00110151	0.028183	IFITM1|IFITM3|IRF9|STAT1
Thymic_progenitor_Tcell_gt_Thymic_DP_Tcell	SignatureDB	4	17	248	0.479636	0.682096	23.5294	1	5.1611	0.00110151	0.028183	IFI44|IFI44L|RSAD2|TLR7
GSE17721_CTRL_VS_CPG_4H_BMDC_DN	MSigDB_C7	9	92	248	2.59568	1.57998	9.78261	1	4.05343	0.0011062	0.02825	BST2|CD38|MYD88|NUB1|OAS2|PML|TDRD7|TRMT1L|ZNFX1
proteolysis involved in cellular protein catabolic process [GoID:GO:0051603; evidenceTypes:IBA|IC|IDA|IEA|IGI|IMP|IPI|ISS|NAS|TAS]	GeneOntology_BP	20	332	248	9.36701	2.95972	6.0241	1	3.59257	0.00111087	0.0283429	ANKIB1|CAPN2|FBXO6|HERC5|HERC6|ISG15|LAMP3|NUB1|PML|PSMB8|PSMB9|PSME1|RBBP6|RBCK1|TLK2|TRIM25|UBA7|UBE2L6|USP18|USP41
small molecule binding [GoID:GO:0036094; evidenceTypes:IBA|IC|IDA|IEA|IGI|IMP|IPI|ISS|NAS|TAS]	GeneOntology_MF	57	1364	248	38.4837	5.62123	4.17889	1	3.29399	0.00111344	0.0283818	ACSBG1|ARHGEF3|ATP7A|ATP8A1|CBWD6|CLCN6|CMPK2|CPEB2|DDX58|DDX60|DDX60L|DHX36|DHX58|DNAJA1|EHD4|EIF2AK2|HELB|HELZ2|HSPA1B|IFI44L|IFIH1|ITPR1|KARS|LGALS9|MAK|MAP3K8|MOV10|MTG1|MX1|MX2|MYH3|NRBP1|NT5C3A|OAS1|OAS2|OAS3|OASL|PI4K2B|PLEKHG7|RBM43|RBM7|RIN2|RIPK3|RTCB|SDHA|SLFN5|SMCHD1|SPTBN5|TAP1|TAP2|TIA1|TLK2|TRIM23|TXNRD1|UBA7|VRK2|WARS
negative regulation of transposition [GoID:GO:0010529; evidenceTypes:IDA]	GeneOntology_BP	3	8	248	0.225711	0.468154	37.5	1	5.92602	0.00111863	0.0284307	APOBEC3C|APOBEC3F|APOBEC3G
regulation of transposition [GoID:GO:0010528; evidenceTypes:IDA]	GeneOntology_BP	3	8	248	0.225711	0.468154	37.5	1	5.92602	0.00111863	0.0284307	APOBEC3C|APOBEC3F|APOBEC3G
transposition [GoID:GO:0032196; evidenceTypes:IBA|IDA|IEA|IMP]	GeneOntology_BP	3	8	248	0.225711	0.468154	37.5	1	5.92602	0.00111863	0.0284307	APOBEC3C|APOBEC3F|APOBEC3G
Human Lymphoma_Tome05_1333genes (16081686-SuppTable4)	GeneSigDB	3	444	248	12.527	3.39999	0.675676	0	-2.80206	0.00111952	0.0284307	CASP3|PPP2R2A|PSME1
GSE17721_CPG_VS_GARDIQUIMOD_4H_BMDC_UP	MSigDB_C7	10	111	248	3.13174	1.73358	9.00901	1	3.9619	0.00112804	0.0285938	AZI2|EPSTI1|IFIH1|ISG20|NT5C3A|NUB1|PLSCR1|RIN2|RTP4|TNFSF10
GSE32986_UNSTIM_VS_GMCSF_STIM_DC_DN	MSigDB_C7	10	111	248	3.13174	1.73358	9.00901	1	3.9619	0.00112804	0.0285938	IRF7|ISG20|MYD88|NABP1|OASL|PAPD7|PARP9|PPP2R2A|PSME1|URB1
BROWNE_HCMV_INFECTION_8HR_UP	MSigDB_C2	7	58	248	1.63641	1.25695	12.069	1	4.26715	0.0011518	0.0291419	DNAJA1|ISG20|MX2|OAS1|OAS2|RBBP6|TNFSF10
Human Lymphoma_Kari03_135genes (12782714-Figure2)	GeneSigDB	7	58	248	1.63641	1.25695	12.069	1	4.26715	0.0011518	0.0291419	CASP1|IFIT1|IFITM1|IRF7|ISG15|ISG20|TNFSF10
GSE32164_RESTING_DIFFERENTIATED_VS_CMYC_INHIBITED_MACROPHAGE_DN	MSigDB_C7	11	131	248	3.69602	1.88112	8.39695	1	3.88278	0.00115797	0.0292708	BTG3|IFI27|IFIH1|IFIT2|IFIT3|MRPL44|MYD88|NABP1|NMI|PSMB8|PSME1
SCHLOSSER_SERUM_RESPONSE_DN	MSigDB_C2	24	433	248	12.2166	3.35982	5.54273	1	3.50715	0.00116268	0.0293629	ATP8A1|BTG3|CASP1|CMTR1|EIF2AK2|IFI16|IFIT5|MICB|MYCBP2|MYD88|NBN|NMI|OAS1|OAS2|RABGAP1L|RSAD2|RTCB|SH3GLB1|SP100|STAT1|TDRD7|TOR1AIP1|UBE2L6|WARS
Human StemCell_Ehrchen07_45genes (17018861-TableS2)	GeneSigDB	5	29	248	0.818203	0.890272	17.2414	1	4.69721	0.00117078	0.0294313	IFITM1|STAT1|TLR7|TNFSF10|WARS
Human Uterine_Wong05_84genes (16353136-Table3)	GeneSigDB	5	29	248	0.818203	0.890272	17.2414	1	4.69721	0.00117078	0.0294313	IFI16|ISG15|PLSCR1|PSMB9|SP100
Human Viral_Uchimura07_54genes (17970077-Table6)	GeneSigDB	5	29	248	0.818203	0.890272	17.2414	1	4.69721	0.00117078	0.0294313	IFI44|IFITM2|IRF9|OAS2|TRIM22
Myeloma_HY_subgroup_up	SignatureDB	5	29	248	0.818203	0.890272	17.2414	1	4.69721	0.00117078	0.0294313	DDX58|LAMP3|OAS2|RSAD2|TNFSF10
Hydrolase	UniProt-Keyword	34	699	248	19.7215	4.20036	4.86409	1	3.39935	0.00116729	0.0294313	ADAR|APOBEC3C|APOBEC3F|APOBEC3G|ATP7A|ATP8A1|CAPN2|CASP1|CASP3|CD38|CTRL|DDX58|DDX60|DDX60L|DHX36|DHX58|DNPEP|HDAC9|HELB|HELZ2|IFIH1|INPP1|ISG20|LAP3|LNPEP|MOV10|MRPL44|NT5C3A|PGAP1|PPM1K|PSMB8|PSMB9|USP18|USP41
Mouse Lymphoma_Wu08_1167genes (18535662-TableS2d)	GeneSigDB	3	442	248	12.4705	3.39273	0.678733	0	-2.79142	0.00117355	0.0294738	BAZ1A|KAT2A|NUB1
cytoplasmic ribonucleoprotein granule [GoID:GO:0036464; evidenceTypes:IBA|IDA|IEA|IMP|ISS]	GeneOntology_CC	9	93	248	2.62389	1.58845	9.67742	1	4.01405	0.00119522	0.0299903	APOBEC3F|APOBEC3G|MOV10|PATL2|STAU1|TDRD7|TIA1|TRIM21|TRIM5
HALLMARK_APOPTOSIS	MSigDB_H	10	112	248	3.15995	1.74127	8.92857	1	3.9282	0.00120859	0.030298	BTG3|CASP1|CASP3|CD38|DNAJA1|IFITM3|IRF1|ISG20|TAP1|TNFSF10
GSE15930_STIM_VS_STIM_AND_IL-12_48H_CD8_T_CELL_UP	MSigDB_C7	11	132	248	3.72423	1.88818	8.33333	1	3.85333	0.00123243	0.0308389	CMPK2|IFIH1|IRF9|ISG20|LGALS9B|MOV10|NRBP1|PSME1|RERE|TAP1|TAP2
GSE17186_CD21LOW_VS_CD21HIGH_TRANSITIONAL_BCELL_UP	MSigDB_C7	11	132	248	3.72423	1.88818	8.33333	1	3.85333	0.00123243	0.0308389	ATP7A|BAZ1A|HDAC9|IFI44|ITPR1|KCTD14|OAS1|OAS2|PLSCR1|SLFN5|TMEM110
Myc_ChIP_PET_Expr_Down	SignatureDB	13	174	248	4.90922	2.16259	7.47126	1	3.74125	0.00126299	0.0315747	ATP8A1|C19ORF66|CASP1|CMTR1|DOPEY1|IFITM2|LNPEP|MAP3K8|NMI|OAS1|PARP12|PHF11|STAP1
MIKKELSEN_IPS_LCP_WITH_H3K4ME3	MSigDB_C2	7	59	248	1.66462	1.26767	11.8644	1	4.20882	0.00127602	0.031819	IFI35|IFITM1|OAS3|RUFY4|TRIM21|WARS|XAF1
GSE22886_NEUTROPHIL_VS_DC_UP	MSigDB_C7	7	59	248	1.66462	1.26767	11.8644	1	4.20882	0.00127602	0.031819	HERC5|IFITM1|IFITM2|ISG20|OASL|RSAD2|TNFSF10
Human Breast_Nagaraja10_1345genes (20081105-ST-1)	GeneSigDB	7	660	248	18.6212	4.09133	1.06061	0	-2.84044	0.00127626	0.031819	BEND3|ISG20|NBN|NT5C3A|PHACTR4|SCIN|WARS
LEF1_UP.V1_DN	MSigDB_C6	8	76	248	2.14425	1.43735	10.5263	1	4.07399	0.00129034	0.0321091	ANKFY1|ATP8A1|DDX58|HERC6|OAS1|OAS3|SAMD9|USP18
GSE17721_LPS_VS_CPG_4H_BMDC_UP	MSigDB_C7	10	113	248	3.18817	1.74892	8.84956	1	3.89487	0.00129377	0.0321091	BST2|DNAJA1|IRF1|MYD88|PARP12|PARP9|PLSCR1|RBM7|SP110|TLK2
GSE25123_WT_VS_PPARG_KO_MACROPHAGE_UP	MSigDB_C7	10	113	248	3.18817	1.74892	8.84956	1	3.89487	0.00129377	0.0321091	EIF2AK2|HERC5|IFI44|IFI6|IFITM2|MAP3K8|NT5C3A|OASL|RSAD2|SLFN5
GSE360_LOW_DOSE_B_MALAYI_VS_M_TUBERCULOSIS_MAC_DN	MSigDB_C7	10	113	248	3.18817	1.74892	8.84956	1	3.89487	0.00129377	0.0321091	DYNLT1|IFIT1|IRF1|KARS|MX2|PSMB9|RFPL3S|SP110|TIA1|UBE2L6
GSE37605_C57BL6_VS_NOD_FOXP3_IRES_GFP_TREG_DN	MSigDB_C7	9	94	248	2.6521	1.59687	9.57447	1	3.9752	0.00128994	0.0321091	AZI2|INPP1|IRF9|LGALS9B|PARP14|SHISA5|STAP1|STAT1|USP18
Nucleotide-binding	UniProt-Keyword	40	872	248	24.6025	4.64102	4.58716	1	3.3177	0.0013048	0.0323534	ACSBG1|ATP7A|ATP8A1|CBWD6|CLCN6|CMPK2|DDX58|DDX60|DDX60L|DHX36|DHX58|EHD4|EIF2AK2|HELB|HELZ2|HSPA1B|IFIH1|KARS|MAK|MAP3K8|MOV10|MTG1|MX1|MX2|MYH3|NT5C3A|OAS1|OAS2|OAS3|PI4K2B|RIPK3|RTCB|SLFN5|TAP1|TAP2|TLK2|TRIM23|UBA7|VRK2|WARS
ZHAN_MULTIPLE_MYELOMA_HP_UP	MSigDB_C2	5	30	248	0.846416	0.90544	16.6667	1	4.58736	0.00137303	0.0339528	DDX58|LAMP3|OAS2|RSAD2|TNFSF10
KRAS.KIDNEY_UP.V1_DN	MSigDB_C6	5	30	248	0.846416	0.90544	16.6667	1	4.58736	0.00137303	0.0339528	IFI44L|MX1|MX2|OAS1|RSAD2
Tcell_cytokine_induced_PMBConly_Iinduced	SignatureDB	5	30	248	0.846416	0.90544	16.6667	1	4.58736	0.00137303	0.0339528	APOBEC3F|CASP3|PARP14|STAT1|UBE2L6
regulation of interleukin-8 production [GoID:GO:0032677; evidenceTypes:IDA|IEA|IMP|ISS|TAS]	GeneOntology_BP	4	18	248	0.50785	0.701831	22.2222	1	4.97577	0.00138513	0.0342208	DDX58|HSPA1B|LGALS9|TLR7
GSE40274_CTRL_VS_XBP1_TRANSDUCED_ACTIVATED_CD4_TCELL_UP	MSigDB_C7	9	95	248	2.68032	1.60525	9.47368	1	3.93687	0.00139063	0.0343256	CPEB2|DDX58|HELZ2|IFIT3|IRF7|MAP3K8|NMI|RIN2|SP100
intracellular membrane-bounded organelle [GoID:GO:0043231; evidenceTypes:IBA|IC|IDA|IEA|IGI|IMP|IPI|ISS|NAS|TAS]	GeneOntology_CC	159	4805	248	135.568	7.72873	3.30905	1	3.03185	0.00139439	0.0343873	ACSBG1|ADAR|ANKFY1|APOBEC3C|APOBEC3F|APOBEC3G|ARHGAP27|ATP7A|ATP8A1|BAZ1A|BBX|BEND3|BST2|C19ORF66|C1ORF52|CAPN2|CASP1|CASP3|CD38|CDKN1C|CHMP5|CLCN6|CMPK2|CMTR1|COX5A|CPEB2|DHX36|DNAJA1|DNAJC13|DNPEP|DOPEY1|DRAP1|DTX3L|DYNLT1|EHD4|EIF2AK2|FANCL|FBXO6|GNG5|HDAC9|HELB|HELZ2|HERC5|HERC6|HSH2D|HSPA1B|IFI16|IFI27|IFI35|IFI44L|IFI6|IFIH1|IFIT2|IFIT3|IFIT5|IFITM3|IRF1|IRF7|IRF9|ISG15|ISG20|ITPR1|KARS|KAT…
negative regulation of protein ubiquitination [GoID:GO:0031397; evidenceTypes:IBA|IDA|IEA|IGI|IMP|ISS|TAS]	GeneOntology_BP	8	77	248	2.17247	1.44669	10.3896	1	4.02818	0.00140559	0.0346323	DNAJA1|HSPA1B|ISG15|PARP10|PML|PSMB8|PSMB9|PSME1
cell part [GoID:GO:0044464; evidenceTypes:IBA|IC|IDA|IEA|IEP|IGI|IMP|IPI|ISS|NAS|TAS]	GeneOntology_CC	203	6478	248	182.77	6.83536	3.13368	1	2.95968	0.00142651	0.035116	ABI2|ACSBG1|ADAR|ANKFY1|ANKIB1|APOBEC3C|APOBEC3F|APOBEC3G|ARHGAP23|ARHGAP27|ARHGEF3|ATP7A|ATP8A1|AZI2|BAZ1A|BBX|BEND3|BST2|BTG3|C19ORF66|C1ORF52|CAPN2|CASP1|CASP3|CD38|CDKN1C|CHMP5|CLCN6|CMPK2|CMTR1|COX5A|CPEB2|DDX58|DDX60|DHX36|DHX58|DNAJA1|DNAJC13|DNPEP|DOPEY1|DRAP1|DTX3L|DYNLT1|EHD4|EIF2AK2|EXOC6|FANCL|FBXO6|GMPR|GNG5|HDAC9|HELB|HELZ2|HERC5|HERC6|HSH2D|HSPA1B|IDO1|IFI16|IFI27|IFI35|IFI44|IFI44…
peptidase activity, acting on L-amino acid peptides [GoID:GO:0070011; evidenceTypes:EXP|IBA|IDA|IEA|IEP|IGI|IMP|ISS|NAS|TAS]	GeneOntology_MF	20	339	248	9.56451	2.98952	5.89971	1	3.4907	0.00143077	0.0351893	BST2|CAPN2|CASP1|CASP3|CTRL|DNPEP|IFI16|IFI27|IFI6|LAMP3|LAP3|LGALS9|LNPEP|PML|PSMB8|PSMB9|PSME1|TNFSF10|USP18|USP41
GSE14308_TH1_VS_TH17_UP	MSigDB_C7	10	115	248	3.2446	1.76413	8.69565	1	3.82931	0.00147884	0.0362409	CAPN2|COX5A|MOB3C|NDUFA9|PAPD7|PSME1|STAT1|TRIM21|UBE2L6|WARS
GSE17721_PAM3CSK4_VS_GADIQUIMOD_24H_BMDC_DN	MSigDB_C7	10	115	248	3.2446	1.76413	8.69565	1	3.82931	0.00147884	0.0362409	DDX60|HDAC9|IFI35|NT5C3A|PSME1|SP110|TAP1|TLK2|TRIM21|UBE2L6
GSE21670_IL6_VS_TGFB_AND_IL6_TREATED_STAT3_KO_CD4_TCELL_DN	MSigDB_C7	10	115	248	3.2446	1.76413	8.69565	1	3.82931	0.00147884	0.0362409	DNAJA1|HELZ2|IFI35|IFIT1|IRF7|ISG15|PML|RTP4|TDRD7|TRIM21
GSE23308_CTRL_VS_CORTICOSTERONE_TREATED_MACROPHAGE_MINERALCORTICOID_REC_KO_DN	MSigDB_C7	10	115	248	3.2446	1.76413	8.69565	1	3.82931	0.00147884	0.0362409	ARHGEF3|CASP3|CMPK2|IRF1|NBN|NDUFA9|NFKBIE|RBM7|TRIM21|TRIM25
GSE3982_EOSINOPHIL_VS_DC_UP	MSigDB_C7	9	96	248	2.70853	1.61359	9.375	1	3.89906	0.00149755	0.0366008	IDO1|IFIT5|IFITM1|IFITM2|IRF1|ISG20|MYD88|STAP1|XAF1
GSE42021_CD24INT_VS_CD24LOW_TCONV_THYMUS_UP	MSigDB_C7	9	96	248	2.70853	1.61359	9.375	1	3.89906	0.00149755	0.0366008	IDO1|IRF1|LAP3|PSMB8|PSMB9|RABGAP1L|TRAFD1|UBE2L6|WARS
GSE7831_CPG_VS_INFLUENZA_STIM_PDC_1H_DN	MSigDB_C7	9	96	248	2.70853	1.61359	9.375	1	3.89906	0.00149755	0.0366008	C1ORF52|COX5A|IFI35|IFITM3|PPP2R2A|PSMB9|TLR7|TRAFD1|UBA7
FOSTER_KDM1A_TARGETS_UP	MSigDB_C2	8	78	248	2.20068	1.45597	10.2564	1	3.98312	0.00152887	0.0373329	GMPR|HSH2D|IFI27|IFITM1|LY6E|MX1|OAS1|UBE2L6
Human Intestine_Jinawath04_75genes_UpRegulated (15273739-Table1)	GeneSigDB	6	45	248	1.26962	1.10798	13.3333	1	4.26936	0.00153667	0.0374898	ARHGAP23|IFITM1|IFITM2|ISG15|LY6E|PARP14
cell [GoID:GO:0005623; evidenceTypes:IBA|IC|IDA|IEA|IEP|IGI|IMP|IPI|ISS|NAS|TAS]	GeneOntology_CC	203	6484	248	182.939	6.82965	3.13078	1	2.93737	0.00154168	0.0375785	ABI2|ACSBG1|ADAR|ANKFY1|ANKIB1|APOBEC3C|APOBEC3F|APOBEC3G|ARHGAP23|ARHGAP27|ARHGEF3|ATP7A|ATP8A1|AZI2|BAZ1A|BBX|BEND3|BST2|BTG3|C19ORF66|C1ORF52|CAPN2|CASP1|CASP3|CD38|CDKN1C|CHMP5|CLCN6|CMPK2|CMTR1|COX5A|CPEB2|DDX58|DDX60|DHX36|DHX58|DNAJA1|DNAJC13|DNPEP|DOPEY1|DRAP1|DTX3L|DYNLT1|EHD4|EIF2AK2|EXOC6|FANCL|FBXO6|GMPR|GNG5|HDAC9|HELB|HELZ2|HERC5|HERC6|HSH2D|HSPA1B|IDO1|IFI16|IFI27|IFI35|IFI44|IFI44…
nucleic acid binding [GoID:GO:0003676; evidenceTypes:IBA|IC|IDA|IEA|IEP|IMP|IPI|ISS|NAS|TAS]	GeneOntology_MF	72	1849	248	52.1675	6.32742	3.894	1	3.13438	0.00156587	0.0380662	ABI2|ADAR|APOBEC3C|APOBEC3F|APOBEC3G|BBX|BEND3|BST2|C19ORF66|C1ORF52|CMTR1|CPEB2|DDX58|DDX60|DDX60L|DHX36|DHX58|DRAP1|EHD4|EIF2AK2|FAM46A|HELB|HELZ2|HERC5|IFI16|IFIH1|IFIT1|IFIT2|IFIT3|IFIT5|IRF1|IRF7|IRF9|ISG20|KARS|KAT2A|MOV10|MRPL32|MRPL44|NABP1|NBN|NOSIP|OAS1|OAS2|OAS3|OASL|PAPD7|PARP12|PATL2|PLSCR1|PML|RBBP6|RBM43|RBM7|RERE|RTCB|SP100|SP110|STAT1|STAT2|STAU1|TDRD7|TIA1|TLR7|TRIM21|TRIM25|TRI…
REACTOME_ANTIGEN_PROCESSING_UBIQUITINATION_PROTEASOME_DEGRADATION	MSigDB_C2	10	116	248	3.27281	1.77168	8.62069	1	3.79706	0.00157914	0.0382524	DTX3L|FBXO6|LNPEP|PSMB8|PSMB9|PSME1|RBCK1|TRIM21|UBA7|UBE2L6
GSE17721_LPS_VS_GARDIQUIMOD_16H_BMDC_UP	MSigDB_C7	10	116	248	3.27281	1.77168	8.62069	1	3.79706	0.00157914	0.0382524	BST2|C19ORF66|EIF2AK2|HELZ2|ISG15|KCTD14|MX2|NFKBIE|PI4K2B|TRIM21
GSE17721_LPS_VS_PAM3CSK4_4H_BMDC_UP	MSigDB_C7	10	116	248	3.27281	1.77168	8.62069	1	3.79706	0.00157914	0.0382524	AKAP2|DNAJA1|HELZ2|MED28|MOV10|NUB1|PSMB9|RBCK1|RBM7|TLK2
regulation of cysteine-type endopeptidase activity [GoID:GO:2000116; evidenceTypes:IBA|IDA|IEA|IEP|IGI|IMP|ISS|NAS|TAS]	GeneOntology_BP	10	116	248	3.27281	1.77168	8.62069	1	3.79706	0.00157914	0.0382524	CASP1|CASP3|IFI16|IFI27|IFI6|LAMP3|LGALS9|PML|PSMB9|TNFSF10
YAO_TEMPORAL_RESPONSE_TO_PROGESTERONE_CLUSTER_6	MSigDB_C2	5	31	248	0.87463	0.920354	16.129	1	4.48237	0.00159993	0.0387217	ARHGEF3|CDKN1C|IFIH1|IFIT2|IFIT3
GSE7218_UNSTIM_VS_ANTIGEN_STIM_THROUGH_IGG_BCELL_DN	MSigDB_C7	9	97	248	2.73675	1.62188	9.27835	1	3.86173	0.00161099	0.0388859	EPSTI1|HERC5|IFI44|IFITM1|ISG20|NFKBIE|OAS3|SH3GLB1|SHISA5
HALLMARK_COMPLEMENT	MSigDB_H	9	97	248	2.73675	1.62188	9.27835	1	3.86173	0.00161099	0.0388859	APOBEC3F|APOBEC3G|CASP1|CASP3|IRF1|IRF7|LAP3|PLSCR1|PSMB9
Human Liver_Skawran08_272genes (18277965-Table4b)	GeneSigDB	9	97	248	2.73675	1.62188	9.27835	1	3.86173	0.00161099	0.0388859	CDKN1C|IFITM1|IFITM2|IFITM3|IRF7|MRPL17|NDUFA9|TRIM22|UBE2L6
CROONQUIST_IL6_DEPRIVATION_UP	MSigDB_C2	3	9	248	0.253925	0.496524	33.3333	1	5.5306	0.0016431	0.039556	CDKN1C|IFIT1|IFIT2
REACTOME_NFKB_ACTIVATION_THROUGH_FADD_RIP1_PATHWAY_MEDIATED_BY_CASPASE_8_AND10	MSigDB_C2	3	9	248	0.253925	0.496524	33.3333	1	5.5306	0.0016431	0.039556	DDX58|IFIH1|TRIM25
Human Testicular_Sugimura04_30genes_EmbryonalCarcinoma (15073113-Table2)	GeneSigDB	3	9	248	0.253925	0.496524	33.3333	1	5.5306	0.0016431	0.039556	IFI27|IFITM1|ISG15
intracellular organelle [GoID:GO:0043229; evidenceTypes:IBA|IC|IDA|IEA|IGI|IMP|IPI|ISS|NAS|TAS]	GeneOntology_CC	172	5298	248	149.477	7.59696	3.24651	1	2.96472	0.00164524	0.0395728	ABI2|ACSBG1|ADAR|ANKFY1|APOBEC3C|APOBEC3F|APOBEC3G|ARHGAP27|ATP7A|ATP8A1|BAZ1A|BBX|BEND3|BST2|C19ORF66|C1ORF52|CAPN2|CASP1|CASP3|CD38|CDKN1C|CHMP5|CLCN6|CMPK2|CMTR1|COX5A|CPEB2|DDX58|DDX60|DHX36|DNAJA1|DNAJC13|DNPEP|DOPEY1|DRAP1|DTX3L|DYNLT1|EHD4|EIF2AK2|FANCL|FBXO6|GNG5|HDAC9|HELB|HELZ2|HERC5|HERC6|HSH2D|HSPA1B|IDO1|IFI16|IFI27|IFI35|IFI44L|IFI6|IFIH1|IFIT2|IFIT3|IFIT5|IFITM3|IRF1|IRF7|IRF9|ISG1…
GRUETZMANN_PANCREATIC_CANCER_UP	MSigDB_C2	15	224	248	6.31991	2.44658	6.69643	1	3.54784	0.0016605	0.0398012	BST2|CASP1|DNAJA1|EIF2AK2|IFI44L|IFITM2|INPP1|ISG20|MGP|MX2|NDUFA9|OAS1|STAT1|TAP1|TXNRD1
TONKS_TARGETS_OF_RUNX1_RUNX1T1_FUSION_ERYTHROCYTE_UP	MSigDB_C2	8	79	248	2.2289	1.46519	10.1266	1	3.9388	0.00166057	0.0398012	HERC5|IFI16|IFI44|IFI6|OAS2|STAT1|TLR7|TMEM110
GSE20151_CTRL_VS_FUSOBACT_NUCLEATUM_NEUTROPHIL_UP	MSigDB_C7	8	79	248	2.2289	1.46519	10.1266	1	3.9388	0.00166057	0.0398012	ADAR|BAZ1A|IFIH1|IFIT3|IRF7|LY6E|NMI|STAT1
regulation of intracellular transport [GoID:GO:0032386; evidenceTypes:IBA|IC|IDA|IEA|IEP|IGI|IMP|ISS|NAS|TAS]	GeneOntology_BP	15	224	248	6.31991	2.44658	6.69643	1	3.54784	0.0016605	0.0398012	BST2|DDX58|DNAJC13|IFI27|KAT2A|LGALS9|MX2|NAPA|NFKBIE|PARP10|RBCK1|SH3GLB1|SP100|TLR7|TMEM110
Human Breast_Charafe-Jauffret06_1233genes (16288205-GeneTable2)	GeneSigDB	23	419	248	11.8216	3.30783	5.48926	1	3.37937	0.00167102	0.0400166	AKAP2|ARHGAP23|BTG3|CASP1|IFI16|IFI27|IFI44|IFIT3|INPP1|ISG20|NABP1|NMI|PLSCR1|PSMB8|PSMB9|RBM7|SAMD9|SH3GLB1|SMCHD1|SP100|ST3GAL6|TAP2|TRIM22
GSE5589_LPS_VS_LPS_AND_IL10_STIM_IL10_KO_MACROPHAGE_45MIN_DN	MSigDB_C7	10	117	248	3.30102	1.7792	8.54701	1	3.76516	0.00168488	0.0403131	DHX58|IFI35|IFIT2|IFIT3|PPP2R2A|PSMB9|PSME1|SAMD9L|SP110|XAF1
hydrolase activity, acting on carbon-nitrogen (but not peptide) bonds, in cyclic amidines [GoID:GO:0016814; evidenceTypes:EXP|IBA|IDA|IEA|IMP|TAS]	GeneOntology_MF	4	19	248	0.536064	0.721022	21.0526	1	4.8042	0.001716	0.0409142	ADAR|APOBEC3C|APOBEC3F|APOBEC3G
Human Leukemia_Vallat03_36genes (12586635-Figure1bb)	GeneSigDB	4	19	248	0.536064	0.721022	21.0526	1	4.8042	0.001716	0.0409142	IRF1|SP110|STAT1|TAP1
Human Liver_Li02_36genes (12136251-table5)	GeneSigDB	4	19	248	0.536064	0.721022	21.0526	1	4.8042	0.001716	0.0409142	IFI16|MX1|PSME1|WARS
Tcell_cytokine_induced_IL2_IL7_IL15only	SignatureDB	4	19	248	0.536064	0.721022	21.0526	1	4.8042	0.001716	0.0409142	MX1|PARP14|TNFSF10|WARS
pyrimidine-containing compound metabolic process [GoID:GO:0072527; evidenceTypes:IBA|IDA|IEA|ISS|NAS|TAS]	GeneOntology_BP	6	46	248	1.29784	1.12016	13.0435	1	4.19775	0.00172618	0.0411211	APOBEC3C|APOBEC3F|APOBEC3G|CMPK2|NT5C3A|TYMP
GSE17721_PAM3CSK4_VS_CPG_16H_BMDC_DN	MSigDB_C7	9	98	248	2.76496	1.63012	9.18367	1	3.82489	0.00173122	0.0412052	EPSTI1|MX2|PSMB9|RSAD2|SDHA|SHISA5|TRAFD1|UBE2L6|ZNFX1
Human Breast_Pothuri10_526genes (20436685-ST4-2)	GeneSigDB	15	225	248	6.34812	2.4519	6.66667	1	3.52865	0.00173515	0.0412627	ADAR|APOBEC3G|ARHGEF3|C19ORF66|FAM46A|HSPA1B|IFI16|IFIT5|IFITM1|IFITM2|IFITM3|KIR2DL4|LY6E|MGP|TMEM110
CHICAS_RB1_TARGETS_SENESCENT	MSigDB_C2	20	345	248	9.73379	3.01479	5.7971	1	3.40529	0.00176466	0.0419279	ABI2|APOBEC3G|BBX|BTG3|DDX60|DTX3L|FANCL|IFI6|IFIT3|IFITM1|IRF9|ISG15|ISG20|PI4K2B|PLSCR1|PSMB8|RBCK1|SP100|UBE2L6|VRK2
RICKMAN_METASTASIS_DN	MSigDB_C2	11	138	248	3.89352	1.92994	7.97101	1	3.68222	0.00176653	0.0419359	CASP1|HELZ2|IFI16|IFITM1|MYD88|PML|PSMB9|TAP1|TAP2|TRAFD1|TYMP
SPIELMAN_LYMPHOBLAST_EUROPEAN_VS_ASIAN_DN	MSigDB_C2	23	421	248	11.878	3.31532	5.46318	1	3.35472	0.00177785	0.042168	CD38|DNAJA1|IFITM1|ISG20|ITPR1|LAP3|MYD88|NAPA|NBN|OAS2|OAS3|PPP2R2A|PSMB8|PSMB9|RBM7|RERE|RTCB|TLR7|TNFSF10|TXNRD1|UBE2L6|VRK2|WBP4
BROCKE_APOPTOSIS_REVERSED_BY_IL6	MSigDB_C2	10	118	248	3.32924	1.78668	8.47458	1	3.7336	0.0017963	0.0425316	IRF1|IRF9|MAP3K8|MX1|NMI|OAS1|PLSCR1|ST3GAL6|STAT1|TNFSF10
GSE17721_ALL_VS_24H_PAM3CSK4_BMDC_UP	MSigDB_C7	10	118	248	3.32924	1.78668	8.47458	1	3.7336	0.0017963	0.0425316	CAPN2|IFIT2|ITPR1|KBTBD2|MYD88|PSME1|RIN2|TDRD7|TOR1AIP1|UBE2L6
GSE21063_CTRL_VS_ANTI_IGM_STIM_BCELL_8H_UP	MSigDB_C7	8	80	248	2.25711	1.47435	10	1	3.8952	0.0018011	0.0425714	ABI2|DDX58|ISG15|LY6E|PARP14|RUFY4|STAP1|TNFSF10
positive regulation of endopeptidase activity [GoID:GO:0010950; evidenceTypes:IBA|IDA|IEA|IEP|IGI|IMP|ISS|NAS|TAS]	GeneOntology_BP	8	80	248	2.25711	1.47435	10	1	3.8952	0.0018011	0.0425714	CASP1|CASP3|IFI16|IFI27|LGALS9|PML|PSME1|TNFSF10
adaptive immune response [GoID:GO:0002250; evidenceTypes:IBA|IC|IDA|IEA|IEP|IGI|IMP|ISS|NAS|TAS]	GeneOntology_BP	13	181	248	5.10671	2.20477	7.18232	1	3.5801	0.00180445	0.0426136	IRF1|IRF7|LAMP3|MICA|MICB|NBN|RIPK3|RSAD2|SLA2|TAP1|TAP2|TNFSF13B|UNC93B1
transferase activity, transferring pentosyl groups [GoID:GO:0016763; evidenceTypes:EXP|IBA|IDA|IEA|IMP|ISS|NAS|TAS]	GeneOntology_MF	5	32	248	0.902844	0.935028	15.625	1	4.38186	0.00185321	0.0436897	PARP10|PARP12|PARP14|PARP9|TYMP
pyrimidine nucleoside metabolic process [GoID:GO:0006213; evidenceTypes:IBA|IDA|IEA|TAS]	GeneOntology_BP	5	32	248	0.902844	0.935028	15.625	1	4.38186	0.00185321	0.0436897	APOBEC3C|APOBEC3F|APOBEC3G|NT5C3A|TYMP
GSE21670_TGFB_VS_IL6_TREATED_STAT3_KO_CD4_TCELL_DN	MSigDB_C7	9	99	248	2.79317	1.63832	9.09091	1	3.78852	0.00185854	0.0437022	ADAR|EPSTI1|IFIT1|KBTBD2|LNPEP|MYCBP2|PARP12|PGAP1|PPM1K
GSE22935_24H_VS_48H_MBOVIS_BCG_STIM_MYD88_KO_MACROPHAGE_UP	MSigDB_C7	9	99	248	2.79317	1.63832	9.09091	1	3.78852	0.00185854	0.0437022	AKAP2|IFIH1|NBN|NT5C3A|PARP9|SP110|TNFSF10|VRK2|WARS
YAGI_AML_WITH_T_9_11_TRANSLOCATION	MSigDB_C2	7	63	248	1.77747	1.30963	11.1111	1	3.98778	0.00188111	0.0441566	IFI35|IFI44L|MX2|OAS1|RBBP6|RFPL3S|WARS
GSE37605_NOD_VS_C57BL6_IRES_GFP_TREG_DN	MSigDB_C7	7	63	248	1.77747	1.30963	11.1111	1	3.98778	0.00188111	0.0441566	CAPN2|LGALS9|OAS2|RERE|TRIM25|TRIM56|TXNRD1
GSE27786_NKTCELL_VS_NEUTROPHIL_UP	MSigDB_C7	10	119	248	3.35745	1.79413	8.40336	1	3.70237	0.0019136	0.0448423	BEND3|FAM46A|MED28|MX2|NMI|PARP9|PML|PPP2R2A|TAP1|TNFSF10
GSE41176_UNSTIM_VS_ANTI_IGM_STIM_BCELL_3H_DN	MSigDB_C7	10	119	248	3.35745	1.79413	8.40336	1	3.70237	0.0019136	0.0448423	ANKFY1|ARHGEF3|CDKN1C|CMTR1|DNAJC13|DOPEY1|IFI16|IFIT1|IFIT2|OAS1
Human Leukemia_Verhaak05_568genes (16109776-TableS1)	GeneSigDB	14	205	248	5.78385	2.34312	6.82927	1	3.50651	0.00196054	0.0459028	AKAP2|CASP1|CD38|GMPR|IFI16|IFI44|IFI44L|IFITM1|ISG20|MX1|STAP1|TNFSF10|TYMP|WARS
GSE11961_UNSTIM_VS_ANTI_IGM_AND_CD40_STIM_6H_FOLLICULAR_BCELL_DN	MSigDB_C7	9	100	248	2.82139	1.64648	9	1	3.75262	0.00199325	0.0465888	CLCN6|CMTR1|DDX58|IFIH1|IRF1|MYCBP2|RSAD2|TLR7|UBE2L6
GSE17721_LPS_VS_CPG_6H_BMDC_UP	MSigDB_C7	9	100	248	2.82139	1.64648	9	1	3.75262	0.00199325	0.0465888	HSPA1B|IFI35|IFIH1|IRF1|ISG20|MOV10|NRBP1|TRIM21|WARS
GSE24142_ADULT_VS_FETAL_DN3_THYMOCYTE_UP	MSigDB_C7	10	120	248	3.38567	1.80155	8.33333	1	3.67146	0.00203702	0.0475304	AZI2|CASP1|DDX60|DHX58|IRF1|NT5C3A|RSAD2|STAP1|TIA1|UBA7
GSE31082_DN_VS_CD4_SP_THYMOCYTE_DN	MSigDB_C7	10	120	248	3.38567	1.80155	8.33333	1	3.67146	0.00203702	0.0475304	HERC6|IRF1|MFSD8|MYD88|OAS3|PARP9|RERE|SP110|STAT2|TAP1
modification-dependent protein catabolic process [GoID:GO:0019941; evidenceTypes:IBA|IC|IDA|IEA|IGI|IMP|IPI|ISS|NAS|TAS]	GeneOntology_BP	18	300	248	8.46416	2.81878	6	1	3.38296	0.00204384	0.0476489	ANKIB1|FBXO6|HERC5|HERC6|ISG15|NUB1|PML|PSMB8|PSMB9|PSME1|RBBP6|RBCK1|TLK2|TRIM25|UBA7|UBE2L6|USP18|USP41
WANG_LMO4_TARGETS_DN	MSigDB_C2	14	206	248	5.81206	2.34869	6.79612	1	3.48618	0.00205168	0.0477908	BBX|BST2|CPEB2|DDX60|DTX3L|EXOC6|IFIH1|IFITM3|IRF9|NRBP1|PHF11|SAMD9|SH3GLB1|ZNFX1
cysteine-type peptidase activity [GoID:GO:0008234; evidenceTypes:EXP|IBA|IDA|IEA|IEP|IGI|IMP|ISS|NAS|TAS]	GeneOntology_MF	13	184	248	5.19135	2.22258	7.06522	1	3.51333	0.00208909	0.0486208	CAPN2|CASP1|CASP3|IFI16|IFI27|IFI6|LAMP3|LGALS9|PML|PSMB9|TNFSF10|USP18|USP41
interleukin-8 production [GoID:GO:0032637; evidenceTypes:IDA|IEA|IMP|ISS|TAS]	GeneOntology_BP	4	20	248	0.564278	0.739711	20	1	4.64468	0.00209798	0.0487445	DDX58|HSPA1B|LGALS9|TLR7
Human Liver_Skawran08_43genes_DysregulatedinSAM_GSEA (18277965-Table6)	GeneSigDB	4	20	248	0.564278	0.739711	20	1	4.64468	0.00209798	0.0487445	IFITM1|IRF7|TRIM22|UBE2L6
Mouse Lung_Rangasamy09_248genes (19286929-SuppTable2i)	GeneSigDB	8	82	248	2.31354	1.4925	9.7561	1	3.81004	0.00211026	0.0489881	ANKIB1|ANKRD10|IRF9|NFKBIE|NMI|STAT1|STAT2|ZFYVE26
KEGG_CYTOSOLIC_DNA_SENSING_PATHWAY	MSigDB_C2	5	33	248	0.931058	0.949471	15.1515	1	4.28548	0.00213464	0.0494512	ADAR|CASP1|DDX58|IRF7|RIPK3
GSE360_CTRL_VS_M_TUBERCULOSIS_MAC_DN	MSigDB_C7	9	101	248	2.8496	1.6546	8.91089	1	3.71715	0.00213564	0.0494512	IDO1|IFIH1|IRF9|MX2|RFPL3S|RSAD2|STAT1|STAU1|ZFYVE26
GSE6090_UNSTIM_VS_DC-SIGN_STIM_DC_DN	MSigDB_C7	5	33	248	0.931058	0.949471	15.1515	1	4.28548	0.00213464	0.0494512	IFITM1|ISG15|PSMB8|PSMB9|RIPK3
KEGG_ANTIGEN_PROCESSING_AND_PRESENTATION	MSigDB_C2	6	48	248	1.35427	1.14412	12.5	1	4.06052	0.00215786	0.0498812	HSPA1B|KIR2DL3|KIR2DL4|PSME1|TAP1|TAP2
REACTOME_ANTIGEN_PROCESSING_CROSS_PRESENTATION	MSigDB_C2	6	48	248	1.35427	1.14412	12.5	1	4.06052	0.00215786	0.0498812	LNPEP|PSMB8|PSMB9|PSME1|TAP1|TAP2
CHANG_CORE_SERUM_RESPONSE_DN	MSigDB_C2	10	121	248	3.41388	1.80894	8.26446	1	3.64087	0.00216678	0.0500026	ARHGEF3|C19ORF66|CDKN1C|CLCN6|DDX60L|NOSIP|PARP14|TRANK1|TRIM22|TRIM25
GSE14769_UNSTIM_VS_120MIN_LPS_BMDM_DN	MSigDB_C7	10	121	248	3.41388	1.80894	8.26446	1	3.64087	0.00216678	0.0500026	IFIH1|IRF1|ISG15|PARP14|PPP2R2A|RBM7|RSAD2|SP110|TLK2|ZNFX1
PEDRIOLI_MIR31_TARGETS_DN	MSigDB_C2	12	163	248	4.59886	2.09445	7.36196	1	3.53368	0.00218223	0.0503165	CDKN1C|IFIH1|IFIT1|IFIT2|IFIT3|MX1|MYCBP2|MYD88|PPM1K|SAMD9|SAMD9L|TXNRD1
GSE12845_NAIVE_VS_DARKZONE_GC_TONSIL_BCELL_UP	MSigDB_C7	9	102	248	2.87782	1.66267	8.82353	1	3.68213	0.00228603	0.0524442	BBX|DRAP1|FAM46A|HERC6|LRRC3|MYCBP2|NFKBIE|PGAP1|TRIM22
GSE17721_LPS_VS_CPG_24H_BMDC_UP	MSigDB_C7	9	102	248	2.87782	1.66267	8.82353	1	3.68213	0.00228603	0.0524442	DYNLT1|FBXO6|IFIT2|NRBP1|RSAD2|STAT1|STAT2|TDRD7|UBA7
GSE9037_CTRL_VS_LPS_1H_STIM_IRAK4_KO_BMDM_DN	MSigDB_C7	9	102	248	2.87782	1.66267	8.82353	1	3.68213	0.00228603	0.0524442	DDX58|IFI44L|IRF9|MAP3K8|OAS3|PARP12|STAT1|TOR1AIP1|TXNRD1
ribonucleoprotein granule [GoID:GO:0035770; evidenceTypes:IBA|IDA|IEA|IMP|ISS]	GeneOntology_CC	9	102	248	2.87782	1.66267	8.82353	1	3.68213	0.00228603	0.0524442	APOBEC3F|APOBEC3G|MOV10|PATL2|STAU1|TDRD7|TIA1|TRIM21|TRIM5
positive regulation of NF-kappaB import into nucleus [GoID:GO:0042346; evidenceTypes:IDA|IEA|IMP|NAS|TAS]	GeneOntology_BP	3	10	248	0.282139	0.523352	30	1	5.19318	0.00229859	0.0526882	LGALS9|RBCK1|TLR7
GSE2770_UNTREATED_VS_ACT_CD4_TCELL_2H_UP	MSigDB_C7	10	122	248	3.44209	1.81629	8.19672	1	3.6106	0.00230312	0.0527476	BST2|CAPN2|DDX60|KCTD14|LY6E|MX2|MYCBP2|NFKBIE|SAMD9L|STAT1
Mre11 complex [GoID:GO:0030870; evidenceTypes:IDA]	GeneOntology_CC	2	3	248	0.0846416	0.286766	66.6667	1	6.67916	0.00233432	0.0528416	NBN|SP100
TAP complex [GoID:GO:0042825; evidenceTypes:IDA|IEA]	GeneOntology_CC	2	3	248	0.0846416	0.286766	66.6667	1	6.67916	0.00233432	0.0528416	TAP1|TAP2
spermatoproteasome complex [GoID:GO:1990111; evidenceTypes:IBA|ISS]	GeneOntology_CC	2	3	248	0.0846416	0.286766	66.6667	1	6.67916	0.00233432	0.0528416	PSMB8|PSMB9
MHC class Ib protein binding [GoID:GO:0023029; evidenceTypes:IPI]	GeneOntology_MF	2	3	248	0.0846416	0.286766	66.6667	1	6.67916	0.00233432	0.0528416	TAP1|TAP2
peptide antigen-transporting ATPase activity [GoID:GO:0015433; evidenceTypes:IEA|IMP|TAS]	GeneOntology_MF	2	3	248	0.0846416	0.286766	66.6667	1	6.67916	0.00233432	0.0528416	TAP1|TAP2
detection of virus [GoID:GO:0009597; evidenceTypes:IDA|NAS|TAS]	GeneOntology_BP	2	3	248	0.0846416	0.286766	66.6667	1	6.67916	0.00233432	0.0528416	DDX58|IFIH1
interferon-alpha biosynthetic process [GoID:GO:0045349; evidenceTypes:IDA|IEA|NAS]	GeneOntology_BP	2	3	248	0.0846416	0.286766	66.6667	1	6.67916	0.00233432	0.0528416	NMI|TLR7
interferon-beta biosynthetic process [GoID:GO:0045350; evidenceTypes:IDA|IEA]	GeneOntology_BP	2	3	248	0.0846416	0.286766	66.6667	1	6.67916	0.00233432	0.0528416	NMI|TLR7
negative regulation of defense response to virus by host [GoID:GO:0050689; evidenceTypes:IDA|IMP]	GeneOntology_BP	2	3	248	0.0846416	0.286766	66.6667	1	6.67916	0.00233432	0.0528416	IFIT1|MICB
regulation of MDA-5 signaling pathway [GoID:GO:0039533; evidenceTypes:IDA|IMP|ISS]	GeneOntology_BP	2	3	248	0.0846416	0.286766	66.6667	1	6.67916	0.00233432	0.0528416	DDX60|DHX58
regulation of interferon-alpha biosynthetic process [GoID:GO:0045354; evidenceTypes:IDA|IEA|NAS]	GeneOntology_BP	2	3	248	0.0846416	0.286766	66.6667	1	6.67916	0.00233432	0.0528416	NMI|TLR7
regulation of interferon-beta biosynthetic process [GoID:GO:0045357; evidenceTypes:IDA|IEA]	GeneOntology_BP	2	3	248	0.0846416	0.286766	66.6667	1	6.67916	0.00233432	0.0528416	NMI|TLR7
Li(PMID: 24336226)-2013-MolSigVaccines_TBA (M131)	PAPER	2	3	248	0.0846416	0.286766	66.6667	1	6.67916	0.00233432	0.0528416	CMPK2|GMPR
Human Colon_Xi06_9genes (16584549-Table1)	GeneSigDB	2	3	248	0.0846416	0.286766	66.6667	1	6.67916	0.00233432	0.0528416	CASP1|IFITM1
TGACCTY_V$ERR1_Q2	MSigDB_C3	3	412	248	11.6241	3.28145	0.728155	0	-2.62814	0.00236065	0.0533933	RIN2|STAU1|WBP4
peptidase activity [GoID:GO:0008233; evidenceTypes:EXP|IBA|IDA|IEA|IEP|IGI|IMP|ISS|NAS|TAS]	GeneOntology_MF	20	354	248	9.98771	3.05223	5.64972	1	3.28032	0.00238856	0.0539352	BST2|CAPN2|CASP1|CASP3|CTRL|DNPEP|IFI16|IFI27|IFI6|LAMP3|LAP3|LGALS9|LNPEP|PML|PSMB8|PSMB9|PSME1|TNFSF10|USP18|USP41
cellular protein catabolic process [GoID:GO:0044257; evidenceTypes:IBA|IC|IDA|IEA|IGI|IMP|IPI|ISS|NAS|TAS]	GeneOntology_BP	20	354	248	9.98771	3.05223	5.64972	1	3.28032	0.00238856	0.0539352	ANKIB1|CAPN2|FBXO6|HERC5|HERC6|ISG15|LAMP3|NUB1|PML|PSMB8|PSMB9|PSME1|RBBP6|RBCK1|TLK2|TRIM25|UBA7|UBE2L6|USP18|USP41
LEE_LIVER_CANCER_MYC_E2F1_UP	MSigDB_C2	5	34	248	0.959272	0.963694	14.7059	1	4.19296	0.00244601	0.0550957	IFI44|IFIT2|LY6E|PLSCR1|USP18
GSE17721_CTRL_VS_CPG_6H_BMDC_DN	MSigDB_C7	9	103	248	2.90603	1.67071	8.73786	1	3.64754	0.00244473	0.0550957	DHX58|INPP1|KARS|MX1|PARP14|RBM43|STAT2|TAP1|ZNFX1
MyD88-dependent toll-like receptor signaling pathway [GoID:GO:0002755; evidenceTypes:IDA|IEA|ISS|TAS]	GeneOntology_BP	4	21	248	0.592491	0.757935	19.0476	1	4.49578	0.00253486	0.0568158	IRF1|IRF7|MYD88|TLR7
negative regulation of response to biotic stimulus [GoID:GO:0002832; evidenceTypes:IDA|IEA|IMP|TAS]	GeneOntology_BP	4	21	248	0.592491	0.757935	19.0476	1	4.49578	0.00253486	0.0568158	DHX58|EIF2AK2|IFIT1|MICB
Human Liver_Skawran08_43genes_ComparisonGeneSetEnrichment (18277965-Table5)	GeneSigDB	4	21	248	0.592491	0.757935	19.0476	1	4.49578	0.00253486	0.0568158	IFITM1|IRF7|TRIM22|UBE2L6
Human Testicular_Looijenga06_102genes (16397242-Table1)	GeneSigDB	4	21	248	0.592491	0.757935	19.0476	1	4.49578	0.00253486	0.0568158	IDO1|IFIH1|IFITM1|MX1
Tcell_cytokine_induced_PBMC_Bcell_nochange	SignatureDB	4	21	248	0.592491	0.757935	19.0476	1	4.49578	0.00253486	0.0568158	EIF2AK2|IFITM1|MX1|TNFSF10
GSE25123_WT_VS_PPARG_KO_MACROPHAGE_IL4_STIM_DN	MSigDB_C7	10	124	248	3.49852	1.83091	8.06452	1	3.55095	0.0025965	0.0581019	CAPN2|CASP3|CD38|EHD4|MAP3K8|NFKBIE|PLSCR1|RIN2|SCIN|STAP1
GSE39556_CD8A_DC_VS_NK_CELL_MOUSE_3H_POST_POLYIC_INJ_DN	MSigDB_C7	10	124	248	3.49852	1.83091	8.06452	1	3.55095	0.0025965	0.0581019	CLCN6|HDAC9|ITPR1|MAP3K8|MX2|NFKBIE|OAS1|OAS2|TOR1AIP1|TRIM22
GSE2128_C57BL6_VS_NOD_CD4CD8_DP_THYMOCYTE_UP	MSigDB_C7	9	104	248	2.93424	1.6787	8.65385	1	3.61336	0.00261206	0.0582115	ARHGEF3|CAPN2|CASP1|DDX60L|RSAD2|SMCHD1|STAT1|STAU1|TRIM21
GSE2770_UNTREATED_VS_IL12_TREATED_ACT_CD4_TCELL_6H_DN	MSigDB_C7	9	104	248	2.93424	1.6787	8.65385	1	3.61336	0.00261206	0.0582115	ATP8A1|BAZ1A|CLCN6|EPSTI1|LRRC3|MFSD14A|PI4K2B|TAP1|TAP2
GSE36527_CD62L_HIGH_CD69_NEG_VS_CD62L_LOW_CD69_POS_TREG_KLRG1_NEG_DN	MSigDB_C7	9	104	248	2.93424	1.6787	8.65385	1	3.61336	0.00261206	0.0582115	IFI35|IRF1|MAK|MYD88|NABP1|PARP14|PARP9|STAT1|TXNRD1
GSE45739_NRAS_KO_VS_WT_ACD3_ACD28_STIM_CD4_TCELL_DN	MSigDB_C7	9	104	248	2.93424	1.6787	8.65385	1	3.61336	0.00261206	0.0582115	IFI35|MED28|MFSD8|RBM43|RTP4|STAT2|TIA1|TRAFD1|UBE2L6
GSE9601_UNTREATED_VS_PI3K_INHIBITOR_TREATED_HCMV_INF_MONOCYTE_UP	MSigDB_C7	9	104	248	2.93424	1.6787	8.65385	1	3.61336	0.00261206	0.0582115	ACSBG1|ARHGAP27|EHD4|EPSTI1|IRF1|IRF9|NFKBIE|NOSIP|RBCK1
MODULE_177	MSigDB_C4	8	85	248	2.39818	1.51929	9.41176	1	3.68713	0.00265066	0.0589756	BST2|IFI16|IFIT3|ISG20|MX2|NMI|OAS1|TRIM22
GSE37532_VISCERAL_ADIPOSE_TISSUE_VS_LN_DERIVED_TREG_CD4_TCELL_UP	MSigDB_C7	8	85	248	2.39818	1.51929	9.41176	1	3.68713	0.00265066	0.0589756	CD38|DHX58|EPSTI1|ITPR1|PATL2|PML|ZFYVE26|ZNFX1
GSE12963_ENV_NEF_VS_ENV_NEF_AND_VPR_DEFICIENT_HIV1_INF_CD4_TCELL_UP	MSigDB_C7	6	50	248	1.41069	1.16758	12	1	3.9306	0.00266638	0.059277	ANKFY1|HELZ2|PML|PPM1K|RBM43|STAU1
TTANTCA_UNKNOWN	MSigDB_C3	2	346	248	9.762	3.01897	0.578035	0	-2.57107	0.00269288	0.0598174	TXNRD1|WBP4
cellular response to DNA damage stimulus [GoID:GO:0006974; evidenceTypes:IBA|IC|IDA|IEA|IEP|IGI|IMP|IPI|ISS|NAS|TAS]	GeneOntology_BP	23	435	248	12.273	3.36717	5.28736	1	3.18575	0.00270253	0.059983	DNAJA1|DTX3L|FANCL|FBXO6|HELB|IFI16|IRF7|ISG15|MICA|NABP1|NBN|PAPD7|PARP9|PML|RBBP6|REC8|SHISA5|SP100|TLK2|TRIM25|UBA7|UBE2L6|ZFYVE26
modification-dependent macromolecule catabolic process [GoID:GO:0043632; evidenceTypes:IBA|IC|IDA|IEA|IGI|IMP|IPI|ISS|NAS|TAS]	GeneOntology_BP	18	308	248	8.68987	2.85477	5.84416	1	3.26125	0.00272152	0.0603064	ANKIB1|FBXO6|HERC5|HERC6|ISG15|NUB1|PML|PSMB8|PSMB9|PSME1|RBBP6|RBCK1|TLK2|TRIM25|UBA7|UBE2L6|USP18|USP41
cysteine-type endopeptidase activity [GoID:GO:0004197; evidenceTypes:EXP|IBA|IDA|IEA|IEP|IGI|IMP|ISS|NAS|TAS]	GeneOntology_MF	11	146	248	4.11923	1.98418	7.53425	1	3.46782	0.00275865	0.0610795	CAPN2|CASP1|CASP3|IFI16|IFI27|IFI6|LAMP3|LGALS9|PML|PSMB9|TNFSF10
RODRIGUES_THYROID_CARCINOMA_DN	MSigDB_C2	5	35	248	0.987486	0.977708	14.2857	1	4.104	0.00278909	0.0614546	ANKRD10|BBX|IRF1|NABP1|SAMD9
GSE27859_MACROPHAGE_VS_CD11C_INT_F480_HI_MACROPHAGE_UP	MSigDB_C7	9	105	248	2.96246	1.68666	8.57143	1	3.57959	0.00278834	0.0614546	IRF1|MAP3K8|MRPL32|MX1|NFKBIE|PAPD7|PARP14|RBM7|TLK2
GSE31082_DP_VS_CD8_SP_THYMOCYTE_DN	MSigDB_C7	9	105	248	2.96246	1.68666	8.57143	1	3.57959	0.00278834	0.0614546	ADAR|ARHGEF3|HERC6|IFI27|NT5C3A|OAS2|RBM43|TDRD7|WARS
GSE36078_UNTREATED_VS_AD5_T425A_HEXON_INF_MOUSE_LUNG_DC_UP	MSigDB_C7	9	105	248	2.96246	1.68666	8.57143	1	3.57959	0.00278834	0.0614546	DDX60|DNAJC13|IFI44|MYH3|NBN|OAS1|REC8|RSAD2|STAT1
GSE557_WT_VS_CIITA_KO_DC_UP	MSigDB_C7	9	105	248	2.96246	1.68666	8.57143	1	3.57959	0.00278834	0.0614546	DDX60|IFI27|LGALS9B|MRPL44|MTG1|OAS2|RTP4|ST3GAL6|TLR7
Human StemCell_Tian05_68genes (16191192-Table2)	GeneSigDB	5	35	248	0.987486	0.977708	14.2857	1	4.104	0.00278909	0.0614546	IFI35|IRF1|NFKBIE|PSMB9|TAP1
Human Breast_Bertucci06_527genes (16651414-Supp4)	GeneSigDB	14	213	248	6.00956	2.38729	6.57277	1	3.34708	0.00279309	0.0614931	CD38|DNAJA1|IRF1|LAMP3|LAP3|NFKBIE|NMI|NUB1|PSMB8|PSMB9|TAP1|TAP2|TYMP|WARS
RUTELLA_RESPONSE_TO_HGF_DN	MSigDB_C2	12	168	248	4.73993	2.12572	7.14286	1	3.41535	0.00280612	0.0617301	CASP1|CDKN1C|EIF2AK2|HDAC9|IFITM2|MX2|MYD88|PLSCR1|RERE|RSAD2|SP110|TIA1
Human Colon_Grade07_1950genes (17210682-SuppTable2)	GeneSigDB	12	863	248	24.3486	4.61963	1.3905	0	-2.67307	0.00283035	0.0622131	ADAR|IFITM1|KBTBD2|LY6E|MRPL32|NMI|PSMB8|PSME1|RBBP6|RERE|SHISA5|STAT1
Human StemCell_Cai06_1370genes (16293578-SuppTable2)	GeneSigDB	28	571	248	16.1101	3.82626	4.90368	1	3.10744	0.00287589	0.0631631	ARHGEF3|AZI2|BTG3|CAPN2|CDKN1C|DHX58|EHD4|FAM46A|FANCL|HERC5|IFI6|IFIT1|IFITM1|INPP1|IRF9|ITPR1|KCTD14|MGP|MICB|MOB3C|RABGAP1L|REC8|RIN2|STAT2|TAP1|TRIM22|TYMP|UBA7
intracellular signal transduction [GoID:GO:0035556; evidenceTypes:IBA|IC|IDA|IEA|IEP|IGI|IMP|IPI|ISS|NAS|TAS]	GeneOntology_BP	48	1147	248	32.3613	5.22951	4.18483	1	2.99047	0.00289057	0.0634346	ABI2|ARHGAP23|ARHGEF3|AZI2|BST2|CASP1|CASP3|DDX58|DDX60|DHX58|DNAJA1|EIF2AK2|HSPA1B|IFI16|IFIH1|IRF7|ITPR1|LGALS9|MAP3K8|MOV10|MYD88|NBN|NMI|NRBP1|PHACTR4|PLEKHG7|PML|PSMB8|PSMB9|PSME1|RBCK1|RIN2|RIPK3|SHISA5|SLA2|SP100|SPTBN5|STAT1|STAT2|TLK2|TLR7|TMEM110|TNFSF10|TRIM22|TRIM23|TRIM25|TRIM5|VRK2
P53_DN.V1_UP	MSigDB_C6	7	68	248	1.91854	1.36022	10.2941	1	3.73576	0.00292618	0.0641129	HDAC9|IFI27|INPP1|IRF1|LAMP3|RABGAP1L|SH3GLB1
toll-like receptor signaling pathway [GoID:GO:0002224; evidenceTypes:IBA|IC|IDA|IEA|IMP|ISS|TAS]	GeneOntology_BP	7	68	248	1.91854	1.36022	10.2941	1	3.73576	0.00292618	0.0641129	IRF1|IRF7|MYD88|RSAD2|TLR7|UNC93B1|WDFY1
regulation of interleukin-1 beta production [GoID:GO:0032651; evidenceTypes:IDA|IEA|IMP|ISS|NAS]	GeneOntology_BP	4	22	248	0.620705	0.775726	18.1818	1	4.3563	0.00303037	0.0662894	CASP1|IFI16|LGALS9|PML
GAUSSMANN_MLL_AF4_FUSION_TARGETS_F_UP	MSigDB_C2	8	87	248	2.45461	1.53688	9.1954	1	3.6082	0.00306719	0.066827	ARHGEF3|IFI44|IFIH1|ISG15|L3HYPDH|LGALS9|LY6E|MAP3K8
GSE11961_GERMINAL_CENTER_BCELL_DAY7_VS_MEMORY_BCELL_DAY40_DN	MSigDB_C7	8	87	248	2.45461	1.53688	9.1954	1	3.6082	0.00306719	0.066827	CASP1|CMPK2|DDX58|IDO1|MYCBP2|PARP9|SCIN|TLR7
GSE17721_12H_VS_24H_CPG_BMDC_UP	MSigDB_C7	8	87	248	2.45461	1.53688	9.1954	1	3.6082	0.00306719	0.066827	CASP3|EXOC6|FBXO6|IFIH1|MOV10|PSMB9|RSAD2|UBA7
GSE22601_DOUBLE_POSITIVE_VS_CD8_SINGLE_POSITIVE_THYMOCYTE_UP	MSigDB_C7	11	148	248	4.17565	1.99749	7.43243	1	3.41646	0.00306643	0.066827	BTG3|EPSTI1|FAM46A|INPP1|IRF9|NFKBIE|PARP14|PPM1K|TRIM21|TRIM25|TRIM56
GSE2405_0H_VS_1.5H_A_PHAGOCYTOPHILUM_STIM_NEUTROPHIL_UP	MSigDB_C7	8	87	248	2.45461	1.53688	9.1954	1	3.6082	0.00306719	0.066827	IFIT3|IFITM2|IRF1|LAP3|MGP|PSMB9|RIN2|USP18
LIANG_SILENCED_BY_METHYLATION_UP	MSigDB_C2	3	11	248	0.310353	0.548865	27.2727	1	4.90038	0.0030951	0.0671671	IFI27|MYH3|STAT1
RIG-I signaling pathway [GoID:GO:0039529; evidenceTypes:IDA|IEA|IMP|ISS|TAS]	GeneOntology_BP	3	11	248	0.310353	0.548865	27.2727	1	4.90038	0.0030951	0.0671671	DDX58|DDX60|DHX58
positive regulation of molecular function [GoID:GO:0044093; evidenceTypes:IBA|IC|IDA|IEA|IEP|IGI|IMP|IPI|ISS|NAS|TAS]	GeneOntology_BP	37	827	248	23.3329	4.5325	4.474	1	3.01536	0.00309415	0.0671671	ARHGAP23|ARHGAP27|ARHGEF3|ATP7A|CASP1|CASP3|DDX58|EIF2AK2|HSPA1B|IFI16|IFI27|KAT2A|LGALS9|MAP3K8|MYD88|NBN|PHACTR4|PLEKHG7|PLSCR1|PML|PSMB8|PSMB9|PSME1|RABGAP1L|RBCK1|RIN2|RIPK3|SPTBN5|STAP1|TMEM110|TNFSF10|TOR1AIP1|TRIM21|TRIM22|TRIM23|TRIM25|TRIM5
Human Bladder_Liang02_33genes (11861364-Table1a)	GeneSigDB	3	11	248	0.310353	0.548865	27.2727	1	4.90038	0.0030951	0.0671671	IFI27|MYH3|STAT1
Human Viral_Stoff-Khalili06_15genes_Common (16410819-Table1)	GeneSigDB	3	11	248	0.310353	0.548865	27.2727	1	4.90038	0.0030951	0.0671671	CASP3|CD38|TIA1
RUTELLA_RESPONSE_TO_HGF_VS_CSF2RB_AND_IL4_UP	MSigDB_C2	16	263	248	7.42025	2.64498	6.08365	1	3.24378	0.00312337	0.0676729	CASP1|CDKN1C|EIF2AK2|HDAC9|IDO1|IFI6|IFITM2|ITPR1|MX2|MYD88|PLSCR1|RERE|RIN2|RSAD2|SP110|STAT1
Human Breast_Creighton08_584genes (18757322-TableS3)	GeneSigDB	16	263	248	7.42025	2.64498	6.08365	1	3.24378	0.00312337	0.0676729	ANKRD10|ATP7A|ATP8A1|HERC6|IFITM1|IRF1|MAP3K8|NMI|RBM7|RIN2|SP100|SP110|TDRD7|TMEM187|TRMT1L|ZFYVE26
Human Colon_Grade07_74genes (17210682-Table2c)	GeneSigDB	5	36	248	1.0157	0.99152	13.8889	1	4.01838	0.0031657	0.0685358	ADAR|EIF2AK2|MAP3K8|NRBP1|PSME1
RAY_TUMORIGENESIS_BY_ERBB2_CDC25A_DN	MSigDB_C2	7	69	248	1.94676	1.37011	10.1449	1	3.68821	0.00318004	0.0687916	ARHGEF3|DDX58|OAS2|PPM1K|RERE|RSAD2|SP100
GSE43863_NAIVE_VS_TFH_CD4_EFF_TCELL_D6_LCMV_DN	MSigDB_C7	6	52	248	1.46712	1.19057	11.5385	1	3.80732	0.00325987	0.0703514	C19ORF66|HELZ2|INPP1|PARP14|STAT2|TRAFD1
cytoplasmic mRNA processing body [GoID:GO:0000932; evidenceTypes:IBA|IDA|IEA|ISS]	GeneOntology_CC	6	52	248	1.46712	1.19057	11.5385	1	3.80732	0.00325987	0.0703514	APOBEC3F|APOBEC3G|MOV10|PATL2|TRIM21|TRIM5
GSE18804_SPLEEN_MACROPHAGE_VS_BRAIN_TUMORAL_MACROPHAGE_UP	MSigDB_C7	8	88	248	2.48282	1.5456	9.09091	1	3.5696	0.0032937	0.0709692	DDX60L|LOC729839|MAP3K8|PSME1|SAMD9|SCIN|TXNRD1|ZNF92
BLALOCK_ALZHEIMERS_DISEASE_DN	MSigDB_C2	9	711	248	20.0601	4.23312	1.26582	0	-2.61275	0.00330243	0.0711011	ARHGEF3|COX5A|DNAJA1|DRAP1|IFIT1|ITPR1|SDHA|STAT1|WBP4
GSE17721_CPG_VS_GARDIQUIMOD_6H_BMDC_UP	MSigDB_C7	9	108	248	3.0471	1.71029	8.33333	1	3.48065	0.00337427	0.0723058	DDX60|IFIH1|IFIT3|MOV10|MX2|MYD88|NT5C3A|TRIM21|UBA7
GSE17721_LPS_VS_GARDIQUIMOD_8H_BMDC_UP	MSigDB_C7	9	108	248	3.0471	1.71029	8.33333	1	3.48065	0.00337427	0.0723058	ANKIB1|DNAJA1|IFIH1|IRF1|KARS|OAS1|PI4K2B|PSMB9|VRK2
GSE17721_LPS_VS_POLYIC_8H_BMDC_DN	MSigDB_C7	9	108	248	3.0471	1.71029	8.33333	1	3.48065	0.00337427	0.0723058	DDX60|DYNLT1|EPSTI1|IRF7|ISG15|OAS2|RBM43|TRMT1L|USP18
GSE29164_UNTREATED_VS_CD8_TCELL_TREATED_MELANOMA_DAY3_DN	MSigDB_C7	9	108	248	3.0471	1.71029	8.33333	1	3.48065	0.00337427	0.0723058	CASP1|IFIT1|MYCBP2|OAS1|PARP14|RBM43|RSAD2|SHISA5|USP18
GSE43955_TH0_VS_TGFB_IL6_IL23_TH17_ACT_CD4_TCELL_52H_UP	MSigDB_C7	9	108	248	3.0471	1.71029	8.33333	1	3.48065	0.00337427	0.0723058	ADAR|EIF2AK2|HSPA1B|IFIT2|IFIT3|IRF7|IRF9|ISG20|TRAFD1
Human Cervical_Rosty05_814genes (15869706-TableS2)	GeneSigDB	15	241	248	6.79954	2.53521	6.22407	1	3.23463	0.00336676	0.0723058	AKAP2|CDKN1C|DDX58|IDO1|IFI44L|IFIH1|IFIT1|ISG15|ISG20|RTP4|SAMD9|STAT1|STAT2|TAP1|WARS
nucleoside-triphosphatase activity [GoID:GO:0017111; evidenceTypes:EXP|IBA|IC|IDA|IEA|IGI|IMP|ISS|NAS|TAS]	GeneOntology_MF	33	717	248	20.2294	4.24937	4.60251	1	3.00531	0.00338002	0.0723722	ARHGAP23|ARHGAP27|ARHGEF3|ATP7A|ATP8A1|CPEB2|DDX58|DDX60|DDX60L|DHX36|DHX58|DYNLT1|GNG5|HELB|HELZ2|HSPA1B|IFIH1|IFIT1|MOV10|MTG1|MX1|MX2|MYH3|NBN|PLEKHG7|PLSCR1|RABGAP1L|RIN2|SPTBN5|TAP1|TAP2|TOR1AIP1|TRIM23
leukocyte activation [GoID:GO:0045321; evidenceTypes:IBA|IC|IDA|IEA|IEP|IGI|IMP|ISS|NAS|TAS]	GeneOntology_BP	20	365	248	10.2981	3.09727	5.47945	1	3.13242	0.00339506	0.0726372	ATP7A|AZI2|BST2|CD38|HDAC9|HSH2D|IDO1|IRF1|LGALS9|MAP3K8|MICA|MICB|NBN|PLSCR1|RIPK3|RSAD2|SLA2|STAP1|TLR7|TNFSF13B
GSE19401_NAIVE_VS_IMMUNIZED_MOUSE_PLN_FOLLICULAR_DC_UP	MSigDB_C7	10	129	248	3.63959	1.86692	7.75194	1	3.4069	0.0034623	0.0739599	CAPN2|IFI44|IFIT3|MX1|MX2|OASL|SP100|SP110|TRIM25|TXNRD1
GSE9006_HEALTHY_VS_TYPE_1_DIABETES_PBMC_AT_DX_UP	MSigDB_C7	10	129	248	3.63959	1.86692	7.75194	1	3.4069	0.0034623	0.0739599	COX5A|FAM46A|IFI27|IFI44L|LAP3|NDUFA9|PSME1|RBBP6|TAP2|XAF1
positive regulation of peptidase activity [GoID:GO:0010952; evidenceTypes:IBA|IDA|IEA|IEP|IGI|IMP|ISS|NAS|TAS]	GeneOntology_BP	8	89	248	2.51104	1.55427	8.98876	1	3.53154	0.003533	0.0754111	CASP1|CASP3|IFI16|IFI27|LGALS9|PML|PSME1|TNFSF10
Human Immune_Kong10_2491genes_ImmPort_CD40LandAnti-IgMvsControl (20460173-ImmPortCD40LandAnti-IgMvsControl)	GeneSigDB	45	1069	248	30.1606	5.07426	4.20954	1	2.92444	0.0035573	0.0758705	AKAP2|BST2|CASP3|CD38|CLCN6|COX5A|EIF2AK2|FANCL|HDAC9|HSPA1B|IFI27|IFI35|IFI44|IFIT3|IRF7|IRF9|ISG20|KAT2A|LAMP3|LNPEP|MX2|MYD88|NFKBIE|NMI|OAS1|OAS2|PML|PSMB8|PSMB9|PSME1|RABGAP1L|RBCK1|RERE|RFPL3S|SDHA|SP100|TAP1|TRAFD1|TRIM22|TRIM25|TYMP|UBE2L6|WARS|WBP4|ZFYVE26
HOOI_ST7_TARGETS_DN	MSigDB_C2	6	53	248	1.49534	1.20189	11.3208	1	3.74797	0.00359108	0.0760561	APOBEC3G|BBX|EXOC6|ITPR1|PGAP1|RIN2
MAHAJAN_RESPONSE_TO_IL1A_UP	MSigDB_C2	5	37	248	1.04391	1.00514	13.5135	1	3.93586	0.00357762	0.0760561	IFIT2|ISG20|OASL|STAT1|TRIM25
GSE24210_TCONV_VS_TREG_DN	MSigDB_C7	9	109	248	3.07531	1.71809	8.25688	1	3.44842	0.00358975	0.0760561	BAZ1A|C17ORF80|DDX60|HDAC9|IFI44|IFI44L|MRPL17|MTX3|REC8
GSE37301_MULTIPOTENT_PROGENITOR_VS_COMMON_LYMPHOID_PROGENITOR_DN	MSigDB_C7	9	109	248	3.07531	1.71809	8.25688	1	3.44842	0.00358975	0.0760561	CPEB2|IRF7|IRF9|ISG15|RIN2|TRAFD1|UBE2L6|USP18|WBP4
GSE43955_1H_VS_10H_ACT_CD4_TCELL_WITH_TGFB_IL6_DN	MSigDB_C7	9	109	248	3.07531	1.71809	8.25688	1	3.44842	0.00358975	0.0760561	CDKN1C|IFI35|IFIT3|IRF7|KAT2A|LY6E|TAP1|TXNRD1|USP18
GSE7219_UNSTIM_VS_LPS_AND_ANTI_CD40_STIM_DC_DN	MSigDB_C7	9	109	248	3.07531	1.71809	8.25688	1	3.44842	0.00358975	0.0760561	CD38|IFITM1|IFITM2|IFITM3|ISG20|KARS|NFKBIE|TNFSF10|TNFSF13B
Human Breast_Andre09_71genes (19249242-Table2)	GeneSigDB	6	53	248	1.49534	1.20189	11.3208	1	3.74797	0.00359108	0.0760561	BST2|IFI27|IFI44L|IFIT1|IFITM1|ISG15
Human Lymphoma_Shin07_76genes (17638852-Table6)	GeneSigDB	5	37	248	1.04391	1.00514	13.5135	1	3.93586	0.00357762	0.0760561	DDX58|ISG20|MX2|OAS1|OAS2
Human StemCell_Pilgaard09_59genes (19331821-SuppTable5)	GeneSigDB	4	23	248	0.648919	0.793116	17.3913	1	4.22521	0.00358816	0.0760561	CDKN1C|IRF1|SLFN5|XAF1
regulation of hydrolase activity [GoID:GO:0051336; evidenceTypes:IBA|IC|IDA|IEA|IEP|IGI|IMP|ISS|NAS|TAS]	GeneOntology_BP	27	553	248	15.6023	3.76959	4.88246	1	3.0236	0.00362363	0.0766861	ARHGAP23|ARHGAP27|ARHGEF3|BST2|CASP1|CASP3|CPEB2|DYNLT1|IFI16|IFI27|IFI6|IFIT1|LAMP3|LGALS9|OAS3|PLEKHG7|PLSCR1|PML|PSMB8|PSMB9|PSME1|RABGAP1L|RIN2|RIPK3|SPTBN5|TNFSF10|TOR1AIP1
GSE1448_CTRL_VS_ANTI_VBETA5_DP_THYMOCYTE_DN	MSigDB_C7	10	130	248	3.6678	1.87403	7.69231	1	3.37891	0.00366022	0.0774004	DNAJA1|IFI35|IRF1|IRF9|NMI|PSMB8|PSMB9|PSME1|SHISA5|TRAFD1
ACEVEDO_LIVER_CANCER_UP	MSigDB_C2	31	665	248	18.7622	4.10553	4.66165	1	2.9808	0.00372251	0.0786568	BBX|BTG3|C4ORF33|CHMP5|DHX36|EPSTI1|GNG5|HERC6|HSPA1B|IFI27|IFI44|IFIT2|IRF9|LAP3|MGP|MICA|MRPL44|MTX3|PSMB8|RIN2|SHROOM3|TAP1|TDRD7|TOR1AIP1|TRIM22|TRMT1L|TXNRD1|TYMP|WARS|ZFYVE26|ZNFX1
GSE4590_PRE_BCELL_VS_VPREB_POS_LARGE_PRE_BCELL_UP	MSigDB_C7	7	71	248	2.00319	1.38966	9.85915	1	3.5957	0.00373791	0.0787992	CD38|CMPK2|DHX58|PML|PPP2R2A|RABGAP1L|WARS
GSE9601_UNTREATED_VS_NFKB_INHIBITOR_TREATED_HCMV_INF_MONOCYTE_UP	MSigDB_C7	7	71	248	2.00319	1.38966	9.85915	1	3.5957	0.00373791	0.0787992	DDX58|DDX60|EPSTI1|IFITM3|PSMB9|SAMD9L|SCIN
regulation of protein import into nucleus [GoID:GO:0042306; evidenceTypes:IBA|IC|IDA|IEA|IEP|IGI|IMP|ISS|NAS|TAS]	GeneOntology_BP	7	71	248	2.00319	1.38966	9.85915	1	3.5957	0.00373791	0.0787992	DDX58|LGALS9|NFKBIE|PARP10|RBCK1|TLR7|TMEM110
Human EmbryonicStemCell_Xu09_1801genes (19658189-TableS4)	GeneSigDB	28	582	248	16.4205	3.86035	4.811	1	2.9996	0.00376307	0.0792684	ABI2|ACSBG1|APOBEC3F|BST2|CD38|IFI44|IFIH1|IFIT3|IFITM1|IFITM3|IRF1|ISG20|KCTD14|LY6E|MICB|MX1|NMI|OAS1|OAS2|OAS3|PI4K2B|PSMB8|SLA2|SP110|SPAG6|TAP2|TRIM22|UNC93B1
GSE17721_CPG_VS_GARDIQUIMOD_24H_BMDC_UP	MSigDB_C7	9	110	248	3.10353	1.72585	8.18182	1	3.41656	0.00381589	0.0801953	C19ORF66|CAPN2|DYNLT1|IFIT2|MYD88|PARP12|PSMB8|SLA2|VRK2
GSE27786_CD8_TCELL_VS_NKTCELL_DN	MSigDB_C7	9	110	248	3.10353	1.72585	8.18182	1	3.41656	0.00381589	0.0801953	CD38|MX1|PHACTR4|PLSCR1|RABGAP1L|RIN2|TDRD7|TNFSF10|UNC93B1
GSE360_DC_VS_MAC_DN	MSigDB_C7	9	110	248	3.10353	1.72585	8.18182	1	3.41656	0.00381589	0.0801953	APOBEC3C|BST2|DNAJC13|IFI16|IRF7|KBTBD2|OAS2|RBCK1|TYMP
Human Breast_Wirapati08_355genes_AURKA_Module (18662380-S3-AURKA)	GeneSigDB	1	267	248	7.53311	2.6644	0.374532	0	-2.452	0.00383403	0.0805147	COX5A
negative regulation of multicellular organismal process [GoID:GO:0051241; evidenceTypes:IBA|IC|IDA|IEA|IEP|IGI|IMP|ISS|NAS|TAS]	GeneOntology_BP	20	369	248	10.4109	3.11345	5.42005	1	3.07989	0.00383973	0.0805724	BST2|CD38|DDX58|DHX58|DYNLT1|HERC5|IDO1|IFIH1|IRF1|ISG15|LGALS9|NMI|PML|SP100|STAP1|STAT1|TIA1|TRIM25|UBA7|UBE2L6
Rat Immune_Rioja04_438genes (15642130-TableS1)	GeneSigDB	13	198	248	5.58635	2.3037	6.56566	1	3.21814	0.00394997	0.082822	CASP3|CD38|EHD4|IRF1|MX1|MX2|PLSCR1|PSMB8|PSMB9|RBCK1|RIPK3|TAP1|TXNRD1
PELLICCIOTTA_HDAC_IN_ANTIGEN_PRESENTATION_DN	MSigDB_C2	5	38	248	1.07213	1.01857	13.1579	1	3.85625	0.00402665	0.0842714	PSMB8|PSMB9|PSME1|TAP1|TAP2
REACTOME_REGULATION_OF_IFNA_SIGNALING	MSigDB_C2	3	12	248	0.338567	0.573239	25	1	4.6428	0.00404144	0.0842714	STAT1|STAT2|USP18
REACTOME_TRAF6_MEDIATED_NFKB_ACTIVATION	MSigDB_C2	3	12	248	0.338567	0.573239	25	1	4.6428	0.00404144	0.0842714	DDX58|IFIH1|TRIM25
GSE11386_NAIVE_VS_MEMORY_BCELL_DN	MSigDB_C7	8	91	248	2.56746	1.57146	8.79121	1	3.45701	0.00405187	0.0842714	ATP8A1|IFIH1|IRF9|MYCBP2|NBN|RABGAP1L|TRIM25|XAF1
GSE13946_CTRL_VS_DSS_COLITIS_GD_TCELL_FROM_COLON_DN	MSigDB_C7	8	91	248	2.56746	1.57146	8.79121	1	3.45701	0.00405187	0.0842714	AKAP2|DDX60|DHX58|EIF2AK2|FAM46A|IFIT1|SLFN5|STAT1
GSE27786_ERYTHROBLAST_VS_MONO_MAC_UP	MSigDB_C7	8	91	248	2.56746	1.57146	8.79121	1	3.45701	0.00405187	0.0842714	CMPK2|MRPL32|PML|ST3GAL6|STAU1|TRIM23|UBA7|XAF1
GSE360_CTRL_VS_T_GONDII_DC_DN	MSigDB_C7	9	111	248	3.13174	1.73358	8.10811	1	3.38506	0.00405305	0.0842714	BTG3|IFI35|IFI6|IFIT3|IFITM3|ISG20|LAMP3|RSAD2|TAP1
regulation of interleukin-1 beta secretion [GoID:GO:0050706; evidenceTypes:IDA|IEA|IMP|ISS|NAS]	GeneOntology_BP	3	12	248	0.338567	0.573239	25	1	4.6428	0.00404144	0.0842714	CASP1|LGALS9|PML
Human Bladder_Gildea02_30genes (12438227-Table1)	GeneSigDB	3	12	248	0.338567	0.573239	25	1	4.6428	0.00404144	0.0842714	BST2|IFI16|IFI27
Mouse Lung_Rangasamy09_78genes (19286929-SuppTable2g)	GeneSigDB	5	38	248	1.07213	1.01857	13.1579	1	3.85625	0.00402665	0.0842714	HERC6|TRIM21|TRIM23|UBA7|USP18
vacuolar membrane [GoID:GO:0005774; evidenceTypes:IBA|IC|IDA|IEA|IMP|ISS|NAS|TAS]	GeneOntology_CC	12	176	248	4.96564	2.17473	6.81818	1	3.23459	0.00409989	0.0851804	ANKFY1|CLCN6|DNAJC13|IFITM3|LAMP3|LNPEP|MFSD8|NAPA|SH3GLB1|TLR7|TRIM23|ZFYVE26
regulation of toll-like receptor signaling pathway [GoID:GO:0034121; evidenceTypes:IDA|IEA|IMP|ISS|TAS]	GeneOntology_BP	4	24	248	0.677133	0.810127	16.6667	1	4.10166	0.00421176	0.0873717	IRF1|IRF7|RSAD2|WDFY1
Mouse Lymphoma_Hu04_40genes (15120960-Table3)	GeneSigDB	4	24	248	0.677133	0.810127	16.6667	1	4.10166	0.00421176	0.0873717	CASP1|DNAJA1|ISG15|NABP1
GSE3039_NKT_CELL_VS_ALPHAALPHA_CD8_TCELL_DN	MSigDB_C7	9	112	248	3.15995	1.74127	8.03571	1	3.3539	0.0043016	0.0890323	EPSTI1|IRF1|LY6E|PML|STAT1|STAT2|TAP1|TAP2|UNC93B1
GSE39152_CD103_NEG_VS_POS_MEMORY_CD8_TCELL_UP	MSigDB_C7	9	112	248	3.15995	1.74127	8.03571	1	3.3539	0.0043016	0.0890323	BTG3|CAPN2|HSPA1B|IFIT3|MX1|NDUFA9|RIN2|USP18|ZNFX1
GSE5542_IFNG_VS_IFNA_AND_IFNG_TREATED_EPITHELIAL_CELLS_24H_UP	MSigDB_C7	9	112	248	3.15995	1.74127	8.03571	1	3.3539	0.0043016	0.0890323	BAZ1A|CASP3|CMPK2|IFIT1|IRF9|MRPL44|RABGAP1L|SDHA|STAT1
GSE41176_WT_VS_TAK1_KO_ANTI_IGM_STIM_BCELL_6H_DN	MSigDB_C7	10	133	248	3.75245	1.89521	7.5188	1	3.2965	0.00430835	0.0891044	ADAR|BTG3|CASP1|LAMP3|NBN|PLSCR1|RIN2|STAT1|TRAFD1|ZFYVE26
NUYTTEN_NIPP1_TARGETS_DN	MSigDB_C2	5	495	248	13.9659	3.57897	1.0101	0	-2.50516	0.00432589	0.0893313	BTG3|CASP3|CDKN1C|DNAJA1|SCIN
BMI1_DN.V1_DN	MSigDB_C6	6	55	248	1.55176	1.22422	10.9091	1	3.63352	0.00432765	0.0893313	BST2|DDX60|IFI27|IFI44L|IFI6|IFITM1
GSE28783_ANTI_MIR33_VS_UNTREATED_ATHEROSCLEROSIS_MACROPHAGE_DN	MSigDB_C7	8	92	248	2.59568	1.57998	8.69565	1	3.42051	0.0043324	0.0893313	BAZ1A|DYNLT1|IRF9|ITPR1|RSAD2|TRAFD1|TRIM25|URB1
GSE360_L_DONOVANI_VS_T_GONDII_DC_DN	MSigDB_C7	8	92	248	2.59568	1.57998	8.69565	1	3.42051	0.0043324	0.0893313	DYNLT1|IFI44|LAMP3|MX1|MX2|NMI|OASL|RABGAP1L
positive regulation of cysteine-type endopeptidase activity [GoID:GO:2001056; evidenceTypes:IBA|IDA|IEA|IEP|IGI|IMP|ISS|NAS|TAS]	GeneOntology_BP	7	73	248	2.05961	1.40894	9.58904	1	3.50646	0.00436723	0.0899136	CASP1|CASP3|IFI16|IFI27|LGALS9|PML|TNFSF10
regulation of protein import [GoID:GO:1904589; evidenceTypes:IBA|IC|IDA|IEA|IEP|IGI|IMP|ISS|NAS|TAS]	GeneOntology_BP	7	73	248	2.05961	1.40894	9.58904	1	3.50646	0.00436723	0.0899136	DDX58|LGALS9|NFKBIE|PARP10|RBCK1|TLR7|TMEM110
protein metabolic process [GoID:GO:0019538; evidenceTypes:EXP|IBA|IC|IDA|IEA|IEP|IGI|IMP|IPI|ISS|NAS|TAS]	GeneOntology_BP	86	2377	248	67.0644	6.89592	3.61801	1	2.74591	0.00441908	0.0909126	ABI2|ADAR|ANKIB1|ATP7A|BEND3|BST2|CAPN2|CASP1|CASP3|CDKN1C|CPEB2|CTRL|DNAJA1|DNPEP|DTX3L|EHD4|EIF2AK2|FANCL|FBXO6|HDAC9|HERC5|HERC6|HSPA1B|IFI16|IFI27|IFI6|IFIH1|IRF1|IRF7|ISG15|KARS|KAT2A|KBTBD2|LAMP3|LAP3|LGALS9|LNPEP|MAK|MAP3K8|MOV10|MRPL17|MRPL32|MRPL44|MTG1|MYCBP2|MYH3|NBN|NMI|NOSIP|NRBP1|NUB1|OAS2|PARP10|PATL2|PGAP1|PIGY|PML|PPM1K|PPP2R2A|PSMB8|PSMB9|PSME1|RBBP6|RBCK1|RIPK3|SP100|SPTBN5|ST3…
GOBERT_OLIGODENDROCYTE_DIFFERENTIATION_UP	MSigDB_C2	3	384	248	10.8341	3.17327	0.78125	0	-2.46879	0.00446629	0.0918145	BEND3|CASP3|IFIT2
regulation of leukocyte apoptotic process [GoID:GO:2000106; evidenceTypes:IBA|IC|IDA|IEA|IMP|ISS|NAS|TAS]	GeneOntology_BP	5	39	248	1.10034	1.03183	12.8205	1	3.77936	0.00451456	0.0926674	HSH2D|IDO1|IRF7|LGALS9|RIPK3
response to dsRNA [GoID:GO:0043331; evidenceTypes:IBA|IC|IDA|IEA|IGI|IMP|ISS|TAS]	GeneOntology_BP	5	39	248	1.10034	1.03183	12.8205	1	3.77936	0.00451456	0.0926674	ADAR|DDX58|DHX36|IFIT1|MRPL44
LI_WILMS_TUMOR_ANAPLASTIC_DN	MSigDB_C2	2	4	248	0.112856	0.33111	50	1	5.69944	0.00458171	0.0928588	IFI16|RBBP6
REACTOME_PYRIMIDINE_CATABOLISM	MSigDB_C2	2	4	248	0.112856	0.33111	50	1	5.69944	0.00458171	0.0928588	NT5C3A|TYMP
GSE14308_NAIVE_CD4_TCELL_VS_NATURAL_TREG_DN	MSigDB_C7	9	113	248	3.18817	1.74892	7.9646	1	3.32309	0.00456189	0.0928588	FBXO6|HELB|LY6E|MFSD14A|NFKBIE|TAP2|TDRD7|UNC93B1|WARS
GSE17721_0.5H_VS_24H_CPG_BMDC_DN	MSigDB_C7	9	113	248	3.18817	1.74892	7.9646	1	3.32309	0.00456189	0.0928588	ARHGEF3|HSPA1B|NT5C3A|OASL|PARP14|STAP1|TAP1|TRIM21|USP18
MHC class I peptide loading complex [GoID:GO:0042824; evidenceTypes:IDA|IEA|ISS]	GeneOntology_CC	2	4	248	0.112856	0.33111	50	1	5.69944	0.00458171	0.0928588	TAP1|TAP2
early phagosome [GoID:GO:0032009; evidenceTypes:IDA|ISS]	GeneOntology_CC	2	4	248	0.112856	0.33111	50	1	5.69944	0.00458171	0.0928588	TLR7|UNC93B1
ISG15 transferase activity [GoID:GO:0042296; evidenceTypes:IDA|IEA]	GeneOntology_MF	2	4	248	0.112856	0.33111	50	1	5.69944	0.00458171	0.0928588	HERC5|UBE2L6
TAP binding [GoID:GO:0046977; evidenceTypes:IPI|TAS]	GeneOntology_MF	2	4	248	0.112856	0.33111	50	1	5.69944	0.00458171	0.0928588	TAP1|TAP2
TAP1 binding [GoID:GO:0046978; evidenceTypes:IPI|ISS|TAS]	GeneOntology_MF	2	4	248	0.112856	0.33111	50	1	5.69944	0.00458171	0.0928588	TAP1|TAP2
cytidine deaminase activity [GoID:GO:0004126; evidenceTypes:IDA|TAS]	GeneOntology_MF	2	4	248	0.112856	0.33111	50	1	5.69944	0.00458171	0.0928588	APOBEC3F|APOBEC3G
natural killer cell lectin-like receptor binding [GoID:GO:0046703; evidenceTypes:IBA|IDA|IPI]	GeneOntology_MF	2	4	248	0.112856	0.33111	50	1	5.69944	0.00458171	0.0928588	MICA|MICB
peptide-transporting ATPase activity [GoID:GO:0015440; evidenceTypes:IDA|IEA|IMP|TAS]	GeneOntology_MF	2	4	248	0.112856	0.33111	50	1	5.69944	0.00458171	0.0928588	TAP1|TAP2
DNA cytosine deamination [GoID:GO:0070383; evidenceTypes:IDA|IEA]	GeneOntology_BP	2	4	248	0.112856	0.33111	50	1	5.69944	0.00458171	0.0928588	APOBEC3F|APOBEC3G
cellular response to interferon-alpha [GoID:GO:0035457; evidenceTypes:IDA|IEA|IEP|ISS]	GeneOntology_BP	2	4	248	0.112856	0.33111	50	1	5.69944	0.00458171	0.0928588	IFIT2|IFIT3
double-strand break repair [GoID:GO:0006302; evidenceTypes:IBA|IDA|IEA|IGI|IMP|ISS|NAS|TAS]	GeneOntology_BP	9	113	248	3.18817	1.74892	7.9646	1	3.32309	0.00456189	0.0928588	DTX3L|HELB|NABP1|NBN|PAPD7|PARP9|PML|REC8|ZFYVE26
positive regulation of RIG-I signaling pathway [GoID:GO:1900246; evidenceTypes:IDA|IMP|ISS]	GeneOntology_BP	2	4	248	0.112856	0.33111	50	1	5.69944	0.00458171	0.0928588	DDX60|DHX58
Marisa(PMID:23700391)_C2	PAPER	2	4	248	0.112856	0.33111	50	1	5.69944	0.00458171	0.0928588	USP18|WARS
GSE1791_CTRL_VS_NEUROMEDINU_IN_T_CELL_LINE_3H_DN	MSigDB_C7	8	93	248	2.62389	1.58845	8.60215	1	3.3845	0.00462767	0.0937206	HERC5|MX2|OAS1|OAS2|PARP14|STAT1|UBE2L6|ZNF92
GSE22886_DAY0_VS_DAY1_MONOCYTE_IN_CULTURE_UP	MSigDB_C7	10	135	248	3.80887	1.90918	7.40741	1	3.24282	0.00478853	0.0969065	ATP8A1|FAM46A|IFITM2|MYCBP2|MYD88|RERE|TLR7|TNFSF10|UBA7|UNC93B1
VERHAAK_AML_WITH_NPM1_MUTATED_DN	MSigDB_C2	9	114	248	3.21638	1.75654	7.89474	1	3.29261	0.0048343	0.0976156	CD38|GMPR|IFI16|IFI44|IFI44L|IFITM1|ISG20|MX1|STAP1
GSE3982_MAST_CELL_VS_BCELL_DN	MSigDB_C7	9	114	248	3.21638	1.75654	7.89474	1	3.29261	0.0048343	0.0976156	ADAR|CMTR1|DHX58|MX2|OAS2|PSME1|RTP4|TRIM25|URB1
GSE8685_IL2_STARVED_VS_IL15_ACT_IL2_STARVED_CD4_TCELL_UP	MSigDB_C7	9	114	248	3.21638	1.75654	7.89474	1	3.29261	0.0048343	0.0976156	BST2|DNAJA1|FBXO6|IFIH1|IFIT1|IFIT2|IRF9|PSME1|STAP1
HU_GENOTOXIC_DAMAGE_24HR	MSigDB_C2	4	25	248	0.705347	0.826786	16	1	3.98489	0.00490462	0.0987815	CASP1|DNAJA1|ISG15|NABP1
Human Leukemia_Chiaretti04_314genes (14684422-TableS1)	GeneSigDB	12	180	248	5.0785	2.1988	6.66667	1	3.14786	0.00490651	0.0987815	DRAP1|DYNLT1|HSPA1B|IFI44|IFI44L|IRF7|ISG20|MX1|NFKBIE|STAT1|TAP1|TRIM22
Human Prostate_Nadiminty06_50genes_DownRegulated (16533764-Table2)	GeneSigDB	4	25	248	0.705347	0.826786	16	1	3.98489	0.00490462	0.0987815	LY6E|PSMB8|TAP1|TXNRD1
GSE22025_TGFB1_VS_TGFB1_AND_PROGESTERONE_TREATED_CD4_TCELL_UP	MSigDB_C7	8	94	248	2.6521	1.59687	8.51064	1	3.34898	0.00493816	0.0992722	BST2|CTRL|GMPR|IRF1|ISG20|PGAP1|PSMB8|SH3GLB1
GSE3039_CD4_TCELL_VS_B2_BCELL_UP	MSigDB_C7	8	94	248	2.6521	1.59687	8.51064	1	3.34898	0.00493816	0.0992722	BBX|EXOC6|GMPR|HELB|INPP1|SP110|UBA7|UBE2L6
LEE_BMP2_TARGETS_UP	MSigDB_C2	18	326	248	9.19772	2.93389	5.52147	1	3.00021	0.00495236	0.0994846	ATP8A1|CASP1|DTX3L|IFI44L|IFIH1|IFITM1|KCTD14|MGP|NMI|PLSCR1|PSMB8|RABGAP1L|RERE|TAP2|UBA7|UNC93B1|USP18|ZFYVE26
REN_ALVEOLAR_RHABDOMYOSARCOMA_DN	MSigDB_C2	1	257	248	7.25097	2.61556	0.389105	0	-2.38992	0.00497333	0.0998324	LY6E

## Sheet: M2
Gene Signature	GeneSet	Overlapping	GeneSetSize	DiffExpGenes	randomAvg	randomSD	%Overlap	Enriched	Zscore	probability	FDR	EnrichedGenes
Chiche(PMID: 24644022)-2014_M2.2	PAPER	30	63	284	2.03549	1.39851	47.619	1	19.9959	1.37515e-28	1.87708e-24	AATK|ADCY10|ANKRD40|CALN1|CCDC85B|CFI|CLRN1|DLG5|FAM83F|FGL1|HACE1|JADE1|JAGN1|JPH2|LMAN1|LOC440509|LOC645609|LOC650116|MEX3A|MOS|NEO1|NRIP3|PLP1|SLC19A2|SPRR1A|STRN|TIMM10B|TRIM43|TRIM73|ZBTB7A
Chiche(PMID: 24644022)-2014_M6.1	PAPER	25	42	284	1.357	1.14325	59.5238	1	20.6805	2.94143e-27	2.6767e-23	BBC3|C8ORF48|DRC7|EYS|HOXC13|IRX1|KCNK3|LOC400879|LOC641798|LOC644313|LOC646135|LOC653472|LOC654161|LOC727732|ONECUT2|OR56B1|PFDN2|ROM1|SETD5|SOX30|TGM6|TMEM99|TRIM9|TSPYL6|ZNF768
intracellular part [GoID:GO:0044424; evidenceTypes:IBA|IC|IDA|IEA|IGI|IMP|IPI|ISS|NAS|TAS]	GeneOntology_CC	139	5958	284	192.5	7.74747	2.333	0	-6.90543	1.82424e-11	4.96348e-08	AATK|ADCY10|ADCY2|AGRN|ALX1|ARHGEF1|ASS1|ATG4D|AVPR2|BBC3|CACNA1S|CALN1|CBX4|CCDC85B|CCDC96|CFAP126|CGB2|CHML|CIDEC|COQ10A|DAZ4|DEFB103A|DIS3L2|DLC1|DLG5|DLX1|DOCK3|DRC7|EBAG9|EIF5AL1|EPB41L4A|FKBP5|FOSL2|FRA10AC1|FYCO1|GCSAM|GNPNAT1|GPC6|GRB10|GRB14|GTF2H5|HACE1|HOXC13|HRH1|HYDIN|IGF1R|INPP5K|IRX1|JADE1|JAGN1|JPH2|KCNJ4|LAT|LEXM|LMAN1|LRBA|MAGEA2|MAML3|MAP3K3|MAPKAPK2|MAPT|MAU2|MEX3A|MMP23B|MPP5…
intracellular organelle [GoID:GO:0043229; evidenceTypes:IBA|IC|IDA|IEA|IGI|IMP|IPI|ISS|NAS|TAS]	GeneOntology_CC	117	5298	284	171.175	8.11253	2.20838	0	-6.67799	3.32977e-11	7.57523e-08	ADCY10|AGRN|ALX1|ASS1|ATG4D|AVPR2|BBC3|CACNA1S|CALN1|CBX4|CCDC85B|CCDC96|CFAP126|CHML|CIDEC|COQ10A|DAZ4|DEFB103A|DIS3L2|DLC1|DLX1|DRC7|EBAG9|EIF5AL1|EPB41L4A|FKBP5|FOSL2|FRA10AC1|FYCO1|GNPNAT1|GPC6|GRB14|GTF2H5|HACE1|HOXC13|HRH1|HYDIN|IGF1R|INPP5K|IRX1|JADE1|JAGN1|JPH2|KCNJ4|LAT|LEXM|LMAN1|LRBA|MAGEA2|MAML3|MAPKAPK2|MAPT|MAU2|MEX3A|MMP23B|MPP5|MRPS31|NACA2|NCBP1|NEO1|NFATC3|NGRN|NOL10|NUS1|ONECUT…
intracellular [GoID:GO:0005622; evidenceTypes:IBA|IC|IDA|IEA|IEP|IGI|IMP|IPI|ISS|NAS|TAS]	GeneOntology_CC	147	6129	284	198.025	7.61694	2.39843	0	-6.69883	8.40469e-11	1.52965e-07	AATK|ADCY10|ADCY2|AGRN|ALX1|ARHGEF1|ASS1|ATG4D|AVPR2|BBC3|CACNA1S|CALN1|CBX4|CCDC85B|CCDC96|CFAP126|CGB2|CHML|CIDEC|COQ10A|DAZ4|DEFB103A|DIS3L2|DLC1|DLG5|DLX1|DOCK3|DRC7|EBAG9|EIF5AL1|EPB41L4A|FKBP5|FOSL2|FRA10AC1|FYCO1|GCSAM|GNPNAT1|GPC6|GRB10|GRB14|GTF2H5|HACE1|HOXC13|HRH1|HYDIN|IGF1R|IL24|INPP5K|IRX1|JADE1|JAGN1|JPH2|KCNJ4|LAT|LEXM|LMAN1|LRBA|MAGEA2|MAML3|MAP3K3|MAPKAPK2|MAPT|MAU2|MEX3A|MMP23B…
organelle [GoID:GO:0043226; evidenceTypes:IBA|IC|IDA|IEA|IGI|IMP|IPI|ISS|NAS|TAS]	GeneOntology_CC	130	5647	284	182.451	7.94592	2.30211	0	-6.60105	8.38979e-11	1.52965e-07	ADCY10|AGRN|ALX1|ASS1|ATG4D|AVPR2|BBC3|CACNA1S|CALN1|CBX4|CCDC85B|CCDC96|CFAP126|CFH|CFI|CHML|CIDEC|COQ10A|CRB3|DAZ4|DEFB103A|DIS3L2|DLC1|DLX1|DRC7|EBAG9|EIF5AL1|EPB41L4A|EYS|FCGR3B|FGL1|FKBP5|FOSL2|FRA10AC1|FYCO1|GNPNAT1|GPC6|GRB14|GTF2H5|HACE1|HOXC13|HRH1|HYDIN|IGF1R|INPP5K|IRX1|JADE1|JAGN1|JPH2|KCNJ4|LAD1|LAT|LEXM|LMAN1|LRBA|MAGEA2|MAML3|MAPKAPK2|MAPT|MAU2|MEX3A|MMP23B|MPP5|MRPS31|NACA2|NCBP1|…
cytoplasm [GoID:GO:0005737; evidenceTypes:IBA|IC|IDA|IEA|IGI|IMP|IPI|ISS|NAS|TAS]	GeneOntology_CC	106	4891	284	158.025	8.23642	2.16725	0	-6.31651	2.17968e-10	3.50031e-07	AATK|ADCY10|ADCY2|AGRN|ALX1|ARHGEF1|ASS1|ATG4D|AVPR2|BBC3|CACNA1S|CALN1|CCDC85B|CCDC96|CFAP126|CGB2|CHML|CIDEC|COQ10A|DAZ4|DEFB103A|DIS3L2|DLC1|DLG5|DOCK3|DRC7|EBAG9|EIF5AL1|EPB41L4A|FKBP5|FYCO1|GCSAM|GNPNAT1|GPC6|GRB10|GRB14|HACE1|HRH1|INPP5K|JADE1|JAGN1|JPH2|KCNJ4|LAT|LEXM|LMAN1|LRBA|MAP3K3|MAPKAPK2|MAPT|MEX3A|MMP23B|MPP5|MRPS31|NACA2|NADK|NCBP1|NEO1|NFATC3|NPSR1|NPY5R|NRDC|NUS1|PABPC5|PALD1|PA…
membrane-bounded organelle [GoID:GO:0043227; evidenceTypes:IBA|IC|IDA|IEA|IGI|IMP|IPI|ISS|NAS|TAS]	GeneOntology_CC	122	5367	284	173.405	8.08412	2.27315	0	-6.35874	2.78022e-10	4.21666e-07	ADCY10|AGRN|ALX1|ASS1|ATG4D|AVPR2|BBC3|CALN1|CBX4|CCDC85B|CFH|CFI|CHML|CIDEC|COQ10A|CRB3|DAZ4|DEFB103A|DIS3L2|DLC1|DLX1|EBAG9|EIF5AL1|EYS|FCGR3B|FGL1|FKBP5|FOSL2|FRA10AC1|FYCO1|GNPNAT1|GPC6|GRB14|GTF2H5|HACE1|HOXC13|HRH1|IGF1R|INPP5K|IRX1|JADE1|JAGN1|JPH2|KCNJ4|LAD1|LAT|LEXM|LMAN1|LRBA|MAGEA2|MAML3|MAPKAPK2|MAPT|MAU2|MEX3A|MMP23B|MPP5|MRPS31|NACA2|NCBP1|NEO1|NFATC3|NGRN|NOL10|NUS1|ONECUT2|OPCML|P…
intracellular membrane-bounded organelle [GoID:GO:0043231; evidenceTypes:IBA|IC|IDA|IEA|IGI|IMP|IPI|ISS|NAS|TAS]	GeneOntology_CC	104	4805	284	155.247	8.25323	2.16441	0	-6.20931	3.95368e-10	5.68081e-07	ADCY10|AGRN|ALX1|ASS1|ATG4D|AVPR2|BBC3|CALN1|CBX4|CCDC85B|CHML|CIDEC|COQ10A|DAZ4|DEFB103A|DIS3L2|DLC1|DLX1|EBAG9|EIF5AL1|FKBP5|FOSL2|FRA10AC1|FYCO1|GNPNAT1|GPC6|GRB14|GTF2H5|HACE1|HOXC13|HRH1|IGF1R|INPP5K|IRX1|JADE1|JAGN1|JPH2|LAT|LEXM|LMAN1|LRBA|MAGEA2|MAML3|MAPKAPK2|MAPT|MAU2|MEX3A|MMP23B|MPP5|MRPS31|NACA2|NCBP1|NEO1|NFATC3|NGRN|NOL10|NUS1|ONECUT2|PABPC5|PALD1|PCSK5|PFDN2|PMS2P1|POU2F3|PRPF6|RA…
macromolecular complex [GoID:GO:0032991; evidenceTypes:IBA|IC|IDA|IEA|IGI|IMP|IPI|ISS|NAS|TAS]	GeneOntology_CC	35	2362	284	76.3149	7.34922	1.4818	0	-5.62167	1.16537e-09	1.44612e-06	ALX1|CACNA1S|CACNG6|CBX4|CHML|CRB3|DIS3L2|EIF5AL1|FGL1|GTF2H5|IGF1R|JADE1|JPH2|KCNJ4|LAT|LEXM|MAPT|MAU2|MEX3A|MPP5|MRPS31|NCBP1|NEO1|PFDN2|PMS2P1|PPP4R1|PRPF6|RNF185|RPS27L|SMN1|SREBF2|STRN|TIMM10B|XPA|ZNF768
Acetylation	UniProt-Keyword	27	2030	284	65.5882	6.9869	1.33005	0	-5.52293	1.32153e-09	1.5686e-06	ALX1|ANKRD40|CBX4|CCDC85B|DIS3L2|FAM83F|FKBP5|FOSL2|FRA10AC1|FYCO1|GRB14|JADE1|LRBA|MAML3|MAPT|NACA2|NCBP1|NFATC3|NOL10|PALMD|PYGL|SH2D1A|SLC19A2|SMN1|SPRY4|WASL|XPA
cytoplasmic part [GoID:GO:0044444; evidenceTypes:IBA|IC|IDA|IEA|IGI|IMP|IPI|ISS|NAS|TAS]	GeneOntology_CC	77	3845	284	124.23	8.22422	2.0026	0	-5.74277	3.02618e-09	2.84879e-06	AATK|ADCY10|AGRN|ALX1|ARHGEF1|ASS1|ATG4D|AVPR2|BBC3|CACNA1S|CALN1|CHML|CIDEC|COQ10A|DEFB103A|DIS3L2|DLC1|EBAG9|EIF5AL1|FKBP5|FYCO1|GNPNAT1|GPC6|GRB10|GRB14|HACE1|INPP5K|JADE1|JAGN1|JPH2|KCNJ4|LAT|LEXM|LMAN1|LRBA|MAP3K3|MAPKAPK2|MAPT|MEX3A|MMP23B|MRPS31|NADK|NCBP1|NEO1|NFATC3|NRDC|NUS1|PABPC5|PALD1|PCSK5|PFDN2|PPBP|PRAF2|PYGL|RAB38|RGCC|RNF180|RNF185|RPS27L|RPS6KA3|S100A13|SDC2|SH2D1A|SLC35C2|SMN1…
catalytic activity [GoID:GO:0003824; evidenceTypes:EXP|IBA|IC|IDA|IEA|IEP|IGI|IMP|IPI|ISS|NAS|TAS]	GeneOntology_MF	61	3225	284	104.198	7.99026	1.89147	0	-5.40633	1.42544e-08	1.21608e-05	AATK|ADCY10|ADCY2|AGRN|ANGPTL4|ARHGEF1|ASS1|ATG4D|AVPR2|CBX4|CFI|CHML|DIS3L2|DLC1|DOCK3|EBAG9|ENTPD3|FKBP5|FRRS1|GNPNAT1|HACE1|IGF1R|INPP5K|LAT|MAGEA2|MAP3K3|MAPKAPK2|MET|MMP23B|MMP3|MOS|NADK|NRDC|NRG3|NRIP3|NUS1|PALD1|PCSK5|PMS2P1|PPIAL4G|PPP4R1|PYGL|RAB38|RGCC|RGS12|RNF180|RNF185|RNLS|RPS27L|RPS6KA3|SPDYE7P|TBC1D3|TGM6|TRIM41|TRIM9|TRMT44|TTLL3|UBE2D4|UGT1A3|ULK2|WASL
Chiche(PMID: 24644022)-2014_M9.4	PAPER	12	46	284	1.48623	1.19618	26.087	1	8.78944	1.49628e-08	1.23783e-05	GCSAM|GRB10|HYDIN|KCNJ4|LOC641802|LOC650717|NPSR1|OR9A4|RGS12|RNF180|RNLS|TTLL3
Chiche(PMID: 24644022)-2014_M8.9	PAPER	7	12	284	0.387713	0.612141	58.3333	1	10.8019	2.35497e-08	1.8909e-05	AGRN|ID2B|LOC650254|OR2B2|SDC2|SHOX2|ZNF655
intracellular organelle part [GoID:GO:0044446; evidenceTypes:IBA|IC|IDA|IEA|IMP|IPI|ISS|NAS|TAS]	GeneOntology_CC	83	3943	284	127.396	8.24543	2.105	0	-5.38433	2.92595e-08	2.28224e-05	AGRN|ALX1|ASS1|ATG4D|CALN1|CBX4|CCDC85B|CCDC96|CFAP126|CHML|COQ10A|DEFB103A|DIS3L2|DLC1|EBAG9|EIF5AL1|FKBP5|FOSL2|GNPNAT1|GPC6|GRB14|GTF2H5|HACE1|HRH1|HYDIN|INPP5K|JADE1|JAGN1|JPH2|KCNJ4|LAT|LEXM|LMAN1|MAGEA2|MAML3|MAPKAPK2|MAPT|MAU2|MMP23B|MPP5|MRPS31|NCBP1|NEO1|NFATC3|NOL10|NUS1|ONECUT2|PABPC5|PCSK5|PFDN2|PMS2P1|POU2F3|PPBP|PRAF2|PRPF6|RAB38|RGCC|RGS12|RNF180|RNF185|RPS27L|RPS6KA3|SDC2|SMN1|SNX…
Human StemCell_Nilsson07_3742genes (17616640-TableS1)	GeneSigDB	32	2101	284	67.8821	7.07061	1.52308	0	-5.07483	3.54176e-08	2.68584e-05	AVPR2|BBC3|CALN1|EBAG9|FAM153A|FKBP5|FRA10AC1|FYCO1|GNPNAT1|HACE1|IGF1R|LMAN1|LRBA|MAML3|MAU2|MMP23B|MMP3|MRPS31|NOL10|NUS1|OPCML|PPP4R1|PRAF2|PRPF6|RPS27L|SETD5|SLC35C2|SREBF2|TRIM66|WASL|ZNF473|ZNF770
cellular process [GoID:GO:0009987; evidenceTypes:EXP|IBA|IC|IDA|IEA|IEP|IGI|IMP|IPI|ISS|NAS|TAS]	GeneOntology_BP	152	6027	284	194.729	7.6967	2.52198	0	-5.5516	5.06162e-08	3.63638e-05	AATK|ADCY10|ADCY2|AGRN|ALX1|ANGPTL4|ARHGEF1|ASS1|ATG4D|AVPR2|BBC3|BSPH1|CBX4|CCDC85B|CFAP126|CGB2|CHML|CIDEC|CLRN1|COQ10A|CRB3|DAZ4|DEFB103A|DIS3L2|DLC1|DLG5|DLX1|DOCK3|EBAG9|EIF5AL1|ENTPD3|EPB41L4A|FKBP5|FOSL2|FYCO1|GCSAM|GNPNAT1|GPC6|GRB10|GRB14|GTF2H5|HACE1|HOXC13|HRH1|HYDIN|IGF1R|IL24|INPP5K|IRX1|JADE1|JAGN1|JPH2|KCNJ4|KCNK3|LAT|LEXM|LMAN1|MAGEA2|MAML3|MAP3K3|MAPKAPK2|MAPT|MAU2|MET|MMP3|MOS|M…
Human Immune_Kong10_2491genes_ImmPort_CD40LandAnti-IgMvsControl (20460173-ImmPortCD40LandAnti-IgMvsControl)	GeneSigDB	9	1069	284	34.5388	5.41862	0.841908	0	-4.71315	5.00379e-08	3.63638e-05	AGRN|CCDC85B|DOCK3|FKBP5|FOSL2|LRBA|MAPKAPK2|NFATC3|SDC2
organelle part [GoID:GO:0044422; evidenceTypes:IBA|IC|IDA|IEA|IMP|IPI|ISS|NAS|TAS]	GeneOntology_CC	86	3991	284	128.947	8.25429	2.15485	0	-5.20299	8.58893e-08	5.86194e-05	AGRN|ALX1|ASS1|ATG4D|CACNA1S|CALN1|CBX4|CCDC85B|CCDC96|CFAP126|CHML|COQ10A|DEFB103A|DIS3L2|DLC1|EBAG9|EIF5AL1|FKBP5|FOSL2|GNPNAT1|GPC6|GRB14|GTF2H5|HACE1|HRH1|HYDIN|INPP5K|JADE1|JAGN1|JPH2|KCNJ4|LAT|LEXM|LMAN1|MAGEA2|MAML3|MAPKAPK2|MAPT|MAU2|MMP23B|MPP5|MRPS31|NCBP1|NEO1|NFATC3|NOL10|NUS1|ONECUT2|PABPC5|PCSK5|PFDN2|PMS2P1|POU2F3|PPBP|PRAF2|PRPF6|RAB38|RGCC|RGS12|RNF180|RNF185|ROM1|RPS27L|RPS6KA3|…
Human Breast_Walker10_3588genes (20174566-TableS1)	GeneSigDB	27	1861	284	60.1279	6.77285	1.45083	0	-4.89127	8.50834e-08	5.86194e-05	ANGPTL4|ANKRD35|ARHGEF1|ASS1|DGCR2|GCSAM|IL24|KCNJ4|MAPT|MET|MPP5|NADK|NOL10|NRDC|NRIP3|NUS1|RGS12|RNF219|SDC2|SREBF2|TM7SF3|TRAM1|TRIM41|TTC32|UBE2D4|XPA|ZNF473
PUJANA_BRCA1_PCC_NETWORK	MSigDB_C2	10	1067	284	34.4742	5.41425	0.937207	0	-4.52032	2.13754e-07	0.000135709	ARHGEF1|EIF5AL1|IGF1R|MRPS31|NCBP1|NFATC3|PMS2P1|SH2D1A|STRN|TP73-AS1
protein complex [GoID:GO:0043234; evidenceTypes:IBA|IC|IDA|IEA|IMP|IPI|ISS|NAS|TAS]	GeneOntology_CC	19	1479	284	47.7857	6.20206	1.28465	0	-4.64131	2.40724e-07	0.000146039	ALX1|CBX4|CRB3|EIF5AL1|FGL1|GTF2H5|IGF1R|JPH2|LAT|MAPT|MAU2|MPP5|NEO1|PFDN2|PMS2P1|RNF185|SMN1|SREBF2|XPA
cell part [GoID:GO:0044464; evidenceTypes:IBA|IC|IDA|IEA|IEP|IGI|IMP|IPI|ISS|NAS|TAS]	GeneOntology_CC	171	6478	284	209.301	7.29924	2.6397	0	-5.2472	3.23855e-07	0.000188112	AATK|ADCY10|ADCY2|AGRN|ALX1|ARHGEF1|ASS1|ATG4D|AVPR2|BBC3|BSPH1|CACNA1S|CACNG6|CALN1|CBX4|CCDC85B|CCDC96|CFAP126|CGB2|CHML|CIDEC|CLRN1|COQ10A|CRB3|DAZ4|DEFB103A|DIS3L2|DLC1|DLG5|DLX1|DOCK3|DRC7|EBAG9|EIF5AL1|ENTPD3|EPB41L4A|FCGR3B|FKBP5|FLVCR2|FOSL2|FRA10AC1|FYCO1|GCSAM|GNPNAT1|GPC6|GRB10|GRB14|GTF2H5|HACE1|HOXC13|HRH1|HYDIN|IGF1R|IL24|INPP5K|IRX1|JADE1|JAGN1|JPH2|KCNJ4|KCNK3|LAT|LEXM|LMAN1|LRBA|…
ACEVEDO_LIVER_CANCER_UP	MSigDB_C2	3	665	284	21.4858	4.38415	0.451128	0	-4.2165	3.52131e-07	0.000196187	FKBP5|MET|TTC32
Human StemCell_Bhattacharya05_2843genes (16207381-Table1Sa)	GeneSigDB	22	1578	284	50.9843	6.36275	1.39417	0	-4.55531	4.90823e-07	0.000267989	C11ORF57|CHML|DLG5|EBAG9|FKBP5|GPC6|JADE1|LMAN1|MRPS31|NACA2|PALD1|PFDN2|RAB38|RNF219|S100A13|SMN1|TM7SF3|TRAM1|TRIM9|TTC23|ZNF331|ZNF419
cell [GoID:GO:0005623; evidenceTypes:IBA|IC|IDA|IEA|IEP|IGI|IMP|IPI|ISS|NAS|TAS]	GeneOntology_CC	172	6484	284	209.494	7.29314	2.65268	0	-5.14106	5.38353e-07	0.000288177	AATK|ADCY10|ADCY2|AGRN|ALX1|ARHGEF1|ASS1|ATG4D|AVPR2|BBC3|BSPH1|CACNA1S|CACNG6|CALN1|CBX4|CCDC85B|CCDC96|CFAP126|CGB2|CHML|CIDEC|CLRN1|COQ10A|CRB3|DAZ4|DEFB103A|DIS3L2|DLC1|DLG5|DLX1|DOCK3|DRC7|EBAG9|EIF5AL1|ENTPD3|EPB41L4A|FCGR3B|FKBP5|FLVCR2|FOSL2|FRA10AC1|FYCO1|GCSAM|GNPNAT1|GPC6|GRB10|GRB14|GTF2H5|HACE1|HOXC13|HRH1|HYDIN|IGF1R|IL24|INPP5K|IRX1|JADE1|JAGN1|JPH2|KCNJ4|KCNK3|LAT|LEXM|LMAN1|LRBA|…
Rat Hypothalamic_Mansuy10_1931genes (20937356-TableS2)	GeneSigDB	6	825	284	26.6553	4.83485	0.727273	0	-4.27217	5.54133e-07	0.00029092	FKBP5|MET|NOL10|RNF219|SMN1|SPRY4
Human StemCell_Nilsson07_3153genes (17616640-TableS3)	GeneSigDB	28	1765	284	57.0262	6.64139	1.5864	0	-4.3705	1.86562e-06	0.00090949	BBC3|CCDC85B|EBAG9|FAM153A|FRA10AC1|FYCO1|HACE1|IGF1R|LMAN1|MAML3|MAU2|MMP23B|NOL10|NUS1|OPCML|PCSK5|PRAF2|PRPF6|RGCC|RPS27L|TRAM1|TRIM66|UBE2D4|WASL|XPA|ZNF473|ZNF768|ZNF770
metabolic process [GoID:GO:0008152; evidenceTypes:EXP|IBA|IC|IDA|IEA|IEP|IGI|IMP|IPI|ISS|NAS|TAS]	GeneOntology_BP	112	4650	284	150.239	8.27542	2.4086	0	-4.62078	2.51053e-06	0.00120241	AATK|ADCY10|ADCY2|AGRN|ALX1|ASS1|ATG4D|AVPR2|CBX4|CCDC85B|CFH|CFI|CHML|CIDEC|COQ10A|DEFB103A|DIS3L2|DLC1|DLX1|EBAG9|EIF5AL1|ENTPD3|FKBP5|FOSL2|FRRS1|GNPNAT1|GPC6|GRB10|GTF2H5|HACE1|HOXC13|HRH1|IGF1R|IL24|INPP5K|IRX1|JADE1|LAT|LEXM|LMAN1|MAGEA2|MAML3|MAP3K3|MAPKAPK2|MET|MMP23B|MMP3|MOS|MRPS31|NADK|NCBP1|NEO1|NFATC3|NPY5R|NRDC|NRG3|NRIP3|NUS1|ONECUT2|PALD1|PCSK5|PLP1|PMS2P1|POU2F3|PPIAL4G|PPP4R1|PR…
Mouse InnerEar_Sajan08_5223genes (17660535-TableS4a)	GeneSigDB	49	2540	284	82.066	7.51485	1.92913	0	-4.40009	2.85709e-06	0.00132201	AATK|ADCY2|AGRN|ARHGEF1|ATG4D|CALN1|CBX4|CFI|CRB3|FAM83F|FKBP5|FYCO1|GRB10|GRB14|HACE1|INPP5K|IRX1|JADE1|JAGN1|LMAN1|LRBA|MAP3K3|MAU2|MRPS31|NADK|NCBP1|NFATC3|NRIP3|NUS1|PCSK5|PLP1|PRAF2|RAB38|RPS27L|RPS6KA3|S100A13|SDC2|SLC22A23|SNX22|SORCS1|SREBF2|TIMM10B|TM7SF3|TRAM1|TRIM41|TTLL3|ULK2|WASL|XPA
Mouse StemCell_Lindmark04_950genes (15474998-tableS1b)	GeneSigDB	2	532	284	17.1886	3.95327	0.37594	0	-3.84204	2.92669e-06	0.00133165	FKBP5|S100A13
Human Liver_Tzur09_1908genes (19841744-TableS5)	GeneSigDB	10	967	284	31.2432	5.18756	1.03413	0	-4.09503	2.98968e-06	0.001338	CFI|FKBP5|LMAN1|NCBP1|NFATC3|NUS1|RPS6KA3|SDC2|TCAF1|TRAM1
biological_process [GoID:GO:0008150; evidenceTypes:EXP|IBA|IC|IDA|IEA|IEP|IGI|IMP|IPI|ISS|NAS|ND|TAS]	GeneOntology_BP	178	6570	284	212.273	7.20315	2.70928	0	-4.75806	3.23295e-06	0.00142354	AATK|ADCY10|ADCY2|AGRN|ALX1|ANGPTL4|ANKRD40|ARHGEF1|ASS1|ATG4D|AVPR2|BBC3|BSPH1|CACNA1S|CACNG6|CBX4|CCDC85B|CFAP126|CFH|CFI|CGB2|CHML|CIDEC|CLRN1|COQ10A|CRB3|CSN1S1|DAZ4|DEFB103A|DGCR2|DIS3L2|DLC1|DLG5|DLX1|DOCK3|EBAG9|EIF5AL1|ENTPD3|EPB41L4A|EYS|FAM215A|FCGR3B|FKBP5|FLVCR2|FOSL2|FRRS1|FYCO1|GCSAM|GNPNAT1|GPC6|GRB10|GRB14|GTF2H5|HACE1|HOXC13|HRH1|HYDIN|IGF1R|IL24|INPP5K|IRX1|JADE1|JAGN1|JPH2|KCNJ…
Human Immune_Kong10_1790genes_ImmPort_Anti-IgMvsControl (20460173-ImmPortAnti-IgMvsControl)	GeneSigDB	6	761	284	24.5875	4.66215	0.788436	0	-3.98689	3.35184e-06	0.00145246	ARHGEF1|DGCR2|FKBP5|LRBA|MAPKAPK2|SDC2
Mouse StemCell_Lawlor06_2532genes (16651409-SuppTable2)	GeneSigDB	15	1191	284	38.4805	5.6741	1.25945	0	-4.13819	3.54727e-06	0.00151313	ANKRD40|CBX4|CRB3|FKBP5|GNPNAT1|INPP5K|NADK|NGRN|PRPF6|S100A13|SDC2|SLC22A23|SPRR1A|TIMM10B|TRAM1
cellular metabolic process [GoID:GO:0044237; evidenceTypes:EXP|IBA|IC|IDA|IEA|IEP|IGI|IMP|IPI|ISS|NAS|TAS]	GeneOntology_BP	104	4378	284	141.451	8.28932	2.37551	0	-4.51795	3.67975e-06	0.00154549	AATK|ADCY10|ADCY2|AGRN|ALX1|ASS1|ATG4D|AVPR2|CBX4|CCDC85B|CHML|CIDEC|COQ10A|DEFB103A|DIS3L2|DLC1|DLX1|EBAG9|EIF5AL1|ENTPD3|FKBP5|FOSL2|GNPNAT1|GPC6|GRB10|GTF2H5|HACE1|HOXC13|HRH1|IGF1R|IL24|INPP5K|IRX1|JADE1|LAT|LEXM|LMAN1|MAGEA2|MAML3|MAP3K3|MAPKAPK2|MET|MMP3|MOS|MRPS31|NADK|NCBP1|NEO1|NFATC3|NPY5R|NRDC|NRG3|NUS1|ONECUT2|PALD1|PCSK5|PLP1|PMS2P1|POU2F3|PPIAL4G|PPP4R1|PRPF6|PYGL|RGCC|RGS12|RNF180|…
Human Leukemia_Yukinawa06_2000genes (16872506-SuppTable1)	GeneSigDB	11	997	284	32.2125	5.2573	1.10331	0	-4.03486	4.66972e-06	0.00193157	ARHGEF1|CRB3|DGCR2|PPP4R1|PRPF6|PRR15L|RPS27L|S100A13|TIMM10B|TRAM1|UBE2D4
cytosol [GoID:GO:0005829; evidenceTypes:IBA|IC|IDA|IEA|IGI|IMP|IPI|ISS|NAS|TAS]	GeneOntology_CC	31	1832	284	59.1909	6.73392	1.69214	0	-4.1864	5.51359e-06	0.00221354	ADCY10|ARHGEF1|ASS1|ATG4D|CHML|CIDEC|DLC1|GNPNAT1|GRB10|GRB14|INPP5K|JADE1|MAP3K3|MAPKAPK2|MAPT|NADK|NCBP1|NFATC3|NRDC|PALD1|PYGL|RAB38|RGCC|RPS27L|RPS6KA3|S100A13|SH2D1A|SMN1|SPRN|SREBF2|WASL
MIKKELSEN_MEF_HCP_WITH_H3K27ME3	MSigDB_C2	12	77	284	2.48783	1.54487	15.5844	1	6.15726	5.77062e-06	0.00228316	AATK|ALX1|CRB3|HOXC13|HRH1|LAD1|MOS|NPY5R|NRG3|ONECUT2|POU2F3|SPRN
primary metabolic process [GoID:GO:0044238; evidenceTypes:EXP|IBA|IC|IDA|IEA|IEP|IGI|IMP|IPI|ISS|NAS|TAS]	GeneOntology_BP	104	4348	284	140.481	8.28891	2.3919	0	-4.40124	6.30719e-06	0.0024598	AATK|ADCY10|ADCY2|AGRN|ALX1|ASS1|ATG4D|AVPR2|CBX4|CCDC85B|CFH|CFI|CHML|CIDEC|DIS3L2|DLC1|DLX1|EBAG9|EIF5AL1|ENTPD3|FKBP5|FOSL2|GNPNAT1|GPC6|GTF2H5|HACE1|HOXC13|HRH1|IGF1R|IL24|INPP5K|IRX1|JADE1|LAT|LEXM|LMAN1|MAGEA2|MAML3|MAP3K3|MAPKAPK2|MET|MMP23B|MMP3|MOS|MRPS31|NADK|NCBP1|NEO1|NFATC3|NPY5R|NRDC|NRG3|NRIP3|NUS1|ONECUT2|PALD1|PCSK5|PLP1|PMS2P1|POU2F3|PPIAL4G|PPP4R1|PRPF6|PYGL|RGCC|RGS12|RNF180|R…
Mouse StemCell_Lindmark04_2514genes (15474998-tableS1c)	GeneSigDB	16	1209	284	39.0621	5.71005	1.32341	0	-4.03887	6.54991e-06	0.00251848	ARHGEF1|CRB3|FKBP5|GRB10|INPP5K|KCNJ4|LMAN1|LRBA|MAPKAPK2|MAPT|NRDC|PCSK5|PFDN2|PRPF6|S100A13|TRAM1
organic substance metabolic process [GoID:GO:0071704; evidenceTypes:EXP|IBA|IC|IDA|IEA|IEP|IGI|IMP|IPI|ISS|NAS|TAS]	GeneOntology_BP	109	4502	284	145.457	8.28692	2.42115	0	-4.39935	6.72594e-06	0.00255025	AATK|ADCY10|ADCY2|AGRN|ALX1|ASS1|ATG4D|AVPR2|CBX4|CCDC85B|CFH|CFI|CHML|CIDEC|COQ10A|DEFB103A|DIS3L2|DLC1|DLX1|EBAG9|EIF5AL1|ENTPD3|FKBP5|FOSL2|GNPNAT1|GPC6|GTF2H5|HACE1|HOXC13|HRH1|IGF1R|IL24|INPP5K|IRX1|JADE1|LAT|LEXM|LMAN1|MAGEA2|MAML3|MAP3K3|MAPKAPK2|MET|MMP23B|MMP3|MOS|MRPS31|NADK|NCBP1|NEO1|NFATC3|NPY5R|NRDC|NRG3|NRIP3|NUS1|ONECUT2|PALD1|PCSK5|PLP1|PMS2P1|POU2F3|PPIAL4G|PPP4R1|PRPF6|PYGL|RGC…
Human Breast_Bertucci06_2537genes (16651414-Supp2)	GeneSigDB	12	1022	284	33.0203	5.31427	1.17417	0	-3.95544	7.9305e-06	0.00296579	EBAG9|FCGR3B|GTF2H5|LRBA|MAPT|PRPF6|RGCC|RPS27L|S100A13|SLC19A2|TM7SF3|TRAM1
3D-structure	UniProt-Keyword	60	2861	284	92.4373	7.76807	2.09717	0	-4.17573	1.04383e-05	0.00379953	ADCY10|ARHGEF1|ASS1|AVPR2|BBC3|CACNA1S|CBX4|CFH|CFI|CRB3|DEFB103A|DLC1|DLG5|FCGR3B|FKBP5|FYCO1|GNPNAT1|GRB10|GRB14|GTF2H5|HRH1|HYDIN|IGF1R|KCNJ4|LMAN1|LRBA|MAP3K3|MAPKAPK2|MAPT|MET|MMP3|MPP5|MRPS31|NADK|NCBP1|NEO1|NFATC3|NPY5R|PLP1|PPBP|PRPF6|PYGL|RFPL4A|RGS12|RNLS|RPS6KA3|S100A13|SH2D1A|SMN1|SNX22|SPRY4|SREBF2|SYCP1|TRIM41|TRIM9|WASL|XPA|ZBTB7A|ZFYVE16|ZNF473
Human Breast_Mackay07_1395GenesUpRegulated (17555561-Table2)	GeneSigDB	5	665	284	21.4858	4.38415	0.75188	0	-3.76031	1.08514e-05	0.00389795	CFI|GPC6|RGCC|ULK2|WASL
Human BoneMarrow_Zhan07_2181genes (17023574-TableS1)	GeneSigDB	15	1142	284	36.8974	5.57404	1.31349	0	-3.92846	1.12081e-05	0.00397377	CACNG6|FKBP5|MAPKAPK2|NEO1|NGRN|NRDC|NUS1|RNLS|RPS27L|SLC16A14|TP73-AS1|TRIM66|ZNF638|ZNF655|ZNF770
nitrogen compound metabolic process [GoID:GO:0006807; evidenceTypes:EXP|IBA|IC|IDA|IEA|IEP|IGI|IMP|IPI|ISS|NAS|TAS]	GeneOntology_BP	67	3085	284	99.6746	7.91259	2.1718	0	-4.12945	1.42452e-05	0.00498584	ADCY10|ADCY2|AGRN|ALX1|ASS1|AVPR2|CBX4|CCDC85B|CIDEC|DEFB103A|DIS3L2|DLX1|EIF5AL1|ENTPD3|FOSL2|GNPNAT1|GPC6|GTF2H5|HACE1|HOXC13|IGF1R|INPP5K|IRX1|JADE1|LEXM|MAGEA2|MAML3|MET|MRPS31|NADK|NCBP1|NEO1|NFATC3|ONECUT2|PCSK5|PMS2P1|POU2F3|PRPF6|RGCC|RGS12|RNF180|RPS27L|RPS6KA3|SDC2|SHOX2|SLC19A2|SMN1|SOX30|SREBF2|SYCP1|TRMT44|WASL|XPA|ZBTB18|ZBTB7A|ZFYVE16|ZKSCAN3|ZNF20|ZNF331|ZNF419|ZNF473|ZNF638|ZNF65…
Direct protein sequencing	UniProt-Keyword	22	1425	284	46.041	6.11022	1.54386	0	-3.93455	1.49538e-05	0.00516759	ANKRD40|ASS1|CFH|CFI|CSN1S1|DEFB103A|FGL1|GRB10|IGF1R|IL24|LAT|LMAN1|MAPT|MMP3|NCBP1|NFATC3|PLP1|PPBP|PRPF6|SPRR1A|SREBF2|UTS2
hydrolase activity [GoID:GO:0016787; evidenceTypes:EXP|IBA|IC|IDA|IEA|IEP|IGI|IMP|ISS|NAS|TAS]	GeneOntology_MF	27	1619	284	52.309	6.42653	1.6677	0	-3.9382	1.72665e-05	0.00581945	AGRN|ANGPTL4|ARHGEF1|ATG4D|CFI|CHML|DIS3L2|DLC1|DOCK3|EBAG9|ENTPD3|INPP5K|LAT|MMP23B|MMP3|NRDC|NRIP3|PALD1|PCSK5|PMS2P1|PPP4R1|RAB38|RGS12|RPS27L|RPS6KA3|TBC1D3|WASL
Phosphoprotein	UniProt-Keyword	93	3933	284	127.073	8.24346	2.36461	0	-4.13334	1.86623e-05	0.00621317	AATK|ADCY2|AGRN|ALX1|ARHGEF1|ASS1|ATG4D|BBC3|C11ORF57|CACNA1S|CBX4|CHML|CSN1S1|DGCR2|DIS3L2|DLC1|DLG5|DOCK3|EBAG9|EPB41L4A|FAM83F|FKBP5|FLVCR2|FOSL2|FRA10AC1|FYCO1|GCSAM|GRB10|GRB14|GTF2H5|HRH1|IGF1R|IRX1|JADE1|JAGN1|JPH2|LAD1|LAT|LMAN1|LRBA|MAGEA2|MAP3K3|MAPKAPK2|MAPT|MET|MEX3A|MPP5|NACA2|NADK|NCBP1|NEO1|NFATC3|NGRN|NOL10|NRDC|PALD1|PALMD|PLP1|PPP4R1|PRPF6|PYGL|RGCC|RGS12|RNF180|RNF219|RPS6KA3|S…
Human Breast_van'tVeer02_2460genes_Ergenes (11823860-SuppTable3)	GeneSigDB	14	1072	284	34.6357	5.42517	1.30597	0	-3.8037	2.04172e-05	0.00671553	ASS1|BBC3|CBX4|CCDC96|CHML|FCGR3B|IGF1R|LAD1|LRBA|NEO1|PALMD|PFDN2|PRR15L|SREBF2
interspecies interaction between organisms [GoID:GO:0044419; evidenceTypes:IBA|IC|IDA|IEA|IEP|IGI|IMP|ISS|NAS|TAS]	GeneOntology_BP	4	585	284	18.901	4.13219	0.683761	0	-3.60608	2.19303e-05	0.00696159	INPP5K|PCSK5|POU2F3|TRAM1
symbiosis, encompassing mutualism through parasitism [GoID:GO:0044403; evidenceTypes:IBA|IC|IDA|IEA|IEP|IGI|IMP|ISS|NAS|TAS]	GeneOntology_BP	4	585	284	18.901	4.13219	0.683761	0	-3.60608	2.19303e-05	0.00696159	INPP5K|PCSK5|POU2F3|TRAM1
Human Lung_Patnaik10_279genes (20028859-TableS2)	GeneSigDB	5	12	284	0.387713	0.612141	41.6667	1	7.53468	2.2342e-05	0.00701078	MIR125B1|MIR125B2|MIR129-2|MIR202|MIR300
Proliferation_DLBCL	SignatureDB	2	465	284	15.0239	3.71092	0.430108	0	-3.50961	2.30779e-05	0.00715939	MAPKAPK2|TM7SF3
extracellular organelle [GoID:GO:0043230; evidenceTypes:IBA|IDA|IEA|ISS|TAS]	GeneOntology_CC	20	1321	284	42.6808	5.92442	1.514	0	-3.82835	2.372e-05	0.00719508	AGRN|ASS1|CFH|CFI|CRB3|EYS|FCGR3B|FGL1|FKBP5|LAD1|LMAN1|MAPKAPK2|MPP5|OPCML|PFDN2|PYGL|S100A13|SLC5A10|TM7SF3|WASL
extracellular vesicle [GoID:GO:1903561; evidenceTypes:IBA|IDA|IEA|ISS|TAS]	GeneOntology_CC	20	1321	284	42.6808	5.92442	1.514	0	-3.82835	2.372e-05	0.00719508	AGRN|ASS1|CFH|CFI|CRB3|EYS|FCGR3B|FGL1|FKBP5|LAD1|LMAN1|MAPKAPK2|MPP5|OPCML|PFDN2|PYGL|S100A13|SLC5A10|TM7SF3|WASL
DANG_BOUND_BY_MYC	MSigDB_C2	6	685	284	22.132	4.44411	0.875912	0	-3.62996	2.63771e-05	0.00774449	BBC3|MET|NCBP1|RPS27L|SMN1|SREBF2
extracellular exosome [GoID:GO:0070062; evidenceTypes:IBA|IDA|IEA|TAS]	GeneOntology_CC	20	1316	284	42.5192	5.91518	1.51976	0	-3.80702	2.63823e-05	0.00774449	AGRN|ASS1|CFH|CFI|CRB3|EYS|FCGR3B|FGL1|FKBP5|LAD1|LMAN1|MAPKAPK2|MPP5|OPCML|PFDN2|PYGL|S100A13|SLC5A10|TM7SF3|WASL
BENPORATH_ES_WITH_H3K27ME3	MSigDB_C2	21	238	284	7.68965	2.69083	8.82353	1	4.94657	2.72107e-05	0.00786813	ANKRD35|CBX4|CCDC96|DLX1|ENTPD3|EPB41L4A|GRB10|IRX1|KCNJ4|KCNK3|LRBA|MAPT|NPY5R|NRIP3|ONECUT2|PLP1|RGCC|SHOX2|SORCS1|TRIM9|ZBTB7A
PUJANA_CHEK2_PCC_NETWORK	MSigDB_C2	4	576	284	18.6102	4.10253	0.694444	0	-3.56127	2.82629e-05	0.00786813	EIF5AL1|NCBP1|PMS2P1|SH2D1A
olfactory receptor activity [GoID:GO:0004984; evidenceTypes:IBA|IDA|IEA|NAS]	GeneOntology_MF	6	20	284	0.646189	0.789911	30	1	6.77774	2.85328e-05	0.00786813	OR11H1|OR2A42|OR2B2|OR56B1|OR7G2|OR9A4
detection of chemical stimulus involved in sensory perception of smell [GoID:GO:0050911; evidenceTypes:IBA|IEA]	GeneOntology_BP	6	20	284	0.646189	0.789911	30	1	6.77774	2.85328e-05	0.00786813	OR11H1|OR2A42|OR2B2|OR56B1|OR7G2|OR9A4
Olfaction	UniProt-Keyword	6	20	284	0.646189	0.789911	30	1	6.77774	2.85328e-05	0.00786813	OR11H1|OR2A42|OR2B2|OR56B1|OR7G2|OR9A4
HSIAO_HOUSEKEEPING_GENES	MSigDB_C2	0	309	284	9.98362	3.05328	0	0	-3.26981	3.25208e-05	0.00862029
multi-organism cellular process [GoID:GO:0044764; evidenceTypes:IBA|IC|IDA|IEA|IEP|IGI|IMP|ISS|NAS|TAS]	GeneOntology_BP	4	572	284	18.481	4.08926	0.699301	0	-3.54123	3.16238e-05	0.00862029	INPP5K|PCSK5|POU2F3|TRAM1
viral process [GoID:GO:0016032; evidenceTypes:IBA|IC|IDA|IEA|IEP|IGI|IMP|ISS|NAS|TAS]	GeneOntology_BP	4	571	284	18.4487	4.08593	0.700525	0	-3.53621	3.25235e-05	0.00862029	INPP5K|PCSK5|POU2F3|TRAM1
vasopressin receptor activity [GoID:GO:0005000; evidenceTypes:IBA|IEA|ISS|TAS]	GeneOntology_MF	3	3	284	0.0969283	0.306228	100	1	9.48011	3.33838e-05	0.00876324	AVPR2|INPP5K|NPSR1
RODRIGUES_THYROID_CARCINOMA_POORLY_DIFFERENTIATED_UP	MSigDB_C2	2	449	284	14.5069	3.65002	0.445434	0	-3.42654	3.74933e-05	0.00965631	ASAH2B|CFI
BENPORATH_MYC_MAX_TARGETS	MSigDB_C2	3	505	284	16.3163	3.85794	0.594059	0	-3.45165	4.25108e-05	0.0107983	NCBP1|RPS27L|SREBF2
PILON_KLF1_TARGETS_DN	MSigDB_C2	20	1293	284	41.7761	5.87227	1.54679	0	-3.70829	4.28204e-05	0.0107983	CBX4|EBAG9|FRRS1|IGF1R|LMAN1|MAP3K3|NADK|NCBP1|NFATC3|NUS1|PPP4R1|RAB38|RGCC|RNF219|SETD5|STRN|TM7SF3|TRAM1|TRIM41|ZBTB18
Human Breast_Mutarelli08_1488genes (18387200-Genes)	GeneSigDB	9	813	284	26.2676	4.80317	1.10701	0	-3.59503	4.31142e-05	0.0107983	CCDC85B|FKBP5|GNPNAT1|NFATC3|NRDC|PRR15L|PYGL|SLC22A23|SMN1
detection of stimulus involved in sensory perception [GoID:GO:0050906; evidenceTypes:IBA|IDA|IEA|IMP|ISS|NAS]	GeneOntology_BP	7	31	284	1.00159	0.982814	22.5806	1	6.1033	4.60725e-05	0.0114344	EYS|OR11H1|OR2A42|OR2B2|OR56B1|OR7G2|OR9A4
BLALOCK_ALZHEIMERS_DISEASE_DN	MSigDB_C2	7	711	284	22.972	4.5204	0.984529	0	-3.53332	4.96541e-05	0.0122122	ADCY2|DOCK3|ENTPD3|MET|PFDN2|PRAF2|ULK2
protein binding [GoID:GO:0005515; evidenceTypes:EXP|IBA|IC|IDA|IEA|IGI|IMP|IPI|ISS|NAS|TAS]	GeneOntology_MF	121	4754	284	153.599	8.26168	2.54523	0	-3.94582	5.24705e-05	0.0127897	ADCY10|ADCY2|AGRN|ALX1|ANGPTL4|ANKRD40|ARHGEF1|ASS1|AVPR2|BBC3|C11ORF57|C8ORF48|CACNA1S|CBX4|CCDC85B|CFH|CFI|CGB2|CHML|CRB3|DIS3L2|DLC1|DLG5|DOCK3|DRC7|ENTPD3|EPB41L4A|FCGR3B|FKBP5|FOSL2|FRA10AC1|FYCO1|GCSAM|GNPNAT1|GPC6|GRB10|GRB14|HACE1|HHLA3|HOXC13|IGF1R|IL24|INPP5K|JADE1|JAGN1|JPH2|KCNJ4|KCNK3|LAD1|LAT|LMAN1|MAGEA2|MANBAL|MAP3K3|MAPKAPK2|MAPT|MAU2|MET|MMP3|MOS|MPP5|MRPS31|NADK|NCBP1|NEO1|NFAT…
nucleus [GoID:GO:0005634; evidenceTypes:IBA|IC|IDA|IEA|IGI|IMP|IPI|ISS|NAS|TAS]	GeneOntology_CC	74	3231	284	104.392	7.99337	2.29031	0	-3.80213	6.50606e-05	0.0155803	ADCY10|ALX1|ASS1|CBX4|CCDC85B|CHML|CIDEC|DAZ4|DIS3L2|DLC1|DLX1|EIF5AL1|FKBP5|FOSL2|FRA10AC1|GPC6|GTF2H5|HACE1|HOXC13|HRH1|INPP5K|IRX1|JADE1|LAT|MAGEA2|MAML3|MAPKAPK2|MAPT|MAU2|MEX3A|MPP5|MRPS31|NACA2|NCBP1|NEO1|NFATC3|NGRN|NOL10|ONECUT2|PALD1|PFDN2|PMS2P1|POU2F3|PRPF6|RGCC|RGS12|RNF180|RPS27L|RPS6KA3|S100A13|SHOX2|SMN1|SOX30|SPRN|SREBF2|SYCP1|TRIM41|TRIM66|TSPYL6|WASL|XPA|ZBTB18|ZBTB7A|ZKSCAN3|ZN…
molecular_function [GoID:GO:0003674; evidenceTypes:EXP|IBA|IC|IDA|IEA|IEP|IGI|IMP|IPI|ISS|NAS|ND|TAS]	GeneOntology_MF	185	6618	284	213.824	7.15083	2.79541	0	-4.03084	6.45052e-05	0.0155803	AATK|ADCY10|ADCY2|AGRN|ALX1|ANGPTL4|ANKRD40|ARHGEF1|ASS1|ATG4D|AVPR2|BBC3|BPIFA4P|BSPH1|C11ORF57|C8ORF48|CACNA1S|CACNG6|CALN1|CBX4|CCDC85B|CFH|CFI|CGB2|CHML|CIDEC|COQ10A|CRB3|CSN1S1|DAZ4|DGCR2|DIS3L2|DLC1|DLG5|DLX1|DOCK3|DRC7|EBAG9|EIF5AL1|ENTPD3|EPB41L4A|EYS|FAM215A|FCGR3B|FKBP5|FLVCR2|FOSL2|FRA10AC1|FRRS1|FYCO1|GCSAM|GNPNAT1|GPC6|GRB10|GRB14|GTF2H5|HACE1|HHLA3|HOXC13|HRH1|ID2B|IGF1R|IL24|INPP5K…
single-organism cellular process [GoID:GO:0044763; evidenceTypes:EXP|IBA|IC|IDA|IEA|IEP|IGI|IMP|IPI|ISS|NAS|TAS]	GeneOntology_BP	119	4677	284	151.111	8.2723	2.54437	0	-3.88178	6.68841e-05	0.0158777	ADCY10|ADCY2|AGRN|ALX1|ANGPTL4|ARHGEF1|ASS1|ATG4D|AVPR2|BBC3|BSPH1|CBX4|CCDC85B|CFAP126|CGB2|CHML|CIDEC|CLRN1|COQ10A|CRB3|DAZ4|DIS3L2|DLC1|DLG5|DLX1|DOCK3|EBAG9|EIF5AL1|ENTPD3|EPB41L4A|FOSL2|FYCO1|GCSAM|GPC6|GRB10|GRB14|HACE1|HRH1|HYDIN|IGF1R|IL24|INPP5K|JADE1|JAGN1|JPH2|KCNJ4|KCNK3|LAT|LEXM|LMAN1|MAGEA2|MAML3|MAP3K3|MAPKAPK2|MAPT|MAU2|MET|MMP3|MOS|MPP5|MRPS31|NADK|NCBP1|NEO1|NFATC3|NGRN|NPSR1|NP…
detection of chemical stimulus involved in sensory perception [GoID:GO:0050907; evidenceTypes:IBA|IDA|IEA|ISS]	GeneOntology_BP	6	23	284	0.743117	0.84694	26.087	1	6.20691	6.84695e-05	0.0159762	OR11H1|OR2A42|OR2B2|OR56B1|OR7G2|OR9A4
sensory perception of smell [GoID:GO:0007608; evidenceTypes:IBA|IEA|ISS|NAS]	GeneOntology_BP	6	23	284	0.743117	0.84694	26.087	1	6.20691	6.84695e-05	0.0159762	OR11H1|OR2A42|OR2B2|OR56B1|OR7G2|OR9A4
BERENJENO_TRANSFORMED_BY_RHOA_UP	MSigDB_C2	1	362	284	11.696	3.29443	0.276243	0	-3.2467	7.24388e-05	0.0166183	NCBP1
cellular nitrogen compound metabolic process [GoID:GO:0034641; evidenceTypes:EXP|IBA|IC|IDA|IEA|IEP|IGI|IMP|IPI|ISS|NAS|TAS]	GeneOntology_BP	65	2920	284	94.3436	7.80861	2.22603	0	-3.75785	7.21637e-05	0.0166183	ADCY10|ADCY2|AGRN|ALX1|ASS1|AVPR2|CBX4|CCDC85B|CIDEC|DEFB103A|DIS3L2|DLX1|EIF5AL1|ENTPD3|FOSL2|GNPNAT1|GTF2H5|HACE1|HOXC13|IGF1R|INPP5K|IRX1|JADE1|LEXM|MAGEA2|MAML3|MET|MRPS31|NADK|NCBP1|NEO1|NFATC3|ONECUT2|PCSK5|PMS2P1|POU2F3|PRPF6|RGCC|RGS12|RNF180|RPS27L|RPS6KA3|SHOX2|SLC19A2|SMN1|SOX30|SREBF2|SYCP1|TRMT44|WASL|XPA|ZBTB18|ZBTB7A|ZFYVE16|ZKSCAN3|ZNF20|ZNF331|ZNF419|ZNF473|ZNF638|ZNF655|ZNF768|Z…
hematopoietic or lymphoid organ development [GoID:GO:0048534; evidenceTypes:IBA|IC|IDA|IEA|IEP|IMP|ISS|NAS|TAS]	GeneOntology_BP	1	361	284	11.6637	3.29007	0.277008	0	-3.24118	7.47642e-05	0.0170089	JAGN1
GATTGGY_V$NFY_Q6_01	MSigDB_C3	5	585	284	18.901	4.13219	0.854701	0	-3.36408	9.5438e-05	0.0215327	CCDC85B|DLX1|FKBP5|MAP3K3|NRDC
Human StemCell_Majeti09_3024genes (19218430-TableS3)	GeneSigDB	28	1566	284	50.5966	6.34378	1.78799	0	-3.56201	0.000103869	0.0232428	ARHGEF1|CFH|DLC1|EIF5AL1|EPB41L4A|FOSL2|FRA10AC1|GRB10|HACE1|IGF1R|JADE1|LRBA|MAU2|MPP5|NADK|NCBP1|NRG3|PCSK5|RAB38|SLC16A14|SPRN|TMEM99|TRAM1|TRIM9|ULK2|ZBTB7A|ZNF331|ZNF655
REACTOME_OLFACTORY_SIGNALING_PATHWAY	MSigDB_C2	5	16	284	0.516951	0.706679	31.25	1	6.34383	0.000110756	0.0245823	OR2A42|OR2B2|OR56B1|OR7G2|OR9A4
KEGG_OLFACTORY_TRANSDUCTION	MSigDB_C2	6	25	284	0.807736	0.882895	24	1	5.88095	0.00011375	0.0250433	OR11H1|OR2A42|OR2B2|OR56B1|OR7G2|OR9A4
Human Colon_Grade07_1950genes (17210682-SuppTable2)	GeneSigDB	11	863	284	27.883	4.93314	1.27462	0	-3.42238	0.000116009	0.025183	ANKRD40|ARHGEF1|BBC3|DGCR2|NCBP1|PABPC5|PRPF6|TIMM10B|TM7SF3|ULK2|ZNF419
Chiche(PMID: 24644022)-2014_M8.12	PAPER	4	9	284	0.290785	0.53022	44.4444	1	6.99561	0.000118251	0.0254194	CFH|FAM153A|LOC649679|SAMD15
Human Breast_Nagaraja10_3054genes (20081105-ST-2)	GeneSigDB	23	1363	284	44.0378	6.00092	1.68745	0	-3.50576	0.000119863	0.0255645	ANGPTL4|CBX4|CFH|CFI|COQ10A|CRB3|EBAG9|GPC6|JADE1|LAD1|LMAN1|MANBAL|MMP23B|MRPS31|NEO1|ONECUT2|RPS27L|RPS6KA3|S100A13|SLC22A23|TMEM99|TRIM9|TTC32
cell cycle [GoID:GO:0007049; evidenceTypes:IBA|IC|IDA|IEA|IEP|IGI|IMP|IPI|ISS|NAS|TAS]	GeneOntology_BP	12	905	284	29.24	5.03835	1.32597	0	-3.42176	0.00012242	0.0259076	DIS3L2|HACE1|JADE1|MAPKAPK2|MAU2|MOS|RGCC|RPS27L|RPS6KA3|SYCP1|WASL|ZNF655
cellular catabolic process [GoID:GO:0044248; evidenceTypes:IBA|IC|IDA|IEA|IEP|IGI|IMP|IPI|ISS|NAS|TAS]	GeneOntology_BP	10	814	284	26.2999	4.80583	1.2285	0	-3.39169	0.000127043	0.026679	DIS3L2|ENTPD3|HACE1|MAGEA2|NCBP1|NRDC|PYGL|RNF180|RNF185|TRIM9
organic cyclic compound metabolic process [GoID:GO:1901360; evidenceTypes:EXP|IBA|IC|IDA|IEA|IEP|IGI|IMP|IPI|ISS|NAS|TAS]	GeneOntology_BP	60	2711	284	87.5909	7.65674	2.21321	0	-3.60348	0.000131281	0.0273586	ADCY10|ADCY2|AGRN|ALX1|AVPR2|CBX4|CCDC85B|CIDEC|DIS3L2|DLX1|ENTPD3|FOSL2|GNPNAT1|GTF2H5|HACE1|HOXC13|IGF1R|INPP5K|IRX1|JADE1|LEXM|MAGEA2|MAML3|MET|NADK|NCBP1|NEO1|NFATC3|ONECUT2|PMS2P1|POU2F3|PRPF6|RGCC|RGS12|RNF180|RPS27L|RPS6KA3|SHOX2|SLC19A2|SMN1|SOX30|SREBF2|SYCP1|TRMT44|WASL|XPA|ZBTB18|ZBTB7A|ZFYVE16|ZKSCAN3|ZNF20|ZNF331|ZNF419|ZNF473|ZNF638|ZNF655|ZNF768|ZNF770|ZNF816|ZNF99
ACEVEDO_LIVER_TUMOR_VS_NORMAL_ADJACENT_TISSUE_UP	MSigDB_C2	5	572	284	18.481	4.08926	0.874126	0	-3.29669	0.000134547	0.0276803	FKBP5|NRDC|SDC2|SREBF2|TTC32
G-protein coupled receptor activity [GoID:GO:0004930; evidenceTypes:IBA|IDA|IEA|IGI|IMP|IPI|ISS|NAS|TAS]	GeneOntology_MF	12	105	284	3.39249	1.80112	11.4286	1	4.77897	0.00013688	0.0276803	AVPR2|HRH1|INPP5K|NPSR1|NPY5R|OR11H1|OR2A42|OR2B2|OR56B1|OR7G2|OR9A4|SORCS1
hemopoiesis [GoID:GO:0030097; evidenceTypes:IBA|IC|IDA|IEA|IEP|IMP|ISS|NAS|TAS]	GeneOntology_BP	1	342	284	11.0498	3.20592	0.292398	0	-3.13477	0.000135996	0.0276803	JAGN1
Human Breast_Wirapati08_355genes_AURKA_Module (18662380-S3-AURKA)	GeneSigDB	0	267	284	8.62662	2.84522	0	0	-3.03197	0.000135467	0.0276803
WONG_EMBRYONIC_STEM_CELL_CORE	MSigDB_C2	0	266	284	8.59431	2.84005	0	0	-3.02611	0.000140136	0.0279249
MARSON_BOUND_BY_E2F4_UNSTIMULATED	MSigDB_C2	3	462	284	14.927	3.6996	0.649351	0	-3.22385	0.00014541	0.0287659	CHML|SETD5|TTC32
Human Breast_Reyal05_3373genesSuppTable2SuppTable2 (15735024-SuppTable2)	GeneSigDB	36	1849	284	59.7402	6.75683	1.947	0	-3.51351	0.000146659	0.0288043	ANKRD22|ANKRD40|CBX4|CCDC96|CHML|DGCR2|EBAG9|FAM83F|GNPNAT1|HACE1|JAGN1|LAD1|LMAN1|MANBAL|MAP3K3|MAPKAPK2|MMP3|MPP5|MRPS31|NADK|NEO1|NFATC3|NGRN|NOL10|PFDN2|PPP4R1|PRR15L|RNF185|SLC35C2|SREBF2|TM7SF3|TRAM1|ZBTB18|ZNF419|ZNF768|ZNF770
cellular macromolecule metabolic process [GoID:GO:0044260; evidenceTypes:EXP|IBA|IC|IDA|IEA|IEP|IGI|IMP|IPI|ISS|NAS|TAS]	GeneOntology_BP	88	3639	284	117.574	8.16582	2.41825	0	-3.62169	0.000151405	0.029524	AATK|ADCY2|AGRN|ALX1|ATG4D|AVPR2|CBX4|CCDC85B|CHML|CIDEC|DIS3L2|DLC1|DLX1|EBAG9|EIF5AL1|FKBP5|FOSL2|GTF2H5|HACE1|HOXC13|IGF1R|IL24|INPP5K|IRX1|JADE1|LAT|LMAN1|MAGEA2|MAML3|MAP3K3|MAPKAPK2|MET|MOS|MRPS31|NCBP1|NEO1|NFATC3|NPY5R|NRDC|NRG3|NUS1|ONECUT2|PALD1|PCSK5|PMS2P1|POU2F3|PPIAL4G|PPP4R1|PRPF6|PYGL|RGCC|RGS12|RNF180|RNF185|RPS27L|RPS6KA3|SHOX2|SLC35C2|SMN1|SOX30|SPDYE7P|SPRR1A|SPRY4|SREBF2|SYCP…
Human StemCell_Bhattacharya05_2471genes (16207381-Table1Sb)	GeneSigDB	19	1189	284	38.4159	5.67008	1.59798	0	-3.42427	0.000155923	0.0301894	CHML|DLC1|DLG5|FRA10AC1|GPC6|HACE1|HHLA3|JADE1|LMAN1|MPP5|MRPS31|NACA2|NUS1|PALD1|PYGL|RNF219|RPS6KA3|TGM6|ZNF638
binding [GoID:GO:0005488; evidenceTypes:EXP|IBA|IC|IDA|IEA|IEP|IGI|IMP|IPI|ISS|NAS|TAS]	GeneOntology_MF	160	5855	284	189.172	7.81863	2.73271	0	-3.73106	0.000158603	0.030492	AATK|ADCY10|ADCY2|AGRN|ALX1|ANGPTL4|ANKRD40|ARHGEF1|ASS1|AVPR2|BBC3|BPIFA4P|BSPH1|C11ORF57|C8ORF48|CACNA1S|CALN1|CBX4|CCDC85B|CFH|CFI|CGB2|CHML|COQ10A|CRB3|DAZ4|DGCR2|DIS3L2|DLC1|DLG5|DLX1|DOCK3|DRC7|EIF5AL1|ENTPD3|EPB41L4A|EYS|FCGR3B|FKBP5|FLVCR2|FOSL2|FRA10AC1|FRRS1|FYCO1|GCSAM|GNPNAT1|GPC6|GRB10|GRB14|GTF2H5|HACE1|HHLA3|HOXC13|IGF1R|IL24|INPP5K|IRX1|JADE1|JAGN1|JPH2|KCNJ4|KCNK3|LAD1|LAT|LMAN1|…
nuclear part [GoID:GO:0044428; evidenceTypes:IBA|IC|IDA|IEA|IMP|IPI|ISS|NAS|TAS]	GeneOntology_CC	43	2098	284	67.7852	7.06714	2.04957	0	-3.5071	0.000164753	0.0314529	ALX1|CBX4|CHML|DIS3L2|EIF5AL1|FKBP5|FOSL2|GTF2H5|HRH1|JADE1|LAT|MAGEA2|MAML3|MAPKAPK2|MAPT|MAU2|MPP5|MRPS31|NCBP1|NEO1|NFATC3|NOL10|ONECUT2|PFDN2|PMS2P1|POU2F3|PRPF6|RGS12|RNF180|RPS27L|RPS6KA3|SMN1|SPRN|SREBF2|SYCP1|TRIM41|TRIM66|XPA|ZBTB18|ZNF473|ZNF638|ZNF655|ZNF768
BCL6_ChIP-CHIP_all_Ci	SignatureDB	33	1728	284	55.8307	6.58869	1.90972	0	-3.46514	0.000172529	0.0327087	ARHGEF1|C11ORF57|CCDC85B|CFH|CHML|CIDEC|DKFZP779L1853|EBAG9|EPB41L4A|FKBP5|FRA10AC1|IL24|MAML3|MANBAL|MAPKAPK2|MRPS31|NRDC|NUS1|PFDN2|PMS2P1|S100A13|SLC19A2|SMN1|SREBF2|STRN|TM7SF3|TRIM9|TTC23|ZBTB18|ZKSCAN3|ZNF473|ZNF655|ZNF768
TARTE_PLASMA_CELL_VS_PLASMABLAST_DN	MSigDB_C2	0	259	284	8.36815	2.80358	0	0	-2.98481	0.000177629	0.0332142
Sensory transduction	UniProt-Keyword	8	50	284	1.61547	1.24682	16	1	5.12065	0.000177386	0.0332142	CLRN1|EYS|OR11H1|OR2A42|OR2B2|OR56B1|OR7G2|OR9A4
intracellular organelle lumen [GoID:GO:0070013; evidenceTypes:IBA|IC|IDA|IEA|IMP|ISS|NAS|TAS]	GeneOntology_CC	49	2306	284	74.5056	7.29314	2.12489	0	-3.4972	0.000183049	0.0335385	AGRN|ALX1|ATG4D|CBX4|CHML|DEFB103A|DIS3L2|FKBP5|FOSL2|GPC6|GTF2H5|HRH1|JADE1|LEXM|MAGEA2|MAML3|MAPKAPK2|MAPT|MAU2|MPP5|MRPS31|NCBP1|NEO1|NFATC3|NOL10|ONECUT2|PABPC5|PCSK5|PFDN2|POU2F3|PPBP|PRPF6|RGS12|RPS27L|RPS6KA3|SDC2|SMN1|SPRN|SREBF2|SYCP1|TIMM10B|TRIM41|TRIM66|XPA|ZBTB18|ZNF473|ZNF638|ZNF655|ZNF768
membrane-enclosed lumen [GoID:GO:0031974; evidenceTypes:IBA|IC|IDA|IEA|IMP|ISS|NAS|TAS]	GeneOntology_CC	49	2306	284	74.5056	7.29314	2.12489	0	-3.4972	0.000183049	0.0335385	AGRN|ALX1|ATG4D|CBX4|CHML|DEFB103A|DIS3L2|FKBP5|FOSL2|GPC6|GTF2H5|HRH1|JADE1|LEXM|MAGEA2|MAML3|MAPKAPK2|MAPT|MAU2|MPP5|MRPS31|NCBP1|NEO1|NFATC3|NOL10|ONECUT2|PABPC5|PCSK5|PFDN2|POU2F3|PPBP|PRPF6|RGS12|RPS27L|RPS6KA3|SDC2|SMN1|SPRN|SREBF2|SYCP1|TIMM10B|TRIM41|TRIM66|XPA|ZBTB18|ZNF473|ZNF638|ZNF655|ZNF768
organelle lumen [GoID:GO:0043233; evidenceTypes:IBA|IC|IDA|IEA|IMP|ISS|NAS|TAS]	GeneOntology_CC	49	2306	284	74.5056	7.29314	2.12489	0	-3.4972	0.000183049	0.0335385	AGRN|ALX1|ATG4D|CBX4|CHML|DEFB103A|DIS3L2|FKBP5|FOSL2|GPC6|GTF2H5|HRH1|JADE1|LEXM|MAGEA2|MAML3|MAPKAPK2|MAPT|MAU2|MPP5|MRPS31|NCBP1|NEO1|NFATC3|NOL10|ONECUT2|PABPC5|PCSK5|PFDN2|POU2F3|PPBP|PRPF6|RGS12|RPS27L|RPS6KA3|SDC2|SMN1|SPRN|SREBF2|SYCP1|TIMM10B|TRIM41|TRIM66|XPA|ZBTB18|ZNF473|ZNF638|ZNF655|ZNF768
Human StemCell_Matushansky08_1453genes (18310505-TableS7)	GeneSigDB	10	796	284	25.7183	4.75775	1.25628	0	-3.30373	0.000192453	0.0350264	DGCR2|LMAN1|NCBP1|PRAF2|SHOX2|SYCP1|TRAM1|ULK2|ZFYVE16|ZNF20
nucleoplasm [GoID:GO:0005654; evidenceTypes:IBA|IDA|IEA|IMP|ISS|NAS|TAS]	GeneOntology_CC	30	1608	284	51.9536	6.40957	1.86567	0	-3.42513	0.00019526	0.035302	ALX1|CBX4|CHML|FKBP5|FOSL2|GTF2H5|HRH1|JADE1|MAGEA2|MAML3|MAPKAPK2|MAU2|MPP5|NCBP1|NEO1|NFATC3|ONECUT2|PFDN2|POU2F3|PRPF6|RPS27L|RPS6KA3|SMN1|SREBF2|TRIM66|XPA|ZBTB18|ZNF473|ZNF638|ZNF768
cellular protein metabolic process [GoID:GO:0044267; evidenceTypes:EXP|IBA|IC|IDA|IEA|IEP|IGI|IMP|IPI|ISS|NAS|TAS]	GeneOntology_BP	47	2225	284	71.8885	7.20851	2.11236	0	-3.45266	0.000215229	0.0381542	AATK|ADCY2|ATG4D|AVPR2|CBX4|CHML|DLC1|EBAG9|EIF5AL1|FKBP5|HACE1|IGF1R|IL24|INPP5K|JADE1|LAT|LMAN1|MAGEA2|MAP3K3|MAPKAPK2|MET|MOS|MRPS31|NCBP1|NPY5R|NRDC|NRG3|NUS1|PALD1|PCSK5|PPIAL4G|PPP4R1|RGCC|RNF180|RNF185|RPS27L|RPS6KA3|SLC35C2|SPDYE7P|SPRR1A|SPRY4|TGM6|TRIM41|TRIM9|TTLL3|UBE2D4|ULK2
CASORELLI_ACUTE_PROMYELOCYTIC_LEUKEMIA_DN	MSigDB_C2	3	446	284	14.41	3.63846	0.672646	0	-3.13594	0.000228067	0.0397825	DLC1|NCBP1|TCAF1
Human StemCell_Kocer08_864genes (18667080-TableS2)	GeneSigDB	4	500	284	16.1547	3.83995	0.8	0	-3.16533	0.000228786	0.0397825	ASS1|GRB10|NGRN|PYGL
immune system development [GoID:GO:0002520; evidenceTypes:IBA|IC|IDA|IEA|IEP|IMP|ISS|NAS|TAS]	GeneOntology_BP	2	387	284	12.5038	3.40123	0.516796	0	-3.08822	0.000237988	0.0411208	JAGN1|PMS2P1
CAIRO_HEPATOBLASTOMA_CLASSES_UP	MSigDB_C2	3	444	284	14.3454	3.63073	0.675676	0	-3.12482	0.000241192	0.0414123	PRPF6|PYGL|TCAF1
DODD_NASOPHARYNGEAL_CARCINOMA_DN	MSigDB_C2	12	872	284	28.1738	4.95598	1.37615	0	-3.2635	0.000253991	0.0433373	ANKRD22|FCGR3B|FKBP5|GRB10|LMAN1|MMP3|NCBP1|PFDN2|SDC2|TM7SF3|ZKSCAN3|ZNF473
cellular_component [GoID:GO:0005575; evidenceTypes:IBA|IC|IDA|IEA|IEP|IGI|IMP|IPI|ISS|NAS|ND|TAS]	GeneOntology_CC	198	6903	284	223.032	6.80719	2.86832	0	-3.6773	0.000256555	0.04343	AATK|ADCY10|ADCY2|AGRN|ALX1|ANGPTL4|ANKRD40|ARHGEF1|ASS1|ATG4D|AVPR2|BBC3|BPIFA4P|BSPH1|CACNA1S|CACNG6|CALN1|CBX4|CCDC85B|CCDC96|CFAP126|CFH|CFI|CGB2|CHML|CIDEC|CLRN1|COQ10A|CRB3|CSN1S1|DAZ4|DEFB103A|DGCR2|DIS3L2|DLC1|DLG5|DLX1|DOCK3|DRC7|EBAG9|EIF5AL1|ENTPD3|EPB41L4A|EYS|FAM215A|FCGR3B|FGL1|FKBP5|FLVCR2|FOSL2|FRA10AC1|FRRS1|FYCO1|GCSAM|GNPNAT1|GPC6|GRB10|GRB14|GTF2H5|HACE1|HOXC13|HRH1|HYDIN|ID2B…
Human Breast_Troester06_436genes-up-DOX-ZR75-1 (17150101-TableS1l)	GeneSigDB	0	248	284	8.01274	2.74517	0	0	-2.91885	0.000257717	0.04343
chromosomal part [GoID:GO:0044427; evidenceTypes:IBA|IC|IDA|IEA|IMP|IPI|ISS|NAS|TAS]	GeneOntology_CC	3	441	284	14.2485	3.61909	0.680272	0	-3.10809	0.000262277	0.0439273	MAU2|SYCP1|XPA
vesicle [GoID:GO:0031982; evidenceTypes:IBA|IC|IDA|IEA|IMP|ISS|NAS|TAS]	GeneOntology_CC	36	1814	284	58.6093	6.70942	1.98456	0	-3.36979	0.00026744	0.044519	AGRN|ASS1|AVPR2|CFH|CFI|CRB3|EBAG9|EYS|FCGR3B|FGL1|FKBP5|FYCO1|GNPNAT1|GRB14|KCNJ4|LAD1|LMAN1|MAPKAPK2|MPP5|OPCML|PCSK5|PFDN2|PPBP|PRAF2|PYGL|RAB38|S100A13|SLC5A10|SNX22|SPRN|SREBF2|TM7SF3|TRIM9|ULK2|WASL|ZFYVE16
Golgi lumen [GoID:GO:0005796; evidenceTypes:IDA|IEA|ISS|TAS]	GeneOntology_CC	5	19	284	0.613879	0.769954	26.3158	1	5.6966	0.000272233	0.0450423	AGRN|DEFB103A|GPC6|PCSK5|SDC2
mitochondrion [GoID:GO:0005739; evidenceTypes:IBA|IC|IDA|IEA|IGI|IMP|ISS|NAS|TAS]	GeneOntology_CC	13	910	284	29.4016	5.05065	1.42857	0	-3.24742	0.000283636	0.0463668	ADCY10|ASS1|ATG4D|BBC3|COQ10A|LEXM|MRPS31|NCBP1|PABPC5|PFDN2|RAB38|RNF185|TIMM10B
cellular component organization or biogenesis [GoID:GO:0071840; evidenceTypes:EXP|IBA|IC|IDA|IEA|IEP|IGI|IMP|IPI|ISS|NAS|TAS]	GeneOntology_BP	63	2762	284	89.2387	7.69594	2.28096	0	-3.40942	0.000292434	0.0469615	AGRN|ANGPTL4|ARHGEF1|ATG4D|BBC3|CBX4|CCDC85B|CFAP126|CIDEC|CLRN1|CRB3|DIS3L2|DLC1|DLG5|EBAG9|EIF5AL1|EPB41L4A|FYCO1|GTF2H5|HACE1|HYDIN|IGF1R|INPP5K|JADE1|JAGN1|LMAN1|MAPT|MAU2|MET|MMP3|MOS|MPP5|MRPS31|NCBP1|NEO1|NRDC|NRG3|PALMD|PFDN2|PLP1|PRPF6|RAB38|RGCC|RPS27L|RPS6KA3|S100A13|SDC2|SHOX2|SMN1|SREBF2|STRN|SYCP1|TCAF1|TIMM10B|TRAM1|TRIM9|TSPYL6|TTLL3|ULK2|WASL|XPA|ZFYVE16|ZKSCAN3
protein localization to organelle [GoID:GO:0033365; evidenceTypes:IBA|IC|IDA|IEA|IGI|IMP|IPI|ISS|NAS|TAS]	GeneOntology_BP	4	491	284	15.8639	3.8073	0.814664	0	-3.1161	0.000291171	0.0469615	SPRN|SREBF2|TIMM10B|ZFYVE16
PUJANA_ATM_PCC_NETWORK	MSigDB_C2	12	865	284	27.9477	4.93823	1.38728	0	-3.22943	0.000295763	0.0472183	ALX1|ARHGEF1|EIF5AL1|IL24|MAPT|MRPS31|NCBP1|NFATC3|OPCML|PMS2P1|SH2D1A|STRN
single-organism process [GoID:GO:0044699; evidenceTypes:EXP|IBA|IC|IDA|IEA|IEP|IGI|IMP|IPI|ISS|NAS|TAS]	GeneOntology_BP	137	5128	284	165.683	8.17328	2.67161	0	-3.50934	0.00030801	0.0488877	ADCY10|ADCY2|AGRN|ALX1|ANGPTL4|ARHGEF1|ASS1|ATG4D|AVPR2|BBC3|BSPH1|CACNA1S|CACNG6|CBX4|CCDC85B|CFAP126|CGB2|CHML|CIDEC|CLRN1|COQ10A|CRB3|DAZ4|DGCR2|DIS3L2|DLC1|DLG5|DLX1|DOCK3|EBAG9|EIF5AL1|ENTPD3|EPB41L4A|EYS|FLVCR2|FOSL2|FRRS1|FYCO1|GCSAM|GNPNAT1|GPC6|GRB10|GRB14|HACE1|HOXC13|HRH1|HYDIN|IGF1R|IL24|INPP5K|IRX1|JADE1|JAGN1|JPH2|KCNJ4|KCNK3|LAT|LEXM|LMAN1|MAGEA2|MAML3|MAP3K3|MAPKAPK2|MAPT|MAU2|MET…
protein metabolic process [GoID:GO:0019538; evidenceTypes:EXP|IBA|IC|IDA|IEA|IEP|IGI|IMP|IPI|ISS|NAS|TAS]	GeneOntology_BP	52	2377	284	76.7995	7.36391	2.18763	0	-3.36771	0.000316278	0.0499098	AATK|ADCY2|ATG4D|AVPR2|CBX4|CFH|CFI|CHML|DLC1|EBAG9|EIF5AL1|FKBP5|HACE1|IGF1R|IL24|INPP5K|JADE1|LAT|LMAN1|MAGEA2|MAP3K3|MAPKAPK2|MET|MMP23B|MMP3|MOS|MRPS31|NCBP1|NPY5R|NRDC|NRG3|NRIP3|NUS1|PALD1|PCSK5|PPIAL4G|PPP4R1|RGCC|RNF180|RNF185|RPS27L|RPS6KA3|SLC35C2|SPDYE7P|SPRR1A|SPRY4|TGM6|TRIM41|TRIM9|TTLL3|UBE2D4|ULK2
Li(PMID: 24336226)-2013-MolSigVaccines_cell cycle and transcription (M4.0)	PAPER	0	241	284	7.78658	2.70726	0	0	-2.87619	0.000326502	0.050826
Human Viral_Cairo08_982genes (19061838-TableS7)	GeneSigDB	5	538	284	17.3825	3.97406	0.929368	0	-3.11583	0.00032564	0.050826	PRPF6|PYGL|RPS27L|TCAF1|ZBTB18
Mouse Lung_not_cancer_Woodruff05_2371genes (16166618-SuppTable4)	GeneSigDB	12	860	284	27.7861	4.92549	1.39535	0	-3.20499	0.000329558	0.0508301	ANGPTL4|CFH|CIDEC|FLVCR2|FYCO1|GCSAM|MET|NEO1|PYGL|RAB38|RNF180|SLC19A2
intracellular non-membrane-bounded organelle [GoID:GO:0043232; evidenceTypes:IBA|IC|IDA|IEA|IMP|IPI|ISS|NAS|TAS]	GeneOntology_CC	38	1873	284	60.5156	6.78877	2.02883	0	-3.31659	0.000339493	0.0517774	ADCY10|CACNA1S|CCDC85B|CCDC96|CFAP126|CIDEC|DIS3L2|DLC1|DRC7|EPB41L4A|GTF2H5|HYDIN|JADE1|JPH2|LEXM|LMAN1|MAPKAPK2|MAPT|MAU2|MEX3A|MRPS31|NFATC3|NOL10|ONECUT2|PFDN2|RGCC|RGS12|RPS27L|SMN1|SPRN|SYCP1|TRIM41|TRIM9|TTLL3|WASL|XPA|ZBTB18|ZNF655
non-membrane-bounded organelle [GoID:GO:0043228; evidenceTypes:IBA|IC|IDA|IEA|IMP|IPI|ISS|NAS|TAS]	GeneOntology_CC	38	1873	284	60.5156	6.78877	2.02883	0	-3.31659	0.000339493	0.0517774	ADCY10|CACNA1S|CCDC85B|CCDC96|CFAP126|CIDEC|DIS3L2|DLC1|DRC7|EPB41L4A|GTF2H5|HYDIN|JADE1|JPH2|LEXM|LMAN1|MAPKAPK2|MAPT|MAU2|MEX3A|MRPS31|NFATC3|NOL10|ONECUT2|PFDN2|RGCC|RGS12|RPS27L|SMN1|SPRN|SYCP1|TRIM41|TRIM9|TTLL3|WASL|XPA|ZBTB18|ZNF655
single-organism metabolic process [GoID:GO:0044710; evidenceTypes:EXP|IBA|IC|IDA|IEA|IEP|IGI|IMP|ISS|NAS|TAS]	GeneOntology_BP	36	1799	284	58.1247	6.6888	2.00111	0	-3.30772	0.000344022	0.0521766	ADCY10|ADCY2|AGRN|ASS1|AVPR2|CHML|COQ10A|ENTPD3|FRRS1|GPC6|HRH1|IGF1R|INPP5K|LAT|LEXM|LMAN1|MAP3K3|MAPKAPK2|MMP3|MOS|NADK|NPY5R|NUS1|PLP1|PYGL|RGCC|RNF185|RNLS|SDC2|SLC19A2|SLC35C2|SPRY4|SREBF2|UGT1A3|UTS2|WASL
cellular aromatic compound metabolic process [GoID:GO:0006725; evidenceTypes:EXP|IBA|IC|IDA|IEA|IEP|IGI|IMP|IPI|ISS|NAS|TAS]	GeneOntology_BP	60	2646	284	85.4908	7.60473	2.26757	0	-3.35196	0.00035746	0.053619	ADCY10|ADCY2|AGRN|ALX1|AVPR2|CBX4|CCDC85B|CIDEC|DIS3L2|DLX1|ENTPD3|FOSL2|GNPNAT1|GTF2H5|HACE1|HOXC13|IGF1R|INPP5K|IRX1|JADE1|LEXM|MAGEA2|MAML3|MET|NADK|NCBP1|NEO1|NFATC3|ONECUT2|PMS2P1|POU2F3|PRPF6|RGCC|RGS12|RNF180|RPS27L|RPS6KA3|SHOX2|SLC19A2|SMN1|SOX30|SREBF2|SYCP1|TRMT44|WASL|XPA|ZBTB18|ZBTB7A|ZFYVE16|ZKSCAN3|ZNF20|ZNF331|ZNF419|ZNF473|ZNF638|ZNF655|ZNF768|ZNF770|ZNF816|ZNF99
Human Breast_Teschendorff07_813genes_ERneg (17683518-813GeneTable)	GeneSigDB	3	430	284	13.8931	3.57603	0.697674	0	-3.04614	0.000356144	0.053619	DGCR2|MRPS31|PFDN2
nucleobase-containing compound metabolic process [GoID:GO:0006139; evidenceTypes:EXP|IBA|IC|IDA|IEA|IEP|IGI|IMP|IPI|ISS|NAS|TAS]	GeneOntology_BP	58	2574	284	83.1645	7.54437	2.2533	0	-3.33553	0.000375375	0.0556942	ADCY10|ADCY2|AGRN|ALX1|AVPR2|CBX4|CCDC85B|CIDEC|DIS3L2|DLX1|ENTPD3|FOSL2|GNPNAT1|GTF2H5|HACE1|HOXC13|IGF1R|INPP5K|IRX1|JADE1|LEXM|MAGEA2|MAML3|MET|NADK|NCBP1|NEO1|NFATC3|ONECUT2|PMS2P1|POU2F3|PRPF6|RGCC|RGS12|RPS27L|RPS6KA3|SHOX2|SMN1|SOX30|SREBF2|SYCP1|TRMT44|WASL|XPA|ZBTB18|ZBTB7A|ZFYVE16|ZKSCAN3|ZNF20|ZNF331|ZNF419|ZNF473|ZNF638|ZNF655|ZNF768|ZNF770|ZNF816|ZNF99
nuclear lumen [GoID:GO:0031981; evidenceTypes:IBA|IC|IDA|IEA|IMP|ISS|NAS|TAS]	GeneOntology_CC	39	1902	284	61.4526	6.82677	2.05047	0	-3.2889	0.000383134	0.0565381	ALX1|CBX4|CHML|DIS3L2|FKBP5|FOSL2|GTF2H5|HRH1|JADE1|MAGEA2|MAML3|MAPKAPK2|MAPT|MAU2|MPP5|MRPS31|NCBP1|NEO1|NFATC3|NOL10|ONECUT2|PFDN2|POU2F3|PRPF6|RGS12|RPS27L|RPS6KA3|SMN1|SPRN|SREBF2|SYCP1|TRIM41|TRIM66|XPA|ZBTB18|ZNF473|ZNF638|ZNF655|ZNF768
organic cyclic compound binding [GoID:GO:0097159; evidenceTypes:IBA|IC|IDA|IEA|IEP|IGI|IMP|IPI|ISS|NAS|TAS]	GeneOntology_MF	65	2811	284	90.8218	7.73229	2.31234	0	-3.33948	0.000387913	0.0569356	AATK|ADCY10|ADCY2|ALX1|ARHGEF1|ASS1|CBX4|CHML|DAZ4|DIS3L2|DLX1|DOCK3|EIF5AL1|ENTPD3|FKBP5|FLVCR2|FOSL2|GTF2H5|HOXC13|IGF1R|IRX1|LAT|MAP3K3|MAPKAPK2|MET|MEX3A|MOS|MRPS31|NADK|NCBP1|NFATC3|NGRN|NOL10|ONECUT2|PABPC5|PMS2P1|POU2F3|PRPF6|PYGL|RAB38|RPS27L|RPS6KA3|SHOX2|SMN1|SOX30|SPRN|SREBF2|SYCP1|TTLL3|UBE2D4|ULK2|XPA|ZBTB18|ZBTB7A|ZKSCAN3|ZNF20|ZNF331|ZNF419|ZNF473|ZNF638|ZNF655|ZNF768|ZNF770|ZNF816…
organic acid metabolic process [GoID:GO:0006082; evidenceTypes:EXP|IBA|IC|IDA|IEA|IGI|IMP|ISS|NAS|TAS]	GeneOntology_BP	4	480	284	15.5085	3.7669	0.833333	0	-3.05517	0.00039017	0.0569607	ASS1|MAPKAPK2|PLP1|UGT1A3
Human Lymphoma_Lam08_1502genes (18160665-TableS5)	GeneSigDB	7	626	284	20.2257	4.26385	1.11821	0	-3.10182	0.000407696	0.0592027	IL24|MAML3|MAPKAPK2|RPS6KA3|SDC2|TM7SF3|TRAM1
negative regulation of molecular function [GoID:GO:0044092; evidenceTypes:IBA|IC|IDA|IEA|IGI|IMP|ISS|NAS|TAS]	GeneOntology_BP	4	477	284	15.4116	3.75579	0.838574	0	-3.0384	0.000422422	0.0606953	ANGPTL4|IGF1R|INPP5K|RPS6KA3
organic substance catabolic process [GoID:GO:1901575; evidenceTypes:IBA|IC|IDA|IEA|IGI|IMP|IPI|ISS|NAS|TAS]	GeneOntology_BP	14	932	284	30.1124	5.10419	1.50215	0	-3.1567	0.000434836	0.0621519	AGRN|DIS3L2|ENTPD3|GPC6|HACE1|INPP5K|MAGEA2|NCBP1|NRDC|PYGL|RNF180|RNF185|SDC2|TRIM9
oxoacid metabolic process [GoID:GO:0043436; evidenceTypes:EXP|IBA|IC|IDA|IEA|IGI|IMP|ISS|NAS|TAS]	GeneOntology_BP	4	475	284	15.347	3.74836	0.842105	0	-3.02719	0.000445348	0.0633229	ASS1|MAPKAPK2|PLP1|UGT1A3
heterocycle metabolic process [GoID:GO:0046483; evidenceTypes:EXP|IBA|IC|IDA|IEA|IEP|IGI|IMP|IPI|ISS|NAS|TAS]	GeneOntology_BP	60	2629	284	84.9415	7.59074	2.28224	0	-3.28578	0.000460061	0.0650759	ADCY10|ADCY2|AGRN|ALX1|AVPR2|CBX4|CCDC85B|CIDEC|DIS3L2|DLX1|ENTPD3|FOSL2|GNPNAT1|GTF2H5|HACE1|HOXC13|IGF1R|INPP5K|IRX1|JADE1|LEXM|MAGEA2|MAML3|MET|NADK|NCBP1|NEO1|NFATC3|ONECUT2|PMS2P1|POU2F3|PRPF6|RGCC|RGS12|RNF180|RPS27L|RPS6KA3|SHOX2|SLC19A2|SMN1|SOX30|SREBF2|SYCP1|TRMT44|WASL|XPA|ZBTB18|ZBTB7A|ZFYVE16|ZKSCAN3|ZNF20|ZNF331|ZNF419|ZNF473|ZNF638|ZNF655|ZNF768|ZNF770|ZNF816|ZNF99
detection of chemical stimulus [GoID:GO:0009593; evidenceTypes:IBA|IDA|IEA|IMP|ISS|NAS|TAS]	GeneOntology_BP	6	32	284	1.0339	0.998483	18.75	1	4.97364	0.000481183	0.0670219	OR11H1|OR2A42|OR2B2|OR56B1|OR7G2|OR9A4
sensory perception of chemical stimulus [GoID:GO:0007606; evidenceTypes:IBA|IDA|IEA|IMP|ISS|NAS|TAS]	GeneOntology_BP	6	32	284	1.0339	0.998483	18.75	1	4.97364	0.000481183	0.0670219	OR11H1|OR2A42|OR2B2|OR56B1|OR7G2|OR9A4
Human StemCell_Nuytten08_2072genes (17724462-TableS2)	GeneSigDB	17	1051	284	33.9572	5.37907	1.61751	0	-3.15245	0.000479414	0.0670219	AGRN|ANGPTL4|BBC3|FKBP5|FLVCR2|GRB10|IL24|INPP5K|LAT|MAP3K3|MMP3|MPP5|NADK|PABPC5|RNF185|RPS6KA3|SLC35C2
REACTOME_GPCR_DOWNSTREAM_SIGNALING	MSigDB_C2	14	156	284	5.04027	2.18893	8.97436	1	4.0932	0.000508177	0.0700668	ADCY2|ARHGEF1|AVPR2|HRH1|NPSR1|NPY5R|OR2A42|OR2B2|OR56B1|OR7G2|OR9A4|PPBP|RGS12|UTS2
REACTOME_CELL_CYCLE_MITOTIC	MSigDB_C2	0	227	284	7.33424	2.6296	0	0	-2.78911	0.000523742	0.0718501
heterocyclic compound binding [GoID:GO:1901363; evidenceTypes:IBA|IC|IDA|IEA|IEP|IGI|IMP|IPI|ISS|NAS|TAS]	GeneOntology_MF	65	2787	284	90.0464	7.71464	2.33226	0	-3.24661	0.000549619	0.0746498	AATK|ADCY10|ADCY2|ALX1|ARHGEF1|ASS1|CBX4|CHML|DAZ4|DIS3L2|DLX1|DOCK3|EIF5AL1|ENTPD3|FKBP5|FLVCR2|FOSL2|GTF2H5|HOXC13|IGF1R|IRX1|LAT|MAP3K3|MAPKAPK2|MET|MEX3A|MOS|MRPS31|NADK|NCBP1|NFATC3|NGRN|NOL10|ONECUT2|PABPC5|PMS2P1|POU2F3|PRPF6|PYGL|RAB38|RPS27L|RPS6KA3|SHOX2|SMN1|SOX30|SPRN|SREBF2|SYCP1|TTLL3|UBE2D4|ULK2|XPA|ZBTB18|ZBTB7A|ZKSCAN3|ZNF20|ZNF331|ZNF419|ZNF473|ZNF638|ZNF655|ZNF768|ZNF770|ZNF816…
Human StemCell_Nuytten08_1622genes (17724462-TableS1)	GeneSigDB	11	793	284	25.6214	4.74967	1.38714	0	-3.0784	0.000549505	0.0746498	C11ORF57|DLC1|ENTPD3|GRB10|NADK|NCBP1|NFATC3|ONECUT2|SLC35C2|TIMM10B|ZNF419
Secreted	UniProt-Keyword	26	402	284	12.9884	3.46342	6.46766	1	3.75686	0.000557809	0.0753871	AGRN|ANGPTL4|BPIFA4P|BSPH1|CFH|CFI|CGB2|CSN1S1|DEFB103A|EYS|FCGR3B|FGL1|GPC6|IL24|LAD1|MET|MMP3|NGRN|NRG3|PCSK5|PPBP|RNLS|S100A13|TP73-AS1|UTS2|VWA3A
envelope [GoID:GO:0031975; evidenceTypes:IBA|IC|IDA|IEA|IMP|IPI|ISS|NAS|TAS]	GeneOntology_CC	7	612	284	19.7734	4.21951	1.14379	0	-3.02722	0.000569181	0.076545	ASS1|COQ10A|EIF5AL1|MRPS31|RNF180|RNF185|TIMM10B
organelle envelope [GoID:GO:0031967; evidenceTypes:IBA|IC|IDA|IEA|IMP|IPI|ISS|NAS|TAS]	GeneOntology_CC	7	611	284	19.7411	4.21632	1.14566	0	-3.02184	0.000582821	0.0775394	ASS1|COQ10A|EIF5AL1|MRPS31|RNF180|RNF185|TIMM10B
catabolic process [GoID:GO:0009056; evidenceTypes:IBA|IC|IDA|IEA|IGI|IMP|IPI|ISS|NAS|TAS]	GeneOntology_BP	15	959	284	30.9848	5.1687	1.56413	0	-3.09261	0.000585096	0.0775394	AGRN|DIS3L2|ENTPD3|GPC6|HACE1|INPP5K|MAGEA2|MMP3|NCBP1|NRDC|PYGL|RNF180|RNF185|SDC2|TRIM9
organelle membrane [GoID:GO:0031090; evidenceTypes:IBA|IC|IDA|IEA|IMP|IPI|ISS|NAS|TAS]	GeneOntology_CC	22	1238	284	39.9991	5.76706	1.77706	0	-3.12102	0.000601381	0.0789313	ASS1|CALN1|COQ10A|EBAG9|GNPNAT1|GRB14|HACE1|JPH2|KCNJ4|LMAN1|MRPS31|PRAF2|RAB38|RNF185|ROM1|SLC35C2|SNX22|SREBF2|TIMM10B|ULK2|WASL|ZFYVE16
KUMAR_TARGETS_OF_MLL_AF9_FUSION	MSigDB_C2	0	222	284	7.1727	2.60123	0	0	-2.75742	0.000619914	0.0792017
REACTOME_HS_GAG_BIOSYNTHESIS	MSigDB_C2	3	6	284	0.193857	0.432997	50	1	6.48074	0.000620848	0.0792017	AGRN|GPC6|SDC2
regulation of urine volume [GoID:GO:0035809; evidenceTypes:IEA|ISS|TAS]	GeneOntology_BP	3	6	284	0.193857	0.432997	50	1	6.48074	0.000620848	0.0792017	AVPR2|INPP5K|UTS2
Human Lymphoma_Gentles09_780genes (19636063-TableS6)	GeneSigDB	3	410	284	13.2469	3.49605	0.731707	0	-2.93099	0.000617667	0.0792017	FKBP5|GTF2H5|MRPS31
Mouse StemCell_Chambers07_1521genes (17676974-TableS2)	GeneSigDB	7	609	284	19.6765	4.20993	1.14943	0	-3.01108	0.000611053	0.0792017	FYCO1|GRB10|INPP5K|NGRN|TIMM10B|TRIM41|TTLL3
Heparan sulfate	UniProt-Keyword	3	6	284	0.193857	0.432997	50	1	6.48074	0.000620848	0.0792017	AGRN|GPC6|SDC2
cell cycle process [GoID:GO:0022402; evidenceTypes:IBA|IC|IDA|IEA|IEP|IGI|IMP|IPI|ISS|NAS|TAS]	GeneOntology_BP	9	699	284	22.5843	4.48542	1.28755	0	-3.02855	0.000627287	0.0792821	DIS3L2|JADE1|MAU2|MOS|RGCC|RPS27L|SYCP1|WASL|ZNF655
Hydrolase	UniProt-Keyword	9	699	284	22.5843	4.48542	1.28755	0	-3.02855	0.000627287	0.0792821	ATG4D|CFI|DIS3L2|ENTPD3|INPP5K|MMP23B|MMP3|NRDC|PCSK5
organonitrogen compound metabolic process [GoID:GO:1901564; evidenceTypes:IBA|IC|IDA|IEA|IEP|IGI|IMP|ISS|NAS|TAS]	GeneOntology_BP	18	1076	284	34.765	5.43387	1.67286	0	-3.08527	0.000645456	0.0812025	ADCY10|ADCY2|AGRN|ASS1|AVPR2|DEFB103A|EIF5AL1|GPC6|LEXM|MRPS31|NADK|NCBP1|PCSK5|RNF180|RPS27L|RPS6KA3|SDC2|SLC19A2
Monti (PMID:15550490)_BCR	PAPER	3	407	284	13.1499	3.48386	0.737101	0	-2.91342	0.000670411	0.0839551	FKBP5|MAPKAPK2|SETD5
NABA_MATRISOME	MSigDB_C2	17	219	284	7.07577	2.58405	7.76256	1	3.84057	0.000718701	0.0887807	AGRN|ANGPTL4|BSPH1|EYS|FGL1|GPC6|IL24|LMAN1|MMP23B|MMP3|NRG3|PCSK5|PPBP|S100A13|SDC2|TGM6|VWA3A
catalytic complex [GoID:GO:1902494; evidenceTypes:IBA|IC|IDA|IEA|IMP|IPI|ISS|NAS|TAS]	GeneOntology_CC	9	693	284	22.3904	4.46778	1.2987	0	-2.99711	0.00071727	0.0887807	CBX4|CHML|DIS3L2|GTF2H5|JADE1|PPP4R1|PRPF6|STRN|ZNF768
RHEIN_ALL_GLUCOCORTICOID_THERAPY_DN	MSigDB_C2	1	288	284	9.30512	2.95135	0.347222	0	-2.81401	0.000727551	0.0894691	RGCC
G-protein coupled receptor	UniProt-Keyword	10	92	284	2.97247	1.6872	10.8696	1	4.1652	0.000734861	0.0895611	AVPR2|HRH1|NPSR1|NPY5R|OR11H1|OR2A42|OR2B2|OR56B1|OR7G2|OR9A4
REACTOME_SIGNALING_BY_GPCR	MSigDB_C2	16	200	284	6.46189	2.47215	8	1	3.85823	0.000741603	0.0899812	ADCY2|ARHGEF1|AVPR2|HRH1|MMP3|NPSR1|NPY5R|OR2A42|OR2B2|OR56B1|OR7G2|OR9A4|PPBP|RGS12|RPS6KA3|UTS2
Human Viral_Urosevic07_341genes (17823660-TableS1b)	GeneSigDB	0	216	284	6.97884	2.56674	0	0	-2.71895	0.000758807	0.0912574
Mouse StemCell_Schimmer06_1554genes (16484322-SuppTable3)	GeneSigDB	13	863	284	27.883	4.93314	1.50637	0	-3.01695	0.000757376	0.0912574	FOSL2|GNPNAT1|JADE1|MAPKAPK2|NRDC|PCSK5|RGS12|RPS27L|RPS6KA3|SLC35C2|TM7SF3|TRAM1|TRIM41
KINSEY_TARGETS_OF_EWSR1_FLII_FUSION_UP	MSigDB_C2	12	820	284	26.4937	4.82169	1.46341	0	-3.00595	0.000769742	0.0919596	ENTPD3|GRB10|JADE1|KCNK3|MPP5|NADK|NCBP1|NFATC3|RNF219|RPS27L|STUM|SYCP1
nucleic acid metabolic process [GoID:GO:0090304; evidenceTypes:IBA|IC|IDA|IEA|IGI|IMP|IPI|ISS|NAS|TAS]	GeneOntology_BP	51	2283	284	73.7625	7.26953	2.2339	0	-3.13121	0.000771383	0.0919596	AGRN|ALX1|CBX4|CCDC85B|CIDEC|DIS3L2|DLX1|FOSL2|GTF2H5|HACE1|HOXC13|IGF1R|INPP5K|IRX1|JADE1|MAGEA2|MAML3|MET|NCBP1|NEO1|NFATC3|ONECUT2|PMS2P1|POU2F3|PRPF6|RGCC|RGS12|RPS27L|RPS6KA3|SHOX2|SMN1|SOX30|SREBF2|SYCP1|TRMT44|WASL|XPA|ZBTB18|ZBTB7A|ZFYVE16|ZKSCAN3|ZNF20|ZNF331|ZNF419|ZNF473|ZNF638|ZNF655|ZNF768|ZNF770|ZNF816|ZNF99
macromolecule metabolic process [GoID:GO:0043170; evidenceTypes:EXP|IBA|IC|IDA|IEA|IEP|IGI|IMP|IPI|ISS|NAS|TAS]	GeneOntology_BP	98	3846	284	124.262	8.22445	2.5481	0	-3.19317	0.000783584	0.093008	AATK|ADCY2|AGRN|ALX1|ATG4D|AVPR2|CBX4|CCDC85B|CFH|CFI|CHML|CIDEC|DIS3L2|DLC1|DLX1|EBAG9|EIF5AL1|FKBP5|FOSL2|GPC6|GTF2H5|HACE1|HOXC13|IGF1R|IL24|INPP5K|IRX1|JADE1|LAT|LMAN1|MAGEA2|MAML3|MAP3K3|MAPKAPK2|MET|MMP23B|MMP3|MOS|MRPS31|NCBP1|NEO1|NFATC3|NPY5R|NRDC|NRG3|NRIP3|NUS1|ONECUT2|PALD1|PCSK5|PLP1|PMS2P1|POU2F3|PPIAL4G|PPP4R1|PRPF6|PYGL|RGCC|RGS12|RNF180|RNF185|ROM1|RPS27L|RPS6KA3|SDC2|SHOX2|SLC35…
Homeobox	UniProt-Keyword	7	48	284	1.55085	1.22177	14.5833	1	4.46004	0.000806523	0.0953164	ALX1|DLX1|HOXC13|IRX1|ONECUT2|POU2F3|SHOX2
chromosome [GoID:GO:0005694; evidenceTypes:IBA|IC|IDA|IEA|IMP|IPI|ISS|NAS|TAS]	GeneOntology_CC	5	502	284	16.2193	3.84716	0.996016	0	-2.91627	0.000810308	0.0953509	MAU2|RGS12|SYCP1|XPA|ZBTB18
MEISSNER_NPC_HCP_WITH_H3K27ME3	MSigDB_C2	4	14	284	0.452332	0.661113	28.5714	1	5.36621	0.000826406	0.0968279	ALX1|CRB3|HOXC13|POU2F3
Glutamine_starve_down	SignatureDB	0	213	284	6.88191	2.5493	0	0	-2.69953	0.000839475	0.0979388
Mouse StemCell_Lindmark04_624genes (15474998-tableS1a)	GeneSigDB	2	343	284	11.0821	3.21042	0.58309	0	-2.82896	0.000852513	0.0990366	ARHGEF1|MAPKAPK2

## Sheet: M3
Gene Signature	GeneSet	Overlapping	GeneSetSize	DiffExpGenes	randomAvg	randomSD	%Overlap	Enriched	Zscore	probability	FDR	EnrichedGenes
Metal-thiolate cluster	UniProt-Keyword	8	8	260	0.236633	0.47901	100	1	16.2071	5.2727e-13	7.19724e-09	MT1A|MT1E|MT1F|MT1G|MT1H|MT1M|MT1X|MT2A
Cadmium	UniProt-Keyword	7	7	260	0.207053	0.448098	100	1	15.1595	1.83044e-11	9.9942e-08	MT1A|MT1E|MT1F|MT1G|MT1H|MT1M|MT1X
cellular response to zinc ion [GoID:GO:0071294; evidenceTypes:IDA|IEA|IEP|IMP|ISS|TAS]	GeneOntology_BP	8	12	260	0.354949	0.586531	66.6667	1	13.0344	2.3538e-10	1.07098e-06	MT1A|MT1E|MT1F|MT1G|MT1H|MT1M|MT1X|MT2A
Metallothionein_Node595	SignatureDB	6	6	260	0.177474	0.414882	100	1	14.0342	6.33015e-10	2.46876e-06	MT1E|MT1F|MT1G|MT1H|MT1X|MT2A
cellular response to cadmium ion [GoID:GO:0071276; evidenceTypes:IDA|IEA|IEP]	GeneOntology_BP	6	9	260	0.266212	0.508038	66.6667	1	11.2862	4.93183e-08	0.000134639	MT1A|MT1E|MT1F|MT1G|MT1H|MT1X
response to zinc ion [GoID:GO:0010043; evidenceTypes:IBA|IDA|IEA|IEP|IMP|ISS|TAS]	GeneOntology_BP	8	25	260	0.739477	0.845958	32	1	8.58261	3.67866e-07	0.000836896	MT1A|MT1E|MT1F|MT1G|MT1H|MT1M|MT1X|MT2A
Human Kidney_Takahashi01_77genes (11493696-TableS3)	GeneSigDB	8	26	260	0.769056	0.862662	30.7692	1	8.38213	5.17864e-07	0.00108751	MT1E|MT1F|MT1G|MT1H|MT1M|MT1X|PLG|SUCLG1
Human Lung_Magda08_21genes (18593933-Table1a)	GeneSigDB	6	13	260	0.384528	0.610446	46.1538	1	9.19897	9.11452e-07	0.00177733	MT1F|MT1G|MT1H|MT1M|MT1X|MT2A
Human Lymphoma_Chng09_209genes (18974375-TableS2)	GeneSigDB	13	86	260	2.5438	1.56355	15.1163	1	6.68748	1.24679e-06	0.00226916	CCL3L1|CLIC3|CTLA4|CXCR3|MT1E|MT1F|MT1G|MT1H|MT1M|MT1X|MT2A|NINJ2|SH2D2A
Human Viral_Prueitt08_34genes (18459106-Table3)	GeneSigDB	7	21	260	0.62116	0.77551	33.3333	1	8.22535	1.48995e-06	0.00254223	AP2S1|MT1F|MT1G|MT1H|MT1M|MT1X|MT2A
ZHENG_RESPONSE_TO_ARSENITE_UP	MSigDB_C2	6	15	260	0.443686	0.65565	40	1	8.47452	2.52868e-06	0.00406076	MT1E|MT1G|MT1H|MT1M|MT1X|MT2A
MODULE_117	MSigDB_C4	19	190	260	5.62002	2.31009	10	1	5.79198	3.17858e-06	0.00482085	ARSG|BCL2A1|BIK|CD180|CD79B|CXCL13|E2F2|F2RL3|LILRB4|MFNG|PLG|PRKCH|RASA3|RASGRP3|RBM38|RHOH|SASH3|SOCS1|VDR
membrane part [GoID:GO:0044425; evidenceTypes:IBA|IC|IDA|IEA|IGI|IMP|IPI|ISS|NAS|TAS]	GeneOntology_CC	98	2231	260	65.9909	6.91307	4.39265	1	4.63023	5.83721e-06	0.00796779	A4GALT|ABCB1|ABCB9|ACVR1B|ALG6|ANTXR2|AP1B1|AP2S1|AQP3|ATL3|ATP6AP2|BCL2L11|BECN1|BIK|CANX|CARD11|CD180|CD1A|CD79B|CD99|CDHR2|CHMP6|CLEC4A|CLIC3|CLN6|CLPTM1L|CPT1A|CREB3|CRLF2|CTLA4|CXCR3|DDOST|DOLPP1|ENTPD7|ERMP1|F2RL3|FCRL4|GALR2|GNG3|GOSR2|GPR89B|GRAMD4|HCST|HEG1|HPGD|HRASLS2|HRK|IL12RB1|INPP5D|ITGA4|LILRB4|LPAR6|LRIG1|LRRC8A|LRTOMT|MFNG|MXRA7|NAPG|NINJ2|NOTCH1|PDIA6|PKD2|PLEKHB2|PLG|PLP2|RASA…
chr16q13	MSigDB_C1	6	19	260	0.562002	0.737741	31.5789	1	7.37115	1.24045e-05	0.0133368	MT1A|MT1E|MT1F|MT1H|MT1IP|MT1X
NAKAMURA_ADIPOGENESIS_EARLY_UP	MSigDB_C2	7	28	260	0.828214	0.895124	25	1	6.89489	1.27017e-05	0.0133368	CEBPD|MRPS6|MT1E|MT1F|MT1G|MT1H|MT1M
PEREZ_TP63_TARGETS	MSigDB_C2	15	137	260	4.05233	1.96764	10.9489	1	5.56385	1.19152e-05	0.0133368	ABCB9|AQP3|BCL2L11|BIK|CLIC3|CXCR3|FAM43A|GALR2|LOC100129907|PRKCH|RBM38|RTN4R|TACC1|VDR|ZNF436
intrinsic component of membrane [GoID:GO:0031224; evidenceTypes:IBA|IC|IDA|IEA|IGI|IMP|IPI|ISS|NAS|TAS]	GeneOntology_CC	79	1706	260	50.4619	6.28248	4.63072	1	4.54249	1.14371e-05	0.0133368	A4GALT|ABCB1|ABCB9|ACVR1B|ALG6|ANTXR2|AQP3|ATL3|ATP6AP2|BIK|CANX|CD180|CD1A|CD79B|CD99|CDHR2|CLEC4A|CLIC3|CLN6|CLPTM1L|CPT1A|CREB3|CRLF2|CTLA4|CXCR3|DDOST|DOLPP1|ENTPD7|ERMP1|F2RL3|FCRL4|GALR2|GOSR2|GPR89B|GRAMD4|HCST|HEG1|HRASLS2|HRK|IL12RB1|ITGA4|LILRB4|LPAR6|LRIG1|LRRC8A|LRTOMT|MFNG|MXRA7|NINJ2|NOTCH1|PKD2|PLEKHB2|PLP2|RASA2|RASA3|RASGRP3|RNF122|RNFT2|RTN4R|SEC11A|SEC63|SIDT1|SLC16A6|SLC1A4|SL…
Human Lung_Mikkonen10_416genes (20035825-TableS7a)	GeneSigDB	14	120	260	3.54949	1.84333	11.6667	1	5.66937	1.12391e-05	0.0133368	FAM43A|GRAMD4|HPGD|HRASLS2|HRK|MT1A|MT1E|MT1F|MT1G|MT1H|MT1X|MT2A|SOCS1|SUSD3
GHANDHI_DIRECT_IRRADIATION_UP	MSigDB_C2	9	51	260	1.50853	1.20648	17.6471	1	6.20938	1.54677e-05	0.0149131	BCL2A1|IL12A|MT1A|MT1E|MT1G|MT1H|MT1X|MT2A|SLC16A6
GSE9509_LPS_VS_LPS_AND_IL10_STIM_IL10_KO_MACROPHAGE_30MIN_DN	MSigDB_C7	13	108	260	3.19454	1.74994	12.037	1	5.6033	1.65189e-05	0.0149131	CCNE2|CD79B|E2F2|F2RL3|FBXO5|LRIG1|MT1X|NUP50|PDS5B|PKD2|RASA2|SMC4|VPREB1
regulation of biological process [GoID:GO:0050789; evidenceTypes:IBA|IC|IDA|IEA|IEP|IGI|IMP|IPI|ISS|NAS|TAS]	GeneOntology_BP	157	4175	260	123.493	7.93262	3.76048	1	4.224	1.55228e-05	0.0149131	ABCB1|ABCB9|ABI3|ACVR1B|AES|AP1B1|AP2S1|APOBEC3B|AQP3|ARID4B|ATP6AP2|BCL2A1|BCL2L11|BECN1|BIK|CAB39L|CABLES2|CARD11|CARD14|CARHSP1|CBFB|CCL3|CCL3L1|CCL3L3|CCL4L1|CCNC|CCNE2|CCNYL1|CD180|CD1A|CD79B|CDHR2|CEBPD|CKAP2|CLEC4A|CLIC3|CLN6|CLP1|COMMD7|CPT1A|CREB3|CTHRC1|CTLA4|CXCL13|CXCR3|E2F2|ERP29|F2RL3|FBXO5|FGD3|FGFR1OP|GALR2|GLA|GNG3|GOSR2|GPR89B|GTSE1|H3F3A|HCST|HEG1|HIST1H3F|HIST1H4K|HNRNPH1|HOXB…
Copper	UniProt-Keyword	7	29	260	0.857793	0.910916	24.1379	1	6.74289	1.63241e-05	0.0149131	MT1A|MT1E|MT1F|MT1G|MT1H|MT1M|MT1X
Transmembrane helix	UniProt-Keyword	74	1581	260	46.7645	6.10107	4.68058	1	4.46405	1.69343e-05	0.0149131	A4GALT|ABCB1|ABCB9|ACVR1B|ALG6|ANTXR2|AQP3|ATL3|ATP6AP2|BIK|CANX|CD180|CD1A|CD79B|CD99|CDHR2|CLEC4A|CLIC3|CLN6|CLPTM1L|CPT1A|CREB3|CRLF2|CTLA4|CXCR3|DDOST|DOLPP1|ENTPD7|ERMP1|F2RL3|FCRL4|GALR2|GOSR2|GPR89B|GRAMD4|HCST|HEG1|HRASLS2|HRK|IL12RB1|ITGA4|LILRB4|LPAR6|LRIG1|LRRC8A|LRTOMT|MFNG|MXRA7|NINJ2|NOTCH1|PKD2|PLP2|RNF122|RNFT2|SEC11A|SEC63|SIDT1|SLC16A6|SLC1A4|SLC2A8|SLC35E3|SPACA3|SPPL2A|STT3B|S…
cell surface [GoID:GO:0009986; evidenceTypes:IBA|IC|IDA|IEA|IGI|IMP|ISS|NAS|TAS]	GeneOntology_CC	22	274	260	8.10466	2.76055	8.0292	1	5.03354	1.92115e-05	0.0163898	ABCB1|ACVR1B|ANTXR2|ATP6AP2|CD79B|CTLA4|CXCR3|ERP29|HCST|HEG1|IDE|IL12RB1|IQGAP2|ITGA4|LRRC8A|NOTCH1|PLG|RTN4R|SEPT6|SLC1A4|STX4|TRPV2
Transmembrane	UniProt-Keyword	74	1588	260	46.9716	6.11159	4.65995	1	4.42249	1.98246e-05	0.0164003	A4GALT|ABCB1|ABCB9|ACVR1B|ALG6|ANTXR2|AQP3|ATL3|ATP6AP2|BIK|CANX|CD180|CD1A|CD79B|CD99|CDHR2|CLEC4A|CLIC3|CLN6|CLPTM1L|CPT1A|CREB3|CRLF2|CTLA4|CXCR3|DDOST|DOLPP1|ENTPD7|ERMP1|F2RL3|FCRL4|GALR2|GOSR2|GPR89B|GRAMD4|HCST|HEG1|HRASLS2|HRK|IL12RB1|ITGA4|LILRB4|LPAR6|LRIG1|LRRC8A|LRTOMT|MFNG|MXRA7|NINJ2|NOTCH1|PKD2|PLP2|RNF122|RNFT2|SEC11A|SEC63|SIDT1|SLC16A6|SLC1A4|SLC2A8|SLC35E3|SPACA3|SPPL2A|STT3B|S…
integral component of membrane [GoID:GO:0016021; evidenceTypes:IBA|IC|IDA|IEA|IGI|IMP|IPI|ISS|NAS|TAS]	GeneOntology_CC	77	1681	260	49.7224	6.24728	4.58061	1	4.36632	2.32877e-05	0.0184093	A4GALT|ABCB1|ABCB9|ACVR1B|ALG6|ANTXR2|AQP3|ATL3|ATP6AP2|BIK|CANX|CD180|CD1A|CD79B|CD99|CDHR2|CLEC4A|CLIC3|CLN6|CLPTM1L|CPT1A|CREB3|CRLF2|CTLA4|CXCR3|DDOST|DOLPP1|ENTPD7|ERMP1|F2RL3|FCRL4|GALR2|GOSR2|GPR89B|GRAMD4|HCST|HEG1|HRASLS2|HRK|IL12RB1|ITGA4|LILRB4|LPAR6|LRIG1|LRRC8A|LRTOMT|MFNG|MXRA7|NINJ2|NOTCH1|PKD2|PLEKHB2|PLP2|RASGRP3|RNF122|RNFT2|RTN4R|SEC11A|SEC63|SIDT1|SLC16A6|SLC1A4|SLC2A8|SLC35E3…
Human StemCell_Song06_52genes (16574750-SuppTable1)	GeneSigDB	6	21	260	0.62116	0.77551	28.5714	1	6.93588	2.36016e-05	0.0184093	CXCL13|MT1E|MT1F|MT1G|MT1X|RUNX2
BHAT_ESR1_TARGETS_NOT_VIA_AKT1_UP	MSigDB_C2	12	97	260	2.86917	1.65948	12.3711	1	5.50221	2.65259e-05	0.0201155	A4GALT|AP1B1|C16ORF74|E2F2|FAM102A|LRIG1|SH2B2|SH2D2A|SLC1A4|SLC2A8|SPATS2L|SUSD3
Mouse Lung_Beisiegel09_262genes (19795415-Table1)	GeneSigDB	12	99	260	2.92833	1.67631	12.1212	1	5.41168	3.26381e-05	0.0240816	BCL2L11|BECN1|CCL3|CXCL13|CXCR3|IL12A|IL12RB1|IRAK2|LILRB4|MT2A|SOCS1|VDR
Signal	UniProt-Keyword	46	850	260	25.1422	4.69486	5.41176	1	4.44269	3.4722e-05	0.024945	ACVR1B|ANTXR2|ARSG|ATP6AP2|CANX|CCDC134|CCL3|CCL3L1|CCL3L3|CCL4L1|CD180|CD1A|CD79B|CD99|CDHR2|CRLF2|CTHRC1|CTLA4|CXCL13|DDOST|ERP29|F2RL3|FCRL4|GLA|HCST|HEG1|HYOU1|IL12A|IL12RB1|ITGA4|LILRB4|LRIG1|NOTCH1|PDIA6|PLG|PLGLA|RTN4R|SERPINA10|SIDT1|SPPL2A|TMED3|TMEM41A|TMX1|TOR3A|VOPP1|VPREB1
response to cadmium ion [GoID:GO:0046686; evidenceTypes:IDA|IEA|IEP]	GeneOntology_BP	6	23	260	0.680319	0.811507	26.087	1	6.55532	4.17713e-05	0.0288823	MT1A|MT1E|MT1F|MT1G|MT1H|MT1X
GSE41176_UNSTIM_VS_ANTI_IGM_STIM_TAK1_KO_BCELL_24H_DN	MSigDB_C7	12	102	260	3.01706	1.70123	11.7647	1	5.28026	4.40918e-05	0.0293587	MT1E|MT1F|MT1G|MT1H|MT1M|MT1X|MT2A|MXRA7|PKD2|PLP2|SH2D2A|VOPP1
cellular response to metal ion [GoID:GO:0071248; evidenceTypes:IDA|IEA|IEP|IGI|IMP|ISS|TAS]	GeneOntology_BP	9	59	260	1.74516	1.29706	15.2542	1	5.59329	5.19586e-05	0.0329877	BECN1|MT1A|MT1E|MT1F|MT1G|MT1H|MT1M|MT1X|MT2A
GSE25088_WT_VS_STAT6_KO_MACROPHAGE_ROSIGLITAZONE_AND_IL4_STIM_DN	MSigDB_C7	12	105	260	3.1058	1.72577	11.4286	1	5.15377	5.8877e-05	0.0365305	BIK|CD99|CPT1A|FAM43A|IQGAP2|MAPK6|MT1F|MT1G|MT1H|MT1X|MT2A|RUNX2
Human Lung_Magda08_23genes (18593933-Table1b)	GeneSigDB	5	16	260	0.473265	0.677113	31.25	1	6.68534	7.28266e-05	0.0441815	MT1F|MT1G|MT1H|MT1X|MT2A
regulation of growth [GoID:GO:0040008; evidenceTypes:IBA|IC|IDA|IEA|IEP|IGI|IMP|ISS|NAS|TAS]	GeneOntology_BP	20	258	260	7.6314	2.68125	7.75194	1	4.61299	7.60542e-05	0.0451365	ACVR1B|AES|BCL2L11|CDHR2|FGFR1OP|H3F3A|MT1A|MT1E|MT1F|MT1G|MT1H|MT1M|MT1X|MT2A|NOTCH1|RTN4R|SASH3|SOCS1|TRPV2|UNC13A
GSE42088_UNINF_VS_LEISHMANIA_INF_DC_8H_UP	MSigDB_C7	12	110	260	3.2537	1.76587	10.9091	1	4.95297	9.30791e-05	0.0540651	CD1A|CLEC4A|CXCL13|GLA|MT1E|MT1F|MT1G|MT1H|MT1M|MT1X|MT2A|SPATS2L
negative regulation of growth [GoID:GO:0045926; evidenceTypes:IBA|IDA|IEA|IMP|ISS|NAS|TAS]	GeneOntology_BP	11	94	260	2.78043	1.6339	11.7021	1	5.03063	9.63894e-05	0.0546832	ACVR1B|CDHR2|MT1A|MT1E|MT1F|MT1G|MT1H|MT1M|MT1X|MT2A|RTN4R
GSE22601_IMMATURE_CD4_SINGLE_POSITIVE_VS_CD8_SINGLE_POSITIVE_THYMOCYTE_UP	MSigDB_C7	13	128	260	3.78612	1.9029	10.1562	1	4.84201	0.000100345	0.0547885	CXCR3|IL12RB1|KLF2|LPAR6|LRRC8A|MRPS6|PAGR1|RBM38|RHOH|SASH3|SH2D2A|SLA|TRPV2
Chemotaxis	UniProt-Keyword	7	38	260	1.124	1.04219	18.4211	1	5.63811	0.000105114	0.0551306	CCL3|CCL3L1|CCL3L3|CCL4L1|CREB3|CXCL13|CXCR3
Membrane	UniProt-Keyword	100	2447	260	72.38	7.11979	4.08664	1	3.87933	0.00010703	0.0551306	A4GALT|ABCB1|ABCB9|ACVR1B|ALG6|ANTXR2|AP1B1|AP2S1|AQP3|ATL3|ATP6AP2|BCL2L11|BECN1|BIK|CANX|CARD11|CD180|CD1A|CD79B|CD99|CDHR2|CHMP6|CLEC4A|CLIC3|CLN6|CLPTM1L|CPT1A|CREB3|CRLF2|CTLA4|CXCR3|DDOST|DOLPP1|ENTPD7|ERMP1|F2RL3|FCRL4|GALR2|GNG3|GOSR2|GPR89B|GRAMD4|HCST|HEG1|HRASLS2|HRK|IDE|IL12RB1|INPP5D|ITGA4|LILRB4|LPAR6|LRIG1|LRRC8A|LRTOMT|LSP1|MFNG|MXRA7|NAPG|NINJ2|NOTCH1|NUP50|PDIA6|PKD2|PLEKHA2|PLE…
biological regulation [GoID:GO:0065007; evidenceTypes:EXP|IBA|IC|IDA|IEA|IEP|IGI|IMP|IPI|ISS|NAS|TAS]	GeneOntology_BP	160	4405	260	130.296	7.94256	3.63224	1	3.73988	0.000111305	0.0552475	ABCB1|ABCB9|ABI3|ACVR1B|AES|AP1B1|AP2S1|APOBEC3B|AQP3|ARID4B|ATP6AP2|BCL2A1|BCL2L11|BECN1|BIK|CAB39L|CABLES2|CARD11|CARD14|CARHSP1|CBFB|CCL3|CCL3L1|CCL3L3|CCL4L1|CCNC|CCNE2|CCNYL1|CD180|CD1A|CD79B|CDHR2|CEBPD|CKAP2|CLEC4A|CLIC3|CLN6|CLP1|COMMD7|CPT1A|CREB3|CTHRC1|CTLA4|CXCL13|CXCR3|E2F2|ERP29|F2RL3|FBXO5|FGD3|FGFR1OP|GALR2|GLA|GNG3|GOSR2|GPR89B|GTSE1|H3F3A|HCST|HEG1|HIST1H3F|HIST1H4K|HNRNPH1|HOXB…
chemokine-mediated signaling pathway [GoID:GO:0070098; evidenceTypes:IBA|IC|IDA|IEA|IMP|ISS]	GeneOntology_BP	6	27	260	0.798635	0.879045	22.2222	1	5.91707	0.000110883	0.0552475	CCL3|CCL3L1|CCL3L3|CCL4L1|CXCL13|CXCR3
Human Lymphoma_Lecane05_131genes (16357179-Table2)	GeneSigDB	11	97	260	2.86917	1.65948	11.3402	1	4.89961	0.000128416	0.0626026	CANX|CBFB|HRK|MT1E|MT1F|MT1G|MT1H|MT1X|MT2A|SLC16A6|SLC1A4
LOPES_METHYLATED_IN_COLON_CANCER_UP	MSigDB_C2	4	10	260	0.295791	0.535488	40	1	6.91744	0.00013648	0.0647948	ITGA4|MT1A|MT1G|SOCS1
lymphocyte chemotaxis [GoID:GO:0048247; evidenceTypes:IBA|IDA|IEA|IMP|ISS|TAS]	GeneOntology_BP	6	28	260	0.828214	0.895124	21.4286	1	5.77773	0.000137659	0.0647948	CCL3|CCL3L1|CCL3L3|CCL4L1|CXCL13|CXCR3
PEREZ_TP53_AND_TP63_TARGETS	MSigDB_C2	10	82	260	2.42548	1.5271	12.1951	1	4.96005	0.000141357	0.0651363	AQP3|BCL2L11|BIK|FAM43A|GALR2|RBM38|RTN4R|TACC1|VDR|ZNF436
GSE6674_PL2_3_VS_ANTI_IGM_AND_CPG_STIM_BCELL_UP	MSigDB_C7	12	115	260	3.40159	1.80504	10.4348	1	4.76356	0.000143157	0.0651363	ABI3|CCNE2|COMMD7|CXCR3|GOSR2|IL12RB1|INPP5D|SASH3|SLA|SUCLG1|SUSD3|VCP
GSE37301_COMMON_LYMPHOID_PROGENITOR_VS_CD4_TCELL_DN	MSigDB_C7	13	133	260	3.93402	1.93915	9.77444	1	4.67523	0.000148395	0.0664128	AES|ERP29|HPGD|INPP5D|IQGAP2|ITGA4|SEC11A|SEPT6|SH3BGRL3|SIDT1|SPTBN1|TMX1|TST
GSE36888_UNTREATED_VS_IL2_TREATED_TCELL_17H_DN	MSigDB_C7	12	116	260	3.43117	1.81276	10.3448	1	4.72694	0.000155549	0.0678628	ACVR1B|BCL2A1|MT1E|MT1F|MT1M|MT1X|MT2A|PLP2|SLC16A6|SOCS1|VDR|ZNF697
GSE6674_UNSTIM_VS_CPG_STIM_BCELL_DN	MSigDB_C7	10	83	260	2.45506	1.5363	12.0482	1	4.91111	0.000156606	0.0678628	CTHRC1|ENTPD7|HNRNPH1|MRPL49|PECR|PRKCH|RASA3|RBM38|SUSD3|TRPV2
CHEN_LVAD_SUPPORT_OF_FAILING_HEART_UP	MSigDB_C2	8	54	260	1.59727	1.24124	14.8148	1	5.15833	0.000168272	0.0706744	CEBPD|KLF2|MT1E|MT1F|MT1H|MT1M|MT1X|MT2A
hematopoietic or lymphoid organ development [GoID:GO:0048534; evidenceTypes:IBA|IC|IDA|IEA|IEP|IMP|ISS|NAS|TAS]	GeneOntology_BP	24	361	260	10.678	3.15242	6.6482	1	4.22594	0.000166781	0.0706744	ACVR1B|BCL2L11|CARD11|CBFB|CCL3|CD79B|CEBPD|CTLA4|CXCL13|HIST1H4K|IL12A|IL12RB1|INPP5D|ITGA4|KLF2|LILRB4|LRRC8A|MFNG|MT1G|NOTCH1|RHOH|RUNX2|SASH3|SYK
CCR chemokine receptor binding [GoID:GO:0048020; evidenceTypes:IBA|IDA|IEA|IPI|TAS]	GeneOntology_MF	5	19	260	0.562002	0.737741	26.3158	1	6.01566	0.000180242	0.0723617	CCL3|CCL3L1|CCL3L3|CCL4L1|CXCL13
chemokine activity [GoID:GO:0008009; evidenceTypes:IBA|IDA|IEA|NAS|TAS]	GeneOntology_MF	5	19	260	0.562002	0.737741	26.3158	1	6.01566	0.000180242	0.0723617	CCL3|CCL3L1|CCL3L3|CCL4L1|CXCL13
Human Intestine_Jinawath04_75genes_DownRegulated (15273739-Table2)	GeneSigDB	5	19	260	0.562002	0.737741	26.3158	1	6.01566	0.000180242	0.0723617	ARID4B|HPGD|MT1F|MT1X|MT2A
response to stimulus [GoID:GO:0050896; evidenceTypes:IBA|IC|IDA|IEA|IEP|IGI|IMP|IPI|ISS|NAS|TAS]	GeneOntology_BP	122	3179	260	94.0319	7.63252	3.83768	1	3.66434	0.000195404	0.077312	ABCB1|ACVR1B|AES|AP1B1|AP2S1|APOBEC3B|AQP3|ATP6AP2|BCL2A1|BCL2L11|BECN1|BIK|CARD11|CARD14|CARHSP1|CCL3|CCL3L1|CCL3L3|CCL4L1|CD180|CD1A|CD79B|CLEC4A|CLIC3|COMMD7|CPT1A|CREB3|CTHRC1|CTLA4|CXCL13|CXCR3|DDOST|E2F2|ERP29|F2RL3|FCRL4|FGD3|GALR2|GNG3|GOSR2|GTSE1|H3F3A|HCST|HIST1H3F|HIST1H4K|HNRNPH1|HPGD|HRK|HYOU1|IDE|IL12A|IL12RB1|INPP5D|IQGAP2|IRAK2|ISY1|ITGA4|KLF2|LILRB4|LPAR6|LRRC8A|LSP1|LZIC|MAPK6|M…
GSE9509_10MIN_VS_30MIN_LPS_STIM_IL10_KO_MACROPHAGE_DN	MSigDB_C7	10	86	260	2.5438	1.56355	11.6279	1	4.76877	0.000210925	0.081102	CD79B|CD99|E2F2|F2RL3|FAM43A|LRIG1|MT1X|PKD2|PRKCH|VPREB1
Human Bladder_Blaveri05_25genes (15930339-Table2)	GeneSigDB	4	11	260	0.32537	0.561593	36.3636	1	6.54323	0.000209496	0.081102	MT1E|MT1F|MT1H|MT1X
GSE360_L_DONOVANI_VS_B_MALAYI_HIGH_DOSE_MAC_UP	MSigDB_C7	11	103	260	3.04664	1.70945	10.6796	1	4.65259	0.000220222	0.0826282	BCL2A1|HYOU1|MT1A|MT1F|MT1G|MT1H|MT1X|PLP2|RNFT2|TDG|VDR
lymphocyte differentiation [GoID:GO:0030098; evidenceTypes:IBA|IC|IDA|IEA|IEP|IMP|ISS|NAS|TAS]	GeneOntology_BP	14	157	260	4.64391	2.10394	8.9172	1	4.44694	0.000220947	0.0826282	CARD11|CBFB|CD79B|CTLA4|IL12A|IL12RB1|INPP5D|ITGA4|LRRC8A|MFNG|RHOH|RUNX2|SASH3|SYK
REACTOME_CHEMOKINE_RECEPTORS_BIND_CHEMOKINES	MSigDB_C2	5	20	260	0.591581	0.756863	25	1	5.82459	0.000234561	0.0848182	CCL3|CCL3L1|CCL3L3|CXCL13|CXCR3
GSE43863_DAY6_EFF_VS_DAY150_MEM_LY6C_INT_CXCR5POS_CD4_TCELL_DN	MSigDB_C7	12	121	260	3.57907	1.85089	9.91736	1	4.54968	0.000232219	0.0848182	ABI3|HCST|INPP5D|ITGA4|KLF2|LPAR6|PLEKHA2|RASA3|RBM38|SASH3|SIDT1|SYK
membrane [GoID:GO:0016020; evidenceTypes:IBA|IC|IDA|IEA|IGI|IMP|IPI|ISS|NAS|TAS]	GeneOntology_CC	129	3419	260	101.131	7.74426	3.77303	1	3.59869	0.000236124	0.0848182	A4GALT|ABCB1|ABCB9|ABI3|ACVR1B|ALG6|ANTXR2|AP1B1|AP2S1|AQP3|ATL3|ATP6AP2|BCL2A1|BCL2L11|BECN1|BIK|CANX|CARD11|CARD14|CBFB|CCDC134|CD180|CD1A|CD79B|CD99|CDHR2|CHMP6|CLEC4A|CLIC3|CLN6|CLPTM1L|CPT1A|CREB3|CRLF2|CTLA4|CXCR3|DDOST|DOLPP1|ENTPD7|ERMP1|ERP29|F2RL3|FCRL4|GALR2|GNG3|GOSR2|GPR89B|GRAMD4|GTSE1|GYS1|HCST|HEG1|HIST1H3F|HIST1H4K|HNRNPH1|HPGD|HRASLS2|HRK|HYOU1|IDE|IL12RB1|INPP5D|IRAK2|ITGA4|LIL…
SASAKI_TARGETS_OF_TP73_AND_TP63	MSigDB_C2	3	5	260	0.147895	0.378755	60	1	7.53021	0.000244806	0.0856823	MT1H|MT1X|MT2A
Human InVitro_Skotheim05_15genes_UpRegulated (15994931-Table4a)	GeneSigDB	3	5	260	0.147895	0.378755	60	1	7.53021	0.000244806	0.0856823	MT1F|MT1H|MT2A
cellular response to inorganic substance [GoID:GO:0071241; evidenceTypes:IDA|IEA|IEP|IGI|IMP|ISS|TAS]	GeneOntology_BP	9	72	260	2.12969	1.43178	12.5	1	4.79843	0.000251758	0.087	BECN1|MT1A|MT1E|MT1F|MT1G|MT1H|MT1M|MT1X|MT2A
ncRNA metabolic process [GoID:GO:0034660; evidenceTypes:IBA|IC|IDA|IEA|IGI|IMP|ISS|NAS|TAS]	GeneOntology_BP	1	351	260	10.3823	3.1103	0.2849	0	-3.01651	0.000258668	0.0882705	CLP1
REACTOME_PEPTIDE_LIGAND_BINDING_RECEPTORS	MSigDB_C2	7	44	260	1.30148	1.12107	15.9091	1	5.0831	0.000274334	0.091333	CCL3|CCL3L1|CCL3L3|CXCL13|CXCR3|F2RL3|GALR2
BROWNE_HCMV_INFECTION_14HR_DN	MSigDB_C2	13	142	260	4.20023	2.00265	9.15493	1	4.39407	0.000285545	0.0939201	APOBEC3B|CEBPD|CXCL13|FGFR1OP|GINS1|HMBS|MT1A|MT1E|MT1F|RASA2|SOCS1|WWP2|ZKSCAN1
WINNEPENNINCKX_MELANOMA_METASTASIS_DN	MSigDB_C2	5	21	260	0.62116	0.77551	23.8095	1	5.6464	0.000300485	0.0976577	CD1A|CLIC3|FGD3|LSP1|TOM1L2

## Sheet: M4
Gene Signature	GeneSet	Overlapping	GeneSetSize	DiffExpGenes	randomAvg	randomSD	%Overlap	Enriched	Zscore	probability	FDR	EnrichedGenes
Chiche(PMID: 24644022)-2014_M4.5	PAPER	39	55	703	4.39875	2.00551	70.9091	1	17.2531	5.31059e-31	1.44979e-26	ABHD17B|ANXA2P1|CASP6|CD164|CEP57|CYP51A1|DCAF13|EIF1AX|FAM162A|IER3IP1|LOC402251|LOC641848|LOC641849|LOC643287|LOC647673|LOC651202|LOC651453|LOC728973|LOC730746|LSM6|NACAP1|NLK|NOP56|PTGES3|PTMA|RNASEH2B|RPL23|RPL7|RPLP1|SBDS|SEPT7|SREK1|SRSF11|TAF9|TXNL1|UTP3|YIPF5|ZBTB11|ZBTB44
Complete proteome	UniProt-Keyword	474	7344	703	587.353	9.42895	6.45425	0	-12.0218	2.29639e-28	2.08971e-24	AASDHPPT|ABCA3|ABCA5|ABHD17B|ABRACL|ACSF2|ACSL1|ACSL4|ACTR3|ADD3|ADO|ADSS|AGL|AIDA|ALCAM|ALDH1B1|ALDH1L2|AMD1|AMMECR1L|AMN1|AMY1B|AMY2A|ARHGAP21|ARL8B|ARMC1|ARPP19|ASCC3|ATAD1|ATF4|ATG3|ATG5|ATMIN|ATP11B|ATP11C|ATP1B3|AVEN|AZIN1|BBIP1|BRD7|C10ORF88|C15ORF48|C18ORF32|C1GALT1|C2ORF76|C7ORF49|C8ORF59|CAAP1|CAPZA1|CASP6|CAST|CCL4L2|CCL5|CCNH|CD164|CDC5L|CEBPZ|CEP295|CEP57|CHD1|CIR1|CLIP1|CLTC|CMPK1|C…
Reference proteome	UniProt-Keyword	474	7344	703	587.353	9.42895	6.45425	0	-12.0218	2.29639e-28	2.08971e-24	AASDHPPT|ABCA3|ABCA5|ABHD17B|ABRACL|ACSF2|ACSL1|ACSL4|ACTR3|ADD3|ADO|ADSS|AGL|AIDA|ALCAM|ALDH1B1|ALDH1L2|AMD1|AMMECR1L|AMN1|AMY1B|AMY2A|ARHGAP21|ARL8B|ARMC1|ARPP19|ASCC3|ATAD1|ATF4|ATG3|ATG5|ATMIN|ATP11B|ATP11C|ATP1B3|AVEN|AZIN1|BBIP1|BRD7|C10ORF88|C15ORF48|C18ORF32|C1GALT1|C2ORF76|C7ORF49|C8ORF59|CAAP1|CAPZA1|CASP6|CAST|CCL4L2|CCL5|CCNH|CD164|CDC5L|CEBPZ|CEP295|CEP57|CHD1|CIR1|CLIP1|CLTC|CMPK1|C…
Chiche(PMID: 24644022)-2014_M5.2	PAPER	34	52	703	4.15882	1.95039	65.3846	1	15.3001	2.53185e-25	1.72798e-21	ACTR3|ATP11C|C1GALT1|CAPZA1|CAST|COPS2|DENND6A|EAF1|EIF3FP2|ERGIC2|FTH1P8|GLRX2|GTF2H1|HECA|HLA-G|KATNBL1|LOC644380|LOC646900|LOC650321|LYSMD3|MCTS1|NXT2|PIK3AP1|PNPLA8|RAB33B|SACM1L|SEC24D|SNAP23|SPIN4|TDP2|WASHC4|WIPF1|WSB2|ZFP36L1
cellular_component [GoID:GO:0005575; evidenceTypes:IBA|IC|IDA|IEA|IEP|IGI|IMP|IPI|ISS|NAS|ND|TAS]	GeneOntology_CC	446	6903	703	552.083	10.4428	6.46096	0	-10.1585	7.30653e-22	3.98936e-18	AASDHPPT|ABCA3|ABCA5|ABHD17B|ACSF2|ACSL1|ACSL4|ACTR3|ADD3|ADO|ADSS|AGL|AIDA|ALCAM|ALDH1B1|ALDH1L2|AMD1|AMY1B|AMY2A|ARHGAP21|ARL8B|ARMC1|ARPP19|ASCC3|ATAD1|ATF4|ATG3|ATG5|ATMIN|ATP11B|ATP11C|ATP1B3|AVEN|AZIN1|BBIP1|BRD7|C15ORF48|C18ORF32|C1GALT1|C7ORF49|CAPZA1|CASP6|CAST|CCL4L2|CCL5|CCNH|CD164|CDC5L|CEBPZ|CEP295|CEP57|CHD1|CIR1|CLIP1|CLTC|CMPK1|CNBP|COCH|COMMD10|COPS2|COPS8|CPOX|CRTC2|CRY1|CTDP1|C…
biological_process [GoID:GO:0008150; evidenceTypes:EXP|IBA|IC|IDA|IEA|IEP|IGI|IMP|IPI|ISS|NAS|ND|TAS]	GeneOntology_BP	429	6570	703	525.451	11.0502	6.52968	0	-8.72836	4.20856e-17	1.64134e-13	AASDHPPT|ABCA3|ABCA5|ACSF2|ACSL1|ACSL4|ACTR3|ADD3|ADO|ADSS|AGL|AIDA|ALCAM|ALDH1B1|ALDH1L2|AMD1|AMY1B|AMY2A|ARHGAP21|ARL8B|ARMC1|ARPP19|ASCC3|ATAD1|ATF4|ATG3|ATG5|ATMIN|ATP11B|ATP11C|ATP1B3|AVEN|AZIN1|BBIP1|BRD7|C15ORF48|C18ORF32|C1GALT1|C7ORF49|CAAP1|CAPZA1|CASP6|CAST|CCL4L2|CCL5|CCNH|CD164|CDC5L|CEBPZ|CEP295|CEP57|CHD1|CIR1|CLIP1|CLTC|CMPK1|CNBP|COCH|COMMD10|COPS2|COPS8|CPOX|CRTC2|CRY1|CTDP1|CYP…
molecular_function [GoID:GO:0003674; evidenceTypes:EXP|IBA|IC|IDA|IEA|IEP|IGI|IMP|IPI|ISS|NAS|ND|TAS]	GeneOntology_MF	434	6618	703	529.289	10.97	6.55787	0	-8.68638	6.41042e-17	1.8991e-13	AASDHPPT|ABCA3|ABCA5|ABHD17B|ACSF2|ACSL1|ACSL4|ACTR3|ADD3|ADO|ADSS|AGL|AIDA|ALCAM|ALDH1B1|ALDH1L2|AMD1|AMY1B|AMY2A|ARHGAP21|ARL8B|ARMC1|ARPP19|ASCC3|ATAD1|ATF4|ATG3|ATG5|ATMIN|ATP11B|ATP11C|ATP1B3|AVEN|AZIN1|BBIP1|BRD7|C10ORF88|C15ORF48|C18ORF32|C1GALT1|C7ORF49|CAPZA1|CASP6|CAST|CCL4L2|CCL5|CCNH|CD164|CDC5L|CEBPZ|CEP57|CHD1|CIR1|CLIP1|CLTC|CMPK1|CNBP|COCH|COMMD10|COPS2|COPS8|CPOX|CRTC2|CRY1|CTDP1…
Human Breast_Nagaraja10_1345genes (20081105-ST-1)	GeneSigDB	9	660	703	52.785	6.70239	1.36364	0	-6.53274	5.51896e-15	1.36971e-11	GNA13|MATR3|MPC1|MPLKIP|SDHAF3|SLBP|TGFBR3|XPR1|ZFAND1
ACEVEDO_NORMAL_TISSUE_ADJACENT_TO_LIVER_TUMOR_UP	MSigDB_C2	40	128	703	10.2371	3.04668	31.25	1	9.76897	1.34759e-14	3.06578e-11	ACSL4|ACTR3|ALCAM|ARMC1|CHD1|CYP51A1|DCTN4|EIF3A|EIF3FP2|ERGIC2|FAM162A|FAM98A|FRG1|GNA13|HCFC1|HNRNPA2B1|HNRNPH3|IFT74|IMPA1|NADK2|PERP|PIK3AP1|PNN|PTGES3|PTMA|RAB33B|RBM34|RPL23|RPL7|RPL7A|RPLP1|RPS3A|SACM1L|SBDS|SCYL2|SEPT11|TRIP12|UAP1|WSB2|ZFP36L1
cell [GoID:GO:0005623; evidenceTypes:IBA|IC|IDA|IEA|IEP|IGI|IMP|IPI|ISS|NAS|TAS]	GeneOntology_CC	431	6484	703	518.572	11.1883	6.64713	0	-7.82715	3.08917e-14	6.02389e-11	AASDHPPT|ABCA3|ABCA5|ACSF2|ACSL1|ACSL4|ACTR3|ADD3|ADO|ADSS|AGL|AIDA|ALCAM|ALDH1B1|ALDH1L2|AMD1|ARHGAP21|ARL8B|ARMC1|ARPP19|ASCC3|ATAD1|ATF4|ATG3|ATG5|ATMIN|ATP11B|ATP11C|ATP1B3|AVEN|AZIN1|BBIP1|BRD7|C15ORF48|C18ORF32|C1GALT1|C7ORF49|CAPZA1|CASP6|CAST|CCL4L2|CCL5|CCNH|CD164|CDC5L|CEBPZ|CEP295|CEP57|CHD1|CIR1|CLIP1|CLTC|CMPK1|CNBP|COMMD10|COPS2|COPS8|CPOX|CRTC2|CRY1|CTDP1|CYP51A1|DCAF13|DCTN4|DCUN1…
cell part [GoID:GO:0044464; evidenceTypes:IBA|IC|IDA|IEA|IEP|IGI|IMP|IPI|ISS|NAS|TAS]	GeneOntology_CC	431	6478	703	518.093	11.1977	6.65329	0	-7.77775	4.35453e-14	7.92524e-11	AASDHPPT|ABCA3|ABCA5|ACSF2|ACSL1|ACSL4|ACTR3|ADD3|ADO|ADSS|AGL|AIDA|ALCAM|ALDH1B1|ALDH1L2|AMD1|ARHGAP21|ARL8B|ARMC1|ARPP19|ASCC3|ATAD1|ATF4|ATG3|ATG5|ATMIN|ATP11B|ATP11C|ATP1B3|AVEN|AZIN1|BBIP1|BRD7|C15ORF48|C18ORF32|C1GALT1|C7ORF49|CAPZA1|CASP6|CAST|CCL4L2|CCL5|CCNH|CD164|CDC5L|CEBPZ|CEP295|CEP57|CHD1|CIR1|CLIP1|CLTC|CMPK1|CNBP|COMMD10|COPS2|COPS8|CPOX|CRTC2|CRY1|CTDP1|CYP51A1|DCAF13|DCTN4|DCUN1…
Polymorphism	UniProt-Keyword	251	4317	703	345.262	12.7146	5.81422	0	-7.41365	5.58657e-14	8.97138e-11	ABCA3|ABCA5|ABHD17B|ACSF2|ACSL4|ADO|ADSS|AGL|ALCAM|ALDH1B1|ARHGAP21|ASCC3|ATAD1|ATF4|ATG5|ATMIN|ATP11C|AVEN|C18ORF32|C2ORF76|C7ORF49|CAAP1|CAPZA1|CASP6|CAST|CCL5|CCNH|CDC5L|CEBPZ|CEP295|CEP57|CHD1|CLIP1|COCH|COMMD10|CPOX|CRTC2|CTDP1|CYP51A1|DCAF13|DCTN4|DDX52|DENND4A|DISP1|DPY19L2P2|DSTYK|DYNC1H1|EAPP|ECI2|EEF1AKMT1|EEF2KMT|EIF2B3|EIF3A|ENOSF1|FAHD2A|FAIM|FAM162A|FAM210B|FAM35A|FAM49B|FDPS|FEM1C|…
single-organism process [GoID:GO:0044699; evidenceTypes:EXP|IBA|IC|IDA|IEA|IEP|IGI|IMP|IPI|ISS|NAS|TAS]	GeneOntology_BP	316	5128	703	410.123	12.5385	6.16225	0	-7.50674	6.43566e-14	9.76075e-11	AASDHPPT|ABCA3|ABCA5|ACSF2|ACSL1|ACSL4|ACTR3|ADO|ADSS|AGL|AIDA|ALCAM|ALDH1B1|ALDH1L2|AMD1|AMY1B|AMY2A|ARHGAP21|ARL8B|ARPP19|ASCC3|ATAD1|ATF4|ATG3|ATG5|ATMIN|ATP11B|ATP11C|ATP1B3|AVEN|AZIN1|BBIP1|BRD7|C15ORF48|C18ORF32|C1GALT1|CAAP1|CAPZA1|CASP6|CAST|CCL4L2|CCL5|CCNH|CD164|CDC5L|CEP57|CLIP1|CLTC|CMPK1|CNBP|COCH|COPS2|COPS8|CPOX|CRTC2|CRY1|CTDP1|CYP51A1|DENND6A|DISP1|DPY19L2P2|DSTYK|DYNC1H1|DYNLT3|…
SHEN_SMARCA2_TARGETS_UP	MSigDB_C2	59	265	703	21.194	4.34893	22.2642	1	8.69317	1.84683e-13	2.6536e-10	AASDHPPT|ACTR3|ADSS|ATG3|ATMIN|BBIP1|CAST|CEP57|CNBP|COMMD10|COPS2|COPS8|DCTN4|EAPP|EED|FEM1C|GMPR2|HAT1|HNRNPH3|HSDL2|ISCA1|KIAA0368|LUC7L3|MATR3|MORF4L1|MTO1|NAB1|NDFIP1|NNT|NPTN|OSBPL8|PREPL|PRKRA|RBM34|RDH14|RSRC2|RYK|SKP1|SLK|SLTM|SMARCA2|SMARCA5|SP3|ST13|STX7|SUMO1|TDP2|TLK1|TMED7|TMEM135|TRAPPC11|TRIP12|TROVE2|TTC33|UPF3A|UQCRC2|VPS26A|WDR11|WSB1
cellular process [GoID:GO:0009987; evidenceTypes:EXP|IBA|IC|IDA|IEA|IEP|IGI|IMP|IPI|ISS|NAS|TAS]	GeneOntology_BP	395	6027	703	482.023	11.8074	6.55384	0	-7.37021	4.41856e-13	6.03134e-10	AASDHPPT|ABCA3|ABCA5|ACSF2|ACSL1|ACSL4|ACTR3|ADD3|ADO|ADSS|AGL|AIDA|ALCAM|ALDH1L2|AMD1|ARHGAP21|ARL8B|ARPP19|ASCC3|ATAD1|ATF4|ATG3|ATG5|ATMIN|ATP11B|ATP11C|ATP1B3|AVEN|AZIN1|BBIP1|BRD7|C18ORF32|C1GALT1|C7ORF49|CAAP1|CAPZA1|CASP6|CAST|CCL4L2|CCL5|CCNH|CD164|CDC5L|CEBPZ|CEP295|CEP57|CHD1|CIR1|CLIP1|CLTC|CMPK1|CNBP|COCH|COMMD10|COPS2|COPS8|CPOX|CRTC2|CRY1|CTDP1|DCAF13|DCUN1D4|DDX52|DENND4A|DISP1|DPY…
[truncated: 354 more rows]

## Sheet: M5
None

## Sheet: M6
Gene Signature	GeneSet	Overlapping	GeneSetSize	DiffExpGenes	randomAvg	randomSD	%Overlap	Enriched	Zscore	probability	FDR	EnrichedGenes
[truncated: 1,185 more rows]

## Sheet: M7
Gene Signature	GeneSet	Overlapping	GeneSetSize	DiffExpGenes	randomAvg	randomSD	%Overlap	Enriched	Zscore	probability	FDR	EnrichedGenes
[truncated: 1,354 more rows]

[truncated: 12 more sheets: M8, M9, M10, M11, M12, M13, M14, M15, M16, M17, M18, M19]
