# Supplementary material for: Growth Factor–like Gene Regulation Is Separable from Survival and Maturation in Antibody-Secreting Cells
Source: J Immunol. 2019 Jan 14;202(4):1287–300. doi: 10.4049/jimmunol.1801407 (PMC6360259; doi:10.4049/jimmunol.1801407)
Supplement: Data Supplement [file JI_1801407.zip › JI_1801407_Supplemental_Table_6.xlsx]

## Sheet: QuantileNormalisedExp
				-TGFB												+TGFB
				Control			+ SDF-1									Control			+ SDF-1
				0Min (Day 7)			30 min			120 min			360 min			0Min (Day 7)			30 min			120 min			360 min
NetworkProbe	Module#	GeneModuleStability%	Gene=Probe	Donor1 -TGFB 0	Donor2 -TGFB 0	Donor3 -TGFB 0	Donor1 -TGFB 30	Donor2 -TGFB 30	Donor3 -TGFB 30	Donor1 -TGFB 120	Donor2 -TGFB 120	Donor3 -TGFB 120	Donor1 -TGFB 360	Donor2 -TGFB 360	Donor3 -TGFB 360	Donor1 +TGFB 0	Donor2 +TGFB 0	Donor3 +TGFB 0	Donor1 +TGFB 30	Donor2 +TGFB 30	Donor3 +TGFB 30	Donor1 +TGFB 120	Donor2 +TGFB 120	Donor3 +TGFB 120	Donor1 +TGFB 360	Donor2 +TGFB 360	Donor3 +TGFB 360
+	1	100	ADAP1=830735	8.76532	8.7799	8.845	8.81089	8.8975	8.98404	9.1437	8.9457	8.96153	8.87849	9.29561	8.84569	8.32369	8.35673	8.41877	8.37753	8.45219	8.36191	8.68194	8.51327	8.76633	8.48375	8.36916	8.56895
+	1	100	ADD3=1010477	9.37212	9.4417	8.74831	9.02978	9.38339	8.73936	8.9877	9.3874	8.49218	9.39064	9.37845	8.68356	8.98656	8.63397	8.3606	8.98664	8.52171	8.47681	8.85098	8.43962	8.20746	8.90743	8.35553	8.33943
+	1	100	ADD3=1990468	10.7128	10.869	9.53038	10.7017	10.9265	9.67689	10.6944	10.8996	9.53385	10.8075	10.575	9.47966	10.3902	9.88581	9.33458	10.4391	9.6507	9.48182	10.2898	9.4082	9.18124	10.5791	9.34753	9.32932
+	1	100	ADD3=3420747	9.12335	9.0812	9.11827	8.90492	9.20797	9.32291	8.74218	8.97459	8.978	9.06712	8.8126	9.11477	8.75729	8.78999	8.87091	9.04451	9.08818	8.72383	8.5102	8.77362	8.43167	8.72063	8.51654	8.49812
+	1	100	AFF3=650753	8.43311	8.88432	8.39798	8.29494	9.04215	8.4213	8.41185	8.95569	8.39992	8.41846	8.41255	8.31965	8.02458	7.94381	7.82	7.95271	7.87978	7.66615	7.8816	7.84995	7.84635	7.98276	7.87044	7.86504
+	1	100	ALKBH2=1340537	8.58314	8.64522	8.59775	8.44366	8.39033	8.60458	8.63545	8.64642	8.71741	8.53554	8.86798	8.45546	8.66391	8.29737	8.45496	8.35491	8.69191	8.44414	8.36996	8.44921	8.3403	8.20165	8.60357	8.32139
+	1	100	APBB1IP=1820722	9.46616	9.92496	9.76477	9.46176	9.92654	9.62707	9.35362	9.77552	9.62948	9.45938	9.72175	9.77505	9.20919	9.41129	9.17121	9.03982	9.44114	9.45267	8.92944	9.51323	9.05713	9.07498	9.19296	9.14864
+	1	100	ARHGEF3=6250435	10.2928	10.2924	10.2127	10.0818	10.2667	10.2928	10.1555	10.4307	10.3346	9.97748	10.1358	10.1677	9.97263	10.1249	9.87003	10.0495	10.085	9.69164	9.95179	10.0942	9.64711	9.58235	9.60777	9.38543
+	1	100	BCAS4=4290079	8.48854	8.85307	8.99527	8.67587	8.95024	8.9508	8.62735	8.65763	8.97649	8.73184	9.55265	9.0806	8.69424	8.75717	8.78508	8.5888	8.7421	8.76326	8.6459	8.89427	8.7646	8.41451	8.62058	8.62018
+	1	100	BCAS4=5560193	8.57593	8.77102	9.12916	8.66375	8.86041	9.18361	8.74471	9.00086	9.15183	8.71607	9.55	9.24977	8.69013	8.81455	8.87539	8.62587	9.18829	8.85789	8.76356	8.78778	8.82838	8.55055	8.77305	8.63617
+	1	100	BCL11A=3170440	8.98466	10.0589	9.61971	8.80332	9.7713	9.6038	8.68472	9.77281	9.38432	8.94966	9.97782	9.64887	8.25076	8.6921	8.47854	8.20319	8.57117	8.48583	8.25722	8.66096	8.67769	8.36273	8.61074	8.37289
+	1	100	BCL11A=6580450	9.02292	10.2935	9.98778	8.95273	10.1873	9.95829	9.02694	10.124	10.0185	9.47083	10.7759	10.1853	8.60694	9.18999	8.87225	8.49902	9.11688	8.81825	8.56057	9.22691	9.04324	8.72308	9.16594	8.88263
+	1	100	BIN1=5130440	8.75981	9.40041	9.27124	8.78443	9.27003	9.14984	9.07318	9.46041	9.36211	9.03741	9.96082	9.20681	8.57168	8.93529	8.67097	8.53316	8.61281	8.79579	8.58471	8.88666	8.66188	8.66342	8.71048	8.73651
+	1	100	BIN1=650553	8.62864	9.13549	9.01029	8.67385	9.10434	8.85656	8.93173	9.33785	9.19102	8.7771	9.63212	9.14803	8.50402	8.74533	8.67538	8.3817	8.66491	8.64102	8.7156	8.81595	8.79113	8.61372	8.4125	8.63536
+	1	100	BIRC3=5080021	10.3225	10.5355	10.5472	10.0005	10.2898	10.3939	10.347	10.546	10.7456	10.1881	10.6467	10.3097	9.6817	10.0289	9.93544	10.2585	9.93154	9.87477	9.77655	9.96456	10.0929	9.721	9.78245	9.86712
+	1	100	C12orf45=7510608	8.93507	9.5333	9.60661	9.14029	9.41518	9.30643	9.20328	9.49513	9.53409	9.15172	9.46573	9.18874	8.93215	9.41759	9.13729	8.87648	9.22794	9.15239	8.91539	9.43063	8.99011	8.55783	8.90292	8.85253
+	1	100	C17orf53=4570224	9.46388	9.37982	9.55937	9.54791	9.33338	9.7486	9.6208	9.25044	9.59969	9.62323	9.7202	9.57657	9.45315	9.43261	9.54357	9.35485	9.41999	9.25055	9.37607	9.20302	9.46388	9.31358	9.42517	9.38151
+	1	100	C19orf48=2650349	8.87188	8.89169	9.24667	9.08043	9.01767	9.3745	9.17481	8.89995	9.36384	8.96902	9.27023	8.99507	8.7942	8.71731	8.83696	8.9106	8.92497	8.88446	8.87859	8.98664	8.96017	8.7559	8.80004	8.86185
+	1	100	C19orf48=2850630	10.4532	10.4948	10.3957	10.4658	10.5127	10.4226	10.7713	10.6165	10.6136	10.4401	10.9651	10.3531	10.3063	10.241	10.1095	10.2168	10.3523	10.1599	10.3243	10.4055	10.151	10.295	10.2854	10.1669
+	1	100	C1orf162=7050719	8.29996	8.93429	8.88856	8.22088	9.04595	8.72221	8.21521	9.0112	8.74791	8.2957	9.20574	8.82219	8.26767	8.22851	8.46614	8.19302	8.41003	8.21295	8.23677	8.37473	8.23681	8.28551	8.58739	8.22318
+	1	100	C1orf228=1430634	7.88158	8.26632	8.26131	8.22951	8.32968	8.23799	8.02648	8.23681	7.83408	8.03682	8.87502	8.06925	7.82312	8.33998	7.8625	7.89991	7.98542	7.90475	8.03391	8.07627	7.90795	7.94123	7.85013	7.94292
+	1	100	CBLB=5270132	8.64804	8.98251	8.88814	8.668	8.89008	8.9693	8.83064	9.33512	9.52037	8.96801	8.89681	9.25772	8.82086	8.56805	8.60652	8.72008	8.60072	8.63011	8.7676	8.6055	8.64677	8.76686	8.56866	8.7722
+	1	100	CCDC6=7330435	10.0164	9.90616	9.82449	10.0358	9.966	9.97674	9.96985	9.93612	9.91727	9.51424	9.89391	9.72755	9.47155	9.44421	9.42331	9.53711	9.53275	9.30047	9.39423	9.57492	9.39275	9.33848	9.59737	9.5141
+	1	100	CD19=7210136	12.2315	12.5017	12.4377	12.2852	12.5401	12.5576	12.3799	12.5982	12.6356	12.5323	12.6327	12.6677	12.0483	11.979	11.9714	12.0654	12.219	12.0352	12.0654	11.9623	11.89	12.2009	12.0441	12.1042
+	1	100	CD1C=1500725	8.42347	8.8137	8.47409	8.28164	9.03918	8.65288	8.57567	9.16072	9.01925	8.32182	8.96827	8.6704	8.20791	8.70945	8.22428	8.43039	8.47415	8.81309	8.54811	8.51788	8.91436	8.54865	8.42288	8.69631
+	1	100	CD22=1010754	8.46447	8.64852	8.69742	8.34357	8.73914	8.79747	8.56597	8.94048	9.09298	8.4793	9.36717	9.07587	8.24833	8.30865	8.28265	8.22325	8.33744	8.26027	8.13168	8.30461	8.55646	8.15362	8.34038	8.41135
+	1	100	CD24=610437	8.68458	9.24496	8.69049	8.75619	9.15964	8.53816	8.71275	9.05695	8.45641	8.81606	9.49152	8.41305	8.39214	8.54638	8.0742	8.47166	8.55426	8.00481	8.3094	8.40909	7.93968	8.49281	8.62086	8.06931
+	1	100	CD72=4200546	8.33173	9.0138	8.90026	8.43431	8.78757	8.86389	8.58448	9.01607	8.84275	8.53107	9.39292	8.93303	8.22043	8.12166	8.06919	8.10246	8.18518	8.03619	8.31026	8.23351	8.2164	8.08171	8.27275	8.25723
+	1	100	CD79B=4260725	11.6325	12.037	11.7583	11.6723	11.9226	11.89	11.8662	12.2376	12.2465	11.9092	12.5221	12.1559	11.6612	11.9361	11.9114	11.4993	12.0154	12.0138	11.7559	12.0165	11.9169	11.6277	11.9308	11.8166
+	1	100	CD79B=770167	13.0542	13.4465	13.2895	13.1526	13.5729	13.7274	13.3232	13.6577	13.8021	13.3232	13.8602	13.8111	13.1165	13.4786	13.5662	13.0837	13.4134	13.4291	13.2332	13.3097	13.3873	13.1056	13.5442	13.3956
+	1	100	CDC7=4900044	8.77939	8.97013	8.62587	8.65288	8.99626	8.61297	8.72	9.07084	8.72667	8.74312	8.71573	8.61435	8.66686	8.79587	8.47948	8.52422	8.63348	8.51435	8.41788	8.34577	8.3867	8.66286	8.57949	8.66119
+	1	100	CDCA5=1400673	11.4418	11.4655	11.5228	11.5724	11.4504	11.6076	11.498	11.3494	11.9114	11.6061	11.5541	11.7689	11.1763	11.1784	11.314	11.314	11.3846	11.483	11.2404	11.2634	11.0252	11.2014	11.2655	11.18
+	1	100	CDK14=6400553	9.34954	9.3367	9.51824	9.21494	9.29117	9.34712	9.54534	9.26221	9.38074	9.45662	9.16713	9.26718	9.03608	9.15095	9.25933	9.11362	9.12093	9.29332	8.98259	9.38871	9.02868	9.09845	9.25548	9.47661
+	1	100	CDKN2D=7050326	8.64517	9.02595	9.10463	8.83438	8.98314	9.19612	8.58239	9.15994	9.29072	8.74113	9.05396	8.7284	8.41225	8.5232	8.42275	8.44421	8.50471	8.51435	8.28703	8.21753	8.33331	8.27116	8.42096	8.42376
+	1	100	CENPL=4060468	8.96241	8.99463	9.07712	8.84335	8.95632	9.12669	8.8108	8.89787	9.13775	9.26844	9.04773	9.3745	8.97947	8.70731	8.93079	8.77529	8.77251	8.98958	8.85779	9.06701	8.72629	8.89016	8.93373	8.9244
+	1	100	CGNL1=110100	8.03291	8.6715	8.30368	8.26592	8.55138	8.54287	8.20499	8.51849	8.239	8.07271	8.58571	8.4032	7.89043	8.06611	8.01483	7.86614	7.97763	7.99648	7.90117	7.90484	7.82901	8.03827	7.89781	7.92525
+	1	100	CIITA=4210167	7.97667	8.29943	8.25847	8.08537	8.30844	8.27471	8.05558	8.46251	8.21901	8.19377	8.69772	8.44325	7.96708	8.01978	7.91727	7.94981	8.20672	8.10008	8.12603	8.12023	8.06592	8.04493	8.0705	8.04132
+	1	100	CLEC4A=2570022	8.29803	8.33022	8.48041	8.10446	8.41276	8.33072	8.18993	8.39835	8.38473	8.13267	8.52983	8.48566	8.02778	8.07681	8.06519	8.10165	8.11762	8.01923	8.03945	8.03866	8.10726	8.00634	8.03518	8.05624
+	1	100	CLEC4A=4050202	8.34968	8.80842	8.88255	8.47256	8.88631	8.9299	8.52283	8.75554	8.85438	8.40359	9.0452	9.0052	8.29213	8.3778	8.26831	8.08179	8.2723	8.3518	8.16898	8.30753	8.29095	8.1662	8.41835	8.52864
+	1	100	CPED1=7510551	8.42347	8.66072	8.59712	8.45959	8.60749	8.64655	8.35629	8.5331	8.51671	8.44393	8.64326	8.60506	8.31187	8.26341	8.35744	8.24441	8.3843	8.48701	8.10135	8.19114	8.24465	8.18829	8.30123	8.41458
+	1	100	CSE1L=5130674	10.7336	10.6446	10.7592	10.6659	10.6294	10.7582	10.6844	10.4921	10.8064	10.7227	10.5935	10.9569	10.3125	10.4163	10.4181	10.2365	10.496	10.3958	10.2877	10.287	10.1621	10.4042	10.2089	10.483
+	1	100	CSE1L=7000634	10.6854	10.7618	10.9405	10.9235	10.8459	11.2137	10.9065	10.592	11.0293	10.8621	10.9193	11.0829	10.4587	10.6634	10.6025	10.3601	10.8182	10.6702	10.3995	10.3578	10.5413	10.5171	10.7527	10.7286
+	1	100	CSRP1=6370397	9.93406	10.3849	10.3412	10.1961	10.3974	10.5374	10.4088	10.5644	10.6939	10.2753	10.6638	10.3454	9.96669	10.6111	10.3338	9.97416	10.4068	10.5355	9.98452	10.239	10.3291	10.0982	10.3829	10.2976
+	1	100	CYB561A3=6940152	9.59867	10.1245	10.2296	9.83397	10.0587	10.4541	9.85524	10.2703	10.435	9.91299	10.3413	10.5545	9.72138	9.7318	9.80942	9.56059	9.6038	9.97955	9.4519	9.77532	9.83174	9.52875	9.59969	9.80924
+	1	100	CYBB=840168	8.60841	8.83203	8.5892	8.49496	8.95327	8.56638	8.68438	8.78239	8.4514	8.45648	9.36396	8.54215	8.42215	8.39584	8.29185	8.56418	8.60573	8.34098	8.76962	8.47543	8.30559	8.16397	8.47026	8.25761
+	1	100	CYSLTR1=2070402	9.84022	9.99242	9.92324	9.62601	10.0904	10.0495	9.43276	9.88153	9.89325	9.74322	10.2021	9.76153	9.44716	9.70715	9.75859	9.69723	9.87078	9.76048	9.47633	9.94085	9.69409	9.68518	9.35393	9.47083
+	1	100	CYTH1=4730703	10.208	10.2609	10.0346	10.0506	10.2012	9.87559	9.93368	10.1846	9.86014	9.98859	10.271	9.90303	9.84601	10.2753	9.96082	9.85488	10.0225	9.98534	9.5395	9.82449	9.59415	9.70505	10.235	9.96029
+	1	100	CYTH1=6860719	11.5733	11.973	11.5889	11.6864	11.8074	11.5141	11.5479	11.7131	11.69	11.7405	11.7345	11.6612	11.4228	11.6416	11.477	11.3743	11.7335	11.4382	11.1949	11.2626	11.0593	11.4486	11.8863	11.5724
+	1	100	DEK=4480180	8.82392	9.01416	8.47689	8.70374	9.23594	8.67975	8.9151	9.04788	8.60171	8.75314	8.98204	8.64726	8.56786	8.55553	8.37325	8.60278	8.44502	8.32574	8.5361	8.42112	8.28731	8.65004	8.42244	8.43376
+	1	100	DENND2D=1500703	8.72988	8.7082	8.83141	8.61372	8.71535	8.78252	8.6565	8.63663	8.80708	8.46102	8.8704	8.91691	8.80355	9.11621	8.77956	8.60793	8.84424	8.74808	8.81465	8.76832	8.57684	8.54981	8.42572	8.71179
+	1	100	DPYSL2=3290685	10.7343	10.7838	10.7637	10.7817	10.7501	10.7629	10.7483	10.7358	10.6066	10.452	10.7928	10.5232	10.4174	10.6066	10.2719	10.3849	10.3619	10.2836	10.1884	10.411	10.0055	10.2177	10.3656	10.4145
+	1	100	DSCC1=3890372	8.89718	8.86204	8.99527	9.00508	8.86212	9.24868	9.1257	9.28857	9.05494	8.86903	9.2186	8.79766	8.90578	9.0589	8.80111	8.93554	8.94726	8.87981	8.73752	9.07885	8.73243	8.80916	8.73329	8.79841
+	1	100	DUS2=1510630	10.0322	10.2513	10.0741	10.2459	10.397	10.3092	10.1825	10.3497	10.1877	10.154	10.5114	10.1235	10.1261	9.86787	10.1358	10.0726	10.1707	10.0089	9.75478	9.81027	9.77088	9.89502	10.1778	9.96869
+	1	100	E2F2=5340338	11.8936	11.932	12.4084	11.9524	11.8887	12.2343	11.9898	11.7961	12.2223	11.9646	12.027	12.4316	11.7121	11.9266	12.0855	11.649	11.8276	11.8094	11.3474	11.5006	11.605	11.4937	11.8584	11.8285
+	1	100	EBF1=1110592	9.11864	9.5445	9.41595	9.47758	9.78907	9.62047	9.30083	9.38432	9.39695	9.30512	9.65637	9.16335	9.35037	9.3823	9.22675	9.50505	9.42539	9.20644	9.12876	9.34557	9.16407	9.03884	9.17955	9.23653
+	1	100	ELL3=2000102	8.62179	9.06117	8.93587	8.52189	8.87322	8.83852	8.48221	8.92247	8.7378	8.63016	9.18842	8.80797	8.41913	8.48768	8.56392	8.11525	8.41141	8.30647	8.15516	8.08668	8.24823	8.10715	8.56078	8.16023
+	1	100	ELOVL6=5670040	8.5988	8.66014	8.54713	8.58523	8.84192	8.51429	8.55976	8.74122	8.33094	8.58191	8.75445	8.35375	8.51685	8.40743	8.27618	8.51357	8.42844	8.30404	8.26113	8.24082	8.05117	8.31119	8.14886	8.25677
+	1	100	ENTPD4=2900224	9.16002	9.19881	9.49447	9.18275	9.33978	9.52215	9.13735	9.00114	9.23427	9.06389	9.6551	9.30922	8.98656	9.33785	9.29024	9.12746	9.28786	9.03512	9.04376	9.20211	9.23393	8.86147	9.09495	9.08616
+	1	100	FAM117B=3120292	9.01582	9.15832	9.24169	9.01511	9.09778	9.13479	8.7588	9.10975	9.14629	8.70745	9.44421	9.28546	8.75498	8.85192	8.81577	8.59834	8.78999	8.73867	8.43127	8.59974	8.43872	8.76875	8.79307	8.69666
+	1	100	FAM207A=2600519	9.27438	9.11343	9.26083	8.91035	9.16668	9.18319	9.40691	9.09702	9.31607	9.16882	9.66356	9.4201	9.0295	9.21956	9.25011	9.19589	9.32442	9.09298	9.23618	9.14078	9.09622	9.16407	9.08571	9.10463
+	1	100	FANCA=770398	8.16511	8.05391	8.33737	8.08085	8.15566	8.07641	8.00536	7.97063	8.10176	8.1546	8.65669	8.0626	7.9804	8.1606	8.13176	8.08911	8.2888	8.12418	8.01469	8.26553	8.11498	8.01422	8.07691	7.98352
+	1	100	FBXO5=4010097	10.6511	10.889	10.9831	10.53	10.9777	10.9783	10.4095	10.6108	10.8101	10.7862	11.0219	10.7463	10.6924	10.7726	10.452	10.6589	11.0188	10.5961	10.4178	10.7955	10.4775	10.3684	10.6473	10.4168
+	1	100	FCGR2B=2480717	8.69485	8.71106	8.50701	8.68733	8.656	8.60631	8.74379	8.8726	8.62576	8.58154	9.00688	8.66932	8.42918	8.48177	8.33843	8.35535	8.54182	8.37571	8.56122	8.4834	8.26185	8.23382	8.53369	8.43571
+	1	100	FCGR2B=6650341	10.1631	10.4256	10.2829	10.1396	10.483	10.3269	10.1311	10.5975	10.3531	10.2174	10.2924	10.3346	9.90636	10.2268	9.90247	9.85751	10.1413	9.95807	9.7999	10.1989	9.78945	9.83279	10.2418	9.78614
+	1	100	FCRL3=6180228	8.3193	9.28794	8.59377	8.27417	8.97345	8.66932	8.48177	8.99377	8.75148	8.45089	9.13114	8.77854	8.19321	8.22698	8.25822	8.22426	8.2448	8.47939	8.14406	8.20488	8.2643	8.45608	8.35659	8.23866
+	1	100	FCRLA=3780193	10.7138	11.5451	11.3863	10.877	11.6297	11.6262	10.903	11.7975	11.5977	10.8494	11.787	11.843	10.2989	10.6156	10.3865	10.395	10.8058	10.5324	10.512	10.5563	10.4427	10.0265	10.4606	10.1323
+	1	100	FCRLB=4730204	8.90387	9.26471	9.21116	8.95472	9.42331	9.33338	8.75192	9.07789	9.29024	8.77338	9.35538	9.17675	8.87101	9.02611	9.06454	8.75477	9.01167	8.95791	8.7117	8.9799	8.71816	8.46427	8.86089	8.72975
+	1	100	FES=4120689	9.43397	9.92324	9.71017	9.40777	9.58368	9.82653	9.78113	9.91681	9.58325	9.83668	10.3492	9.82218	9.3546	9.54156	9.33338	9.23293	9.31561	9.32017	9.19013	9.11014	8.96309	9.48782	9.44264	9.18153
+	1	100	FOXM1=540053	9.12599	9.0765	9.09826	9.14515	9.22459	9.22637	9.33836	9.32336	9.11787	9.19636	9.58691	9.14545	9.15294	8.91913	8.91605	8.96335	9.06897	9.09174	8.82886	8.89629	8.94356	9.0138	8.94888	9.10215
+	1	100	FYN=610164	8.31182	8.90482	8.73046	8.44257	9.00745	8.84003	8.59245	8.9457	8.81271	8.7393	9.09613	8.9406	8.1923	8.20698	8.13569	8.15094	8.11208	8.22309	8.3047	8.27661	8.12624	8.25898	8.26518	8.31551
+	1	100	FYN=6290725	8.14978	8.41397	8.38517	8.23374	8.38812	8.57346	8.3959	8.40581	8.47807	8.20798	8.74249	8.5331	7.90969	8.03147	7.98114	7.92241	7.97622	7.88352	7.94837	8.09285	8.01346	7.95856	7.97288	7.90683
+	1	100	FYN=840025	8.00739	8.18419	8.14974	7.92994	8.10114	8.16135	8.20026	8.08744	8.33293	8.18283	8.48287	8.24966	7.8974	7.88839	7.95712	7.92998	7.93407	7.84219	8.17755	7.99707	7.91017	7.91951	7.80838	7.86202
+	1	100	GINS2=6020735	8.84343	8.99527	9.3203	8.98672	8.72602	9.26352	9.04205	8.9862	9.34875	9.05509	9.35157	9.16424	8.82228	8.86485	8.95204	8.77689	8.73936	8.83714	8.79602	8.97192	8.7301	8.67208	8.91278	8.87179
+	1	100	GLIPR2=830278	8.7489	9.09231	9.01803	8.8377	9.09561	8.92474	8.85275	9.08857	9.08134	8.52981	8.99756	8.78746	8.46923	8.65743	8.52214	8.48325	8.85124	8.44414	8.73204	9.03578	8.76905	8.35836	8.5016	8.18021
+	1	100	GPER1=270593	8.32909	8.95534	8.5763	8.50444	8.91823	8.49193	8.57956	8.89449	8.8193	8.41225	9.0214	8.60171	8.02825	8.40359	8.24659	8.17256	8.56528	8.20329	8.42138	8.75765	8.35759	8.17038	8.55668	8.10357
+	1	100	GPER1=520463	8.20964	9.0769	8.64804	8.51026	8.97217	8.67208	8.59911	9.00539	9.07298	8.31707	8.65187	8.6897	8.11948	8.56911	8.27754	8.17194	8.72905	8.2828	8.43959	8.88793	8.6735	8.10531	8.66308	8.13177
+	1	100	GPR18=4120224	7.96181	8.40893	8.60898	8.21915	8.52448	8.49389	8.11178	8.7621	8.70762	8.11351	8.04709	8.48292	7.92725	7.87928	8.15951	7.92042	7.98577	7.81947	7.78693	8.02815	7.92529	7.90106	7.95986	7.84653
+	1	100	GSN=2370482	8.01736	8.42471	8.3893	8.11339	8.39138	8.59596	8.32232	8.35467	8.41047	8.2703	8.6596	8.5362	8.17542	8.16503	8.14461	7.90196	8.18551	8.21121	8.08791	8.40125	8.21574	7.95209	8.15318	8.28874
+	1	100	HAUS8=650307	8.72879	8.66667	8.93997	8.71965	8.82202	8.93975	8.91108	8.68122	8.85076	8.8236	9.0936	8.78531	8.70577	8.63397	8.73563	8.56152	8.64968	8.64974	8.55115	8.77362	8.63523	8.58024	8.5725	8.57677
+	1	100	HCK=6270022	10.0059	10.3897	10.0777	9.83846	10.311	10.2976	9.92783	10.2825	10.311	10.2763	10.2304	10.5237	10.0072	9.73756	9.89458	9.83778	9.84713	9.9003	9.85488	9.95518	10.0358	9.9588	10.0009	9.90975
+	1	100	HLA-DMB=4900731	10.4847	11.3564	11.2162	10.8515	11.7162	11.5319	11.3297	11.9445	11.9386	11.2883	11.9883	11.664	10.6427	10.5853	10.7553	10.6707	10.8239	10.6632	10.8929	10.9083	10.9219	11.0115	11.0074	10.9841
+	1	100	HLA-DQA1=780403	10.1699	11.3189	10.7726	10.5755	11.3863	10.3377	10.3092	11.7285	10.7061	10.4709	11.4249	10.3372	10.229	11.2041	9.79257	10.2026	11.4212	9.83719	10.2187	11.431	10.0147	10.0717	11.3564	9.52717
+	1	100	HOMER2=3850630	8.60908	8.46008	8.66879	8.55852	8.5463	8.58936	8.7393	8.53055	8.8627	8.76489	8.45823	8.81016	8.24515	8.10831	8.31217	8.33154	8.29829	8.26465	8.19295	8.1486	8.23762	8.34183	8.33551	8.66333
+	1	100	HS.371609=1510608	9.31133	9.40624	9.26809	9.63463	9.5134	9.48068	9.36288	9.42097	9.42085	9.1894	9.47491	9.24562	9.26246	9.21781	9.06454	9.25002	9.29208	9.18623	9.3171	9.3806	9.13503	9.21057	9.23006	9.03608
+	1	100	HS.413494=4760504	10.9798	10.9986	10.7781	10.8694	11.1498	10.8675	10.5949	10.889	10.6573	10.8386	11.2747	10.889	10.575	10.6841	10.4505	10.5515	10.767	10.4482	10.2916	10.3674	10.3856	10.4672	10.57	10.5286
+	1	100	HS.57079=5960021	11.312	11.3801	11.3691	11.4947	11.4513	11.568	11.5471	11.3999	11.3099	11.1923	11.6068	11.282	11.3239	11.063	11.0409	11.312	11.103	10.921	11.193	11.0699	10.8675	10.998	10.8838	11.0765
+	1	100	HS.66187=870632	9.27707	9.60182	9.30512	9.38557	9.46478	9.4536	9.31968	9.26585	9.3745	9.17316	9.63095	9.45267	9.10768	9.25699	8.85677	9.03679	9.10449	8.97248	8.85884	8.88974	8.72442	8.92741	9.11542	8.92525
+	1	100	HTR3A=2640731	8.14344	8.78451	8.68641	8.31957	9.03364	8.82392	8.5182	8.98978	8.81185	8.19772	8.94586	8.43058	8.1563	7.98217	7.8326	8.05063	8.14429	8.14284	8.07985	8.09164	8.02347	8.05647	7.95635	8.02827
+	1	100	HTR3A=6840128	7.89449	8.08901	7.98624	7.90016	8.06622	7.94557	8.03443	8.19614	8.19418	7.90171	7.76375	8.07286	7.81293	8.0259	7.82626	8.10477	7.84855	8.05582	7.80476	7.88217	7.86069	7.916	8.31436	8.1937
+	1	100	IFITM1=5360156	9.88511	10.4692	10.0005	9.97674	10.4915	10.2808	9.91659	10.4847	10.2569	9.71583	10.4721	9.78177	9.86654	9.99838	9.73414	9.80942	10.0815	9.78234	10.0614	10.2021	9.74481	9.38205	9.82331	9.32249
+	1	100	IFITM2=1230767	11.0705	11.3447	11.479	11.0908	11.568	11.5835	11.1295	11.5698	11.5111	11.0667	11.3901	11.363	10.9841	11.1024	10.9993	10.7873	11.1885	11.0409	10.9365	11.2432	10.8358	10.6516	11.1776	10.5907
+	1	100	IMPDH2=4590026	10.7624	10.8417	10.9251	10.7179	10.7088	10.8138	10.9272	10.7281	10.7293	10.6359	10.854	10.5568	10.6125	10.4847	10.4133	10.5591	10.6156	10.4764	10.3372	10.6399	10.338	10.4779	10.7377	10.5411
+	1	100	ITGAX=4490500	8.3053	8.95357	8.42208	8.23594	8.69075	8.50365	8.3764	8.47959	8.23795	8.21621	8.29121	8.31548	7.9837	7.86145	7.89139	7.91115	7.92579	7.88542	7.87516	7.84517	7.77875	7.982	7.84647	7.95502
+	1	100	KLF2=3850692	12.3156	12.5401	12.5725	12.4054	12.426	11.9867	12.4746	12.3174	12.0109	12.1797	12.471	12.0126	12.0782	12.1673	12.027	11.9361	12.1688	11.704	11.6891	11.4954	11.2114	11.4583	11.4973	11.1221
+	1	100	L2HGDH=7040433	8.70955	8.38347	8.68115	8.47962	8.45906	8.70161	8.59528	8.44159	8.63348	8.61144	9.20897	8.63565	8.52728	8.52939	8.59121	8.58836	8.5516	8.42905	8.36996	8.56366	8.40824	8.44985	8.55981	8.45518
+	1	100	LFNG=6620392	8.18891	8.90979	8.85375	8.33224	8.77776	8.6611	8.72325	9.22871	9.1729	8.33894	9.36937	8.85694	8.03491	8.16218	7.98007	7.87048	8.18271	8.07219	8.37557	8.24266	8.43353	8.14559	8.20043	8.27328
+	1	100	LMO2=3850059	8.95463	10.3307	9.26083	9.02595	10.5237	9.47223	9.1146	10.6353	9.61183	9.21321	10.2482	9.5333	8.21978	8.46601	8.24859	8.22426	8.55426	8.42821	8.23495	8.57072	8.37431	8.21368	8.56479	8.29442
+	1	100	LOC100130298=4220136	8.42586	8.41877	8.44952	8.37049	8.29151	8.49957	8.29635	8.37125	8.46117	8.48648	8.18493	8.46556	8.33006	8.223	8.39429	8.22628	8.30937	8.39389	8.21608	8.39628	8.19898	8.09868	8.01663	8.16508
+	1	100	LOC100130298=7400634	9.28815	9.73147	9.64624	9.37391	9.73134	9.4988	9.29647	9.56331	9.48252	9.42041	9.74585	9.23642	9.38377	9.36361	9.2013	9.21576	9.43193	9.23209	9.20518	9.3584	9.11353	9.0371	9.00009	8.9406
+	1	100	LOC100133678=5310224	10.5159	12.1242	11.2041	10.602	12.2653	10.7679	10.5243	12.3019	11.0965	10.6939	11.8572	10.8904	10.6561	12.1087	10.2386	10.6659	12.3742	10.2803	10.5389	12.3372	10.4505	10.3615	12.0691	10.0563
+	1	100	LOC148915=3310392	12.4983	12.6214	12.4054	12.6986	12.6498	12.5554	12.5507	12.7847	12.4791	12.5017	12.5289	12.4626	12.3816	12.31	11.9819	12.4084	12.3644	12.0034	12.3174	12.4626	12.3428	12.3799	12.2653	12.336
+	1	100	LOC642031=6770091	8.65998	8.7865	8.84398	8.79367	8.71672	8.84828	8.56225	8.73548	8.90558	8.6596	9.05658	9.18319	8.69067	8.75931	8.70304	8.478	8.59896	8.51015	8.62306	8.6704	8.75619	8.59368	8.73791	8.70538
+	1	100	LOC646897=5310162	8.1313	8.33284	8.1896	8.10114	8.16986	8.20365	8.12915	8.23786	8.0905	8.22145	8.84411	8.08224	8.16185	7.99963	8.22428	8.21996	8.16855	8.05997	8.26189	8.28961	8.05117	8.10181	8.10165	8.08906
+	1	100	LOC654103=7320707	8.69348	8.76808	8.87322	8.69262	8.65893	8.69867	8.47914	8.65902	8.63554	8.42668	9.18918	8.54132	8.50305	8.52034	8.43705	8.40904	8.48925	8.41243	8.41611	8.59135	8.476	8.36129	8.57358	8.2695
+	1	100	LTA=1030743	8.45835	8.56566	8.67294	8.48683	8.60565	8.47874	8.79138	8.87438	8.83725	8.41346	8.94126	8.55747	8.35659	8.54981	8.42117	8.49772	8.32036	8.53447	8.38062	8.49785	8.55338	8.41861	8.3543	8.58102
+	1	100	LTB=5310053	10.1377	11.7535	11.2525	10.1321	11.7583	11.3613	10.3231	11.8635	11.4239	10.2222	12.3038	11.1949	8.79518	9.33338	8.98951	8.83968	9.10376	9.0462	8.79602	9.01446	9.0599	8.73243	9.15994	9.03142
+	1	100	LTB=5420091	8.85504	10.097	9.71376	8.78493	10.0737	9.6743	8.98305	10.074	9.71047	8.8061	10.4209	9.66249	7.97007	8.24008	8.25925	8.09961	8.0303	8.04171	8.02074	8.12894	7.9335	8.04239	8.39685	8.05682
+	1	100	LY86=6840408	8.74305	8.68626	9.37367	8.5448	8.86866	9.05186	8.63365	8.91605	9.02706	8.59034	9.29024	8.94716	8.10535	8.12803	8.35096	8.26413	8.18142	8.37813	8.22236	8.25866	8.20141	8.17974	8.19341	8.2695
+	1	100	LY9=3170703	9.02186	9.31679	9.1222	9.32783	9.42187	9.24945	9.27992	9.59778	9.3101	8.95742	9.14217	8.83185	8.84289	8.85743	8.71393	8.94401	9.25168	8.98526	8.70226	9.22637	8.88396	8.39657	8.56157	8.30991
+	1	100	LY9=5360692	8.59814	8.62238	8.54514	8.65071	8.80755	8.55872	8.45496	8.66188	8.43272	8.42575	8.94783	8.48191	8.3572	8.59671	8.52691	8.31001	8.45873	8.64811	8.26027	8.38776	8.28874	8.1489	8.32169	8.13062
+	1	100	LYL1=3190288	9.92381	10.4879	10.3048	9.63911	10.3269	10.3658	9.73374	10.6638	10.501	9.68418	10.8459	10.5626	9.75548	10.1132	10.0544	9.56851	9.95732	9.98193	9.6184	9.86511	10.0344	9.47594	9.88357	9.68418
+	1	100	MAP3K5=5810600	9.25959	9.30387	9.34155	9.1259	9.21609	9.36396	9.31088	9.31276	9.26409	9.16932	9.41671	8.99918	9.25044	8.723	9.05575	9.40361	8.87947	8.85646	9.2129	8.82968	8.87593	8.9346	8.7384	8.75695
+	1	100	MAP4K1=4590477	11.9945	11.9986	12.0677	12.0288	12.1229	12.3559	12.008	11.9595	12.1592	12.1373	11.8771	12.1825	11.9714	11.94	11.9158	11.7526	11.7783	11.9601	11.832	11.5558	11.6651	11.8094	11.9386	11.6228
+	1	100	MAP4K1=6660368	9.97225	9.88998	10.0334	9.94974	9.73901	10.1756	10.0969	9.76897	10.1157	10.0038	10.2667	10.3246	9.89993	9.75295	9.95246	9.80611	9.74289	10.0051	9.5998	9.68761	9.76083	9.74813	9.75444	9.89041
+	1	100	MARCH1=4610113	8.04831	8.29239	8.3047	8.03897	8.51379	8.15666	8.28698	8.54258	8.18458	8.23915	8.66023	8.17642	7.89	7.83008	7.96662	8.01649	7.94731	7.91237	7.84748	7.9247	7.96518	7.95673	7.86342	8.05482
+	1	100	MCOLN2=5490068	8.57051	9.43001	9.15994	8.80866	9.37709	9.13763	9.08292	9.41231	9.42819	9.01216	9.31795	9.15638	8.33716	8.48925	8.2963	8.3398	8.40475	8.05346	8.77251	8.75183	8.80025	8.51343	8.51711	8.30107
+	1	100	MND1=3870372	8.70015	8.77267	8.714	8.72092	8.70645	8.80741	8.72246	8.80714	8.66705	8.54229	8.7871	8.58804	8.56359	8.53299	8.43705	8.39992	8.60265	8.34161	8.28939	8.46564	8.18712	8.32486	8.45288	8.37741
+	1	100	MND1=7550730	8.49542	8.45037	8.2624	8.44515	8.53786	8.10446	8.32092	8.44205	8.15127	8.47213	8.64706	8.14781	8.25933	8.15022	7.92677	8.24587	8.13364	7.99099	8.14095	8.14168	7.96518	8.31732	8.22558	8.17529
+	1	100	MS4A1=1190519	8.29275	8.90926	8.32896	8.49566	8.98105	8.15869	8.3632	9.01093	8.35313	8.49616	8.73388	8.34055	8.19346	8.15408	8.09839	8.19927	8.16855	8.01354	8.23468	8.06141	8.15649	8.15146	8.06778	8.1532
+	1	100	MS4A1=3190521	8.06765	8.49797	8.04747	8.22239	8.51626	8.12076	8.08605	8.67085	8.03677	8.19263	7.98123	8.03344	7.97761	7.91716	7.94328	7.97872	7.99937	7.97114	7.96479	7.78839	7.85321	7.91476	8.00166	7.92636
+	1	100	MX2=5490470	8.3501	8.72008	8.67645	8.27885	8.73243	8.59869	8.50637	8.89931	8.54209	8.38706	9.00009	8.64045	8.06828	7.95984	8.13569	8.03765	7.99937	8.13325	8.1158	7.9814	8.02613	8.05949	7.99619	8.06877
+	1	100	MYO1G=3450195	10.9585	11.0742	11.0971	10.898	11.0542	11.3233	11.477	11.0965	11.1425	11.1861	11.8155	11.1578	10.7413	10.7469	10.7205	10.6336	10.8697	10.832	10.733	10.8386	10.7099	10.7688	10.7547	10.8776
+	1	100	NAPSA=2100296	8.54132	9.08624	8.8465	8.52531	8.82787	8.76653	8.87384	9.10151	8.89482	8.73249	9.19891	9.02154	8.45549	8.45655	8.52439	8.45818	8.4031	8.3893	8.60171	8.32178	8.31315	8.54153	8.24311	8.69546
+	1	100	NAPSB=2570176	8.32371	8.87667	8.94247	8.44427	8.69655	8.89284	8.40819	8.93296	9.13082	8.6691	8.61532	8.93358	8.36498	8.46854	8.37971	8.50338	8.2962	8.45259	8.59673	8.17314	8.55208	8.2845	8.30365	8.46807
+	1	100	NAPSB=3290259	9.87743	10.7043	10.9048	9.86712	10.6066	10.7736	10.302	10.9315	11.2762	10.3789	11.0771	11.3855	9.77505	9.91417	9.91877	9.70445	9.83477	9.90755	9.79506	9.92394	9.95264	9.84008	9.81855	9.78786
+	1	100	NUDT1=650347	10.7045	10.8486	11.1061	10.7281	10.8607	10.9607	10.7822	10.8812	10.9559	10.6906	11.4228	10.7483	10.698	10.8031	10.7618	10.609	10.8627	10.7029	10.6584	10.8176	10.6455	10.5144	10.3375	10.4928
+	1	100	NUP155=6060685	9.30197	9.35694	9.45447	9.41444	9.16394	9.48269	9.48581	9.32291	9.4379	9.27609	9.67655	9.3459	9.1677	9.387	9.11468	8.98526	9.29359	9.34866	9.14803	9.16169	9.06764	9.18511	9.24122	9.34781
+	1	100	NUP88=3800678	10.3755	10.7469	10.5928	10.4256	10.7759	10.8025	10.4445	10.7914	10.8406	10.4077	10.6035	10.6108	10.2883	10.7336	10.4699	10.3229	10.4405	10.487	10.3058	10.5264	10.3097	10.064	10.3558	10.2222
+	1	100	PARP14=4150692	8.86866	8.82989	9.18361	8.81362	8.80265	8.84197	8.92368	8.81309	8.88172	8.89596	9.15117	8.86548	8.87197	8.67732	8.8278	8.74572	8.79788	8.75408	8.76433	8.67334	8.61971	8.62629	8.59783	8.73693
+	1	100	PDE7A=4890592	9.1007	9.03032	9.34797	8.89704	8.80453	8.99645	9.13855	8.84967	9.0515	9.12264	9.39007	9.14168	8.80063	8.90757	8.77372	8.60595	8.38622	8.81436	8.7823	8.69356	8.62211	8.78757	8.52048	8.89275
+	1	100	PECAM1=430747	9.73247	10.1006	9.90402	9.7318	10.2737	9.95628	9.69027	9.97642	9.85488	9.31572	9.77608	9.8052	9.11731	9.79133	9.3643	9.15629	9.67744	9.41158	9.19164	9.88288	9.36705	8.94481	9.55	9.13361
+	1	100	PGLS=4640079	9.21597	9.49334	9.37162	9.1914	9.5175	9.37122	9.33763	9.49625	9.63095	9.33659	9.90909	9.45	9.27474	9.53064	9.51042	9.18459	9.31595	9.51221	9.11071	9.38943	9.46995	9.15933	9.25369	9.26887
+	1	100	PHGDH=240086	12.0326	12.3341	11.693	12.0923	12.3412	11.843	12.1673	12.383	11.9257	11.861	12.5052	11.9299	11.4848	12.0393	11.2081	11.5121	12.1402	11.4461	11.6388	12.1527	11.6325	11.4097	12.3412	11.6277
+	1	100	PIK3C2B=4610180	9.06728	9.23919	9.13566	8.90781	9.11851	9.0473	8.92591	9.10351	8.90329	9.10277	9.5859	9.08208	8.77421	8.90292	8.79285	8.91142	9.10187	8.77087	8.67561	8.72765	8.62291	8.92335	9.08701	9.06712
+	1	100	PLAC8=2490372	10.8058	11.0872	10.8433	10.7784	11.0085	10.7981	10.366	10.813	10.6435	9.89976	10.3143	10.1832	9.37347	9.63841	9.19674	9.41661	9.46867	9.14744	9.43852	9.74561	9.14815	8.77678	8.93086	8.49155
+	1	100	PLAC8=4830113	10.2894	10.8406	10.3092	10.2789	10.6676	10.1945	9.897	10.4683	10.2026	9.6545	9.8343	9.85617	9.21108	9.42646	8.94577	9.13735	9.19622	9.00401	8.90531	9.46559	8.77287	8.72402	8.83842	8.35749
+	1	100	PLCB2=2060451	8.80237	9.15733	9.01894	8.95204	9.1335	9.13372	8.99463	8.98672	8.93668	8.99085	9.37806	9.05186	8.86759	8.74943	8.79819	8.7872	8.72215	8.749	8.65583	8.58064	8.57278	8.8714	8.67546	8.81965
+	1	100	PLCL2=670711	11.0908	10.9159	11.3216	11.1937	11.0908	11.3691	11.0502	10.9543	11.1492	10.9907	10.9621	11.11	10.8239	10.8972	10.8607	10.7681	10.8812	10.9437	10.5816	10.6891	10.7389	10.7099	10.9472	10.8417
+	1	100	PLEK=4810020	9.28712	9.44795	9.37905	9.48516	9.58461	9.24106	9.22757	9.71754	9.63499	9.20595	9.25649	9.33553	9.00428	9.22771	8.88814	9.14477	9.41129	8.81995	9.24257	9.47459	9.13951	8.80484	8.86646	8.80714
+	1	100	POLQ=4060056	10.4102	10.4008	10.4284	10.5734	10.371	10.644	10.312	10.2645	10.3506	10.547	10.4709	10.6267	10.1427	10.0874	10.0972	10.0808	10.1865	10.182	9.96486	9.74938	9.95866	10.1512	10.3672	10.4611
+	1	100	PRKDC=770390	9.12965	9.10119	9.32442	9.16761	8.97217	9.2013	9.07777	9.02777	9.24466	8.78548	9.28425	8.93652	8.80048	8.96585	9.18852	8.92792	8.98314	8.92631	8.87908	8.72589	8.83299	8.71267	8.8343	9.12506
+	1	100	PTK2=450253	8.40628	8.61222	8.66316	8.53182	8.79602	8.61665	8.32638	8.72246	8.59749	8.53526	8.84703	8.83874	8.29198	8.38907	8.43651	8.40399	8.46123	8.30333	8.23174	8.19637	8.34808	8.2949	8.53653	8.40737
+	1	100	PTPRO=1660386	8.3969	8.59668	8.04481	8.4019	8.58154	8.2628	8.50471	8.58397	8.49055	8.37184	9.47155	8.26963	8.45486	8.28736	8.24102	8.19204	8.13031	7.93408	8.08088	8.08826	8.02891	8.15739	8.17968	7.92636
+	1	100	PTPRO=3940541	8.16697	8.42208	8.20093	8.15763	8.46538	8.26549	8.21264	8.44972	8.47156	8.08178	8.10308	8.31484	8.15008	8.1025	8.07286	8.2471	8.29203	7.98843	7.98846	7.99408	7.8346	8.00755	8.24123	7.92805
+	1	100	QTRT1=2100563	8.25992	8.55521	8.17268	8.32131	8.39205	8.46807	8.44106	8.46324	8.39635	8.29728	8.83613	8.66773	8.32296	8.38103	8.35096	8.35923	8.36601	8.31395	8.34959	8.53879	8.25515	8.38353	8.48287	8.38618
+	1	100	RASGRP2=3710735	8.82859	9.06117	9.01318	8.77325	8.93975	9.16109	8.73329	9.02832	8.98546	8.90172	9.57614	9.2186	8.66781	8.92432	8.54434	8.66509	8.67003	8.71498	8.501	8.42604	8.44366	8.43567	8.73418	8.65902
+	1	100	RASGRP2=6560722	8.69049	8.7865	8.97476	8.74572	9.08392	9.00369	8.50365	8.9731	8.97077	8.62022	9.15751	9.12304	8.39599	8.35153	8.63193	8.33111	8.41544	8.59333	8.64832	8.34329	8.42852	8.37244	8.4053	8.53044
+	1	100	RHOG=4010753	10.9841	11.1526	11.0988	10.9072	11.3455	11.2871	11.2213	11.3189	11.5169	11.1477	11.5239	11.5177	11.0927	11.2196	11.1148	10.9647	11.2022	11.1562	11.0502	11.0727	10.9777	10.899	11.2965	11.2046
+	1	100	RNF44=2690315	8.63625	8.54376	8.95842	8.39891	8.51357	8.56366	8.49101	8.69356	8.70009	8.50814	8.78305	8.75372	8.4453	8.49542	8.56486	8.52174	8.48417	8.44048	8.28966	8.17907	8.35563	8.40607	8.69301	8.42476
+	1	100	RPSAP29=5900373	13.8913	13.8633	13.7532	13.7941	13.7564	13.9091	14.0648	13.9005	13.9005	13.7941	13.9515	13.857	13.8835	13.7133	13.5918	13.8151	13.7307	13.8274	13.8487	13.7987	13.5442	13.5584	13.3651	13.6515
+	1	100	SCD=2140128	11.6001	11.8527	11.4784	11.6938	11.7722	11.4968	11.6406	11.7937	11.4937	11.3743	11.6466	11.1531	11.4239	11.5418	10.7629	11.2641	11.4452	10.8353	11.4195	11.4743	10.9899	11.0029	11.1959	10.9777
+	1	100	SESN3=2480192	8.15766	8.41815	8.02761	8.11302	8.41835	8.21548	8.19252	8.56844	8.20961	8.20324	8.83863	8.36746	8.02925	8.28652	7.93738	8.04306	8.02707	7.987	8.00151	8.09339	7.99916	8.17404	8.10439	8.06268
+	1	100	SETBP1=5310079	10.2062	10.3811	10.1478	10.1595	10.239	10.1736	10.5249	10.264	10.1564	10.0964	10.8517	9.92381	9.92687	9.78503	9.45494	9.87412	9.77572	9.51986	9.89679	9.98708	9.42608	9.66037	9.75548	9.72175
+	1	100	SF3B3=1090239	8.96865	9.01318	9.13453	8.97366	8.97829	9.18929	8.82017	8.97638	8.97158	8.96028	9.38432	8.81484	8.88793	8.88925	9.00201	8.72746	8.62647	8.87438	8.8013	8.58836	8.89638	9.01225	8.91823	8.58102
+	1	100	SIGLEC10=4480497	8.33701	8.84432	8.86097	8.4747	9.19196	8.95666	8.44176	9.04312	8.83656	8.52261	9.08809	9.06282	8.08371	8.16911	8.24703	8.10062	8.19918	8.1487	8.15042	8.08782	8.07431	8.16362	8.15318	8.27899
+	1	100	SIGLEC14=1400593	8.46608	8.70169	8.81233	8.6657	8.77251	8.91201	8.4323	9.06808	8.79899	8.84212	9.25468	8.91149	8.32433	8.24862	8.25388	8.30972	8.3219	8.29542	8.2395	8.34256	8.38111	8.44106	8.45583	8.40958
+	1	100	SIPA1=2140768	8.49566	8.42376	8.54888	8.39536	8.72085	8.72434	8.52358	8.58102	8.62916	8.56169	9.08106	8.83594	8.64217	8.67424	8.66789	8.60278	8.36672	8.7646	8.49922	8.55048	8.56532	8.5808	8.54919	8.47962
+	1	100	SIPA1=5810068	9.91764	10.2585	10.4203	10.1947	10.3011	10.5137	10.0984	10.2252	10.2825	9.95555	10.7419	10.3558	10.1222	10.1665	10.1631	10.1207	10.1428	10.2981	10.0529	10.0506	9.95088	9.96408	10.0302	10.0309
+	1	100	SLC25A19=380014	10.4945	10.5838	10.5114	10.2611	10.3726	10.3962	10.4052	10.4641	10.2818	10.5583	10.508	10.4939	10.389	10.486	10.2818	10.2842	10.3909	10.1825	10.3859	10.192	10.1482	10.3011	10.2204	10.1368
+	1	100	SLC43A3=4250670	8.34012	8.67011	8.33851	8.42983	8.37991	8.41129	8.83327	8.55322	8.60391	8.60644	9.12916	8.63308	8.31094	8.47139	8.26744	8.26363	8.41611	8.17917	8.39294	8.63593	8.11843	8.4153	8.39624	8.41667
+	1	100	SMAD3=6840328	8.54065	8.64412	8.60113	8.4747	8.71057	8.76521	8.68513	8.5779	8.98546	8.31684	8.87502	8.44101	8.1828	8.62506	8.37711	8.29182	8.05603	8.26894	8.20157	8.14458	8.31097	8.13106	8.16197	8.07799
+	1	100	SNORD17=1430037	8.51854	8.66168	8.6141	8.38526	8.64463	8.4809	8.32505	8.41688	8.50237	8.39125	8.43033	8.38682	8.23966	8.26106	8.35659	8.35307	8.36101	8.24605	8.36273	8.49341	8.30326	8.32203	8.43579	8.37345
+	1	100	SNTB2=1240750	9.78234	9.77047	9.90317	9.39064	9.80368	9.75505	9.49171	9.62828	9.71725	9.71863	9.69328	9.8056	9.31825	9.71682	9.58353	9.46026	9.71698	9.68235	9.32291	9.6554	9.29381	9.456	9.58848	9.45589
+	1	100	SP110=1340491	10.9027	10.8515	10.757	10.7384	11.2706	10.8796	10.416	10.8258	10.8312	10.7069	10.6659	10.8101	10.7533	10.7088	10.3902	10.5235	10.6427	10.5022	10.1655	10.2472	10.1015	10.2119	10.4345	9.91908
+	1	100	SP110=1990397	9.08701	9.15319	8.35535	8.86244	9.14864	8.43155	8.77601	9.24441	8.29231	9.13193	9.76593	8.43219	8.8809	8.3329	8.21363	8.78608	8.50009	8.2123	9.02388	8.44615	8.26185	8.96099	8.12008	8.36537
+	1	100	SP110=3840593	10.4606	10.7377	10.566	10.5797	10.7045	10.7988	10.1347	10.4882	10.5472	10.2741	10.3839	10.5068	10.3592	10.3461	10.1467	10.3137	10.3208	10.2537	9.96046	10.1478	9.81339	10.1688	10.0465	9.75601
+	1	100	SP110=5870184	8.81606	8.87304	8.72629	8.68526	8.67459	8.73434	8.51254	8.76348	8.586	8.90656	9.22367	8.80714	8.81882	8.70509	8.44901	8.62654	8.68211	8.66958	8.53821	8.47394	8.34499	8.62897	8.62232	8.59294
+	1	100	SP140=3140041	11.1405	11.063	10.966	10.7604	10.898	10.9914	10.4558	10.5365	10.5433	10.5813	10.5706	10.7211	10.842	10.954	10.6739	10.5777	10.9307	10.5589	10.1709	10.399	10.1442	10.3279	10.4825	10.2381
+	1	100	SP140=6400681	9.62761	9.50599	9.49334	9.39141	9.34461	9.22367	9.42969	9.55809	9.70388	9.23155	9.89239	9.18642	9.37949	9.3101	9.22204	9.33738	9.54273	9.42431	9.42214	9.51436	9.2906	9.02777	9.29221	8.85182
+	1	100	SP140=870193	9.6108	9.94106	9.81156	9.41615	9.94182	9.7232	9.26233	9.63269	9.66113	9.721	9.13033	9.38975	9.72976	9.80881	9.5856	9.76032	9.84446	9.37058	9.63669	9.6796	9.49513	9.34418	9.22652	9.05789
+	1	100	SPC25=1070411	8.84149	8.92025	8.84902	8.91618	8.93735	8.80213	8.94919	9.15183	9.10555	8.82295	9.10618	8.61956	8.61288	8.72085	8.67538	8.69888	8.80809	8.49542	8.68519	8.85952	8.63559	8.50694	8.70226	8.40556
+	1	100	SPTBN1=5390487	9.16271	9.29221	9.26427	8.91682	9.3766	9.28712	9.34024	8.93241	9.17732	9.10758	10.5907	9.13453	9.10131	9.22165	9.16196	9.01416	9.28361	9.08643	8.81112	9.3935	8.90502	8.69901	8.85884	9.26233
+	1	100	SRSF10=5310300	9.08208	9.0629	8.3582	9.00921	9.06897	8.71063	8.87992	8.83594	8.45315	9.20897	9.15554	8.41681	8.87446	8.55981	8.34878	8.74218	8.3715	8.2357	8.8656	8.49657	8.22151	9.12093	8.56479	8.56493
+	1	100	SRSF10=6110014	9.06497	9.13931	9.42528	8.99473	9.11695	9.09505	8.68949	8.89704	9.17966	8.97248	8.38842	8.97212	8.87322	9.22496	9.0406	9.10519	9.22431	9.12609	8.82311	9.03173	8.93668	9.03173	9.05267	8.91182
+	1	100	ST3GAL5=3890382	8.43167	8.49702	8.39898	8.45835	8.61821	8.62513	8.54065	8.50059	8.51854	8.32933	8.56943	8.49616	8.25271	8.25908	8.27907	8.26549	8.2892	8.22625	8.34697	8.43323	8.3628	8.22942	8.33486	8.28118
+	1	100	ST3GAL5=5260403	8.97884	9.40996	9.1879	8.99062	9.31358	9.29418	9.1133	9.5201	9.33079	8.96446	9.63706	9.35142	8.9214	8.81423	8.762	8.7783	8.86675	8.978	8.92607	9.2325	8.96253	8.50666	8.75324	8.70244
+	1	100	SWAP70=6200753	9.8919	10.0877	9.8776	9.96012	10.1501	9.88918	9.82303	10.3103	9.99417	10.0822	9.94085	9.96537	9.75701	9.73658	9.35538	9.78503	9.83336	9.42345	9.59251	9.95034	9.41803	9.83113	9.9005	9.41562
+	1	100	SYPL1=1190452	8.73699	9.14158	9	8.68541	9.09133	9.32319	8.87188	9.36757	9.11586	8.91844	9.09068	9.01851	8.68045	8.7101	8.70402	8.71904	8.73848	8.6002	8.74699	8.97726	8.73661	8.65381	8.70311	8.66333
+	1	100	SYPL1=3170360	9.20081	9.56159	9.56817	9.33379	9.63587	9.56885	9.17645	9.84964	9.75739	9.14394	9.49586	9.40463	8.84524	9.07376	9.10047	8.86772	9.19601	9.00828	9.02652	9.32748	9.17173	8.76555	9.2791	8.86351
+	1	100	TCL1A=70110	10.2634	11.0013	10.7451	10.4129	10.7846	10.7432	10.2638	10.8925	10.7325	10.455	10.9882	10.7733	9.5469	9.96869	10.0586	9.55265	10.0098	9.99935	9.27474	9.6863	9.60286	9.33848	9.83944	9.657
+	1	100	TLR10=4480543	9.17554	9.77572	9.62532	9.23209	9.65211	9.90009	9.37254	9.85524	10.1087	9.41574	9.76224	10.0253	8.86848	9.37391	9.31088	8.80708	9.53026	9.31019	9.0535	9.62532	9.40162	9.14217	9.47675	9.09778
+	1	100	TLR10=620441	9.1995	9.70402	9.53658	9.17525	9.71198	9.76477	9.23427	9.79892	9.87577	9.34992	9.9148	10.0721	8.96801	9.47897	9.19812	9.02042	9.41746	9.38074	8.86263	9.58618	9.40794	9.04171	9.34461	9.09552
+	1	100	TMEM106C=1430537	10.4541	10.5476	10.6227	10.2679	10.5393	10.3401	10.4243	10.4318	10.481	10.2087	10.7405	10.2715	10.3092	10.2924	9.93848	10.1243	10.5848	10.0816	10.1881	10.2763	10.2374	9.9745	10.1608	9.95915
+	1	100	TNFRSF10B=2600463	8.87502	9.09202	8.78751	9.02366	9.07178	8.94431	9.08256	9.13215	8.92737	9.03853	9.26456	9.0056	8.93841	8.79508	8.72361	8.85839	8.80197	8.48012	8.69407	8.74321	8.71984	8.81007	8.99756	8.72975
+	1	100	TNFSF12=1090747	7.77802	8.15547	8.05378	8.10867	8.24719	8.1139	7.94752	8.2793	8.16855	8.04383	7.97429	8.3662	7.88708	7.9115	7.97276	7.92681	7.90068	7.84897	7.9	7.8816	7.95424	7.92342	8.02676	7.96474
+	1	100	TUBBP2=3170286	12.3587	12.4066	12.5369	12.519	12.4187	12.6163	12.4918	12.448	12.6714	12.2547	12.6733	12.3506	12.4606	12.4675	12.3078	12.1871	12.3847	12.3019	12.2026	12.448	12.3003	12.0718	12.2088	11.9367
+	1	100	TUBBP2=3310288	10.8578	10.8498	10.9219	10.733	10.9813	11.1035	10.8143	10.9272	11.2604	10.6756	10.7159	10.8239	10.7363	10.9507	10.6638	10.4574	10.7995	10.7348	10.6999	10.8161	10.5467	10.4396	10.5651	10.5573
+	1	100	UQCC3=460397	8.59314	8.65138	8.67851	8.48868	8.5808	8.63221	8.84559	8.61962	8.59707	8.60644	9.28815	8.68541	8.59654	8.72969	8.64706	8.57558	8.6066	8.56724	8.35174	8.80207	8.6144	8.40399	8.61349	8.53122
+	1	100	VNN2=2690239	8.81801	9.15061	8.94638	9.116	9.38467	8.92119	8.98129	9.20908	8.85871	8.96265	8.97333	8.85804	8.85559	8.53512	8.55322	8.56359	8.70788	8.31094	8.4788	8.50744	8.38033	8.69159	8.68626	8.53477
+	1	100	WDFY4=1450292	8.43323	8.69096	8.80809	8.48123	8.82853	8.78174	8.65857	8.89489	8.84569	8.6087	8.67763	8.93144	8.32449	8.46543	8.57264	8.50059	8.3715	8.54991	8.36134	8.36144	8.37741	8.45111	8.26901	8.62312
+	1	100	XAF1=450189	8.59834	8.86696	8.49579	8.81559	9.01718	8.54843	8.63608	8.69493	8.45863	8.49975	8.75021	8.41416	8.4985	8.26781	8.42714	8.49998	8.32429	8.30844	8.65929	8.66592	8.17685	8.397	8.53477	8.27723
+	1	100	XRCC3=670014	8.67769	8.74184	8.55185	8.52832	8.46359	8.75285	8.79923	8.61571	8.81697	8.76268	9.19069	8.78829	8.51685	8.51062	8.64423	8.51207	8.43241	8.56278	8.45176	8.56366	8.66483	8.51396	8.67935	8.6149
+	1	100	ZDBF2=2650634	8.20141	8.32	8.19614	7.98708	8.11603	8.12754	8.26702	8.35546	8.23125	8.01873	8.22247	8.2149	8.11723	8.36129	8.57677	8.15623	8.14113	8.04429	8.08755	8.13257	8.14549	8.05284	8.26901	7.92203
+	1	100	ZMAT3=3140543	9.30643	9.47856	9.65374	9.53038	9.42753	9.73901	9.3226	9.56851	9.61209	9.46914	9.40286	9.40139	9.15866	9.32996	9.27112	9.36174	9.24269	9.12012	9.23642	9.47647	9.24712	9.22743	9.22165	9.15933
+	1	98.9899	ACYP1=3440689	8.55546	8.64209	8.56767	8.53034	8.40958	8.47447	8.2723	8.47594	8.30871	8.44551	8.58697	8.31786	8.2763	8.40546	8.23348	8.5613	8.29733	8.30871	8.44812	8.44979	8.38312	8.30251	8.26226	8.235
+	1	98.9899	CASP1=450491	9.78726	9.78872	9.58123	9.88548	9.91466	9.48144	9.49503	9.65894	9.46842	9.61255	9.59424	9.2867	9.48628	9.7972	9.02352	9.5935	9.32783	9.17704	9.2194	9.11989	8.82552	9.09542	9.04549	8.9406
+	1	98.9899	CASP1=7050382	9.97035	9.87116	9.65554	9.96334	9.92917	9.82653	9.70979	9.6743	9.75156	9.67109	9.73541	9.58429	9.73109	9.35931	9.21472	9.59022	9.5839	9.23533	9.25626	9.49121	9.23019	9.2983	9.27124	8.80101
+	1	98.9899	CISD1=20392	10.7456	10.899	10.8058	10.8332	10.9251	10.6999	10.6924	10.872	10.6972	10.8234	11.0346	10.6427	10.6877	10.9639	10.4764	10.6047	10.6193	10.4574	10.6554	10.9487	10.5106	10.5968	10.5055	10.3974
+	1	98.9899	CISD1=6220441	11.399	11.3892	11.2383	11.2137	11.2853	11.0536	10.9986	11.1386	11.1441	11.193	11.498	10.9783	10.9859	11.1249	10.9672	11.2665	11.1526	10.8504	11.1088	11.2411	11.128	11.0899	11.0008	10.9453
+	1	98.9899	FGR=360619	9.41855	9.7832	9.69666	9.40598	9.96846	9.82388	9.64778	9.88784	9.80881	9.37845	9.97087	9.87302	8.90472	8.62018	8.90886	9.02104	8.68268	8.73295	9.41875	9.03982	9.25917	8.96253	8.61262	8.63214
+	1	98.9899	FGR=6660475	9.77321	10.4814	10.4037	9.75107	10.4145	10.5427	10.0268	10.3346	10.5243	10.014	10.4081	10.6756	9.34342	9.10266	9.23754	9.40082	9.06252	9.20595	9.90226	9.32919	9.79644	9.27521	8.95155	9.07216
+	1	98.9899	GEN1=2810408	8.16454	8.2511	8.14101	8.40946	8.49496	8.4323	8.27518	8.39397	8.31393	8.29271	8.28597	8.12595	8.22415	8.24182	8.02306	8.2175	8.14788	7.94292	8.16997	8.16882	8.01967	8.18543	8.02171	8.13626
+	1	98.9899	HHEX=5130750	8.87278	9.39849	8.8112	9.1537	9.38543	9.00802	9.1133	9.81027	9.14951	9.02292	9.57046	9.07744	8.53742	8.45823	8.48085	8.6845	8.43635	8.59283	8.68616	8.55538	8.7108	8.71139	8.43923	8.46966
+	1	98.9899	SORD2P=5720470	9.11554	9.17067	9.23808	9.22707	9.12986	9.02533	9.20255	9.40372	9.29572	9.0868	9.18584	9.11771	8.92368	8.8343	8.83641	8.94638	8.90026	8.82975	9.0281	9.01648	9.1168	8.98672	8.98708	8.93341
+	1	97.9798	ACOT7=4290050	9.49717	9.468	9.52102	9.61501	9.71504	9.83778	9.47308	9.72815	9.80811	9.40598	9.92576	9.84412	9.45803	9.46041	9.51557	9.43325	9.59251	9.56641	9.48234	9.6682	9.56159	9.23473	9.56159	9.41562
+	1	97.9798	CENPM=1450192	10.4882	10.7413	10.9841	10.7829	10.8332	11.0303	10.7677	10.8486	11.1844	10.6659	10.9259	10.9813	10.5047	10.6521	10.7155	10.4416	10.603	10.6425	10.5109	10.7135	10.6165	10.4626	10.685	10.6416
+	1	97.9798	CENPM=6100079	9.39175	9.18195	9.71232	9.52113	9.46478	9.69829	9.52515	9.56443	9.72217	9.2869	9.64354	9.71114	9.31607	9.40691	9.36081	9.28752	9.29535	9.51803	9.24917	9.35412	9.46995	9.13763	9.32275	9.35609
+	1	97.9798	FCER2=830152	8.49369	8.53055	8.5791	8.58578	8.75498	8.90172	8.53853	8.71427	8.60472	8.42012	9.0481	8.69816	8.30238	8.43605	8.55322	8.28649	8.42949	8.48314	8.28407	8.52814	8.69693	8.36216	8.52691	8.65204
+	1	97.9798	FOXO3=6200692	11.5141	11.3348	11.3582	11.4629	11.4784	11.632	11.3597	11.5669	11.5669	11.2803	11.7318	11.426	11.2699	11.461	11.3604	11.2365	11.4296	11.3216	11.222	11.5967	11.3892	10.877	11.2114	11.1364
+	1	97.9798	GDPD5=1010176	8.36739	8.47495	8.68427	8.54147	8.50179	8.87393	8.64632	8.51555	8.75665	8.5144	9.02569	8.92525	8.23651	8.17642	8.69108	8.34899	8.31114	8.49937	8.11254	8.30982	8.56837	8.26222	8.13071	8.64742
+	1	97.9798	HMGA1=7400286	10.0597	10.1438	9.9377	9.80786	9.99896	10.099	10.2339	10.419	10.3107	9.91619	10.5648	10.3841	9.83071	9.98778	10.139	9.80314	9.85455	10.1125	9.83349	10.0474	10.1549	9.73973	9.84459	10.089
+	1	97.9798	MX1=1690066	10.5264	10.7688	11.3918	10.4482	10.7931	11.5504	11.1068	11.2137	11.9169	10.6834	11.1107	11.5724	10.1418	9.92796	10.9156	10.1608	10.074	11.0571	10.6379	10.3178	11.3781	9.87913	9.86654	10.6952
+	1	97.9798	PARP12=2340072	8.35174	8.52004	8.67592	8.28164	8.46106	8.95293	8.64839	8.60028	8.98763	8.37083	9.34811	8.69693	8.33521	8.39067	8.4941	8.28454	8.33744	8.47482	8.39457	8.58717	8.72163	8.19746	8.39209	8.39429
+	1	97.9798	POLD2=580435	9.99462	10.0207	10.3076	10.0279	10.2191	10.4377	10.3995	10.3704	10.4933	10.0811	10.7451	10.6059	9.91266	10.0929	10.1173	9.81629	10.0796	10.1291	9.98001	10.2168	10.3648	9.72138	10.1715	10.1339
+	1	97.9798	PTPN6=6400465	10.9002	11.1295	11.6369	10.9585	11.1969	11.8346	11.7384	11.6921	12.0855	11.1156	11.782	11.845	10.463	10.5634	11.0171	10.4799	10.7582	11.2213	11.0303	11.1742	11.6347	10.1747	10.545	10.7624
+	1	97.9798	RPA3=4150458	11.6435	11.8063	11.5871	11.6442	11.7961	11.6034	11.8177	11.5285	11.5943	11.5451	11.6023	11.4569	11.4058	11.586	11.0647	11.488	11.4066	11.2604	11.6838	11.776	11.2662	11.5631	11.3093	11.141
+	1	97.9798	SERPINB6=4220504	9.05909	9.08916	9.3643	9.02595	9.04117	9.31053	9.14091	9.21246	9.60119	8.98601	9.24094	9.33682	8.77984	8.88523	9.1344	8.95715	8.75554	9.36478	8.76182	8.77765	9.22964	8.83957	8.78052	9.14078
+	1	97.9798	SPIB=6620161	8.36455	8.67652	8.9171	8.21363	8.77939	8.85352	8.82543	9.11571	9.30283	8.49649	9.12264	9.27124	8.13791	8.05476	8.49758	8.02392	7.9144	8.36504	8.73122	8.28172	9.21609	8.29253	8.18616	8.32319
+	1	97.9798	TUBB4B=2070368	11.2236	11.2169	11.6023	11.1763	11.0988	11.782	11.2681	11.2867	11.7184	11.4913	11.3339	11.7937	11.0432	11.1748	11.3969	11.095	11.3031	11.3106	10.7904	11.2288	11.3564	10.8607	11.0336	11.1912
+	1	97.9798	VPS4A=3460220	8.42106	8.60104	8.69159	8.7865	8.7762	8.67871	8.84559	8.7561	8.76268	8.59707	9.13072	8.81381	8.56359	8.44735	8.69759	8.55055	8.58796	8.69059	8.57448	8.66773	8.90226	8.67385	8.62952	8.84878
+	1	96.9697	AKR7A2=6180681	10.0655	9.80401	10.0043	9.96233	9.83846	9.78009	9.99896	9.76714	9.86921	9.76119	10.2247	9.98615	9.92783	9.71937	9.72976	9.86747	9.65894	9.91417	9.78907	9.87137	9.9157	9.77532	9.44441	9.71904
+	1	96.9697	ATP5I=4560246	9.64905	9.89905	9.75295	9.6194	9.70759	9.63587	9.62477	9.62113	9.72194	9.5343	9.80826	9.45431	9.64959	9.70776	9.54222	9.7185	9.66626	9.61708	9.88918	9.99178	9.80758	9.65815	9.68418	9.5202
+	1	96.9697	CNN2=5550037	11.3377	11.3428	11.5925	11.486	11.3156	11.4905	11.4947	11.3732	11.4808	11.2662	11.4743	11.5806	11.4757	10.9227	11.269	11.4074	11.2432	11.342	11.4469	11.2699	11.4727	11.162	10.8724	11.1635
+	1	96.9697	COLGALT1=7380279	8.62922	8.84627	8.86772	8.7941	8.93707	8.84761	9.16381	8.9508	8.8911	8.857	8.8486	8.83493	8.81559	8.99645	8.81938	8.57896	8.75353	8.66072	8.85839	8.86497	8.82989	8.92112	8.86397	8.85043
+	1	96.9697	GPR176=1990484	8.26476	8.83714	7.91511	7.9236	8.0126	8.02862	8.05516	8.03889	7.96597	8.03646	8.23471	8.08605	7.94172	8.12166	8.01148	7.87292	7.71599	8.07969	7.92852	8.23242	7.92042	7.93757	7.85841	7.79904
+	1	96.9697	HINT2=1570370	10.6063	10.4641	10.4616	10.5035	10.6156	10.5835	10.6458	10.618	10.8075	10.4385	10.9563	10.5734	10.3442	10.3713	10.5254	10.3074	10.5196	10.4405	10.426	10.7677	10.5369	10.2504	10.499	10.405
+	1	96.9697	HS.573264=290273	8.56682	8.72442	8.70218	8.72177	8.7707	8.56844	8.57454	8.64477	8.53076	8.46199	8.88312	8.44522	8.69309	8.69245	8.48541	8.75183	8.78804	8.45906	8.79113	9.05736	8.84162	8.52004	8.76643	8.42702
+	1	96.9697	IL4R=5910609	9.13263	9.32344	9.21506	9.25617	9.21261	9.3845	9.33239	9.41182	9.57189	9.08624	9.3263	9.49767	9.34184	9.07931	9.261	9.19452	8.96038	9.21741	9.23741	8.93173	9.33738	9.15264	8.89099	9.03543
+	1	96.9697	ITPRIPL2=1190739	9.14984	9.2489	9.13608	8.80427	9.21184	8.93127	9.04549	9.04029	9.03557	8.97691	9.50931	8.79694	9.08333	9.27033	8.93365	9.25413	9.32017	9.08406	9.49846	9.44421	9.18572	8.83161	8.83175	8.76855
+	1	96.9697	TMC6=4290209	9.77771	9.93722	9.93562	9.82639	10.0202	9.92496	10.1116	10.108	9.9548	10.0777	10.6177	9.83071	9.791	9.94882	9.77145	9.68418	9.77281	9.84304	9.68304	10.0957	9.69934	9.88529	9.84125	9.47335
+	1	96.9697	TMEM173=3460008	9.59473	9.50577	9.30569	9.46822	9.58188	9.57923	9.51942	9.51573	9.51703	9.42646	9.52875	9.43453	9.16335	9.20668	9.10579	9.2093	9.33494	9.20959	9.33103	9.46478	9.30711	8.81559	9.04686	8.80797
+	1	96.9697	TSPAN33=4250753	10.7995	10.3872	10.7014	10.7488	10.5243	10.869	10.8423	10.7856	11.314	10.7746	10.8805	10.8031	10.6627	10.313	10.6906	10.6235	10.2169	10.8264	10.4921	10.2152	10.5819	10.6054	10.1364	10.4933
+	1	95.9596	CXCR5=3890400	9.95628	10.7293	10.7469	10.0959	10.6086	10.669	10.7029	11.2196	11.3863	10.3608	10.7781	10.9339	9.83792	10.5159	10.546	9.98882	10.4386	10.5098	10.3755	10.9968	11.0647	10.114	10.6932	10.6819
+	1	95.9596	CXCR5=5290647	8.30565	8.62603	8.76885	8.21789	8.47525	8.7207	8.67366	8.72101	9.06952	8.47111	8.81825	8.75673	8.25511	8.33072	8.48214	8.28088	8.52283	8.53738	8.44742	8.84828	8.93186	8.41341	8.6074	8.68929
+	1	95.9596	HMGCS1=5270112	11.7121	11.8684	11.299	11.7013	11.8584	11.4727	12.3571	12.0352	11.7472	11.286	12.2443	11.1241	11.4452	11.5445	11.0542	11.3166	11.304	11.0705	11.6357	11.8023	11.6859	10.9322	11.2847	11.128
+	1	95.9596	LOC728148=3780576	8.02355	8.05349	8.37345	8.12427	8.13594	8.25447	8.07624	8.02982	8.15226	8.20898	8.44436	8.29507	8.15516	7.91462	8.09542	8.13413	8.15665	8.13186	8.03391	7.98428	8.22764	7.95856	7.97004	8.05847
+	1	95.9596	NUP98=3440528	8.22411	8.46527	8.47296	8.48723	8.46231	8.44862	8.62735	8.46574	8.5879	8.55418	8.68418	8.56194	8.3742	8.42841	8.48135	8.36107	8.48716	8.47081	8.41211	8.35913	8.46516	8.42609	8.32638	8.35237
+	1	95.9596	RAB40B=510484	9.62259	9.97955	9.38503	9.6545	10.0853	9.71666	9.98088	10.2273	10.1771	9.56018	9.98041	9.39308	9.57884	9.70897	9.30987	9.62433	9.58004	9.54975	10.0487	9.82172	9.97433	9.31531	9.72268	9.39873
+	1	95.9596	RPS12=6960181	14.7408	15.2632	14.9294	14.9219	14.9776	14.8828	14.901	14.8949	14.9726	14.9635	14.968	14.987	14.9984	14.7798	14.9219	14.8879	14.9348	14.9219	14.9085	14.7723	15.0057	14.6377	14.7974	14.6735
+	1	95.9596	THSD1P1=2030253	8.19248	8.1726	8.33003	8.24801	8.31397	8.25485	8.24129	8.2026	8.32837	8.20272	8.74387	8.34012	8.17721	8.15606	8.22117	8.10423	8.25728	8.25553	8.24888	8.08555	8.21453	8.09952	8.16505	8.18841
+	1	94.9495	AAGAB=5490500	9.17457	9.09711	9.12891	9.26486	9.17761	9.01607	9.22418	9.26299	9.13225	9.10331	9.65868	9.02312	9.12833	8.99868	8.96964	9.13503	9.30859	8.99517	9.34137	9.36613	9.20352	8.94247	8.98763	8.8704
+	1	94.9495	ARHGAP17=160561	9.38099	9.54821	9.85872	9.40508	9.60696	9.9254	10.0204	10.1483	10.2284	9.35981	9.57946	9.66596	8.88739	8.7972	8.84536	8.99712	8.9073	9.04143	9.5368	9.23971	9.5343	8.96748	8.80101	8.95965
+	1	94.9495	BID=1440037	8.68243	8.99896	8.8818	8.71594	9.0301	8.86232	8.95988	9.04066	8.96309	8.77839	8.82165	8.761	8.53982	8.50792	8.66556	8.48638	8.57963	8.72792	8.5836	8.5925	8.78009	8.47624	8.6096	8.54617
+	1	94.9495	CD86=4040022	8.29311	8.40125	8.41458	8.43091	8.6002	8.63458	8.44421	8.5823	8.74581	8.40958	7.93933	8.51289	8.02345	8.13432	7.99136	8.24695	7.99773	8.07735	8.23577	8.14399	8.07035	8.15966	8.06391	8.0501
+	1	94.9495	CD86=4210465	10.1099	9.94493	10.197	9.86069	9.90009	10.0571	10.3297	10.523	10.681	10.0367	9.97847	10.4297	9.89117	9.49513	9.85327	9.523	9.54246	9.85231	9.76477	9.90516	9.95134	9.71698	9.65492	10.1123
+	1	94.9495	DHCR7=5360678	9.19803	9.17493	9.08721	9.24169	9.20751	9.11166	9.44757	9.56576	9.29141	9.172	9.13498	8.9292	9.04846	8.98864	8.94699	8.97109	9.15129	8.88192	9.18064	9.52752	9.04501	8.95317	9.16684	8.67125
+	1	94.9495	DHCR7=6550048	9.41759	9.40361	9.28765	9.44646	9.57901	9.21116	9.43325	9.48581	9.45	9.41215	9.57992	9.15914	9.33103	9.32133	9.06684	9.12906	9.44305	9.17924	9.47095	9.6187	9.45539	9.16574	9.26856	9.02239
+	1	94.9495	DHRS9=630315	10.9556	11.3264	12.0826	10.8988	11.3553	11.9803	11.1635	11.6076	12.2716	10.8637	10.9968	11.7747	10.1553	10.2961	10.9882	10.2851	10.4074	10.8947	10.6793	10.9166	11.3433	9.97141	10.2102	10.4884
+	1	94.9495	DHRS9=7160468	9.49187	9.97642	9.48505	9.49292	9.69784	9.4486	9.66263	9.79585	9.86298	9.21609	9.29605	9.23241	8.83223	8.82065	8.77956	8.73172	8.73091	8.58634	9.11668	8.94525	9.3101	8.55756	8.38605	8.61029
+	1	94.9495	EPB41L4A-AS1=150441	10.2511	10.3163	10.25	10.5907	10.5385	10.3721	10.5975	10.6082	10.4977	10.429	10.4825	10.5563	10.3231	10.1576	10.1747	10.3782	10.6318	10.3841	10.5035	10.2844	10.4348	10.322	10.3309	10.0934
+	1	94.9495	EPB41L4A-AS1=4070376	10.3299	10.1001	10.1472	10.2402	10.3919	10.2177	10.4541	10.4505	10.3011	10.1961	10.2829	10.1111	10.1028	9.72431	9.88749	10.2379	10.381	10.0781	10.4115	10.2894	10.1224	10.1211	10.095	9.88178
+	1	94.9495	GMPS=2480630	8.75372	8.94186	9.08256	9.04288	9.10651	9.11752	9.02789	8.9967	9.19452	8.76453	8.80141	9.0473	8.72325	8.83603	9.00077	8.81559	8.94365	8.94831	8.66065	8.88396	8.85142	8.79138	8.66308	8.82944
+	1	94.9495	GPX1P1=3840474	9.23754	9.55771	9.46676	9.42187	9.57389	9.4418	9.46115	9.62601	9.61796	9.50313	9.79628	9.2987	9.14864	9.41085	9.33367	9.35872	9.29535	9.4573	9.38087	9.48385	9.31505	9.23931	9.30047	9.10651
+	1	94.9495	HS.25555=5270592	8.0558	8.06392	7.9236	8.09891	8.14256	8.10397	8.17896	8.26	8.14101	8.11151	8.29561	8.09644	8.11881	8.17399	7.91183	7.97765	8.18	8.09288	7.98342	8.00286	7.98245	7.94718	7.94246	7.89489
+	1	94.9495	IRF8=150072	9.41518	9.93154	10.228	9.55232	10.0608	10.2455	9.8488	10.6082	10.6	9.41129	9.78926	10.2053	8.9862	9.29432	9.49684	9.06252	9.32783	9.45662	9.29816	9.74771	9.70133	8.86254	9.18978	9.27944
+	1	94.9495	LOC643433=5390685	12.7746	12.6659	12.4791	12.7101	12.6659	12.6609	12.6477	12.75	12.6595	12.7077	13.0921	12.5594	12.7818	12.6756	12.513	12.5884	12.8668	12.6409	12.6144	12.686	12.5113	12.4236	12.6214	12.3188
+	1	94.9495	NFE2L3=5820035	8.7045	8.55971	8.59712	8.61126	8.49155	8.46047	8.7283	8.53566	8.62058	8.49544	8.81901	8.52091	8.52527	8.30339	8.50059	8.55801	8.6774	8.54434	8.80037	8.84958	8.69459	8.56306	8.63478	8.35508
+	1	94.9495	NHP2=130673	11.0965	11.1045	11.2813	11.0719	11.0864	11.1272	11.1647	11.0732	11.1088	10.9125	10.7801	10.9777	10.7995	11.0065	10.7851	10.7963	10.9315	10.8234	10.9017	11.2373	10.9335	10.7618	10.8737	10.603
+	1	94.9495	NHP2=2760673	10.1438	10.2451	10.3028	10.1283	10.1483	10.0969	10.1427	10.2365	10.3615	10.0614	10.1993	10.1605	9.87061	9.98721	10.0231	9.86325	9.96516	9.94493	9.99115	10.0614	10.1103	10.02	9.92741	10.1893
+	1	94.9495	NHP2=4570136	9.80894	10.0477	9.92852	9.94264	10.0967	10.2525	9.93243	10.0098	9.95595	9.84008	10.1037	9.76407	9.76701	9.87674	9.77368	9.83216	9.93449	9.65751	9.92028	10.2312	9.83687	9.69723	9.75548	9.67902
+	1	94.9495	PIK3CD=3360717	8.71586	9.0387	9.28634	8.84607	9.01066	9.14535	8.86185	8.91671	8.80141	9.00268	9.55125	9.08019	8.70218	8.67897	8.7491	8.67851	8.71057	8.81392	8.48968	8.54912	8.45863	8.76364	8.62232	9.02352
+	1	94.9495	POLE4=2120286	11.6217	11.6315	11.3348	11.5624	11.6347	11.4687	11.7489	11.7072	11.6612	11.5169	11.8109	11.4302	11.3656	11.2562	11.2395	11.5078	11.7355	11.2649	11.7922	11.6424	11.5047	11.488	11.3656	11.1452
+	1	94.9495	POLR1E=4040504	9.79304	9.97748	9.73569	9.89841	10.097	9.9377	10.2111	9.93065	10.1569	9.78024	10.3077	9.80733	9.79585	9.63446	9.62933	9.8919	9.80798	9.73271	9.9548	9.95681	9.6743	9.75059	9.74441	9.73629
+	1	94.9495	PSPC1=4200414	9.11425	8.90979	8.77015	9.10299	8.93607	8.78945	9.01076	9.14442	8.92647	8.90262	9.17769	8.98381	9.01705	8.8751	8.68304	9.12356	9.17795	8.62063	9.25181	8.84095	8.90187	8.77305	8.6596	8.5256
+	1	94.9495	SLAMF1=5810136	10.5472	10.724	11.2395	10.6305	10.794	11.1206	10.5058	10.9477	11.2322	10.4281	10.547	11.0659	9.98414	10.3875	10.6699	9.96217	10.5529	10.6566	9.95435	10.6072	10.8453	9.76628	10.1897	10.3406
+	1	94.9495	SYT11=5910500	9.56134	9.85139	9.57448	9.58691	9.82961	9.61657	9.66858	10.02	9.8542	9.6858	10.1493	9.70388	9.50978	9.38892	9.2826	9.63411	9.62369	9.41069	9.78373	9.80589	9.50419	9.51611	9.38151	9.12599
+	1	94.9495	TBC1D22A=10369	8.16511	8.23988	8.04427	8.20955	8.18085	8.2998	8.46435	8.16758	8.35022	8.12332	8.98251	8.25179	8.27792	8.04355	8.2552	8.12194	8.22886	8.07969	8.08909	8.14812	8.46094	8.11513	8.12931	8.12586
+	1	94.9495	ZDHHC2=2470243	8.2298	8.07701	8.05864	8.43364	8.24172	8.19248	8.28973	8.32672	8.36234	8.27742	8.83458	8.10116	8.3984	8.20187	8.33843	8.27828	8.43985	8.17371	8.31553	8.17371	8.06643	8.04171	8.20471	8.15937
+	1	93.9394	BLOC1S1=1450377	10.0721	10.5094	10.4762	10.1467	10.3115	10.3879	10.3715	10.0943	10.1961	10.3231	10.4008	10.2281	9.95282	10.3506	10.7078	10.0135	10.0548	10.0422	10.2439	11.0149	10.5824	9.95165	10.1375	10.3377
+	1	93.9394	CD300A=4780196	8.53423	8.61659	8.59488	8.70509	8.63187	8.65037	8.3772	8.41022	8.75006	8.31939	8.56607	8.51482	8.24695	8.30238	8.48779	8.3196	8.62005	8.54954	8.16997	8.33605	8.33744	7.99238	8.17642	8.16106
+	1	93.9394	HS.579530=990719	8.46102	8.75131	8.79653	8.45367	8.82582	8.7735	8.79042	8.93698	9.14786	8.52698	9.0515	8.73286	8.43889	8.455	8.50664	8.6588	8.48417	8.50338	8.80383	8.81995	8.68703	8.27251	8.40125	8.23437
+	1	93.9394	LBH=2810246	9.36705	9.51072	9.41888	9.29432	9.51103	9.35731	9.5474	9.54234	9.53494	9.02684	9.83518	9.34102	8.91878	8.91774	9.04324	9.09787	9.12843	9.33079	9.52571	9.6879	9.78417	8.82202	8.83035	8.6735
+	1	93.9394	LYN=7320551	11.838	12.2563	12.4417	11.359	12.4164	12.4899	11.913	12.5289	12.7425	12.2775	12.0507	12.4591	11.69	11.787	11.7617	11.764	11.9986	11.9476	12.339	12.2638	12.2308	11.7384	11.6111	11.6086
+	1	93.9394	PTMAP8=1400626	12.1415	12.5842	12.4492	11.8975	12.4768	12.3684	12.2991	12.2868	12.4626	12.4283	13.1611	12.2947	12.0838	12.2563	12.2427	12.1592	12.2287	12.0002	12.2343	12.6792	12.4271	12.1434	12.1229	12.03
+	1	93.9394	RFESD=540703	8.20357	8.42426	8.54835	8.51323	8.42742	8.35112	8.23915	8.3884	8.34476	8.33249	8.67285	8.42261	8.33077	8.21482	8.26863	8.34297	8.36916	8.55447	8.58584	8.38114	8.51605	8.24545	8.27996	8.21568
+	1	93.9394	SNX29P2=3460039	9.19187	9.62561	9.29497	8.74572	9.86298	9.28461	9.18572	10.0655	9.39476	9.28723	10.5089	9.35188	9.0481	9.14931	9.06197	9.08711	8.89777	8.94147	9.2768	9.37254	9.40221	9.15294	9.00446	8.89911
+	1	93.9394	SRFBP1=2260176	8.21814	8.54835	8.70128	8.23295	8.62274	8.68342	8.41852	8.67058	8.56204	8.66867	8.67334	8.51796	8.49964	8.54807	8.54728	8.45459	8.49523	8.43235	8.51711	8.66316	8.54775	8.38259	8.27996	8.38678
+	1	93.9394	UXT=7400608	8.27318	8.34562	8.47435	8.25796	8.4048	8.32741	8.37608	8.49359	8.37958	8.20153	8.71722	8.50471	8.40296	8.27739	8.22073	8.36875	8.29345	8.51968	8.63043	8.51868	8.56837	8.21198	8.22778	8.17272
+	1	92.9293	LINC00467=6020315	9.11105	8.77529	9.00912	8.79683	9.13951	8.99177	9.139	8.78081	8.94356	9.03918	9.22204	8.99959	8.93127	8.79856	8.86752	9.0301	8.72148	8.90656	9.03117	8.98628	8.97134	8.87101	8.68323	8.88312
+	1	90.9091	LOC731049=4610608	11.0793	10.7261	11.4366	11.0269	10.8494	11.2305	11.1417	10.9286	11.2716	11.0065	11.4089	11.2604	10.8885	10.8244	10.9806	10.6473	10.9199	11.0252	10.6683	10.8208	10.8847	10.841	10.815	11.0054
+	1	89.899	HS.345700=5090692	8.14286	8.19131	8.12541	8.11179	8.22976	8.03567	8.09542	8.19571	8.17531	8.13623	8.93341	8.01052	8.2217	8.30475	8.23287	8.05656	7.98643	8.04429	7.8908	8.16142	8.00499	8.09225	7.99845	8.00244
+	1	88.8889	CDT1=2630433	9.35765	9.05695	9.62204	9.38492	9.26159	9.52	9.64223	9.40508	9.7691	9.37484	9.30987	9.48737	9.26486	9.09893	9.31595	9.12801	9.29857	9.2974	9.18978	9.10644	9.3768	9.10833	9.15617	9.2311
+	1	88.8889	LOC403323=1770148	8.70709	8.58783	8.76702	8.9165	8.73056	8.99797	8.80048	8.61618	8.77729	8.78129	9.08809	8.78573	8.63283	8.53719	8.75353	8.6883	8.72542	8.62772	8.7676	8.7565	8.69751	8.71408	8.52563	8.60793
+	1	87.8788	IPO11=6770202	9.26675	9.26516	9.58222	9.43182	9.43246	9.46162	9.58188	9.55083	9.63744	9.35257	9.80881	9.51703	9.28399	9.54324	9.32044	9.19187	9.39208	9.47067	9.24625	9.41574	9.29024	9.36211	9.52563	9.48476
+	1	84.8485	ARF3=2680446	8.83096	8.96038	9.00337	9.21321	9.06207	9.19438	9.15567	9.24625	9.05303	9.40691	9.23767	9.23787	9.12759	8.84662	8.99188	9.05385	9.16749	9.05599	9.10519	9.15813	9.08093	9.32017	9.0301	9.00009
+	1	84.8485	CCNF=3130541	10.2115	9.9208	10.5755	10.3934	9.87477	10.1865	10.197	9.71095	9.949	10.03	10.2031	10.1954	10.302	9.77964	10.1569	9.91997	10.03	10.0234	9.57273	9.57111	9.49019	9.84829	9.98169	9.90836
+	1	84.8485	CDCA2=2940398	9.38192	9.07007	9.3869	9.37828	9.24209	9.5391	9.48494	9.03806	9.34824	9.48269	9.28845	9.60182	9.29906	9.29605	9.26756	9.14724	9.23931	9.31913	9.03335	8.89777	8.89355	9.29469	9.32044	9.29229
+	1	84.8485	LOC651816=1570746	10.5994	10.3077	10.7363	10.5862	10.4205	10.5606	10.618	10.2688	10.5372	10.3168	10.669	10.57	10.4181	10.3026	10.3201	10.4095	10.2879	10.4735	10.103	10.1503	10.1839	9.93197	9.95807	10.3619
+	1	84.8485	LOC728037=7380619	8.97972	8.85941	9.04866	9.02031	8.85551	9.02467	9.0055	8.7761	8.95011	8.98911	8.90614	8.99645	8.92016	8.69067	8.91142	8.8278	8.71918	8.9107	8.59237	8.52439	8.60814	8.80187	8.84769	8.69546
+	1	84.8485	MIS18A=1440273	8.27867	8.25725	8.28012	8.41524	8.41628	8.31367	8.41852	8.37364	8.25997	8.50444	8.68769	8.39915	8.22904	8.18695	8.10351	8.14478	8.33184	8.18124	8.31147	8.16258	8.11498	8.30926	8.36312	8.00988
+	1	84.8485	PRC1=2070494	11.1562	10.9045	11.254	11.1213	10.9856	11.1793	11.0237	10.8094	11.2229	11.261	10.3411	11.3892	11.1035	11.1537	10.9751	10.9559	10.832	11.1221	10.7618	10.4933	10.544	11.0864	11.0753	11.0759
+	1	81.8182	FAM95A=670630	8.23473	8.17854	8.28417	8.18451	8.23701	8.13968	8.14104	8.22976	8.05858	8.08015	8.19544	8.03965	8.07061	8.13998	8.01633	8.1996	8.01844	8.05582	8.13658	8.05129	8.00396	8.14778	8.56314	8.07281
+	1	81.8182	GPI=4220064	11.498	11.452	11.4382	11.7052	11.3763	11.431	11.771	11.464	11.7769	11.3438	11.7689	11.7879	11.36	11.3553	11.3465	11.2706	11.3411	11.3381	11.3525	11.1835	11.2786	11.1701	11.4477	11.6747
+	1	81.8182	ZBTB33=4290615	10.5288	10.3419	10.3184	10.395	10.3243	10.3558	10.3919	10.4058	10.4912	10.2842	10.5515	10.6142	10.3326	10.3148	10.3472	10.2119	10.2459	10.2854	10.2553	10.2359	10.2958	10.4726	10.7296	10.7822
+	1	77.7778	IL5RA=830519	8.33104	8.31318	8.22839	8.52136	8.43795	8.56786	8.58654	8.41276	8.4978	8.28943	8.44159	8.4624	8.42511	8.60191	8.36682	8.41093	8.33461	8.21915	8.12773	8.36361	8.476	8.36893	8.24441	8.31297
+	1	77.7778	MYBL2=1850343	8.14051	7.98751	7.91286	8.13727	8.15122	8.19994	8.26576	7.93489	8.21374	8.14239	8.23202	8.20837	8.09614	8.32145	8.09784	8.05635	8.16986	8.08956	8.04348	7.97267	8.12624	8.18504	8.07221	7.93911
+	1	69.697	AIFM1=1500689	10.8247	10.5213	10.7677	10.8001	10.3962	11	10.6294	10.7597	10.9711	10.9235	11.0176	10.9315	10.7879	10.8251	10.7336	10.3154	10.5061	10.8402	10.6079	10.5109	10.7343	10.5907	10.6142	10.8031
+	1	69.697	AIFM1=1940577	8.55819	8.64412	8.6061	8.60544	8.51445	8.48753	8.50506	8.6294	8.92036	8.73532	8.13078	8.52129	8.65692	8.47008	8.50293	8.86497	8.93358	8.61649	8.64773	8.5925	8.67897	8.5525	8.5934	8.55546
+	1	69.697	KIF2C=1470647	9.98169	9.71504	9.89817	10.0143	9.85885	9.78582	9.83279	9.71606	9.79257	9.85249	9.64684	9.87078	9.85404	9.42839	9.66037	9.69294	9.78009	9.60585	9.41629	9.28386	9.53658	9.52791	9.44931	9.50577
+	1	69.697	RANGAP1=2900292	10.869	10.6557	10.7947	10.9346	10.6793	11.0176	10.9279	10.6384	10.8598	10.9472	11.2702	11.0927	10.7469	10.733	10.8479	10.5657	10.5842	10.827	10.5359	10.4181	10.6836	10.5881	10.7069	11.0107
+	1	69.697	ZWINT=3800474	9.7857	9.69947	9.90559	9.95555	9.90668	9.78855	9.77917	9.78211	9.85586	9.78662	9.57349	9.96948	9.58368	9.47348	9.48901	9.41733	9.5293	9.50257	9.4561	9.4042	9.54729	9.48458	9.36	9.2955
+	1	68.6869	HSPD1P5=7100376	11.5518	11.3377	11.4074	11.2828	11.4404	11.1763	11.1249	11.3564	11.0818	11.2681	11.1521	11.098	11.1679	10.899	10.8972	10.9627	10.8507	10.7901	11.1891	11.1554	10.7825	11.055	11.0759	10.5838
+	1	65.6566	FAM98C=6900400	8.47145	8.40802	8.56486	8.43537	8.55952	8.58355	8.54869	8.52301	8.62123	8.41282	8.91263	8.74691	8.49797	8.34795	8.76844	8.45288	8.58578	8.77678	8.39555	8.59135	8.76268	8.31871	8.42194	8.49306
+	1	65.6566	SAPCD2=1010538	8.57352	8.69666	8.67487	8.58523	8.70033	8.74824	8.67683	8.74707	8.7491	8.66592	9.13716	8.69631	8.61255	8.65381	8.70336	8.44469	8.83705	8.758	8.40876	8.90401	8.82609	8.48259	8.6583	8.54679
+	1	65.6566	UNC93B6=580575	8.19428	8.22119	8.33673	8.23159	8.24266	8.45188	8.26285	8.37504	8.23479	8.21149	8.81321	8.37614	8.15898	8.21884	8.30107	8.16692	8.29095	8.31885	8.11446	8.2944	8.44943	8.13917	8.03908	8.23318
+	1	61.6162	GMPSP1=5810465	9.61226	9.60567	9.76727	9.5891	9.67591	9.88842	9.73675	9.67862	10.0059	9.43711	9.62173	9.79644	9.4007	9.50221	9.47335	9.37732	9.5249	9.67134	9.39935	9.48796	9.456	9.28374	9.49171	9.43758
+	1	61.6162	MCM7=1470195	12.1809	12.4316	12.4395	12.2829	12.3274	12.5258	12.3412	12.4187	12.6542	12.2223	12.1527	12.6792	12.0404	12.186	12.0972	12.0606	12.3341	12.1242	12.043	12.0677	12.1049	11.8782	12.1512	11.9567
+	1	61.6162	ST3GAL6=5260440	8.16602	8.18277	8.26645	8.06424	8.24035	8.47733	8.15488	8.28575	8.32433	7.92421	8.08842	8.26927	7.80279	8.14783	7.9635	7.95271	8.21762	8.22428	7.78279	7.93884	7.97809	7.98117	7.97928	8.01364
+	1	54.5455	THOC5=3440167	9.60512	9.49788	9.70884	9.59899	9.55166	9.8579	9.70195	9.52426	9.86654	9.57781	10.0657	9.80161	9.52366	9.50613	9.66703	9.53397	9.73773	9.68914	9.36896	9.33574	9.47582	9.57781	9.65042	9.76477
+	1	46.4646	ARPC4=2600619	9.79203	10.0072	10.0207	10.1475	9.86345	10.0544	10.1422	9.81824	10.2225	9.96516	9.62794	9.81811	10.1639	9.76978	9.92796	10.0445	9.96456	9.7619	10.0655	10.0272	10.0591	9.69183	9.5891	9.59097
+	1	46.4646	ARPC4=2690601	10.6025	10.4847	10.633	10.7217	10.4555	10.6177	11.1434	10.6211	10.7106	10.5047	11.4122	10.5791	10.6854	10.4555	10.6214	10.6453	10.592	10.6353	10.5529	10.5061	10.5806	10.4008	10.3246	10.566
+	1	46.4646	NUCKS1=4390564	8.59622	8.63642	8.97964	8.90851	8.41909	8.43605	8.87384	8.80484	9.00667	8.79461	8.88312	8.72638	8.9587	8.34865	8.64365	8.81769	8.57963	8.70059	8.79164	8.53653	8.79367	8.67871	8.1975	8.53177
+	1	45.4545	HS.436006=5270209	7.9748	8.06606	8.21009	8.11377	8.11867	8.05473	8.11298	8.10627	8.09003	8.15086	8.30771	8.3543	8.04695	8.16503	8.19744	8.14508	8.03942	8.25388	8.18204	8.13442	8.27916	8.05731	8.01606	8.01986
+	1	45.4545	PCYT2=4070379	8.53952	8.51877	8.75217	8.54769	8.6435	8.7497	8.77038	8.67554	8.72148	8.7229	9.25499	8.84371	8.69655	8.80967	8.71299	8.58975	8.88203	8.79819	8.59766	8.47328	8.92749	8.64035	8.46372	8.53076
+	1	45.4545	PMPCA=1090026	9.9495	9.79506	10.1438	9.81339	10.0168	10.1789	10.1483	10.1445	10.1837	10.1377	10.5819	10.2228	9.95518	10.1185	10.1129	9.98744	10.0438	10.2604	10.0924	10.0084	10.2921	9.87268	9.92783	9.89325
+	1	45.4545	PYCR3=3180424	8.04357	8.15806	8.43173	8.14225	8.1407	8.2249	8.36216	8.26532	8.23386	8.17648	8.7272	8.33611	8.20182	8.30074	8.25988	8.12277	8.24527	8.31066	8.31769	8.21259	8.2643	8.11933	8.10965	8.00737
+	1	45.4545	RPS10P14=4290669	13.3516	13.532	13.4541	13.2953	13.3612	13.2402	13.2332	13.4433	13.3775	13.3612	13.4786	13.6367	13.2549	13.5101	13.6167	13.2549	13.3416	13.6908	13.4541	13.5977	13.3734	13.3134	13.0837	13.1665
+	1	42.4242	AARSD1=60154	8.69631	8.82787	8.89393	8.81185	8.93117	8.95204	8.99855	8.96309	8.90134	8.83747	9.47689	9.19698	8.81243	9.14359	8.89243	8.95624	9.07789	8.97397	8.79265	9.20644	8.93399	8.92607	9.15104	8.79495
+	1	42.4242	LOC731835=1820711	7.77304	7.99821	8.03219	7.85896	8.15122	8.03843	8.07347	7.86407	8.13323	7.97919	8.85064	7.99975	8.01628	8.01245	7.95423	7.95865	7.89025	7.78482	7.88449	8.21218	8.10309	7.93526	8.00874	7.92805
+	1	42.4242	MRPS12=5310465	9.85057	9.99813	10.1737	9.84731	10.042	10.2699	10.3239	10.1339	10.3163	10.2058	10.5717	10.2583	9.95807	10.12	10.0111	10.0397	10.0579	10.2679	9.88337	10.3042	10.4454	9.94085	10.275	10.0331
+	1	42.4242	ZNF624=7000154	7.96082	8.08004	8.11031	8.07449	8.1255	8.13626	8.22886	8.05256	8.1843	8.28501	8.7018	8.13534	8.14498	8.16911	8.11394	8.08965	8.06605	8.19356	8.08452	8.1547	8.24221	8.04445	8.09927	8.02171
+	1	40.404	CTPS1=6370273	8.99248	9.31258	9.42187	9.12084	9.20411	9.40256	9.48984	9.39616	9.63429	9.17819	9.45102	9.60512	8.92414	9.18011	9.13574	8.89533	9.04008	9.01594	9.21719	9.26352	9.28627	9.04171	9.17878	9.28723
+	1	40.404	DCTPP1=4210192	10.7637	10.942	11.061	10.6347	10.9186	10.9841	11.1526	11.067	11.3025	11.0196	11.4003	11.1434	10.545	10.8614	10.731	10.5944	10.7963	10.6918	10.9065	10.8724	10.9378	10.6665	10.9102	10.8763
+	1	40.404	DCTPP1=7650435	9.91371	10.0787	10.0176	9.79688	9.94534	10.3905	10.2993	10.3694	10.2504	10.0955	10.5176	10.1032	9.71652	9.891	9.89239	9.77019	10.1108	10.0046	10.1673	10.1593	10.1024	9.90065	10.0422	10.1499
+	1	40.404	LOC606724=5670372	10.7762	11.3553	11.4848	10.9743	11.3564	11.4347	11.4324	11.5717	11.676	11.333	11.932	11.8714	11.0149	11.1959	11.2183	10.9146	11.0711	11.2727	11.4058	11.3516	11.5407	11.023	11.2871	11.4358
+	1	40.404	SLC15A3=4220044	8.80644	8.92673	9.14254	9.07661	8.99626	9.26744	9.2826	9.35227	9.52791	8.97476	9.37949	9.36229	8.7565	8.76158	8.93652	8.91593	8.86525	8.98231	9.10787	9.12694	9.17966	8.7273	8.94141	9.19345
+	1	34.3434	TBC1D17=2510441	8.19793	8.26944	8.15293	8.15694	8.11772	8.16614	8.40643	8.22168	8.17198	8.32672	8.80101	8.29685	8.36761	8.00241	8.20241	8.33871	8.16335	8.18766	8.2584	8.25902	8.10452	8.15146	8.16505	8.06147
+	1	34.3434	UNCX=6960097	8.40094	8.35483	8.18066	8.1313	8.26487	8.1346	8.33416	8.39464	8.33229	8.33658	8.48434	8.34442	8.36451	8.06611	8.25728	8.23306	8.28183	8.22723	8.43691	8.68087	8.22086	8.03923	8.18743	8.081
+	1	28.2828	ABCA7=2570100	9.9613	9.63429	10.4325	9.9183	9.50588	10.2898	9.98945	8.99346	10.115	10.302	10.6393	10.5493	9.88581	9.56018	10.419	9.80125	9.37767	10.2362	9.44947	9.11269	10.03	9.86511	9.6796	10.6932
+	1	28.2828	HS.565857=430246	8.23318	8.03142	8.0042	8.07993	8.15837	8.07692	8.27618	8.14472	7.97938	8.08996	8.42978	8.17697	8.04411	8.07344	7.97232	8.09112	8.05097	8.18189	8.00066	8.08394	8.04625	7.88708	7.9477	8.01774
+	1	28.2828	KDM4B=1580348	8.39619	8.25555	8.22547	8.2373	8.35735	8.43438	8.6616	8.277	8.19273	8.42812	8.75773	8.54351	8.34926	8.20491	8.2111	8.21996	8.21552	8.40699	8.17102	8.24169	8.5791	8.17798	8.31942	8.18719
+	2	95.9596	GAPDH=2640048	13.4465	13.274	12.6609	13.5795	13.1665	13.013	13.6605	13.3268	13.09	13.4733	13.2824	13.0471	13.3232	12.8086	12.6521	13.2772	12.4854	12.7847	13.2982	12.7764	12.7847	13.1825	12.9594	13.0806
+	2	95.9596	GAPDHP23=6550092	13.1115	12.8086	11.6124	13.1257	12.5349	11.4275	13.1851	12.7746	11.7177	12.7101	12.6756	11.6912	12.8104	11.7335	11.239	12.7215	11.5688	11.3485	12.786	11.838	11.706	12.4728	11.5712	11.5613
+	2	95.9596	GAPDHP33=7550592	11.8572	11.5269	11.0834	11.8714	11.4275	11.0327	11.8704	11.6228	11.2947	11.6768	11.5219	11.0571	11.6435	11.2322	10.9282	11.6396	10.9166	10.8015	11.7131	11.0738	10.9695	11.3881	11.1875	11.1701
+	2	95.9596	HECA=610367	8.40094	8.52091	7.79067	8.49625	8.27966	7.84647	8.58706	8.37504	7.88664	8.26393	8.34265	7.8912	8.37769	7.95944	7.75303	8.56934	7.77689	7.83295	8.30333	7.96524	7.83317	8.34073	7.86707	7.92805
+	2	95.9596	LOC732165=3390639	8.66291	8.56094	8.08564	8.85237	8.35231	8.23333	8.89475	8.74366	8.10777	8.397	8.68571	8.22314	8.71018	8.04916	7.84852	8.63986	8.08004	7.95672	8.48214	8.00286	8.09336	8.52531	8.093	8.08526
+	2	94.9495	ADNP=360678	9.25499	9.16897	8.6598	9.18308	9.08221	8.62022	9.29857	9.28587	8.96953	9.08701	8.85328	8.69816	9.19577	8.74113	8.69894	9.08481	8.58198	8.41243	9.23427	8.95891	8.7358	9.14908	8.71498	8.68168
+	2	94.9495	AMD1=50050	10.1801	10.074	9.55	10.2923	10.2044	9.6879	10.35	10.2448	9.54466	9.74077	10.1052	9.36717	9.92194	9.54845	9.61295	10.0762	9.81645	9.62369	9.94493	9.45819	9.52426	9.81027	9.33978	9.56898
+	2	94.9495	HIST1H3D=2140524	8.54287	8.29416	8.19506	8.44544	8.3322	8.05881	8.80703	8.75717	8.56844	8.45	8.19652	8.24806	8.40617	8.44083	8.36185	8.45403	8.10377	8.18766	8.4725	8.30314	8.31545	8.40747	8.14936	8.1537
+	2	94.9495	HNRNPA2B1=1570722	9.78298	9.98452	10.0924	10.4181	10.2537	10.1677	9.76333	9.8542	9.85885	10.0265	9.78518	10.1145	9.90962	9.9377	10.008	10.0839	10.1374	9.94232	9.67902	9.73629	9.86636	10.0511	10.0318	10.1826
+	2	94.9495	HNRNPA2B1=4230091	12.564	12.3757	11.8144	12.6227	12.4377	11.9193	12.5901	12.4626	11.9135	12.3274	11.8276	11.2974	12.4791	11.9819	11.7253	12.4626	11.8839	11.5977	12.3506	11.8397	11.5724	12.3506	11.6478	11.68
+	2	94.9495	HNRNPA2B1=5490739	10.6125	10.7582	9.95458	10.9577	10.7629	9.97847	10.6616	10.7787	9.87577	10.6258	10.6353	9.96537	10.5423	9.98239	9.79427	10.7029	10.2803	9.97263	10.681	9.75089	9.97942	10.7247	9.91532	10.0074
+	2	94.9495	IGF1=3310400	8.54548	8.75787	7.82618	8.59967	8.41397	8.02011	8.70973	8.64393	7.92546	8.58672	8.05516	7.88706	8.45416	7.9741	7.66824	8.60127	8.01311	7.89932	8.38062	8.07838	7.76526	8.5126	7.88456	7.85498
+	2	94.9495	LOC387825=2230767	9.57946	9.53098	8.82369	9.60212	9.5859	8.94869	9.76016	9.65684	9.09155	9.57162	9.56516	8.98151	9.64207	8.90373	8.8341	9.70163	8.78967	9.08873	9.58036	8.93566	8.75673	9.4624	8.69301	8.76299
+	2	94.9495	LOC441506=1690435	9.68947	9.67193	8.50267	9.69587	9.76016	8.38353	9.69571	9.79756	8.58659	9.36095	10.0529	8.55834	9.5998	9.20277	8.44854	9.43112	8.44823	8.50597	9.43538	8.71068	8.2962	9.04982	8.47525	8.49381
+	2	94.9495	LOC441506=2370192	12.4574	12.0521	11.831	12.2563	12.1735	11.7213	12.1182	12.1781	11.8762	12.0507	11.8975	11.3666	12.1512	11.5546	11.5707	12.1735	11.685	11.5724	12.1132	11.6228	11.359	11.6695	11.3881	11.2411
+	2	94.9495	NDUFB10=1820482	11.5717	11.5169	11.0368	11.5568	11.4569	11.0079	11.5428	11.5546	10.9594	11.4097	11.9242	10.781	11.4486	11.0809	10.9213	11.5511	11.0343	11.0171	11.4347	10.8122	11.0013	11.4338	10.7901	10.8336
+	2	94.9495	PGAM4=3990273	10.1828	10.0568	10.3103	10.3042	9.97611	10.0198	10.2066	10.0954	10.0822	10.0241	9.50419	10.0756	10.3694	9.93279	10.079	10.0478	10.0659	10.0055	9.84567	10.2119	10.0671	9.7759	10.0465	9.68545
+	2	94.9495	PGAM4=5890500	9.32017	9.16601	8.61767	9.51824	9.2194	8.79138	9.21585	9.22273	8.97256	9.16128	8.27351	8.52901	9.28734	8.60256	8.85485	9.24842	8.58887	8.6596	9.11353	8.65093	8.43127	8.82017	8.42446	8.48643
+	2	94.9495	PGAM4=6110168	11.3223	11.0258	10.207	11.3297	10.9968	10.3222	11.4347	11.1459	10.3377	10.9672	10.7829	10.311	11.085	10.3267	10.1868	11.0484	10.376	10.2034	11.0663	10.4854	10.248	10.9446	10.0896	10.2106
+	2	94.9495	PTTG3P=5960224	10.9472	10.648	10.1895	11.0899	10.903	10.0434	11.1562	10.8578	10.275	10.6838	11.0149	9.76797	10.8306	10.2099	9.98181	10.841	10.2026	10.0609	10.6227	10.1573	9.98945	10.7527	10.0002	9.86618
+	2	94.9495	RPL17P25=7400427	9.08597	8.94347	8.41075	9.20552	9.15521	8.45394	8.92774	9.31101	8.57164	8.88294	8.96344	8.4696	8.963	8.78129	8.38842	9.10259	8.47198	8.46811	8.96902	8.57813	8.1624	8.85396	8.34196	8.38678
+	2	94.9495	RPS2P28=4150615	10.8847	10.4197	8.83141	10.9359	10.5047	8.88446	10.6305	10.5858	8.9556	10.3258	10.4403	8.77102	10.6211	9.0535	8.73914	10.5534	8.97345	8.85523	10.4641	8.98251	8.7864	10.0283	8.75571	8.78285
+	2	94.9495	RPS2P48=2120703	13.2402	12.9725	12.5884	13.2449	13.2208	12.5445	13.2402	13.1635	12.519	12.9882	12.8686	12.5747	13.3268	12.7613	12.4574	13.0352	12.6305	12.5554	12.9784	12.7029	12.4983	12.7719	12.2271	12.1608
+	2	94.9495	RPSAP30=1340608	13.6116	13.6014	13.0404	13.6367	13.6167	13.1416	13.7913	13.5948	13.1491	13.528	13.6014	12.9543	13.5838	13.1458	12.6756	13.401	13.1234	12.9811	13.4465	13.1526	12.7613	13.3416	12.7008	12.8225
+	2	94.9495	RPSAP47=3180131	8.58109	8.8377	8.18921	8.86156	8.59095	8.32765	8.80651	8.82002	8.15794	8.67652	8.26708	8.22915	8.71543	8.23749	8.04804	8.857	8.16986	8.11212	8.65295	8.06141	8.07475	8.43052	8.11516	8.13626
+	2	94.9495	SKA2=360743	9.84693	9.50369	9.0879	9.89732	9.92249	9.22024	9.82745	9.7202	9.13983	9.50419	9.7008	8.90204	9.5324	9.40404	9.00247	9.94073	9.19056	9.16022	9.65042	8.98204	9.27585	9.43172	8.8989	9.20316
+	2	94.9495	TLK1=6770647	9.46852	9.38822	8.83714	9.45161	9.523	8.79673	9.60661	9.47491	8.75183	9.2129	9.33964	8.67003	9.39141	8.96532	8.78081	9.42294	9.13204	8.74366	9.39683	8.75765	8.91381	9.21665	8.67959	8.98105
+	2	93.9394	AHNAK=450553	10.182	10.079	9.58412	10.0747	10.0172	9.29888	10.0979	9.92408	9.2219	10.064	10.1135	9.44127	9.87381	9.82043	9.13874	9.55317	9.84304	8.99517	9.71801	9.59181	9.14724	9.552	9.47032	8.8185
+	2	93.9394	AK4=160148	9.39989	9.08043	8.845	9.46375	9.19751	8.91495	9.30083	9.02274	8.86903	8.78867	8.60944	8.64393	9.14459	8.70602	8.53746	9.05432	8.857	8.54896	9.12154	8.76768	8.58366	8.67342	8.46106	8.40899
+	2	93.9394	AK4=4290192	9.05789	8.61222	8.30128	8.90677	8.9911	8.17092	8.79808	8.7101	8.26542	8.63425	9.14348	8.25621	8.80741	8.37591	8.15127	8.69631	8.14865	8.13078	8.7818	8.26863	8.18117	8.46989	8.20744	7.98624
+	2	93.9394	ATXN1=5080154	8.7936	8.44509	8.0657	8.75045	8.41952	8.09006	8.71701	8.48753	8.09981	8.66867	8.89284	8.05056	8.82311	8.06764	8.08954	8.54251	8.1829	8.18124	8.83874	8.07103	8.08079	8.79042	8.03634	8.06621
+	2	93.9394	B4GALT1=3460386	8.61582	8.69039	8.10914	8.57123	8.57542	8.11967	8.54826	8.52121	8.15642	8.3683	8.3089	7.97562	8.35421	8.21144	7.93232	8.34998	8.44595	8.06383	8.45998	8.05596	7.9769	8.23035	7.93809	7.87164
+	2	93.9394	CDC42SE2=2570767	8.67993	8.39695	8.48238	8.62005	8.57287	8.30733	8.37673	8.43122	8.31619	8.40261	7.6751	8.05718	8.42261	8.37298	8.27969	8.42661	8.34158	8.27197	8.4352	8.32998	8.1399	8.20085	8.13395	7.96344
+	2	93.9394	CDC42SE2=6770161	9.77655	9.79475	8.95516	10.0485	9.98721	8.96218	9.92725	9.97345	8.99578	9.66494	9.82602	8.73204	9.62148	9.11092	9.04686	9.63888	9.16684	8.64127	9.70952	8.99018	8.675	9.5265	8.752	9.00941
+	2	93.9394	FAM8A1=4780768	8.74587	8.57963	8.35483	8.79974	8.76057	8.50669	8.78443	8.51237	8.38435	8.44854	8.69191	8.29235	8.70678	8.54679	8.39097	8.39025	8.45276	8.21961	8.60081	8.31034	8.32148	8.61866	8.38745	8.25349
+	2	93.9394	FANCI=3170066	9.16355	9.02569	8.53813	9.172	9.14302	8.5779	9.19082	9.14873	8.50838	9.0387	8.64796	8.37179	8.94186	8.61372	8.55732	8.85043	8.37551	8.30004	8.84132	8.33224	8.41732	8.86848	8.39933	8.34827
+	2	93.9394	FDFT1=2360630	10.8353	10.8746	9.99569	10.9207	10.9927	10.2117	10.876	10.8929	10.0686	10.5259	10.7718	9.90732	10.5593	10.4102	9.99744	10.7792	10.1512	9.87778	10.6423	10.1402	9.7806	10.6404	9.94578	9.89943
+	2	93.9394	FDFT1=5700142	12.5901	12.5074	12.5489	12.6659	12.446	12.4395	12.4337	12.4983	12.43	12.3446	12.2653	12.1463	12.5422	12.4746	12.2076	12.3156	12.4084	12.1132	12.4054	12.2263	11.9662	12.2625	12.2915	11.9819
+	2	93.9394	FGD2=7210717	11.5783	11.4922	10.6136	11.6685	11.5578	10.5445	11.5078	11.2762	10.4716	11.5056	11.4268	10.4805	11.4434	10.938	10.1658	11.2917	11.0753	9.97182	11.1789	10.7045	9.85951	11.2803	10.6838	9.94264
+	2	93.9394	HMGB2=5900482	10.8113	10.5743	9.47426	10.7879	10.7677	9.33738	10.5132	10.685	9.22691	10.3113	10.1989	9.29279	10.5216	9.62901	9.3686	10.6877	9.63763	9.32687	10.1875	9.41693	9.31145	10.3945	9.07789	9.20644
+	2	93.9394	HMGB2=7610537	10.9405	11.0536	10.8293	10.9852	11.04	10.6891	10.6095	10.872	10.669	10.5678	10.2798	10.62	10.7822	10.5938	10.7789	10.8565	10.7198	10.5663	10.4516	10.6535	10.3594	10.6308	10.3652	10.2196
+	2	93.9394	HSPD1=70605	12.4316	12.3624	12.1809	12.426	12.5094	12.2471	12.5815	12.564	11.9916	12.3773	12.4115	12.2076	12.1781	12.2043	11.8368	12.1527	11.9488	11.9524	12.3078	12.073	11.9703	12.4519	12.0016	12.0002
+	2	93.9394	KIF11=1110022	9.53459	9.6542	8.81895	9.851	9.58412	8.99215	9.73097	9.4887	8.88654	9.61196	9.38026	8.78956	9.54008	9.02014	8.80171	9.51739	9.01475	8.97397	9.21124	8.78685	8.59857	9.32905	8.80892	8.75941
+	2	93.9394	KIF11=4060176	10.0945	9.89959	9.93	10.0986	9.94557	9.966	10.077	9.74322	9.94493	9.89325	9.49356	9.85968	9.8343	9.84412	9.76884	9.68968	9.87444	9.82687	9.54314	9.82896	9.45759	9.86958	9.79061	9.79203
+	2	93.9394	LOC402644=6130259	10.0207	9.64009	9.03522	9.78582	9.75429	8.77553	9.62307	9.58704	8.70509	9.67134	9.07198	8.69553	9.61255	9.09485	8.64011	9.75811	8.84902	8.62409	9.62456	8.95242	8.65004	9.54341	8.77628	8.68211
+	2	93.9394	LOC644889=290563	9.3171	9.17769	8.60377	9.22496	9.22152	8.58765	8.99959	9.14525	8.49934	9.09845	9.04205	8.5533	9.00369	8.85861	8.51522	9.21891	8.57398	8.32326	9.00369	8.86985	8.40538	8.9692	8.48854	8.07572
+	2	93.9394	LOC647856=6040195	13.8111	13.7432	13.425	13.7638	13.7074	13.5022	13.9639	13.7483	13.7203	13.6939	13.9169	13.3097	13.8746	13.5977	13.2713	13.7005	13.5442	13.4652	13.8444	13.4495	13.3232	13.5179	13.1708	13.0587
+	2	93.9394	LOC650157=6550377	11.0237	11.1061	10.1975	11.0568	11.1221	10.0622	11.0252	11.1013	10.3543	11.0054	10.6184	10.2243	10.7629	10.3191	9.81156	10.8001	10.2294	9.98452	10.9009	10.1868	9.90874	10.8486	9.95014	9.96579
+	2	93.9394	LOC653874=7330301	9.24515	9.3563	8.76299	9.24106	9.44646	8.6118	9.26314	9.32147	8.82017	9.22743	8.82165	8.59212	8.99152	8.71672	8.53668	9.02366	8.7313	8.67026	9.10266	8.70317	8.56934	9.06262	8.60831	8.52458
+	2	93.9394	MTPN=4210128	11.061	11.5035	10.6742	11.3918	11.2899	10.7353	11.6186	11.4973	10.5629	11.0188	11.7879	10.4563	10.8909	10.7673	10.3145	11.0423	10.3458	10.2147	11.1723	10.5593	10.5254	10.9207	10.3309	10.4636
+	2	93.9394	MTPN=5890630	9.69761	9.82145	9.17252	9.88115	10.1086	9.06497	9.91619	9.64598	9.21149	9.55994	9.3974	9.13566	9.4042	9.1601	8.97703	9.39562	9.00051	8.76047	9.45484	9.13498	8.73141	9.33712	8.9656	8.89068
+	2	93.9394	NIN=5310717	9.60748	9.33325	9.06094	9.55357	9.38377	9.13675	9.47886	9.32172	8.98958	9.2194	9.13918	8.82886	9.17331	9.00247	8.80437	9.24625	8.86772	8.78794	9.27069	8.86759	8.74379	9.10566	8.74312	8.76579
+	2	93.9394	P4HA1=4220731	9.36785	9.30037	8.53879	9.42123	9.27164	8.52034	9.08208	8.93894	8.6646	8.75892	8.73172	8.49803	9.06069	8.53128	8.45343	9.05554	8.696	8.44906	8.7282	8.51531	8.48964	8.57753	8.28612	8.55775
+	2	93.9394	PCNA=2510348	8.51134	8.47161	8.67546	8.48314	8.44752	8.37438	8.3246	8.48259	8.38629	8.31808	8.12827	8.19932	8.34777	8.23178	8.42079	8.38445	8.28845	8.34381	8.33639	8.35558	8.40672	8.24899	8.34239	8.23718
+	2	93.9394	PCNA=6900079	10.7302	10.6059	9.70208	10.7629	11.1295	9.73831	10.6932	10.9607	9.56834	10.6707	10.4787	9.57992	10.3843	9.84359	9.47886	10.5766	9.54135	9.40611	10.5221	9.82668	9.33103	10.6526	9.42933	9.42159
+	2	93.9394	PDLIM1=1410010	11.5056	11.4629	10.903	11.4905	11.3855	10.6725	11.3613	11.4268	10.8143	11.2917	11.1206	10.6526	11.269	10.9472	10.442	11.1394	11.039	10.4541	11.1206	10.7928	10.1828	10.9235	10.5785	10.0745
+	2	93.9394	PFAS=3840092	9.37779	9.40316	8.87973	9.54937	9.39163	8.9576	9.45062	9.46926	8.7776	9.4868	9.39197	8.78829	9.3297	9.06728	8.7583	9.31463	9.01225	8.70456	9.3007	8.83501	8.75445	9.25582	8.93926	8.66983
+	2	93.9394	PSIP1=5310747	8.89377	8.80879	8.35913	8.84536	8.87179	8.28379	8.77305	8.71633	8.289	8.74652	8.49369	8.13072	8.63691	8.25723	8.24452	8.75975	8.22227	8.15442	8.67399	8.21356	8.06846	8.62689	8.17498	8.22026
+	2	93.9394	PSMB8=3180026	10.2834	10.2353	10.4692	10.2759	10.0523	10.2009	9.94534	9.99417	10.1279	9.70745	9.06026	9.81425	9.87659	9.90836	10.0132	9.94073	9.851	9.75107	9.68078	9.98452	9.86498	9.51015	9.40917	9.25002
+	2	93.9394	PSMB8=3420632	11.3256	11.2662	11.0596	11.2604	11.2229	10.604	11.2803	11.0311	10.9331	11.1716	11.0502	10.4742	11.0603	10.7456	10.5196	11.0092	10.6119	10.5892	10.9859	10.5359	10.4931	10.7035	10.2581	10.3608
+	2	93.9394	PSMB8=7210326	11.8623	11.8651	11.8997	11.7481	11.7937	12.0998	11.7917	11.8551	12.043	11.6603	11.7213	11.7013	11.5933	11.5977	11.821	11.5285	11.7747	11.6388	11.5535	11.6794	11.69	11.4044	11.2899	11.4565
+	2	93.9394	RAP1BL=510142	8.6144	8.45411	8.07097	8.73066	8.71713	8.02011	8.61156	8.65791	8.10176	8.64238	8.46294	7.79047	8.45486	8.2151	8.04472	8.68418	7.99829	7.95262	8.69108	7.96078	7.952	8.51705	7.84015	8.01257
+	2	93.9394	RIF1=1660646	8.54322	8.5647	8.00289	8.65448	8.6118	8.15439	8.668	8.63043	8.04153	8.53615	8.16778	8.11006	8.51201	8.15606	8.02306	8.42261	8.0949	7.918	8.47525	8.1076	8.08962	8.53441	8.05489	7.92636
+	2	93.9394	RPL12P32=2600373	12.6811	12.5901	11.0293	12.73	12.7325	11.0957	12.6521	12.7167	11.2162	12.6562	12.5153	11.0747	12.5238	11.6315	10.9096	12.4961	11.5901	11.0505	12.5445	11.6777	10.8909	12.4691	11.1666	10.7963
+	2	93.9394	RPL14=2140753	10.0877	9.82043	8.76182	10.1207	9.89471	8.79285	10.2147	9.90909	9.01775	9.67655	10.1623	8.73249	9.9148	9.0781	8.9106	9.87613	9.2483	8.87061	10.0457	9.07358	8.67851	9.79791	8.6683	8.74145
+	2	93.9394	RPS29P18=4570437	14.3088	14.2295	13.3063	14.4036	14.2974	13.5699	14.1515	14.3134	13.3956	14.4113	14.1834	13.6288	14.0648	13.8602	13.3612	14.1303	13.7672	13.2953	14.3347	13.82	13.3651	14.2842	13.6541	13.3268
+	2	93.9394	RPSAP19=6180095	9.40682	9.133	8.49724	9.37347	9.25772	8.52931	9.1262	9.02388	8.37175	9.06525	8.67622	8.39915	9.03898	8.36827	8.47518	9.31913	8.46601	8.35486	9.31053	8.63458	8.3545	9.03585	8.40737	8.42702
+	2	93.9394	SYAP1=6580678	8.25588	8.39378	8.20909	8.29142	8.37807	8.15553	8.39988	8.52864	8.11173	8.27294	8.45878	8.0436	8.24316	7.97674	7.94537	8.22996	7.83999	7.9184	8.32004	8.05934	7.96805	8.19139	7.97179	8.14132
+	2	93.9394	USP1=1170689	9.87541	9.63463	9.15541	9.91389	9.7403	9.11752	9.88203	9.9377	9.24842	9.77019	9.5113	9.07283	9.69993	9.22431	9.08491	9.7207	9.03056	9.00359	9.55416	9.09886	9.0377	9.63763	8.9289	8.89068
+	2	93.9394	USP1=3400008	8.3281	8.30115	8.44299	7.98708	8.37066	8.36244	7.98407	8.12877	8.14666	8.22364	7.87292	8.08908	8.26126	8.32534	8.21574	8.24359	8.22035	8.06298	8.2963	8.36634	8.00681	8.38734	8.07108	8.03686
+	2	92.9293	ACTR3=6940176	9.51814	9.4649	8.56689	9.50651	9.533	8.64064	9.63071	9.48651	8.4413	9.35902	9.45009	8.35969	9.46716	8.63397	8.21056	9.36905	8.29095	8.18797	9.46275	8.57	8.19532	9.46191	8.28783	8.40824
+	2	92.9293	HSPA4=430142	8.69901	8.70456	7.81278	8.73204	8.74864	8.13968	8.92631	8.70509	8.07965	8.59718	8.26164	8.03088	8.41835	8.16255	8.1323	8.52983	8.0584	7.99859	8.63161	8.04001	8.09778	8.54775	8.08132	8.15441
+	2	92.9293	HSPA4=5090368	10.6151	10.5467	9.97883	10.438	10.7739	10.1642	10.7456	10.686	10.1028	10.6523	10.6147	10.0827	10.2658	9.94281	9.96201	10.389	9.8579	9.95386	10.6395	9.97815	10.2989	10.4754	9.81667	10.0277
+	2	92.9293	JAM3=1400689	8.74719	8.85264	8.70543	8.92497	8.96865	8.88803	9.07052	9.03432	8.79683	8.81096	8.75968	8.5887	8.76283	8.78434	8.55971	8.8367	8.84038	8.66504	8.62349	8.61671	8.43739	8.80484	8.67831	8.29943
+	2	92.9293	LDHB=1400240	11.8997	11.8038	10.8904	11.8782	11.9742	11.1477	11.9646	11.8461	11.0462	11.7893	11.7735	11.0727	11.68	10.8306	10.8214	11.6034	10.9569	10.7618	11.7263	11.064	10.9688	11.7162	10.8554	11.0188
+	2	92.9293	LIMS1=990358	10.1245	10.1996	9.42632	10.0651	10.282	9.32883	9.91978	10.0206	9.1766	9.81086	9.99014	9.5201	9.87137	9.64565	9.35383	10.0093	9.3187	9.48796	10.1851	9.60736	9.52833	9.92687	9.21993	9.41408
+	2	92.9293	LOC647037=5700709	9.23618	9.01207	8.73115	9.11794	9.20109	8.60343	8.88446	9.22691	8.41477	8.99272	8.99291	8.65836	8.94793	8.78478	8.5779	8.99868	8.48059	8.5017	9.05617	8.87476	8.6074	9.01697	8.49341	8.48524
+	2	92.9293	MBNL1=5220315	11.254	11.1949	10.7488	11.0756	11.222	10.8654	11.1572	11.1723	10.7588	11.0303	11.0079	10.5389	11.0618	10.7612	10.4355	10.9789	10.495	10.5722	10.8972	10.5117	10.6119	11.0566	10.5288	10.7879
+	2	92.9293	MSH6=870148	10.4574	10.6191	10.2021	10.443	10.6671	10.2286	10.4996	10.6467	10.2191	10.4726	10.1192	10.0822	10.3279	10.325	10.0221	10.3326	10.3035	9.96516	10.2344	10.0483	10.025	10.2842	10.1687	10.0126
+	2	92.9293	PSMC1P9=270692	8.77338	8.53134	8.15293	8.70612	8.79399	8.1323	8.63489	8.81502	8.11457	8.58578	8.38069	8.1385	8.52148	8.03276	8.10849	8.53936	8.04945	8.06219	8.77501	8.15539	8.03629	8.66672	8.05016	8.10777
+	2	92.9293	THOC1=5570309	9.20204	9.14864	9.12166	9.31358	9.35931	9.1646	9.23364	9.27321	8.94838	9.25548	9.03408	8.9926	9.09262	8.98664	9.21398	9.09369	8.90936	8.99473	9.29989	9.12694	9.02283	9.21793	8.97819	8.95751
+	2	92.9293	TPI1P2=7560053	10.4168	10.2168	9.4536	10.369	9.96012	9.53936	10.1656	10.1344	9.65586	9.80589	10.2468	9.50049	10.0095	9.4379	9.38751	10.0241	9.48269	9.19862	9.86143	9.42735	9.37058	9.64529	9.30128	9.11304
+	2	91.9192	CAST=6560136	8.26606	8.17083	8.00487	8.28462	8.33888	7.90611	8.27518	8.24637	8.15528	8.24736	8.68769	8.11091	8.28961	7.9738	8.00981	8.28927	7.93144	8.02847	8.40248	8.16785	8.16612	8.01669	8.16266	7.93398
+	2	91.9192	HLA-F=7330053	12.4355	12.336	11.5064	12.5956	12.3865	11.4577	12.8057	12.5863	11.7296	12.9068	12.5258	11.8023	12.6677	11.8461	11.4114	12.6425	11.8494	11.8276	12.6772	11.955	11.8358	12.7128	11.9348	11.7861
+	2	91.9192	HLA-G=2070088	10.1032	9.29951	8.68314	9.90596	9.5324	8.72953	9.98146	9.60403	8.92647	9.94281	9.43711	8.80437	9.97161	8.88009	8.97333	10	8.95424	9.21844	10.0178	8.77411	9.00698	10.0772	8.74572	9.16736
+	2	91.9192	IDI1=2640670	9.84326	9.66113	8.73904	9.85021	9.86069	8.80292	10.0618	10.0153	8.9884	9.50457	9.65956	8.82002	9.68218	8.88365	8.84596	9.59564	8.74791	8.96871	9.87444	9.25649	9.24868	9.52399	8.76808	8.7405
+	2	91.9192	IGLL3P=450609	13.6793	13.0837	11.8936	13.6541	13.1416	11.8962	13.548	13.1376	12.0336	13.6541	13.0242	12.1115	13.6965	12.6062	12.3317	13.6116	12.3571	12.2868	13.665	12.1087	12.2547	13.7162	12.4337	12.4557
+	2	91.9192	LOC728672=7330689	11.885	11.5071	10.1703	11.7242	11.6435	10.2086	11.6891	11.4552	10.0955	11.2641	11.5824	9.99178	11.8951	10.1165	10.2621	11.5578	10.2392	10.3615	11.5688	10.4032	10.1851	11.4798	9.78838	10.0942
+	2	91.9192	PPIAP33=2680095	10.1975	10.1796	8.82008	10.2004	10.1968	8.90851	10.0974	10.1268	8.94235	10.2504	10.074	8.86892	9.83477	8.8341	8.82008	10.0842	8.82436	8.80549	9.98998	8.92823	8.93625	9.91727	8.69957	8.78539
+	2	91.9192	PPT1=7200041	11.2395	11.1338	10.6369	11.1379	11.1647	10.4312	11.483	11.3004	10.4857	11.313	11.2482	10.5532	11.2461	10.6561	10.5345	11.2828	10.6435	10.5549	11.3792	10.7597	10.5673	11.6938	10.7624	10.6966
+	2	91.9192	RPL15P11=2650026	13.1554	13.0325	12.0865	13.1951	12.9567	12.23	13.0042	13.2487	12.2738	13.0521	12.9007	12.23	13.2008	12.8878	12.3174	13.2982	12.2758	12.261	13.2449	12.3188	12.2829	12.8888	12.1904	12.2076
+	2	91.9192	RPL37A=990273	13.9805	13.9639	13.665	14.1032	13.9134	13.548	14.0992	14.2295	13.5063	14.1032	13.7162	13.0781	13.9134	13.7162	13.3956	13.9741	13.5616	13.1319	14.0095	13.5398	13.4541	13.7913	13.3956	13.3831
+	2	91.9192	RPS15A=2370193	14.0992	14.0046	12.9833	14.0406	14.0122	12.9199	14.0314	14.0499	13.1004	14.0867	13.9551	12.9974	14.1075	13.548	13.3232	14.0992	13.2645	13.3995	14.0951	13.3134	13.398	14.0314	13.1376	13.2287
+	2	91.9192	RPS15A=7100717	12.0955	11.787	11.9348	11.9431	11.7535	11.7235	11.7975	11.643	11.7335	11.5967	10.9115	11.5451	12.0986	11.8068	12.0521	12.1145	11.9431	12.0189	12.0494	12.0872	11.8623	11.819	11.5943	11.4645
+	2	91.9192	RPS7P10=1050678	9.48212	9.39639	8.20632	9.27208	9.24426	8.40751	9.17732	9.5012	8.38629	9.38417	9.28021	8.22644	9.35658	8.21401	8.44366	9.39763	8.28582	8.3745	9.29141	8.5277	8.28172	9.08624	8.17968	8.06828
+	2	91.9192	SMNDC1=6520605	9.60661	9.41261	8.82327	9.35403	9.36109	8.61297	9.66626	9.54718	8.65916	9.51369	9.35026	8.68013	9.35374	8.86866	8.65013	9.3682	8.69108	8.70864	9.42597	8.74684	8.74645	9.56261	8.87796	8.85116
+	2	91.9192	TXNDC9=4290521	9.1914	9.01167	8.19614	9.09622	9.26034	8.30926	9.29403	9.16601	8.48821	9.07453	9.03173	8.34547	9.14348	8.3196	8.30153	9.16255	8.27441	8.30238	9.33206	8.39265	8.39457	8.99188	8.49941	8.36285
+	2	90.9091	AMY1C=1820068	12.0058	11.1861	10.3811	11.525	11.2721	10.5075	11.7138	11.4821	11.0625	11.7511	10.8787	10.6205	11.5601	10.1957	10.3549	11.7086	10.7255	10.8634	12.0313	11.0566	10.8648	11.831	10.1416	10.6393
+	2	90.9091	CARMIL1=5220332	8.29239	8.11891	8.01128	8.1066	7.98413	7.92432	8.23991	8.01999	7.91854	7.9983	7.94486	7.68831	8.15276	7.99527	7.99744	8.24203	7.95053	7.84132	8.09383	7.88913	7.8489	8.1271	7.88154	7.86741
+	2	90.9091	CDC5L=6760189	9.12025	8.82658	8.36157	8.92279	9.03962	8.38818	8.93288	9.10266	8.44272	9.07627	8.75285	8.47476	9.00974	8.36846	8.31893	8.92774	8.40507	8.61332	9.02302	8.27806	8.36017	8.94538	8.43294	8.45249
+	2	90.9091	CHP1=6760192	11.0886	10.7746	10.6805	10.8648	10.7612	10.4281	10.9193	10.8069	10.575	10.5264	10.3794	10.5427	10.9936	10.9138	10.8167	11.0995	10.6235	10.5312	11.1045	10.5606	10.6756	10.7176	10.5734	10.6793
+	2	90.9091	CRY1=2850059	9.3546	9.00458	8.50587	9.37709	9.24455	8.63257	9.55135	9.23308	8.97752	9.25661	8.96061	8.6138	9.32522	8.74747	8.45039	9.33034	8.52527	8.81475	9.69772	8.54646	8.84014	9.36905	8.52563	8.57204
+	2	90.9091	DBI=2480338	9.73756	9.31371	8.6134	9.52366	9.49402	8.5923	9.50626	9.58353	8.63283	9.4509	9.25139	8.49053	9.37254	8.56493	8.60759	9.43557	8.73936	8.6628	9.70163	8.76546	8.7864	9.49334	8.61512	8.7508
+	2	90.9091	DEPDC1B=2370441	9.01029	8.79298	8.13845	8.94164	8.76808	8.14715	8.90558	8.62619	8.29956	8.86646	8.57724	8.26784	8.87051	8.12529	8.11961	8.80597	8.26693	8.28678	8.61461	8.14348	8.14796	8.93587	8.20915	8.13567
+	2	90.9091	FAM162A=5310736	8.36129	8.43269	7.8232	8.46287	8.5821	7.84071	8.44672	8.35964	8.18127	8.18127	7.97162	7.9106	8.26767	7.99376	7.89244	8.45403	7.95681	7.99242	8.41473	7.90213	7.91444	8.36746	7.91395	7.9231
+	2	90.9091	GNA13=6650161	8.95904	8.83309	8.08395	8.77501	8.66563	7.95997	9.02292	8.97542	8.06895	8.81825	8.35681	8.09323	8.77298	9.19334	8.15466	8.81212	8.13814	8.17607	8.92308	8.07317	8.34961	9.10398	8.33443	8.41458
+	2	90.9091	HIVEP2=6590730	8.68616	8.55437	8.30128	8.61268	8.6645	8.37897	8.83852	8.6958	8.25905	8.55603	8.4651	8.37614	8.57441	9.08141	8.83185	8.51482	8.18772	8.54548	8.66733	8.42821	8.58578	8.43711	8.43294	8.51495
+	2	90.9091	HMGN1P30=2760209	10.9927	10.7704	9.33774	10.9213	10.9543	9.32172	10.9639	11.1891	9.56499	10.9115	10.5955	9.64392	10.9446	10.1409	9.62761	10.9927	9.63828	9.66005	11.0163	9.84266	9.84534	10.7208	9.61372	9.95695
+	2	90.9091	HMGN2P18=6130239	8.351	8.42748	8.00183	8.45095	8.51705	8.04972	8.46258	8.60625	8.25576	8.35964	8.18408	7.96662	8.11948	8.24118	7.97232	8.46803	8.11394	8.04691	8.25305	8.02118	7.94078	8.30009	8.11103	8.15742
+	2	90.9091	IRF4=6980370	11.0941	11.0188	10.2359	11.0965	11.1593	10.0959	11.3872	11.1912	10.3141	11.039	11.0205	10.1268	11.1723	10.6952	10.2881	11.1206	10.6108	10.291	11.4358	10.8264	10.6497	11.0625	10.4264	10.4391
+	2	90.9091	LOC646900=3460162	9.09893	9.02623	8.14464	9.17217	9.12767	8.10637	9.16633	9.20016	8.26261	8.92237	8.98708	8.25004	9.02087	8.34684	8.15127	9.25595	8.39317	8.29737	9.1879	8.33072	8.1797	9.05101	8.1967	8.38398
+	2	90.9091	NNT=6020575	8.83141	8.69716	8.25933	8.81492	8.69905	8.12624	8.8271	8.7776	8.09539	8.67325	8.17337	8.12595	8.76768	8.25125	8.27435	8.71837	8.25092	8.03909	8.58546	8.09393	8.06499	8.61796	8.16763	8.02053
+	2	90.9091	PMAIP1=2750367	7.99744	8.1159	7.74966	8.56969	8.5808	7.83842	8.14283	8.38021	7.91263	7.99577	7.91561	7.81108	7.93605	7.76904	7.73066	8.53868	7.97298	7.98371	7.99829	7.85373	7.88824	7.88031	7.71318	7.94243
+	2	90.9091	PPIAP29=870537	12.6012	12.73	11.9676	12.9655	12.8764	11.5607	12.6117	12.73	11.9092	12.6051	11.9676	11.4598	12.5466	11.7596	11.5189	12.5052	11.7907	11.5955	12.6091	11.9283	11.7194	12.5401	11.5445	11.391
+	2	90.9091	PSMA3=5720327	10.5931	10.0098	9.64657	10.095	10.2336	9.46312	10.3527	10.3586	9.73459	10.0258	9.99704	9.67591	10.0608	9.52741	9.50869	10.271	9.54657	9.57207	10.4372	9.85655	9.9208	10.3422	9.78245	9.52771
+	2	90.9091	TATDN1=1110167	8.55546	8.52301	7.87108	8.49281	8.50179	7.84071	8.63836	8.44823	7.90526	8.41282	8.09793	7.89056	8.44027	7.95678	7.78998	8.73542	7.90307	7.98737	8.72583	7.90068	7.9186	8.46989	7.89608	8.03379
+	2	90.9091	TMEM45A=4610341	9.12659	8.9728	9.05535	9.11128	8.83518	8.85182	8.88017	8.85911	8.83923	8.74587	8.64996	8.74372	9.08051	8.96757	9.0424	8.99842	8.85984	8.92844	8.7247	8.94966	8.74924	8.75175	8.73263	8.5622
+	2	90.9091	TMEM45A=6280520	9.20654	9.02211	8.41075	9.19429	9.2006	8.36498	8.94431	9.01426	8.24316	8.72629	9.41746	8.09792	8.93373	8.42604	8.53363	9.05658	8.73256	8.48081	8.87611	8.28777	8.21172	8.7282	8.29561	8.48779
+	2	89.899	ABCE1=1090543	9.43758	9.64657	9.38074	9.69906	9.77608	9.56742	9.99661	9.80978	9.60246	9.53263	9.36967	9.34221	9.42891	9.52152	9.3768	9.46898	9.26198	9.18978	9.69497	10.0029	9.54357	9.55922	9.43453	9.30532
+	2	89.899	ABCE1=5310152	9.45875	9.40122	9.16985	9.54222	9.58004	9.20492	9.88998	9.68272	9.37949	9.42566	9.31172	9.11477	9.23594	9.49232	9.12264	9.35981	9.23209	9.06684	9.54357	9.69294	9.41444	9.45113	9.12315	9.09273
+	2	89.899	ACSL4=7000307	9.41085	9.56261	8.92089	9.49684	9.63036	8.78565	9.68819	9.74171	8.74872	9.51286	9.33738	8.76481	9.6102	9.08929	8.8115	9.45578	8.99367	9.0301	9.64553	8.95783	9.13114	9.51369	9.03408	8.94753
+	2	89.899	BRIX1=1110722	9.42274	9.47449	9.10223	9.51148	9.46348	8.77974	9.38074	9.46092	9.0021	9.54548	9.08586	8.98708	9.21876	8.94442	8.90472	9.29622	8.97434	8.78119	9.41337	8.94263	8.96848	9.39362	8.83603	8.86474
+	2	89.899	CD48=2030767	11.0074	10.6871	10.1015	10.9717	10.9086	9.86069	10.8592	10.989	9.89281	10.5196	10.4364	9.43378	10.0182	9.19622	9.03501	10.0957	9.23437	9.13395	10.1853	9.24053	9.25369	9.55	8.6981	8.62379
+	2	89.899	EXOSC9=3520070	9.72359	9.6817	9.13372	9.78945	9.82668	9.17515	10.0035	9.96948	9.4019	9.80699	9.60512	9.06415	9.6745	8.99105	9.06744	9.79304	9.12648	9.29024	9.86989	9.39639	9.2006	9.71034	9.03618	8.97492
+	2	89.899	EXOSC9=6220142	9.83606	9.68494	9.66783	9.7929	9.7857	9.86143	9.95851	9.95231	9.90402	9.80488	9.67577	9.77397	9.55026	9.60881	9.54197	9.74441	9.69681	9.66389	9.73023	9.94434	9.88784	9.83687	9.5201	9.6038
+	2	89.899	FABP5P2=4540475	9.10187	8.97217	8.70281	9.21517	9.48234	8.6294	9.32587	9.47144	8.77077	9.05053	9.18548	8.53719	8.74699	8.72686	8.40594	9.14921	8.74747	8.51318	9.25917	8.72402	8.79495	8.93011	8.71895	8.47161
+	2	89.899	FABP5P2=580358	10.6972	10.9121	10.4441	10.9077	10.966	10.3839	11.1755	11.2174	10.4137	10.9394	10.6725	10.2308	10.4939	10.4409	9.90855	10.4977	10.2832	9.99853	10.9695	10.7914	10.4026	10.6702	10.0346	9.91681
+	2	89.899	GMFB=5260044	10.3013	10.0629	9.60424	10.3442	10.3679	10.0305	10.628	10.3656	10.1742	10.1454	10.2789	9.93033	10.0277	9.9865	9.71464	10.1693	9.90317	10.0072	10.4122	10.2932	10.1445	10.0506	9.89083	10.0541
+	2	89.899	GMNN=4830373	9.61882	9.49846	8.51385	9.4988	9.45494	8.52221	9.64711	9.47594	8.43064	9.37314	9.38635	8.49005	9.2252	8.86485	8.37595	9.25468	8.5936	8.24665	9.52412	8.80541	8.36219	9.56562	8.51834	8.47081
+	2	89.899	GOLPH3=2320068	10.7746	10.7055	10.6501	10.8607	10.7597	10.4842	10.784	10.534	10.3606	10.5445	10.5221	10.2723	10.6627	10.4416	10.6699	10.8326	10.3568	10.733	10.4667	10.5305	10.5106	10.4068	10.2643	10.4396
+	2	89.899	GOLT1B=2100368	9.12132	9.32386	8.7293	9.34824	9.28386	8.63754	9.41834	9.44554	8.73667	9.25885	9.16911	8.57598	9.12694	8.91593	8.76433	9.22004	8.762	8.70015	9.38667	8.86465	8.83223	9.25002	8.75642	8.96069
+	2	89.899	HIST1H1C=5570279	12.0045	11.488	10.7698	12.1097	11.6674	10.9806	12.3224	11.89	11.1401	11.9147	11.8166	11.4007	11.6747	11.2071	11.0149	12.0826	11.3648	11.2062	12.0621	11.4486	11.1624	12.0666	11.3415	11.4239
+	2	89.899	HS.283402=3290632	9.05385	8.94454	8.68853	8.82047	9.03918	8.91495	8.99018	8.88666	8.66853	8.76875	8.44581	8.43666	8.96352	8.6682	8.58659	8.96722	8.60008	8.63187	8.67424	8.59325	8.42506	8.81689	8.53242	8.62779
+	2	89.899	LCP1=6350161	13.4323	13.1708	12.9097	13.4821	13.2953	13.2854	13.5134	13.3516	13.2287	13.1115	13.0755	13.2585	12.9655	12.847	12.488	13.0161	12.8104	12.5576	13.2616	12.8576	13.0781	12.9426	12.847	12.6227
+	2	89.899	NUP54=4810358	9.90874	9.9548	9.11281	9.98744	10.0708	9.31336	10.0872	10.2768	9.41719	10.0544	9.60302	9.37631	9.81261	9.60004	9.21542	9.96486	9.67502	9.31276	10.1332	9.39152	9.5225	10.0045	9.29451	9.45747
+	2	89.899	NUP54=6940201	8.68386	8.54442	8.2862	8.86776	8.56299	8.1182	8.8313	8.84447	8.24915	8.7135	8.60357	8.16787	8.60321	8.1265	8.12785	8.72917	8.27357	8.22309	8.83299	8.36028	8.3567	8.68054	8.29676	8.17739
+	2	89.899	PLEKHO1=3450280	9.54821	9.45558	9.39416	9.58788	9.7483	9.33148	9.7678	9.69183	9.65784	9.64073	10.0509	9.38709	9.55092	9.37949	9.18642	9.56202	9.43086	9.39399	9.63109	9.77738	9.59051	9.48721	9.37576	9.41746
+	2	89.899	RANBP1=4610047	10.938	11.2755	10.5606	10.9102	11.1554	10.3767	11.18	11.1784	10.4787	11.0141	11.1477	10.2214	10.7425	10.4145	10.1413	10.7733	10.5359	10.1377	10.7759	10.777	10.4835	10.994	10.2541	10.424
+	2	89.899	RANBP1=7000735	10.1961	10.2306	10.554	10.4068	10.3902	10.3087	10.2688	10.3492	10.4445	10.2243	9.95982	10.0164	9.94333	10.2141	9.89083	10.0072	9.92249	9.98615	10.1761	10.2986	10.2468	10.1936	10.2569	10.0629
+	2	89.899	SLC25A13=2320400	8.49228	8.30765	8.10273	8.38838	8.40561	8.20088	8.71357	8.46923	8.25079	8.29438	8.20449	8.2108	8.29451	8.01296	7.78707	8.27275	7.89168	7.97504	8.37908	7.93831	7.88725	8.02815	7.89731	7.98527
+	2	89.899	SNX5P1=360612	10.5382	10.53	9.97929	10.4996	10.4218	9.95165	10.463	10.501	10.0803	10.5853	10.1826	10.101	10.2553	9.82043	9.98414	10.2537	10.0858	9.9095	10.0168	9.82804	9.90909	10.1978	9.76998	9.67225
+	2	89.899	TCP1=990315	10.0187	9.74481	8.6598	9.97069	9.95321	8.72156	10.182	9.8282	8.7776	9.84237	9.6743	8.97516	9.70979	9.19405	8.94467	9.94728	9.04634	8.67943	9.93368	9.05955	8.89911	9.99853	9.00728	8.99327
+	2	89.899	TSPAN13=3420452	9.13983	9.24315	8.21753	9.32905	9.45295	8.30638	9.40968	9.59992	8.7027	9.30269	9.1124	8.423	9.1031	8.8367	8.47613	9.21307	8.47508	8.38745	9.44795	8.56409	8.62845	9.09787	8.33311	8.62845
+	2	88.8889	CDK1=1050706	10.5	10.4032	9.69349	10.57	10.2583	9.69666	10.1806	10.1381	9.86214	10.482	9.57389	9.6795	10.2422	9.76477	9.4149	10.2866	9.70897	9.41129	10.1157	9.50544	9.57448	10.1868	9.53169	9.50763
+	2	88.8889	CDK1=2760603	8.70955	8.52107	7.9837	8.67652	8.83725	8.06262	8.61728	8.64102	7.97667	8.59424	7.95751	8.11883	8.5558	8.03602	8.09542	8.6243	8.0827	7.95262	8.59791	8.05078	7.86222	8.4841	8.01817	7.94595
+	2	88.8889	DHFRP2=1850192	10.4709	10.6435	10.1309	10.6623	10.8717	10.0537	10.4805	10.9115	10.1261	10.5616	10.5445	9.84713	10.2627	10.1475	9.52168	10.197	10.0491	9.67591	10.2451	9.98983	9.55115	10.2789	9.68078	9.68348
+	2	88.8889	INTS8=6660286	9.74107	9.28885	8.43416	9.53831	9.41275	8.48292	9.63797	9.37148	8.3068	9.34461	9.52284	8.51227	9.34067	8.63822	8.42017	9.552	8.74321	8.31094	9.29279	8.55265	8.13133	9.69761	8.59783	8.51227
+	2	88.8889	MTMR6=160026	9.42331	9.22004	8.63065	9.38788	9.25449	8.55074	9.67022	9.66741	8.8113	9.31784	9.33103	8.6515	9.33682	8.7803	8.66603	9.51972	8.65876	8.86359	9.52515	8.90531	9.07765	9.40162	8.3987	8.81316
+	2	88.8889	OTUD6B=5550537	8.92516	8.76006	8.23078	8.83832	8.79747	8.31898	8.90151	8.94879	8.35863	8.8769	8.79568	8.29003	8.58222	8.25496	8.24792	8.91191	8.37523	8.17147	8.87304	8.29483	8.23932	8.91568	8.37289	8.38261
+	2	88.8889	RANP6=520427	10.6102	10.6008	9.80786	10.7562	10.7255	9.44682	10.9109	10.8234	9.99787	10.8208	10.5824	9.97611	10.425	10.0551	9.67672	10.5568	9.82668	9.79528	10.6147	10.0336	9.96917	10.733	9.97674	9.77505
+	2	88.8889	RGS2=3400019	9.29117	9.48234	8.78794	10.6584	10.0779	9.08333	10.0464	9.5931	9.31156	9.20492	9.60736	8.80141	9.52705	9.09769	8.95975	11.193	9.93899	9.79343	9.77841	9.17909	9.37193	9.17753	8.74872	8.72552
+	2	88.8889	RPS17P16=6660433	14.2842	14.2169	13.4933	14.3018	14.2807	13.6014	14.0553	14.0648	13.6288	14.0992	13.9091	13.5795	14.0918	13.9639	13.548	14.1738	13.7791	13.4619	14.0828	13.8151	13.3956	14.0951	13.6057	13.4933
+	2	87.8788	CCL4L2=3520102	9.10651	9.45175	8.67592	9.33992	9.54764	8.71267	9.76048	9.52526	8.7108	8.86166	9.12037	8.62603	8.82773	8.53044	8.2963	9.93368	8.45931	8.63754	10.0982	8.8062	9.01329	8.43643	8.1115	8.35923
+	2	87.8788	LOC100129158=2570368	14.4351	14.5377	14.5252	14.6808	14.6324	14.407	14.7379	14.8214	14.5039	14.5474	14.7439	14.5039	14.5416	14.6172	14.4284	14.3606	14.6507	14.4625	14.4963	14.2324	14.4742	14.6655	14.5083	14.4444
+	2	87.8788	LOC727803=5290546	9.84748	9.93065	9.41144	9.87613	10.079	9.20046	10.0344	10.0523	9.53728	9.77868	10.0478	9.31156	9.60924	9.63615	8.99337	9.68914	9.38651	9.23787	9.80907	9.6194	9.45886	9.76323	9.23713	9.336
+	2	87.8788	PTGER4=2940438	8.97013	8.76572	8.86097	9.41215	9.08141	8.80809	9.08159	8.87343	8.97375	8.66352	9.10321	8.68868	8.60883	8.37298	8.49934	9.12166	8.38992	8.74645	9.12378	8.81995	8.84958	8.51213	8.25156	8.46189
+	2	87.8788	RPL28P5=20435	12.1494	12.1937	12.0441	12.1954	12.2477	11.8782	12.4187	12.3559	11.9034	12.31	13.1257	11.9069	12.0644	12.0986	11.7308	11.9009	12.0096	11.7151	12.0381	11.9714	11.7663	12.0798	11.8662	11.8795
+	2	87.8788	SMARCA5=1980626	9.07216	8.89438	8.13432	9.08406	9.08392	8.44123	9.16186	9.0295	8.22735	8.98241	9.05075	8.31343	8.98224	8.47761	8.38772	9.14973	8.39728	8.16142	8.99976	8.34447	8.53982	9.06327	8.23099	8.39209
+	2	86.8687	CCT6P1=5420053	9.9613	10.0551	9.3506	9.93103	10.1832	9.37949	10.0993	10.0715	9.33848	10.1369	9.897	9.42947	10.0529	9.54304	9.34137	9.9702	9.50882	9.48628	10.1286	9.51824	9.50639	10.0842	9.46914	9.65344
+	2	86.8687	EXOSC10=840358	9.27865	9.11688	8.1644	9.24961	9.32522	8.44965	9.30236	9.32619	8.17198	9.33616	9.22508	8.3874	9.33401	8.64143	8.34721	9.28845	8.61214	8.20742	9.32442	8.57201	8.28912	9.29036	8.48941	8.58982
+	2	86.8687	HSPE1=110110	9.72194	8.74079	7.81278	9.16368	9.25127	8.19187	9.39081	9.16101	8.20112	9.55847	8.46294	7.87823	8.63348	8.6934	7.80086	9.15541	8.00985	7.99283	8.86447	8.23125	8.23437	9.21149	8.16763	8.05624
+	2	86.8687	IER3IP1=6860681	9.30935	9.22315	8.32823	9.26799	9.31435	8.46427	9.33892	9.07018	8.46194	9.1514	9.03777	8.53521	9.21057	8.85245	8.62506	9.39825	8.4647	8.44972	9.27992	8.69227	8.76504	9.30869	8.43424	8.73992
+	2	86.8687	NPM1P34=1230209	11.5471	11.6197	9.93562	11.6034	11.7769	10.0847	11.7893	11.5754	10.0728	11.7735	11.1593	9.96029	11.4736	10.6035	9.91659	11.5389	10.2323	9.96559	11.662	10.5294	10.2012	11.6478	10.3103	10.3363
+	2	86.8687	RPL29P6=2190630	9.67109	9.8096	9.36322	9.80841	9.78089	9.22261	9.73675	9.91619	9.23987	9.62064	10.182	9.10914	9.76998	9.08553	9.17589	9.65586	8.94454	9.1542	9.72175	9.23019	9.2533	9.40682	9.10029	9.09864
+	2	86.8687	RTN4=780402	8.73056	8.7251	8.04916	8.57497	8.85494	7.9372	8.81875	8.77298	7.95936	8.78385	8.40029	8.04751	8.58512	7.97238	7.92839	8.63389	8.07912	7.82732	8.81392	8.27607	7.983	8.72208	8.1235	7.98247
+	2	86.8687	UQCRC2=5220195	9.64541	9.58265	8.8061	9.65956	9.79225	8.85307	9.60953	9.50352	9.07318	9.54672	9.50891	9.02388	9.63109	9.04404	9.13082	9.66661	8.87061	8.97915	9.49345	9.12808	9.1956	9.65815	8.9656	8.73418
+	2	85.8586	LOC649555=2680102	8.85034	8.86041	8.34943	9.30269	8.75148	8.17681	8.5733	8.81436	8.27784	8.74518	8.90757	8.20036	8.86603	8.25789	8.16771	8.7735	8.1995	8.22723	8.77015	8.22662	8.28973	8.79461	8.3184	8.11152
+	2	85.8586	WASF4P=3930022	8.55344	8.37325	8.39848	8.8107	8.69039	8.41595	8.33449	8.60537	8.27875	8.5078	8.58405	8.16138	8.33006	8.28736	8.26542	8.47706	8.18116	8.35716	8.51571	8.24985	8.43402	8.3545	8.15908	8.05091
+	2	84.8485	ARPP19=6620356	9.94557	10.0146	8.85963	10.0879	9.99462	8.77553	10.0691	10.1402	9.04846	9.98822	10.0571	8.83957	9.73247	9.41246	8.83791	9.7806	9.17235	8.98876	9.9148	9.18642	9.13951	9.79905	8.79886	9.06057
+	2	84.8485	ATF4=6480053	8.55638	8.49885	8.47525	8.60081	8.46793	8.53503	8.2828	8.27258	8.39788	8.44823	7.85125	8.38191	8.50121	8.50293	8.53548	8.59144	8.71918	8.60424	8.42807	8.35313	8.22695	8.54485	8.49702	8.43696
+	2	84.8485	ATF4=7610187	9.86162	9.83846	8.85523	10.0801	9.96985	8.83594	10.1947	10.1261	9.10187	9.60403	9.7832	8.81243	9.65374	9.38402	8.87296	10.0762	9.34409	9.20411	10.0007	9.29634	9.35291	9.69183	8.9587	8.84069
+	2	84.8485	COLQ=2030400	8.38261	8.35332	8.38251	8.55561	8.4103	8.18916	8.45608	8.75695	8.30475	8.54175	9.12414	8.39298	8.4383	8.16614	8.4103	8.36537	8.37591	8.31949	8.24053	8.13789	8.45204	8.45188	8.33311	8.41263
+	2	84.8485	RBM34=5390092	9.38002	9.39588	8.61665	9.47107	9.23293	8.63962	9.38273	9.44278	8.78668	9.28111	9.15711	8.54351	9.44013	8.74434	8.61565	9.48418	8.74747	8.70602	9.54821	8.98743	8.80437	9.51573	8.69533	8.84447
+	2	84.8485	RPS15AP19=70349	13.1767	12.9122	11.6001	13.1635	13.0663	11.4869	13.2645	13.108	11.8662	12.7818	13.0352	11.5064	13.274	12.3446	11.9348	13.1526	12.0826	12.0016	13.2854	12.089	11.9147	13.2895	11.6424	11.9867
+	2	84.8485	RRN3=4920403	9.17343	9.07267	8.70936	9.22235	8.96976	8.52091	9.35393	9.26776	8.68526	9.17217	9.26008	8.65791	9.19921	8.55154	8.6002	9.03825	8.52283	8.47513	9.11176	8.66903	8.8871	9.15964	8.87922	8.61029
+	2	84.8485	TMSB4XP8=3890025	11.4039	10.8732	9.76153	11.2498	11.2288	9.47321	11.605	10.9365	9.54791	10.8654	11.2253	9.31679	11.6695	10.2999	9.5134	11.516	10.0608	9.6736	11.7345	10.3465	9.84869	11.5269	9.56725	9.79905
+	2	84.8485	XRCC6P1=2850356	9.54975	9.45682	9.37391	9.7489	9.72206	9.22261	9.96933	9.76435	9.37592	9.74616	10.2139	9.29731	9.66797	9.27533	9.31472	9.59564	8.95195	9.26272	9.64747	9.3226	9.325	9.72644	9.11763	9.24533
+	2	83.8384	FRG1JP=780255	10.2111	10.1028	9.71504	10.2772	10.1291	9.35515	10.2187	10.0908	9.56312	10.1624	9.98859	9.23727	10.1271	9.44646	9.54483	10.1765	9.73208	9.32107	10.2924	9.70658	9.45161	10.233	9.56922	9.32107
+	2	83.8384	HEBP2=3940026	10.4773	10.2439	9.21195	10.399	10.2981	9.07112	10.3506	10.2581	9.19206	10.0856	9.96201	9.01308	10.1264	9.75107	9.26371	10.3506	9.42072	9.09759	10.3934	9.61733	9.16228	10.325	9.24416	9.19891
+	2	83.8384	LOC100132658=4230064	9.31584	9.33439	8.39612	9.25548	9.47107	8.42501	9.26585	9.63615	8.44368	9.31435	8.83402	8.42261	9.19843	8.37197	8.52065	9.12906	8.46752	8.45977	9.19612	8.61144	8.54728	9.17977	8.45702	8.46752
+	2	83.8384	LOC642989=6280446	10.9227	10.7149	9.17535	10.6222	10.8414	9.18431	10.6366	10.7822	9.2	10.6326	10.5527	9.01678	10.487	9.3939	9.19027	10.6184	9.3247	9.48628	10.7494	9.75749	9.20288	10.6773	9.12599	8.98028
+	2	83.8384	LOC647673=4220307	9.71198	9.69723	8.72996	9.68718	9.80786	8.80853	9.67237	9.96846	8.84132	9.69037	9.34741	8.69067	9.63523	9.16869	9.00963	9.65894	9.08491	8.88446	9.76263	9.32919	9.13313	9.69114	8.96827	9.12279
+	2	83.8384	NACA=6180066	13.0068	12.8825	12.3847	12.9679	12.85	12.1592	13.0622	13.0352	12.1991	12.9679	12.8435	12.1719	13.0732	12.5725	12.2813	12.9679	12.1624	12.2852	13.0434	12.5884	12.6062	13.108	12.2494	12.2758
+	2	83.8384	RAB6A=4050349	8.43095	8.26106	7.80623	8.40485	8.20153	7.73783	8.42983	8.48325	7.7752	8.41093	8.06061	7.82566	8.29246	7.85743	7.818	8.35923	7.70484	7.83699	8.25967	7.81558	7.92469	8.43515	7.81106	7.77355
+	2	83.8384	RBX1=2070746	11.5437	11.5199	11.0176	11.5189	11.5795	10.8221	11.685	11.4022	10.9118	11.6494	11.3189	10.8122	11.5889	10.9275	10.8776	11.4157	10.8176	10.8069	11.6651	11.1907	10.8834	11.6068	10.8435	10.7006
+	2	83.8384	RPL18AP3=510397	12.7233	13.0622	11.5132	12.7057	13.037	11.4808	12.5794	12.8736	11.4418	12.6714	12.6986	11.2517	12.6356	11.7002	11.5795	12.577	11.8723	11.5375	12.7449	12.0393	11.7499	12.4142	11.4495	11.2899
+	2	83.8384	RPS27P13=290370	10.3446	10.0046	9.13403	10.0225	10.1703	9.24426	9.95231	10.1718	9.1537	9.89083	10.0295	8.98105	9.84673	9.35086	9.11611	9.8338	9.34296	9.10029	10.1686	9.55304	9.10937	9.8106	8.98656	8.88965
+	2	83.8384	RPS29P17=4250133	12.3137	12.5258	10.3326	12.1182	12.5221	10.2604	12.1704	12.2902	9.98778	12.2343	12.2594	10.2009	11.983	10.8008	10.3825	12.0838	10.6384	10.3316	12.2547	10.9365	10.5196	12.0393	10.4401	10.4606
+	2	83.8384	TPT1P4=2070324	11.284	11.5698	10.2654	11.282	11.4218	10.0185	11.227	11.426	10.1686	11.3011	11.1434	10.0803	11.2655	10.3924	10.3964	11.2383	10.5176	10.3422	11.2655	10.7293	10.5305	11.2604	10.4699	10.2816
+	2	82.8283	ATP11B=6650594	8.79847	8.72008	8.0992	8.92279	8.72602	7.94736	8.69964	8.80219	8.14101	8.56479	8.51374	7.99183	8.5863	8.35497	8.03362	8.7818	8.17854	7.93624	8.68937	7.94032	8.04199	8.85567	8.01954	8.29367
+	2	82.8283	ATP5C1=4780450	11.0284	10.7541	10.1624	11.1265	10.9577	10.0326	10.972	10.9751	10.0196	10.8286	10.2515	9.95054	10.8927	10.1072	9.92231	10.9386	10.0288	9.96064	10.9244	10.3853	10.2958	10.9859	9.98106	9.91786
+	2	82.8283	AZIN1=4070661	8.50859	8.40731	7.80843	8.6118	8.71946	7.92763	8.64264	8.84536	7.73579	8.42157	8.0066	7.78782	8.44027	7.97029	7.79966	8.47394	7.93641	7.71448	8.66949	8.09654	7.83831	8.49463	7.8547	7.87003
+	2	82.8283	BBIP1=4610022	8.44059	8.48292	8.17377	8.60544	8.59596	8.05352	8.46359	8.45795	8.08596	8.28806	8.10882	8.01246	8.20182	7.99903	7.8531	8.41963	7.97562	8.11901	8.42633	8.37369	8.14282	8.49928	8.14318	8.01923
+	2	82.8283	C14orf166=3290689	11.0988	11.1885	10.4865	11.1723	11.1304	10.3139	11.0625	11.0327	10.3832	10.9219	11.0171	10.1176	11.0502	10.6227	10.2367	11.0971	10.5103	10.2278	11.0988	10.5661	10.3839	11.2035	10.2476	10.325
+	2	82.8283	C8orf59=1510452	11.2699	11.2618	10.3173	11.3106	11.2436	10.3077	10.9207	11.1221	10.1837	11.0705	10.8507	10.1569	11.199	10.6435	10.2627	11.199	10.4026	10.382	11.1272	10.5484	10.3454	11.269	10.473	10.3506
+	2	82.8283	CACYBPP2=2970561	8.79298	8.73249	8.39685	8.83096	8.7676	8.0346	8.66228	8.7761	8.31042	8.79151	8.35889	8.06439	8.64508	8.35071	8.13396	8.82002	8.12838	8.13781	8.68966	8.18964	7.96744	8.88473	8.14668	8.19415
+	2	82.8283	CEP128=3830164	11.0432	10.5858	9.98169	10.7152	10.4569	9.86102	10.7395	10.369	9.60246	10.243	10.3897	9.54113	10.7353	10.2622	9.82349	10.7384	10.1501	9.86256	10.3582	9.87216	9.57596	10.1261	9.77754	9.64439
+	2	82.8283	ECI2=10594	10.9899	10.7463	9.98041	10.7106	10.8414	9.84266	10.7205	10.6501	9.82913	10.6142	10.7955	9.81086	10.6359	10.2793	9.92757	10.7075	10.0777	9.98882	10.7169	10.1613	10.1099	10.7656	9.97416	10.0523
+	2	82.8283	ECI2=6200133	9.71725	9.66528	9.41595	9.48752	9.52942	9.47439	9.50472	9.497	9.39873	9.63168	9.38709	9.40082	9.5043	9.56483	9.37177	9.54764	9.61855	9.28868	9.62561	9.64657	9.70221	9.52399	9.43136	9.19843
+	2	82.8283	EEF1A1P24=4050435	13.2982	13.03	11.8011	13.037	12.8378	11.781	12.8668	12.9784	11.6094	12.8825	12.639	11.5707	12.7635	12.0452	11.8397	12.6498	11.7205	11.9386	12.8352	11.8771	11.7511	12.8736	11.4039	11.6712
+	2	82.8283	EEF1B2P6=290180	11.69	11.525	9.74044	11.4347	11.5879	9.83414	11.6768	11.454	9.80352	11.2853	11.2373	9.64553	11.3273	10.2904	9.78726	11.483	10.2197	9.96917	11.4598	10.2476	9.82788	11.4645	9.99226	9.91315
+	2	82.8283	EIF2AK3=840709	9.73194	9.91353	9.25194	10.1173	10.0434	9.40105	10.2039	10.0206	9.22821	9.81985	9.49356	9.34302	10.0541	9.77047	9.50336	9.89659	9.57077	9.46362	10.0579	9.52183	9.36109	9.91704	9.39575	9.48223
+	2	82.8283	EIF3FP2=5290482	9.53995	9.22604	8.66491	9.50931	9.32065	8.59988	9.47051	9.42484	8.46538	9.25002	9.45447	8.52448	9.50544	8.93652	8.47948	9.63411	8.8185	8.49281	9.54156	8.67683	8.5702	9.39989	8.51772	8.51998
+	2	82.8283	EIF4BP3=5900241	9.69723	9.61733	8.75483	9.61721	9.53523	8.99885	9.87251	9.54357	8.88762	9.60953	9.34367	8.76781	9.72431	9.16528	9.03306	9.6112	8.989	8.95516	9.75784	9.10364	8.97171	9.54341	8.9656	8.94563
+	2	82.8283	EIF4BP7=6420524	9.25243	8.88905	8.23718	9.28929	9.27931	8.4053	9.08333	8.96326	8.26171	8.99011	8.85789	8.35058	9.14815	8.65217	8.30051	9.16832	8.64517	8.61126	9.12061	8.65053	8.29126	9.10035	8.21005	8.36972
+	2	82.8283	FAM49B=7160079	8.57647	8.57702	8.17906	8.63389	8.599	8.03942	8.72426	8.7592	8.08852	8.52384	8.24375	8.02526	8.61827	8.26172	8.03521	8.59314	8.09735	8.04211	8.50483	8.35277	8.15649	8.82145	8.0327	8.15742
+	2	82.8283	FAM72D=1090725	8.79392	8.66611	7.88787	8.70275	8.49937	7.83965	8.48667	8.58169	7.80646	8.54807	8.35298	7.80531	8.59424	8.06257	7.78454	8.50453	7.89891	7.7772	8.36413	7.89067	7.86443	8.41486	7.92705	7.94123
+	2	82.8283	FAM89A=6280048	9.27033	9.14274	8.57278	9.0769	9.18252	8.64484	9.09285	9.1871	8.47755	8.87648	8.69909	8.40672	9.1264	8.55479	8.62013	9.1271	8.53578	8.40385	9.23931	8.6429	8.76633	9.22613	8.36172	8.58411
+	2	82.8283	FNDC3A=1660113	9.69696	9.74441	8.93226	9.7379	9.83092	8.76521	9.82961	9.7248	8.83477	9.61537	9.53494	8.8491	9.5998	9.31383	9.07577	9.65435	8.90821	9.05554	9.8106	9.09431	9.16407	9.81629	9.03669	9.11439
+	2	82.8283	FNDC3A=7200358	9.58476	9.66176	8.76141	9.63499	9.65881	9.17057	9.57062	9.69934	8.71488	9.49987	9.38177	8.99045	9.50282	8.91416	8.78558	9.71754	8.90591	8.91201	9.82145	8.88913	9.07018	9.80699	9.06567	9.04932
+	2	82.8283	G3BP1=5720300	8.40536	8.34968	7.79667	8.44515	8.33792	7.79004	8.35546	8.39261	7.715	8.29526	8.00785	7.78053	8.29976	7.7896	7.63608	8.43525	7.73083	7.79002	8.24427	7.89164	7.9047	8.3772	7.78489	7.72764
+	2	82.8283	GLOD4=5910543	9.77934	9.77949	9.44441	9.791	9.64747	9.25902	9.81086	9.72445	9.43538	9.44704	9.26809	9.29048	9.70195	9.30814	9.45281	9.64316	9.36917	9.40848	9.70928	9.387	9.53385	9.61148	9.32065	9.44264
+	2	82.8283	HNRNPA1P10=7320424	10.1261	9.92175	9.17121	10.2147	10.1198	8.83594	10.0904	10.0943	9.07061	10.0207	9.59737	8.97895	9.93387	9.06094	8.9034	10.0911	8.92077	8.87322	10.1339	9.24639	9.15924	9.87524	9.03669	8.80323
+	2	82.8283	HNRNPA1P33=5390500	10.1984	9.79816	9.06299	10.1843	10.1454	9.01093	10.305	10.232	9.00166	9.64009	9.43804	8.76752	9.92809	9.26974	8.85931	10.2932	8.97581	8.81938	10.1642	9.19196	9.09845	9.94514	8.94846	8.73021
+	2	82.8283	HNRNPA1P35=6110673	9.41693	8.89646	8.3183	9.17134	9.10215	8.1283	9.38151	8.96594	8.26398	8.8922	8.63145	8.12268	8.98083	8.19902	8.39188	9.17404	8.14865	8.16877	9.11989	8.51531	8.4536	8.78867	8.15736	8.38185
+	2	82.8283	HNRNPA1P39=6520035	11.2318	11.0771	10.2686	11.4839	11.2253	9.98482	11.0965	10.9852	10.395	10.7618	10.6193	10.0691	11.0899	10.6659	10.061	11.1869	10.5678	10.0028	11.5257	10.7217	10.6482	11.0237	10.3939	9.91681
+	2	82.8283	HNRNPA1P53=1990328	9.58235	9.70133	8.71139	9.6879	9.75232	8.64522	9.56742	9.64778	8.73975	9.42443	8.84411	8.47328	9.70621	8.53299	8.47755	9.67975	8.73452	8.45207	9.94843	8.94793	8.70145	9.4757	8.4443	8.26198
+	2	82.8283	HNRNPUL1=1780681	10.4633	10.1801	9.6433	10.3227	10.3482	9.62421	10.4435	10.397	9.34383	10.2877	10.2601	9.46938	10.3287	9.70505	9.59665	10.325	9.68078	9.55882	10.4312	9.83071	9.74107	10.3289	9.41101	9.70792
+	2	82.8283	HNRNPUL1=7570750	8.14772	7.94718	8.09242	7.89121	7.92347	8.07341	8.0816	7.99903	8.10723	8.18356	8.65573	8.06109	8.15361	7.99173	8.02896	8.10933	8.18243	8.03957	8.07675	8.15061	7.99791	7.96465	7.99442	7.92258
+	2	82.8283	IQGAP1=6520646	9.78038	9.46375	9.03522	9.64611	9.64044	9.18679	9.76628	9.83279	8.93554	9.63286	9.34884	8.92792	9.62013	9.30009	8.9729	9.66403	9.22675	9.0599	9.62724	8.98328	9.10682	9.66797	8.96801	8.93943
+	2	82.8283	KDM3A=1240504	9.03251	9.03578	8.29326	8.95204	8.81061	8.34281	8.9837	9.09431	8.07838	8.88465	8.76182	8.27212	8.82256	8.19309	8.38017	8.88745	8.24317	8.54861	8.81955	8.2349	8.3439	8.79797	8.26469	8.33943
+	2	82.8283	KIAA1551=7510424	10.1377	10.1761	9.37836	10.1867	9.96349	9.15554	9.96046	10.0616	9.20595	10.0618	9.82106	9.12403	9.87412	9.47689	9.26409	9.91893	9.29332	9.10694	9.88475	9.60827	9.07283	9.96334	9.54672	9.28723
+	2	82.8283	KPNA2=4230196	9.51424	9.51449	8.77211	9.6982	9.60392	9.00643	9.60827	9.49281	8.79779	9.62601	9.00064	8.81159	9.44845	8.84424	8.84197	9.42228	8.82369	8.82256	9.41061	9.04705	9.05751	9.64778	8.76808	8.81965
+	2	82.8283	LOC100130092=4760309	10.0322	9.86603	9.23879	10.0586	10.0478	9.46082	10.2308	10.1169	9.16478	9.93319	9.6879	9.28461	10.0218	9.355	9.3839	9.86747	9.33091	9.16307	10.2537	9.73097	9.67237	10.1949	9.3922	9.47471
+	2	82.8283	LOC100131859=4640093	8.84297	8.71935	8.38132	8.79797	8.79953	8.2388	8.94387	8.88396	8.13722	8.71299	8.4323	8.2964	8.72917	8.38706	8.05379	8.92844	8.38009	8.08498	8.75256	8.19898	8.18607	8.88506	8.117	8.11641
+	2	82.8283	LOC100132528=4760754	10.6671	10.7713	9.57314	11.0182	10.9529	9.67237	10.7035	10.5515	9.9535	10.618	10.0221	9.30443	10.4887	9.6487	9.49269	10.7879	9.84869	9.21003	10.7822	9.93929	9.88337	10.5	9.35203	9.25067
+	2	82.8283	LOC100132715=4290692	10.8776	10.7577	10.1918	11.1742	11.0771	10.118	10.9563	11.1304	10.1578	10.6484	10.683	9.62488	10.8858	10.1621	9.92953	11.0705	10.233	10.2645	11.0171	10.4626	10.3348	10.6744	9.80907	9.95368
+	2	82.8283	LOC128192=2260053	9.81027	9.67237	8.75014	9.70312	9.8421	8.55847	9.83619	9.83958	8.82959	9.32619	9.58447	8.68513	9.57139	9.24496	8.88408	9.66544	8.52868	8.57323	9.65273	8.76219	8.68703	9.45009	8.77064	8.761
+	2	82.8283	LOC387791=6550672	9.48796	9.24154	8.65836	9.49238	9.5012	8.65195	9.70792	9.52903	8.66209	9.3935	9.69369	8.59584	9.46176	8.71884	8.91495	9.38252	8.81606	8.64717	9.43891	8.83309	8.61	9.45255	8.62022	8.79385
+	2	82.8283	LOC402251=3440670	11.9537	11.6516	11.1027	12.0644	12.1217	10.8031	12.1452	11.9971	10.4287	11.6582	11.4583	10.5631	11.9945	10.9514	10.5568	12.0677	10.6311	10.5127	11.8987	10.9089	10.7696	11.7535	10.2445	10.1099
+	2	82.8283	LOC440927=3190348	13.1708	13.3198	12.383	13.1554	13.2151	12.3547	13.114	13.174	12.3412	13.1319	12.645	12.1434	13.2287	12.8668	12.4626	13.0325	12.9858	12.3757	13.1851	12.855	12.2681	12.9833	12.2902	12.0955
+	2	82.8283	LOC441743=70286	9.39873	9.43904	8.21664	9.4129	9.38111	8.20858	9.11092	9.19843	8.29991	9.03501	8.82747	8.16417	9.06299	8.4841	8.19599	9.3563	8.35782	8.1325	9.09369	8.70218	8.42418	9.17004	8.27519	8.28067
+	2	82.8283	LOC642975=780019	11.4007	11.304	10.0241	11.3385	11.282	10.1522	11.1213	11.4477	10.0312	11.2253	10.8517	9.9613	11.0732	10.533	10.3769	11.261	10.4574	10.4427	11.1616	10.366	10.1372	11.1142	10.1358	10.1175
+	2	82.8283	LOC648771=3390170	12.9231	12.8183	12.0452	12.8378	12.8435	11.8762	12.9594	12.82	12.0955	12.7686	12.7272	11.7535	12.9097	12.383	12.0691	12.6635	12.2563	12.0718	12.8104	12.5221	11.9537	12.7764	12.1023	11.856
+	2	82.8283	LOC654121=1230554	9.66311	9.63681	8.84249	9.65653	9.63347	8.8137	9.4045	9.44612	8.96858	9.43099	9.35026	8.54655	9.55431	9.03241	9.07358	9.73072	9.00612	8.98817	9.58671	9.2363	8.75396	9.475	8.82996	8.74103
+	2	82.8283	LOC728973=3870470	11.3544	11.239	9.77343	11.3855	11.5733	9.62761	11.2721	11.5375	9.78964	11.3004	11.193	9.48252	11.3438	10.3008	9.82867	11.318	10.1631	9.75505	11.3494	10.0283	9.88115	11.1647	9.67838	9.60169
+	2	82.8283	LOC730754=4670170	14.3682	14.2974	13.5134	14.2195	14.1032	13.4169	14.0458	14.17	13.3446	14.1227	13.7791	13.1257	14.0553	13.771	13.4169	14.2357	13.5977	13.3831	13.9914	13.5699	13.3812	14.1303	13.4399	13.1343
+	2	82.8283	LOC731985=2760475	12.9784	12.8736	11.9957	12.9594	12.9446	11.7138	12.8712	13.0859	11.9445	12.7911	12.6186	11.704	12.7148	12.339	11.8231	12.8378	11.9147	11.6938	12.7657	12.2738	11.9476	12.7425	12.2043	11.6208
+	2	82.8283	MAK16=3060397	9.00719	9.19438	8.49642	8.88932	9.17807	8.5366	9.26901	9.50269	8.67574	8.93683	8.58008	8.40352	8.95534	8.83104	8.46741	8.96992	8.62891	8.59159	9.21993	8.84577	8.72537	8.90091	8.47525	8.57204
+	2	82.8283	MAN1A1=630014	9.97674	9.84617	8.98442	9.95695	9.99638	9.20363	9.7284	9.6677	9.24351	9.78431	9.59883	9.01167	9.75993	9.50313	9.09351	9.8293	9.28743	9.22926	9.81612	9.47794	9.16049	9.9148	9.19245	9.16516
+	2	82.8283	MOB1A=2360292	10.1302	9.92783	9.44526	9.87319	10.1198	9.05929	9.83006	9.96846	9.30693	9.92878	9.82429	9.27809	9.85858	9.37091	9.22334	9.68775	9.2533	9.1344	9.8557	9.25875	9.14394	10.0342	9.32573	9.35538
+	2	82.8283	MORF4L1=4900343	10.8661	10.8865	10.0093	10.8094	10.8075	9.93319	10.5631	10.7792	9.90874	10.6453	10.1063	9.77332	10.7389	10.0277	10.0358	10.8443	10.0999	9.82687	10.8058	10.1783	10.2212	10.7862	10.1888	9.98398
+	2	82.8283	NACAP1=3830136	8.55761	8.65195	7.9773	8.7565	8.51327	7.77953	8.69395	8.68899	7.84553	8.40279	8.11815	7.9238	8.33882	8.05593	7.73898	8.49429	7.94186	7.78634	8.45403	8.11617	7.89245	8.38734	7.91395	7.93528
+	2	82.8283	NAE1=6510619	8.77038	8.91671	8.32354	8.96964	9.00277	8.38734	8.9073	8.94944	8.37071	8.90172	8.78305	8.36958	8.77362	8.3314	8.49112	8.81522	8.34499	8.28505	8.93748	8.35514	8.3047	9.0817	8.42955	8.244
+	2	82.8283	NEDD9=6180048	8.93144	8.67831	7.96273	8.71819	8.82853	7.97889	8.93804	8.8818	8.04499	8.47676	7.98123	8.00387	8.55258	8.07159	8.0884	8.5256	7.9546	7.97592	8.6085	8.03667	7.80036	8.6596	8.01046	8.04915
+	2	82.8283	NPTN=430307	9.27762	9.10519	8.58731	9.38284	9.36785	8.44906	9.12843	9.13334	8.3951	9.25661	8.81901	8.49733	9.23259	8.65781	8.60759	9.36771	8.62373	8.45	9.31145	8.50072	8.67216	9.40643	8.55981	8.56532
+	2	82.8283	NUCB2=60427	10.7006	10.0886	9.54643	10.411	10.3808	9.50049	10.5626	10.1336	9.41916	10.2386	10.397	9.58704	10.3735	9.84146	9.6551	10.5003	9.53349	9.53895	10.6431	9.70595	9.81339	10.5771	9.17343	9.73394
+	2	82.8283	PDIA3P1=780632	10.114	10.1771	9.68418	10.2691	10.1332	9.3429	10.0422	10.2337	9.30373	9.9921	9.57287	9.40834	9.90688	9.73629	9.43557	10.1686	9.57332	9.51928	10.0579	9.56331	9.57034	9.99614	9.51396	9.46443
+	2	82.8283	POLR2J3=2750632	9.87878	10.0124	9.49152	9.79958	9.86712	9.18524	9.86256	9.88581	9.20031	9.9208	9.14931	9.08502	9.72388	9.27112	9.30711	9.86102	9.43927	9.14786	9.99242	9.48855	9.25649	9.76048	9.13729	8.99377
+	2	82.8283	POTEKP=4880646	10.4897	10.2851	9.58745	10.4726	10.395	9.31653	10.5761	10.4611	9.22881	9.99178	9.86312	9.45295	10.3461	9.61268	9.02021	10.5583	9.47095	9.29182	10.7408	10.0804	9.60679	10.1226	9.2173	9.17852
+	2	82.8283	PPIB=2900112	8.69939	8.52942	8.14772	8.56753	8.62274	8.01304	8.59437	8.51385	8.09916	8.4277	8.49155	8.08908	8.50483	8.06055	8.08904	8.43181	8.20303	8.13781	8.53316	8.13089	8.12274	8.50821	7.9342	7.92752
+	2	82.8283	PRDM1=3840113	8.5558	8.43732	7.89442	8.43537	8.54485	7.87218	8.55	8.54309	7.9942	8.21678	7.88925	7.85836	8.53554	8.01197	7.96766	8.42446	7.87727	7.79482	8.51766	8.1036	8.07568	8.58161	7.99963	7.91903
+	2	82.8283	PRDM1=450379	8.82047	8.86147	8.76743	8.21474	8.68885	8.49957	8.50854	8.69217	8.67863	8.8126	8.92774	8.75994	8.88246	8.79631	8.8061	8.90285	8.4983	8.28814	8.99626	9.21585	8.7108	9.11206	8.68105	8.87375
+	2	82.8283	PRDM1=5260392	9.08422	8.963	9.14777	9.01486	9.36163	9.41474	9.14459	9.3874	9.53923	9.24977	9.0113	9.17217	9.17088	9.01358	9.16117	9.41791	9.5342	9.43758	9.57021	9.851	9.47932	9.37148	9.22881	9.14984
+	2	82.8283	PRDM1=6220288	12.3816	12.1229	11.586	12.2738	12.1922	11.4212	12.43	12.2696	11.5527	12.1512	11.7253	11.3403	12.3547	11.847	11.861	12.1765	11.5628	11.5026	12.2263	11.832	11.7675	12.336	11.69	11.8094
+	2	82.8283	PRKRA=770021	10.2819	9.95997	9.179	10.0954	10.1356	9.20605	9.86958	9.98576	9.16832	9.92408	9.79854	9.07487	9.97345	9.75627	9.3974	10.1283	9.3767	9.24466	10.0742	9.37222	9.23618	10.2005	9.33826	9.47426
+	2	82.8283	PRRC1=7040397	10.3482	10.2979	9.31053	10.3477	10.1369	9.40495	10.1189	10.0336	9.43453	9.99242	9.81086	9.05027	10.2513	9.84485	9.5324	10.2798	9.53815	9.45431	10.3053	9.49323	9.58157	10.1413	9.30461	9.41966
+	2	82.8283	PSMA6=7040470	11.1572	11.0802	10.7762	11.193	11.2777	10.6235	11.11	11.277	10.8572	10.9322	10.6897	10.6993	11.0085	10.7155	10.5766	10.8763	10.6497	10.5345	11.1554	10.9874	11.0008	11.0013	10.8094	10.5913
+	2	82.8283	RAP1B=6590703	8.59504	8.61571	8.24262	8.8769	8.78424	8.16323	9.0055	8.75814	8.2416	8.59758	8.55009	8.16075	8.66733	8.05956	8.06519	8.83266	8.22423	8.20785	8.86595	8.15341	8.26833	8.67959	8.13454	8.20304
+	2	82.8283	RPL15P3=5050541	10.7618	11.0213	9.57657	11.1288	11.0965	9.75281	10.767	11.1583	9.60612	10.7597	10.7029	9.55166	10.9166	9.9702	9.88178	10.903	9.6298	9.69993	10.9417	9.84446	9.75009	10.7681	10.0219	9.54622
+	2	82.8283	RPL17P7=6580017	13.174	13.2449	12.1991	13.2234	13.0987	11.983	13.0183	13.0434	11.9635	12.9907	12.6425	12.0606	13.1635	12.4164	12.3224	13.114	12.2343	11.9714	13.013	12.6163	12.346	12.9784	12.0045	12.1264
+	2	82.8283	RPL18AP6=870593	12.9567	12.9624	11.8675	12.8736	13.0273	11.9361	12.5385	12.7077	11.6777	12.6163	12.3587	11.4228	12.8086	12.4377	11.885	12.797	12.4728	11.8285	12.7057	12.5289	11.9524	12.6039	11.9209	11.5437
+	2	82.8283	RPL19P9=2320494	14.705	14.3088	14.0234	14.4934	14.2622	14.0951	14.3401	14.1883	14.1075	14.2295	13.8708	13.9216	14.2169	14.1978	13.9741	14.3196	14.17	14.0095	14.2546	14.2405	14.0747	14.2104	13.9318	14.0553
+	2	82.8283	RPL19P9=870181	12.5289	12.7425	11.5479	12.6635	12.6062	11.5527	12.6091	12.7233	11.7628	12.6772	12.7746	11.6838	12.6772	11.8241	11.9092	12.5401	11.9283	11.8023	12.488	11.8887	11.8542	12.2795	11.7535	11.8197
+	2	82.8283	RPL21P119=6450524	11.483	11.4711	10.3504	11.6768	11.5311	10.1454	11.462	11.4175	10.0516	11.2383	11.2572	10.108	11.4066	10.6767	10.3356	11.3621	10.3974	10.1584	11.3918	10.9563	10.243	11.2741	10.3398	10.1959
+	2	82.8283	RPL21P134=3840471	13.2208	13.1526	12.2594	13.401	13.398	12.2234	13.2549	13.0685	12.2895	13.1665	12.9882	12.027	13.1526	12.4492	12.3207	13.2616	12.6117	12.1688	13.174	12.9172	12.383	13.0781	12.4691	11.9714
+	2	82.8283	RPL21P16=1300215	9.76119	9.50691	8.89939	9.88377	9.48796	8.63404	9.57162	9.50856	8.79631	9.42484	9.45142	8.61214	9.53728	8.96241	8.67538	9.57046	9.06986	8.78305	9.48163	9.30532	8.88255	9.50588	8.97345	8.709
+	2	82.8283	RPL21P39=2340736	11.477	11.3505	9.56292	11.37	11.3648	9.43136	11.0447	11.2874	9.64977	11.0667	10.9477	9.38177	11.063	9.77934	9.53349	10.9703	10.1083	9.46523	11.1386	10.2468	9.67272	10.9665	9.81425	9.6065
+	2	82.8283	RPL21P39=2680612	11.2965	11.3281	9.67	11.3321	11.3068	9.7999	11.1891	11.2059	9.5006	11.1397	10.8648	9.41261	11.0438	10.0214	9.61785	11.159	10.2086	9.43726	11.0528	10.1004	9.54806	10.9529	9.64684	9.4129
+	2	82.8283	RPL23A=4920408	10.6819	10.5761	9.79148	10.4163	10.6725	9.77033	10.4945	10.483	9.67794	10.293	10.3137	9.58883	10.546	10.1993	9.9865	10.4908	10.0911	9.90596	10.5638	10.1957	9.69037	10.3995	9.79148	9.56947
+	2	82.8283	RPL23AP21=6900458	13.1491	13.0587	11.7194	12.9255	12.9306	11.1257	12.8023	12.9758	11.2798	12.9483	12.6163	11.2137	12.7325	12.1009	11.5239	12.8955	11.8119	11.3501	12.82	11.9883	11.568	12.8104	11.4486	11.2225
+	2	82.8283	RPL26P12=3930239	12.166	12.0228	10.9376	12.1132	12.1182	10.6489	12.0154	12.0521	10.6972	11.9461	11.7274	10.6453	11.955	11.4913	10.9269	11.8651	11.1755	10.7432	12.0855	11.4324	10.9594	11.7325	10.7255	10.7403
+	2	82.8283	RPL26P19=1240035	13.2824	13.3014	12.0986	13.2332	13.267	11.8285	13.0685	13.2035	11.7131	12.9811	13.0495	11.7961	13.1665	12.3224	11.9445	13.1257	12.1282	11.8807	13.1635	12.3528	11.7922	13.1165	11.9499	11.9092
+	2	82.8283	RPL26P19=450382	9.00237	9.05335	8.16079	8.99527	8.9171	8.06449	8.82928	8.88666	8.18072	8.81321	8.7835	8.01816	8.87992	8.12954	8.13883	8.89758	8.1907	8.10597	8.71152	8.16142	8.20457	8.82311	8.01817	8.10671
+	2	82.8283	RPL29P11=2000598	9.89062	9.86809	8.43353	10.0363	9.88749	8.42748	9.5678	9.79791	8.43937	9.52092	9.02932	8.4254	9.67213	8.75208	8.50136	9.89419	8.87225	8.53447	9.5395	9.20681	8.48403	9.5265	8.40687	8.30575
+	2	82.8283	RPL29P15=2320672	12.0767	12.0878	10.8386	12.0594	11.9114	10.973	11.6297	12.0178	10.9751	11.8887	12.0336	10.7673	11.7975	11.0245	10.9017	11.825	10.9146	11.0284	11.9169	11.1452	11.0618	11.5319	10.7425	10.6246
+	2	82.8283	RPL29P15=4560669	10.6775	10.5766	8.99745	10.5237	10.7106	8.90502	10.2355	10.5127	8.94198	10.2664	9.98414	8.65471	10.4205	9.44727	8.80842	10.4716	9.28786	9.10266	10.554	9.49641	9.02978	10.228	8.89099	8.7508
+	2	82.8283	RPL31P4=6020541	10.5938	10.0934	9.29269	10.5743	10.3401	9.14451	10.283	10.1873	9.12906	10.079	9.75492	8.90558	10.0804	9.04042	8.98858	10.3704	9.34824	9.14018	10.2121	9.70374	9.29857	10.1852	8.97128	9.05658
+	2	82.8283	RPL36AP37=5550678	10.2846	10.1425	9.26314	10.259	10.2222	9.0157	10.1145	10.1028	9.06108	10.0422	9.77088	9.00316	10.1402	9.31064	9.13263	10.1505	9.30814	9.14407	10.0631	9.7441	9.20654	9.84035	9.13403	8.81436
+	2	82.8283	RPL4P5=3890747	12.3959	12.4037	11.7937	12.4337	12.2125	11.5101	12.2465	12.2915	11.318	11.9714	11.6494	11.277	12.2465	11.8542	11.5568	12.2594	11.4552	11.5047	12.1592	11.8714	11.7121	12.0691	11.559	11.3621
+	2	82.8283	RPL7P23=1570491	13.4619	13.4134	12.6498	13.4619	13.4495	12.3587	13.6703	13.4169	12.5153	13.3063	13.037	12.4574	13.2449	12.8627	12.4536	13.2953	12.6659	12.5445	13.3134	13.114	12.6542	13.3775	12.564	12.4961
+	2	82.8283	RPS10P11=520672	12.0691	11.764	10.602	11.8011	11.8675	10.1911	12.0826	12.0441	10.3477	11.6347	11.6549	10.4256	11.6133	11.023	10.2147	11.8936	10.9453	10.1796	11.7628	10.704	10.2832	11.5795	10.3218	10.3656
+	2	82.8283	RPS10P13=1170551	12.6521	12.488	10.9679	12.7128	12.7008	10.7974	12.5842	12.5304	10.9927	12.4142	12.0718	10.9322	12.3742	11.4039	10.7469	12.4187	11.4031	10.8805	12.5258	11.7675	11.1053	12.3207	11.128	10.9688
+	2	82.8283	RPS18=7570131	13.6086	13.6321	12.8423	13.5521	13.6321	12.7719	13.3956	13.5063	12.9306	13.425	13.1708	12.4813	13.3873	13.1056	12.855	13.5795	12.9379	12.8285	13.4582	12.9097	12.6356	13.3612	12.8411	12.6327
+	2	82.8283	RPS18P12=6330408	12.4054	12.3317	11.1329	12.2969	12.4395	10.9768	12.4115	12.4115	10.9577	12.2465	11.9461	10.6511	12.2343	11.706	11.0705	12.2868	11.2531	10.9672	12.2207	11.313	11.1364	11.9803	11.0036	10.7698
+	2	82.8283	RPS25P8=3140709	13.4399	13.2517	12.5611	13.3482	13.2425	12.6811	13.4619	13.2929	12.5017	13.2035	13.12	12.5554	13.2365	12.6327	12.4164	13.1343	12.6909	12.5884	13.1708	12.9567	12.6163	13.401	12.3274	12.4236
+	2	82.8283	RPS27AP11=4040026	11.4963	11.4676	9.9005	11.5688	11.7052	9.83006	11.486	11.5658	9.78964	11.498	11.2917	9.6184	11.3544	10.4199	9.64611	11.4629	10.1934	9.84584	11.5437	10.5218	9.91249	11.3202	9.7185	9.75444
+	2	82.8283	RPS27AP11=770762	12.7272	12.8411	10.7416	12.9172	12.7529	10.6561	13.2065	12.7215	10.7169	12.6117	12.8104	10.6473	12.7008	11.4089	10.7624	12.8712	11.1723	10.7164	12.8086	11.4821	10.8943	12.8435	10.7149	10.6704
+	2	82.8283	RPS27AP16=5260521	14.1515	13.8274	12.9858	14.0234	13.8524	12.9097	13.9091	13.8274	12.9097	13.8274	13.8021	12.8955	13.9914	13.4075	12.9512	13.9551	13.2982	12.9567	13.8364	13.3873	13.1376	13.9914	12.9426	13.1004
+	2	82.8283	RPS27P21=6650603	12.2868	12.0002	10.265	12.1198	12.3224	10.0618	12.2696	12.1475	10.197	11.856	11.9114	10.237	11.9179	10.6573	10.4012	12.0972	10.7343	10.4079	12.03	11.1082	10.6446	12.1145	10.1815	10.1845
+	2	82.8283	RPS29P16=2750066	10.1472	10.2346	9.01178	10.2916	10.2932	9.11752	9.91214	10.099	9.19881	10.1276	9.91659	9.06057	10.0279	9.46676	8.9656	10.2414	9.22109	8.92322	10.1965	9.8694	9.2994	10.0164	9.06049	8.91728
+	2	82.8283	RPS6P1=6110129	12.426	12.5385	11.0059	12.383	12.4918	10.7726	12.1904	12.3895	10.8299	12.3317	11.7799	10.7255	12.1969	11.488	10.813	12.1624	10.9968	10.9089	12.1624	11.4583	11.0496	11.9629	10.8038	10.6506
+	2	82.8283	SDHDP2=6370224	9.49525	9.47594	8.77997	9.48025	9.57139	8.77156	9.15129	9.40761	8.77421	9.45997	8.81045	8.84617	9.41474	8.88408	8.86232	9.35157	8.84761	8.86798	9.22109	9.03153	8.78443	9.38651	8.99085	9.09552
+	2	82.8283	SEC24D=4250451	9.75728	9.55508	8.74581	9.79164	9.63899	8.6459	9.6817	9.72185	8.65811	9.64684	9.47594	8.81302	9.69784	9.09001	8.82715	9.77899	8.75579	8.80585	9.64923	8.93215	8.86334	9.73023	8.72892	8.90641
+	2	82.8283	SELENOF=6100288	11.89	11.6268	11.039	11.69	11.5486	10.9121	11.776	11.4347	10.8107	11.3822	11.3054	10.854	11.5712	11.1091	11.0141	11.329	10.813	10.8286	11.8358	11.1593	11.2305	11.7937	10.8732	11.032
+	2	82.8283	SNRPGP15=2570379	9.47805	9.46214	8.81233	9.43337	9.34726	8.53128	9.37045	9.46115	8.77847	9.52092	9.27558	8.54558	9.42228	8.94481	8.87091	9.48651	8.79164	8.75028	9.52515	8.97264	8.66033	9.44898	8.57204	8.53813
+	2	82.8283	SUCLG2=4060692	9.57389	9.44391	9.20761	9.67109	9.55216	8.95043	9.33633	9.39208	8.96551	9.19258	9.19843	8.58306	9.41671	9.05494	8.8351	9.55994	9.04194	9.08234	9.22109	9.06652	8.8684	9.37314	8.70439	8.81825
+	2	82.8283	SUMO1P3=4050358	9.63411	9.21971	8.92774	9.64073	9.47837	8.88523	9.41529	9.45714	8.90373	9.22496	9.38843	8.99327	9.43927	9.07298	8.90558	9.51424	9.18679	8.90172	9.475	8.79642	8.65144	9.49121	8.95965	8.89646
+	2	82.8283	TEX30=1850068	9.24014	9.15554	8.63894	9.20218	9.29634	8.42821	9.18286	9.25168	8.56775	9.20302	8.96485	8.46818	8.84475	8.45918	8.29841	9.13735	8.55834	8.26743	9.19921	8.58693	8.62291	9.1081	8.74572	8.40556
+	2	82.8283	TMED7=60037	10.1806	10.0556	9.82668	10.076	10.0158	9.63828	9.70333	9.93279	9.68199	9.9548	9.4211	9.6085	10.0265	9.83761	9.62679	10.02	9.73658	9.57046	9.88637	9.88675	9.70523	10.0024	9.49625	9.54622
+	2	82.8283	TMED7=6560162	9.75848	9.71863	8.94764	9.89484	9.82331	9.02684	9.84796	9.75444	8.94514	9.59144	9.48939	8.96128	9.76048	9.41215	9.10419	9.69616	9.09089	9.1164	9.78695	9.1264	9.36288	9.69549	8.94222	9.1914
+	2	82.8283	TMEM263=3290379	8.6353	8.7423	7.96931	8.61761	8.62916	7.87011	8.63967	8.57525	7.94983	8.49708	8.41877	7.77562	8.67212	7.99285	7.93409	8.49539	7.98981	8.13669	8.83714	8.04156	7.82844	8.58783	7.99619	7.96474
+	2	82.8283	TOGARAM1=4890082	8.43424	8.47909	7.93099	8.46455	8.4545	7.99349	8.65736	8.60917	7.90396	8.39753	8.25437	7.98719	8.4297	7.96172	7.96816	8.40731	7.89415	7.97432	8.36773	8.01401	7.91672	8.40872	8.16763	7.90843
+	2	82.8283	UBE2V1P2=6860292	10.3811	10.3137	9.54341	10.1203	10.2667	9.31156	9.96798	9.94264	9.30878	10.2308	9.43363	9.35658	10.2662	9.51072	9.29845	10.2701	9.42891	9.27972	10.3641	9.88963	9.51396	10.2636	9.36163	9.27348
+	2	82.8283	UBE2V1P2=7150497	8.66473	8.62063	8.15103	8.49424	8.68054	8.11967	8.81484	8.65763	8.06143	8.64694	8.70009	8.02347	8.64804	8.26832	8.21171	8.62568	8.17648	8.06183	8.79653	8.24527	8.08508	8.5518	8.02576	8.08755
+	2	82.8283	UBE2V2=5340050	10.5211	10.5654	10.1375	10.744	10.4716	9.73228	10.4771	10.4425	9.9613	10.5029	10.0745	9.90516	10.4058	9.98181	9.86881	10.5003	9.94434	9.85166	10.696	10.0164	9.97003	10.4987	9.90195	9.86881
+	2	82.8283	UQCRBP1=5890176	12.4115	12.2234	10.7141	12.2287	12.1844	10.4574	12.2343	11.9461	10.5851	11.9567	12.008	10.5359	12.1198	11.0759	10.6592	12.132	10.9621	10.7155	12.2161	11.282	10.8684	12.0703	10.8306	10.4648
+	2	82.8283	UQCRHP2=4810725	11.9373	11.7651	10.7006	11.9765	11.5389	10.5925	11.7002	11.601	10.6333	11.7596	11.5925	10.4197	11.8923	11.3206	10.7055	11.8083	10.94	10.5467	11.7583	11.2187	10.7358	11.6869	10.6025	10.4783
+	2	82.8283	UTP3=5490102	9.06299	8.69546	8.10969	9.11439	8.95715	8.07605	8.92461	8.82773	8.13571	8.72615	8.68519	8.04019	8.75758	8.20742	8.18996	8.9172	8.26042	8.11156	8.8775	8.11069	7.97406	8.75277	8.11516	8.29134
+	2	82.8283	VDAC3P1=2190474	9.32587	9.1222	8.3884	9.22993	9.13918	8.32709	9.07744	9.16072	8.31042	9.10758	8.77372	8.20182	9.0936	8.21043	8.27709	9.15239	8.37641	8.42988	9.13918	8.63187	8.18152	9.24315	8.40653	8.36408
+	2	82.8283	WIPF1=5700670	10.0502	9.78872	9.05206	9.86443	9.71876	8.87148	9.64843	9.47223	8.9731	9.46041	9.21438	8.66383	9.70431	9.10242	8.85307	9.63318	9.00612	9.01308	9.56742	9.14205	8.73442	9.52916	8.86194	8.95472
+	2	82.8283	WIPF1=6860196	10.0223	9.75429	8.85851	9.95628	9.84076	8.85307	9.74906	9.69437	8.93418	9.63168	9.53669	8.85375	9.74616	9.0339	8.89462	9.91704	9.20266	8.86194	9.73973	8.91136	8.72281	9.7403	9.00316	8.91445
+	2	82.8283	WTAP=1510193	9.04429	8.9662	8.51207	9.23381	9.10387	8.7695	9.22832	9.24589	8.5763	8.96344	9.07871	8.34012	9.06424	8.6218	8.2606	9.23168	8.76121	8.51968	9.19056	8.83175	8.66347	8.98224	8.29971	8.46865
+	2	82.8283	WTAP=6560403	8.50293	8.49389	8.85253	8.31019	8.5078	8.7912	8.22387	8.4984	8.52247	8.22737	8.12503	8.2883	8.47606	8.47256	8.45776	8.48195	8.59636	8.47081	8.36821	8.5359	8.43192	8.19377	8.23707	8.15742
+	2	82.8283	XPO4=3800707	8.84236	8.91389	8.24912	9.11563	9.01937	8.43353	9.15774	9.0817	8.23088	8.82838	8.53986	8.12506	9.01705	8.40507	8.2998	8.86881	8.34884	8.2471	9.04827	8.43622	8.29772	8.95223	8.36807	8.16821
+	2	82.8283	ZNF33A=540192	9.08379	9.06567	8.70281	8.92227	8.98267	8.74917	8.84371	9.00141	8.80774	8.76962	8.59394	8.71418	9.0295	8.90502	9.01793	8.83194	8.58218	8.72259	9.03628	8.69436	8.79399	9.04542	8.83714	8.85219
+	2	81.8182	IFI27L2=1940274	10.3411	10.3168	9.4887	10.3137	10.3834	9.68418	10.507	10.5355	9.90652	10.2472	11.3938	9.73414	10.6136	9.85935	10.1015	10.3794	9.80841	9.73164	10.415	9.91334	9.74709	10.2974	9.82961	9.84459
+	2	81.8182	LOC100129681=5820424	10.2622	9.88115	8.7621	10.1366	10.013	8.67103	10.2883	10.0238	8.75712	9.84601	10.54	8.63712	10.4238	9.12403	8.99723	10.3648	9.00865	8.85275	10.3692	9.08311	8.82715	10.3446	8.92944	8.94376
+	2	81.8182	RPLP2P3=4290349	9.93798	10.1196	9.28815	10.025	10.1028	9.39731	10.1369	9.9833	9.40057	9.791	10.5094	9.28743	10.2062	9.5443	9.4149	10.1861	9.44805	9.48796	10.0921	9.60246	9.29657	9.99916	9.35527	9.33068
+	2	81.8182	RPS15AP11=540280	10.7419	10.7135	9.81824	10.6767	10.6897	9.5654	10.7592	10.6482	9.68401	10.435	10.7363	9.54845	10.8276	10.2388	9.93612	10.7947	10.046	9.79203	10.7198	10.1503	9.71186	10.8221	9.78662	9.67172
+	2	81.8182	RPS15AP17=6770315	12.6542	12.5094	11.2924	12.4899	12.5611	11.0269	12.8736	12.5385	10.9585	12.2172	12.6409	10.9411	12.5956	11.6735	11.4422	12.5576	11.6256	11.2041	12.7215	11.6061	11.3256	12.786	11.2014	11.2786
+	2	81.8182	TPT1P9=160047	11.9079	11.6076	10.0532	11.6217	11.6388	10.2829	11.7121	11.7596	10.0055	11.1693	11.5132	9.95647	11.5269	10.584	10.2715	11.5824	10.5813	10.5029	11.6287	10.6603	10.481	11.8144	10.2017	10.429
+	2	81.8182	TXNL1=940386	8.90151	8.7156	7.89507	8.78508	8.73661	7.95773	8.75968	8.91997	7.90396	8.87722	8.81465	7.86781	8.70928	8.01197	8.02245	8.66286	8.01844	8.1467	8.78695	8.09339	7.92282	8.96017	7.96444	7.96067
+	2	80.8081	ALDH1L2=1980747	9.50472	9.53169	8.99797	9.40057	9.5814	9.00009	9.19027	9.56528	8.91548	9.05617	8.68105	9.02603	9.03231	9.10543	8.90771	9.31531	9.3187	9.01197	9.13286	8.96976	9.14316	9.14018	8.98486	8.94783
+	2	80.8081	CLIC4=3170762	8.61167	8.31432	8.11523	8.31452	8.18829	8.21273	8.30097	8.41196	7.98086	8.30749	7.97645	8.0436	8.18545	8.01907	7.97745	8.20226	8.19621	7.9513	8.28819	8.07355	7.99974	8.29095	8.19601	8.04817
+	2	80.8081	HELLS=7040161	8.75758	8.63468	8.50753	8.8959	8.70137	8.50769	8.85597	8.87807	8.66235	8.85098	9.00349	8.49306	8.61927	8.86032	8.41808	8.82621	8.28	8.41735	8.63043	8.32529	8.48238	8.58506	8.42194	8.46752
+	2	80.8081	HMGB1=4230097	9.05113	8.99215	8.30737	9.1939	9.14999	8.36169	9.33148	9.25499	8.27663	8.97809	9.40025	8.18766	8.95317	8.54384	8.30556	9.34067	8.24043	8.13325	9.22904	8.24169	8.41852	8.98404	8.12121	8.18959
+	2	80.8081	LRRC58=1690161	9.25181	9.20363	9.07318	9.22675	9.22934	8.94831	9.17924	9.32004	8.778	9.16064	9.2007	8.85485	9.15129	8.85993	9.05286	9.08801	8.77646	8.60573	9.29005	8.84958	9.12788	9.05522	8.92555	8.86929
+	2	80.8081	METTL7A=1820008	9.11779	8.96748	8.31501	8.99821	8.97915	8.2932	9.08586	9.09252	8.27046	8.66427	9.37559	8.30065	8.76733	8.46907	8.38317	8.77138	8.18772	8.11156	8.68562	8.25694	8.31262	8.61623	8.12634	8.23007
+	2	80.8081	RNPC3=2970315	8.6788	8.63404	7.9837	8.50512	8.57865	8.06661	8.65053	8.58848	7.96082	8.53821	7.94052	8.04202	8.47671	8.06143	7.99744	8.37066	7.98399	7.95407	8.66409	7.96524	7.9819	8.64782	8.14757	8.02171
+	2	80.8081	TRMT10C=2600079	8.77087	8.598	7.97347	8.76694	8.68885	8.09843	8.92883	8.83203	8.14434	8.75729	7.96278	8.17642	8.68472	8.07814	7.99273	8.88002	8.17686	8.06139	8.92833	8.06199	8.11204	8.89899	8.21359	8.13355
+	2	80.8081	VBP1=5360221	10.8684	10.9365	10.7851	10.9411	10.8823	10.784	10.8176	11.0432	10.8113	10.5734	10.243	10.897	10.9521	11.0625	10.6611	10.9437	10.8559	10.7227	10.8519	10.8664	10.9577	10.8746	10.8012	10.7408
+	2	80.8081	ZFP36L1=830164	8.71552	8.91736	8.35341	9.15813	9.11477	8.35365	9.05461	9.17782	8.43224	8.60183	9.02484	8.48052	8.62339	8.46335	8.38017	9.35563	8.51185	8.40972	8.93542	8.64484	8.54275	8.58024	8.34506	8.351
+	2	79.798	CMPK1=2640551	10.2191	10.1317	9.2129	10.2089	10.1296	9.34673	10.259	9.93319	9.06207	10.0148	10.3266	9.3511	10.2263	9.45062	9.17469	10.0177	9.28901	9.39887	10.0713	9.44278	9.38543	10.249	9.40057	9.46362
+	2	79.798	CMPK1=6420446	9.2104	9.25194	8.34002	9.2768	9.26733	8.49544	9.45834	9.24712	8.17017	9.01107	9.179	8.38517	9.2	8.54244	8.47671	9.48549	8.57604	8.40008	9.33468	8.3546	8.48617	9.53098	8.29235	8.45943
+	2	79.798	LOC100130154=2370167	9.00077	8.89621	8.13598	8.7621	8.98628	8.35836	9.07154	9.09193	8.23626	8.80228	8.86631	8.24102	8.86994	8.69625	8.31292	8.78661	8.47953	8.47401	9.04288	8.53539	8.44427	8.90091	8.24311	8.28839
+	2	79.798	LOC729086=4480170	11.1178	10.8194	9.29024	11.2213	10.9446	9.3839	11.2441	11.1126	9.34765	11.0074	11.5189	9.19622	11.456	9.98576	9.49891	11.359	9.55304	9.70179	11.1869	9.64009	9.67303	11.3656	9.51942	9.70098
+	2	78.7879	CHPT1=2260600	9.4042	9.34665	8.41557	9.30806	9.50039	8.49232	9.45175	9.66596	8.59749	9.36967	9.38975	8.35636	9.28021	9.00009	8.49369	9.52607	8.71858	8.6096	9.38975	8.73249	8.748	9.39132	8.55068	8.43571
+	2	78.7879	DAPP1=1850220	8.65459	8.54811	8.07283	8.50844	8.54689	8.03757	8.6498	8.64477	8.15363	8.58024	8.58744	8.00028	8.33918	7.97834	8.05849	8.48574	8.02775	8.05296	8.51911	7.92	8.11544	8.51591	7.97763	8.12057
+	2	78.7879	PHBP11=2710088	9.18376	9.11851	8.68081	9.08093	9.19513	8.67276	9.15277	9.15104	8.58823	9.18361	9.28021	8.46866	9.04312	8.49692	8.56337	9.08857	8.58298	8.56512	9.13093	8.59198	8.71307	9.04501	8.53299	8.66473
+	2	78.7879	RPL31P49=1170575	9.11794	8.80755	8.02908	9.18978	9.03806	8.10602	8.82621	8.7592	8.05515	8.66391	8.8295	8.07675	8.66504	8.75931	8.19553	9.2762	8.64457	7.9994	8.4979	8.87313	8.07692	9.03173	7.98436	8.14623
+	2	78.7879	RPS12P29=3190300	12.3998	12.5658	10.6671	12.4377	12.43	10.2355	12.4691	12.6214	10.5259	12.23	12.4013	10.2476	12.058	11.2572	10.6877	12.3078	10.9244	10.5761	12.1748	11.1503	10.5771	12.0654	10.5374	10.4587
+	2	77.7778	RPL12P14=4040307	9.28479	9.40286	8.47171	9.34517	9.20668	8.43304	9.22794	9.48458	8.68194	9.059	9.06485	8.48906	9.24604	8.75075	8.58659	9.24681	8.66677	8.63754	9.25548	8.76504	8.60877	9.00086	8.61349	8.45608
+	2	77.7778	RPL12P14=6250537	10.0312	9.85003	8.90531	9.77224	9.8504	8.96627	9.93279	9.87096	8.98684	9.75859	9.95575	8.89344	9.81425	9.27664	8.80248	9.93899	9.20887	8.81309	9.90195	9.42097	8.99045	9.70554	8.94503	8.77156
+	2	76.7677	EML4=110139	10.0035	9.9107	9.75548	9.96233	9.95282	10.0153	10.1742	10.2124	10.1264	9.9588	10.043	9.93848	10.264	10.0049	9.83216	10.1304	9.86069	9.95628	10.3076	9.89419	10.3214	10.1062	9.83454	10.0979
+	2	76.7677	FAM104A=830309	10.035	9.86901	9.41459	10.0726	10.0908	9.64425	10.4213	10.3372	9.62421	10.1478	10.1481	9.60639	10.0703	9.6195	9.54394	10.1024	9.5324	9.70254	10.3747	9.70838	9.91117	10.237	9.51573	9.85455
+	2	76.7677	GDI1=830653	9.21597	8.9244	9.01076	9.16207	9.18842	9.12462	9.43991	8.92025	8.90936	9.13596	9.92408	9.17909	8.94247	9.11519	8.97548	9.16713	9.06216	9.05535	9.13152	9.00437	9.11071	9.27722	9.13608	9.22771
+	2	76.7677	GOLM1=4180364	8.07331	7.94292	7.94505	8.13257	8.0708	7.92151	8.28243	8.01049	8.00608	8.30715	8.35298	8.0919	8.00902	7.97906	8.0026	8.09792	7.89599	7.95306	8.13698	8.06862	7.99673	8.21171	8.02314	8.06326
+	2	76.7677	NFX1=3400279	8.77519	8.5892	8.68641	8.61728	8.63559	8.83736	8.78956	8.96808	9.07699	9.13058	8.91156	9.00765	8.75217	8.66781	8.8561	8.79164	8.59824	8.76539	9.06464	8.722	8.97051	9.12954	8.71435	8.99105
+	2	76.7677	NFX1=4060494	10.9017	10.7384	10.2451	10.7501	10.496	10.0641	11.1516	10.8654	10.2928	10.9053	10.5766	10.2362	11.0738	10.4491	10.3883	10.9783	9.95897	10.0399	11.2531	10.4302	10.5631	11.1503	10.3125	10.4847
+	2	76.7677	PHF23=6980092	8.87502	8.58218	8.39265	8.76572	8.59056	8.4859	9.12986	8.84078	8.57338	9.07699	9.18623	8.83705	9.11731	8.56392	8.73115	8.74427	8.47118	8.32852	9.32558	8.69888	8.81569	9.20633	8.7405	8.85456
+	2	75.7576	HMGB1P37=450546	10.9487	10.9045	9.32673	10.6311	11.0589	9.38975	10.708	11.2278	9.28619	10.9077	10.9292	9.35825	10.7456	9.39901	9.23971	10.94	9.63429	9.19042	10.8532	9.77368	9.48223	10.9023	9.17675	9.16169
+	2	75.7576	LOC651149=6590446	10.3357	10.603	9.73505	10.2222	10.8094	9.70487	9.97541	10.6606	9.5935	10.0828	9.78446	9.4417	10.3467	10.1377	9.68002	10.4988	10.1245	9.86654	10.1637	10.1278	9.84399	9.87613	9.4519	9.51286
+	2	74.7475	CNBP=7380068	9.59992	9.49334	8.53923	9.59415	9.60392	8.38114	9.88797	9.6108	8.71258	9.29521	9.55447	8.4618	9.31358	8.60136	8.54468	9.47758	8.63663	8.86646	9.37075	8.70779	8.89088	9.72287	8.69655	8.70538
+	2	74.7475	FH=1780348	10.7233	10.7829	9.81562	10.6252	10.7914	9.88038	10.5838	10.9331	9.98695	10.5	10.7704	9.82077	10.482	10.083	9.87716	10.5657	9.92324	9.94557	10.6359	10.0523	10.1902	10.7892	9.97263	10.0214
+	2	74.7475	HAT1=3420068	9.81824	9.93449	8.80281	9.81339	9.75925	8.86097	9.87895	9.84125	9.02253	9.8056	9.97381	8.70161	9.6795	8.804	8.91436	9.6187	8.92783	8.92119	9.84713	8.86686	8.99588	10.0649	8.89521	9.01705
+	2	74.7475	LOC401676=610577	8.72191	9.12965	8.13432	8.56676	8.73016	8.20035	8.61416	8.55426	8.16805	8.61497	8.71063	8.0984	8.48916	8.22578	8.23831	8.7082	8.16484	8.23348	8.57761	8.2963	8.13183	8.45335	8.05378	8.0311
+	2	74.7475	LOC440063=10441	10.0643	10.1001	8.50849	9.92293	10.0506	8.5848	10.0168	10.0352	8.59896	9.6736	9.95897	8.4667	9.49281	8.59551	8.59043	9.90688	8.69518	8.57669	9.83071	8.90791	8.65736	9.70062	8.45782	8.31245
+	2	74.7475	LOC643997=2510022	9.15964	9.08579	8.36418	9.00982	9.06964	8.59869	9.00114	9.06485	8.56359	8.72988	8.76967	8.26636	8.99578	8.3555	8.32585	8.99205	8.48221	8.31432	8.92378	8.51756	8.49772	8.84489	8.24065	8.21391
+	2	74.7475	RPL7P32=5270735	10.7715	10.8332	9.33439	10.7466	10.6027	9.68014	10.8996	10.8562	9.53923	10.3979	10.7688	9.54672	10.7656	9.76244	9.47439	10.9042	9.76683	9.64517	10.7358	9.99744	9.65344	10.5549	9.79628	9.5343
+	2	74.7475	RPS14P3=2320291	11.8551	11.9299	10.3472	11.6921	11.9105	10.2278	11.7535	11.787	10.2119	11.488	11.757	10.1965	11.7405	11.0074	10.3921	11.7702	10.5593	10.3435	11.656	10.8372	10.4359	11.5535	10.2127	10.2961
+	2	74.7475	TMEM154=1110300	10.57	10.6258	9.55585	10.0839	10.5673	9.39798	9.90688	10.3218	9.26675	9.72959	10.3974	8.96603	10.1721	9.90402	9.46082	10.2187	9.75059	9.33103	9.88511	9.63155	9.10975	9.62456	9.27405	9.00095
+	2	74.7475	TMEM154=2230433	9.60318	9.73323	9.46092	9.34041	9.80589	9.23942	9.23942	9.57314	9.11118	9.29359	9.56202	9.16562	9.51474	9.76762	9.37868	9.45578	9.82449	9.20467	9.22315	9.45578	9.09495	9.03839	9.31636	8.82765
+	2	73.7374	ANXA2P1=3370202	9.3935	9.5659	8.61144	9.50336	9.77321	8.61565	10.1769	10.0387	8.47587	9.5659	10.0367	8.749	9.56669	8.88009	8.55627	9.73728	8.90482	8.81436	9.83349	8.97638	8.75901	9.88749	8.63586	8.55208
+	2	73.7374	ARPC5=20142	12.6227	12.5489	11.7735	12.4283	12.7215	11.5458	12.4395	12.5554	11.8485	12.4626	12.7877	11.8166	12.5982	11.819	11.8119	12.4417	11.832	11.7177	12.6284	11.7779	11.7481	12.4768	11.6287	11.8358
+	2	73.7374	AVEN=3800634	9.28203	9.30222	8.53242	9.20605	9.33034	8.66084	9.38922	9.13632	8.7108	9.15333	9.3873	8.62522	9.12049	8.66089	8.71795	9.19985	8.76694	8.5529	9.32207	8.68626	8.75931	9.0452	8.73555	8.57618
+	2	73.7374	BUB3=5960465	8.97594	9.22165	8.50229	9.33948	9.25823	8.2932	9.54764	9.48549	8.50422	9.08764	9.43509	8.33611	9.21219	8.47574	8.59668	9.21828	8.60701	8.57366	9.18138	8.66402	8.77529	9.172	8.53526	8.64238
+	2	73.7374	BUB3=6350348	10.2009	9.76701	8.98068	9.95458	9.87428	9.26442	10.1253	9.80942	9.08185	9.62668	10.0182	8.88925	9.93154	9.57062	8.87648	9.87577	9.26333	9.13775	9.88409	9.12346	9.21071	9.80942	9.17505	9.33068
+	2	73.7374	C1GALT1=580066	9.01783	8.91844	8.15456	8.76093	8.99734	8.13513	8.91278	8.94838	8.22232	8.92056	9.12732	8.39119	8.9164	8.1029	8.23599	8.7565	8.18772	8.12166	8.67652	8.26092	8.12274	8.73679	8.22112	8.22115
+	2	73.7374	CCT8P1=5820202	8.963	8.96344	8.41607	8.95569	9.15674	8.2249	9.24257	9.27284	8.14559	9.00844	9.19206	8.26231	8.93967	8.30815	8.32051	8.92535	8.39097	8.1968	8.97122	8.39378	8.10452	9.10341	8.35181	8.41196
+	2	73.7374	CENPW=540215	9.87003	9.66874	8.87839	9.91231	9.97906	8.72756	9.83958	9.97263	8.87494	9.93914	10.0178	8.74025	9.58942	8.76497	8.42714	9.71105	9.0452	8.82343	9.81688	9.06897	8.83223	9.38788	8.87197	8.65583
+	2	73.7374	CERNA2=7040482	9.67172	9.3945	8.5892	9.48337	9.19544	8.6435	9.55847	9.64887	8.50838	9.42969	9.935	8.6781	9.50821	8.98567	8.6815	9.47449	9.02175	8.60625	9.56043	9.03825	8.94175	9.39695	8.73555	8.66219
+	2	73.7374	CHD1=2350176	9.4719	9.25423	8.69436	9.22418	9.18687	8.65884	9.34673	9.44472	8.55693	9.23942	9.54718	8.72027	9.21108	8.87763	8.57944	9.25298	8.86277	8.56724	9.47426	8.66402	8.7301	9.22613	8.63161	8.71321
+	2	73.7374	CHSY1=3060128	10.6395	10.5671	10.3707	10.5838	10.486	10.2488	11.0916	10.7681	10.5968	10.592	10.6775	10.1617	10.62	10.3056	10.3735	10.7663	10.1003	10.2474	11.3597	10.7637	11.0279	10.4965	10.2981	10.3301
+	2	73.7374	CKAP2=7040711	9.26198	9.03839	8.24684	9.16594	8.98061	8.09125	9.33103	9.11439	8.17531	9.10022	9.17088	8.21767	9.08721	8.68724	8.26169	9.08502	8.20203	8.29376	9.03939	8.30461	8.29451	9.20654	8.21076	8.35969
+	2	73.7374	COTL1=1070678	8.82609	9.08779	8.88919	8.70045	9.00844	8.49473	8.93079	9.0817	8.73346	8.79392	9.30772	8.70779	8.6119	8.5848	8.38639	8.86408	8.72308	8.32661	8.74134	8.80242	8.57753	8.8083	8.524	8.51126
+	2	73.7374	COX7B=2260576	11.085	11.2342	10.154	11.1088	11.2531	10.2751	11.1959	11.1182	10.0563	10.9621	11.2626	10.0921	11.0916	10.311	10.2993	11.1769	10.2772	10.1557	11.1311	10.6645	10.1658	10.8201	10.3146	10.1886
+	2	73.7374	CSNK2A3=6100255	8.69716	8.79452	8.78443	8.67652	8.69957	8.6311	8.67058	8.85743	8.61473	8.78098	9.47206	8.90704	8.79602	8.4244	8.63319	8.75014	8.59135	8.5836	8.81955	8.69625	8.49371	8.76283	8.69533	8.66182
+	2	73.7374	DDX17=1780709	10.311	10.2577	8.79707	10.1438	10.1593	8.81623	10.4526	9.86881	8.63663	9.87674	10.5259	8.80031	10.0626	9.2478	9.02253	10.085	8.88515	8.89931	10.0879	8.98041	8.96513	10.3063	8.82193	9.08292
+	2	73.7374	DNAJC10=4250452	10.2284	10.1687	9.54681	10.1705	10.2468	9.65751	10.2854	10.3543	9.34317	10.1424	10.4672	9.52634	9.9921	9.77281	9.68365	10.0402	9.55447	9.71318	10.0502	9.87577	9.59157	9.95933	9.50324	9.74938
+	2	73.7374	EAF1=3840437	8.6311	8.63642	8.23664	8.79642	8.6645	8.1481	8.50365	8.73821	8.1207	8.58523	8.67166	8.11603	8.64111	8.04285	7.99572	8.69905	8.17444	8.05108	8.68115	8.08394	8.03535	8.65217	8.24873	8.20001
+	2	73.7374	EEF1A1P9=1410750	12.7557	12.7449	11.1869	12.786	12.6792	11.0931	12.8599	12.7557	11.2253	12.448	12.7937	11.2333	12.7469	11.5783	11.2706	12.6062	11.2295	11.2694	12.4838	11.4645	11.5026	12.6677	10.9096	11.4089
+	2	73.7374	EIF4A2P4=770187	10.1621	10.2053	9.25002	9.99882	10.0352	8.68949	10.1381	10.2087	8.94032	10.1366	10.6671	9.11176	9.98882	9.26034	8.78945	9.94843	9.26442	8.79204	9.81339	8.81549	8.96077	10.0869	9.02116	9.13234
+	2	73.7374	ELOVL5=4210129	9.99614	9.83143	9.2987	9.82237	10.0101	8.99367	9.92447	9.87285	8.97375	9.80942	10.0491	8.84184	9.82583	9.31101	8.92741	9.93798	9.16117	9.29614	9.93154	9.24138	9.06216	9.98398	8.97248	9.34884
+	2	73.7374	ERGIC2=6660674	9.20363	8.98944	8.11206	8.94538	9.32414	8.15249	9.23241	9.12346	7.92265	9.04019	9.54903	8.10352	9.11787	8.20918	8.30278	9.18195	8.30749	8.10165	9.16117	8.392	8.17915	9.19245	8.28054	8.40008
+	2	73.7374	FAM103A1=3930730	9.15034	9.08553	8.32642	8.97492	9.22535	8.22644	9.04413	9.27136	8.39877	9.12378	9.68494	8.45008	9.14674	8.41158	8.31217	9.22093	8.50734	8.26816	9.185	8.28897	8.329	9.22917	8.30647	8.48417
+	2	73.7374	FAM103A1=7560746	9.35073	9.03241	9.13403	9.32619	9.25726	9.04587	9.32065	9.09732	9.31472	9.27649	9.62761	8.96456	9.24315	8.93408	8.98695	9.325	9.26409	9.48458	9.28845	9.11752	9.12976	8.93507	9.25243	9.01154
+	2	73.7374	FAM133B=620100	9.35393	9.31653	8.57465	8.94272	9.31472	8.52168	9.37744	9.47374	8.59559	9.42187	10.0168	8.6209	9.17819	8.69469	8.54865	9.54919	8.53386	8.82937	9.48796	8.87736	8.59896	9.57992	8.64423	8.82343
+	2	73.7374	FAM98A=2100161	10.7585	10.6169	9.42735	10.9002	10.7804	9.37836	11.2847	10.5987	9.63558	10.6446	11.452	9.48373	10.6453	9.96201	9.67328	10.7456	9.82602	9.7189	10.7501	9.91853	9.76477	10.8737	9.77224	10.0339
+	2	73.7374	FDPS=6900398	10.1603	10.1189	9.27348	10.0124	9.96917	9.3594	10.0146	10.061	9.37755	9.83972	9.90499	9.30835	9.83363	9.66843	9.41733	9.7619	9.48212	9.41791	9.98169	9.34461	9.12154	9.69934	9.6038	9.18036
+	2	73.7374	FGFR1OP2=1340681	9.26116	9.24014	8.51454	9.39362	9.34726	8.59314	9.06004	9.14274	8.64968	9.23241	9.08502	8.61325	9.03533	8.7002	8.92823	9.27749	8.52136	8.5888	9.00667	8.69996	8.54679	9.16652	8.77667	8.77553
+	2	73.7374	FKBP3=6450523	9.79804	9.95179	8.58975	9.76153	9.88963	8.71498	9.87096	9.98041	8.77956	9.61034	9.88115	8.57558	9.75882	8.86344	8.76787	9.79756	8.8656	8.67258	9.76762	8.83024	8.92066	9.61209	8.84662	8.82896
+	2	73.7374	FTH1P12=3190133	10.1721	10.1846	8.98731	10.1794	10.139	8.69716	10.334	10.6659	8.96253	10.0913	10.5802	9.31855	10.1377	9.27902	8.94822	10.0225	9.26516	9.02352	10.2565	9.21506	9.07283	10.4759	9.2937	9.76153
+	2	73.7374	FTH1P12=4730181	10.6004	10.5714	9.05983	10.6497	10.4256	9.11425	10.5204	10.5634	9.79225	10.3097	10.7015	9.5654	10.3853	9.55285	8.81938	10.5132	9.70098	9.34896	10.5393	9.7312	9.63226	10.6897	9.75207	10.2881
+	2	73.7374	GDI2=6180538	11.6966	11.6723	11.1288	11.6784	11.9361	11.1013	12.0178	12.0336	11.1104	11.776	12.3003	11.2924	11.6859	11.299	11.254	11.5091	11.1635	11.0762	11.3465	10.9914	10.94	11.4066	11.0829	11.2056
+	2	73.7374	GGH=160615	8.74533	8.774	7.98427	8.7762	8.96253	8.05417	8.96241	9.1939	7.91404	8.43622	8.94454	7.94964	8.67993	8.10777	7.77616	8.9222	8.05395	7.91395	8.87051	8.08067	7.99229	8.72127	7.93485	8.00071
+	2	73.7374	GPR65=7570367	8.88203	8.82109	8.16026	9.15629	9.12403	8.22536	8.71866	8.68122	8.42215	8.72521	9.22604	8.31614	8.65811	8.44838	8.35985	8.8704	8.53055	8.2485	8.51369	8.3439	8.20973	8.61565	8.3053	8.32707
+	2	73.7374	H3F3AP5=3940364	9.44059	9.42274	8.52289	9.35142	9.61991	8.44095	9.23568	9.63797	8.5122	9.48448	9.92447	8.48825	9.2194	8.57299	8.47225	9.30669	8.48199	8.51656	9.58872	8.66199	8.44493	9.35003	8.39279	8.63283
+	2	73.7374	H3F3AP6=4180402	9.39798	9.43661	8.51834	9.1956	9.40611	8.3184	9.46294	9.58353	8.49246	9.31101	9.97182	8.42062	9.31041	8.63116	8.56234	9.34067	8.60191	8.47681	9.33964	8.57593	8.66695	9.47817	8.41601	8.39798
+	2	73.7374	HACD2=6980253	10.2405	10.1855	8.83309	10.232	10.2495	9.07308	10.429	10.2235	9.00793	10.1497	10.896	8.81096	10.2734	9.58635	9.03628	10.2334	9.32044	8.95709	10.2367	9.13334	8.93469	10.3056	9.28449	9.25214
+	2	73.7374	HIF1A=2680722	8.54638	8.4663	7.91854	8.43143	8.65505	7.83413	8.84703	8.52332	7.9889	8.46636	9.25885	7.93167	8.48667	7.89122	7.83136	8.66286	7.95249	7.98029	8.47793	8.12163	7.91111	8.43682	7.86091	7.92752
+	2	73.7374	HIST1H2BH=1690392	8.47696	8.48265	8.4747	8.52235	8.50082	8.29608	8.60417	8.50718	8.42807	8.49504	8.84769	8.54991	8.60055	8.40507	8.2552	8.48854	8.36065	8.3987	8.46478	8.40808	8.25341	8.30987	8.27495	8.36088
+	2	73.7374	HLA-DPB1=1050360	8.84411	8.9656	8.60377	8.84941	8.9732	8.57684	8.83393	9.0444	8.61239	9.01308	8.85567	8.61906	8.78548	8.57718	8.1135	8.81212	8.58418	8.22387	8.90686	8.61767	8.1704	8.61767	8.46811	8.02898
+	2	73.7374	HMGB1P1=3990202	9.71125	9.50505	8.7241	9.10151	9.35887	8.3662	9.48768	9.6762	8.59645	9.28945	9.06262	8.4788	9.14864	8.93055	8.52859	9.47482	8.66611	8.45529	9.43937	8.61893	8.66483	9.35609	8.43755	8.58711
+	2	73.7374	HMGB1P1=6330039	9.64843	9.52791	8.78285	9.43615	9.79958	8.54672	9.3386	9.7153	8.7101	9.77505	9.60392	8.59212	9.59051	8.97761	8.33906	9.63124	8.7283	8.55704	9.80716	8.84958	8.40538	9.44264	8.48403	8.517
+	2	73.7374	HS.259679=1030274	8.20286	8.17402	7.86844	8.20099	8.14783	8.1384	8.13778	8.13744	7.87026	8.3053	8.88172	8.04074	8.23825	8.10939	8.11261	8.18695	8.23268	8.10008	8.21822	7.94212	7.91331	8.09314	8.04713	7.88903
+	2	73.7374	HS.447737=2230082	8.22171	8.28088	8.01671	8.02182	8.22114	7.89272	8.14632	8.23984	7.91162	8.18695	8.44222	8.23971	8.17909	8.02896	7.73835	8.10553	8.02317	7.85686	8.12417	7.91274	7.94488	8.09	7.9008	7.90205
+	2	73.7374	HS.576735=1240544	8.29275	8.16697	7.94332	8.26997	8.15215	8.04211	8.2968	8.21319	8.13722	8.26855	8.61405	8.30645	8.35955	8.21767	8.18124	8.37473	8.14229	8.16789	8.27828	8.04666	8.03931	8.20503	8.24123	8.18258
+	2	73.7374	HSD17B7P2=2030672	9.81543	9.72502	8.9421	9.40633	9.54821	8.81096	9.63212	9.78403	9.09202	9.66294	9.95034	8.91344	9.51042	9.4536	8.84259	9.54581	8.87828	8.79083	9.5388	8.89681	8.98731	9.5856	9.01828	8.85733
+	2	73.7374	HSPD1P4=7320296	9.34383	9.29182	8.39546	9.44378	9.35412	8.47733	9.39508	9.44219	8.40057	9.29196	9.37391	8.38629	9.19674	8.55946	8.33199	9.19027	8.55305	8.35092	9.17535	8.32092	8.48847	9.38922	8.42692	8.43376
+	2	73.7374	LMO4=7210450	11.2634	11.2874	10.5164	11.0727	11.1997	10.3316	11.2591	11.2847	10.5164	10.8967	11.7162	10.4026	11.1221	10.8051	10.4945	11.1119	10.7075	10.5227	11.1679	10.6813	10.6294	11.1572	10.4748	10.6579
+	2	73.7374	LOC100129759=6980482	8.81682	8.7433	8.34138	8.70226	8.75642	8.27618	8.6329	8.86752	8.37832	8.64603	8.97248	8.36055	8.44211	8.06055	8.07286	8.66597	8.23037	8.35124	8.90973	8.4476	8.13183	8.81986	8.33443	8.28839
+	2	73.7374	LOC100130308=4540181	10.913	10.9286	10.3749	11.0771	10.9823	10.4895	11.1537	10.9737	10.3966	10.7128	10.966	10.3398	10.8201	10.5445	10.1699	10.7921	10.3316	10.3627	10.9369	10.8332	10.5711	10.9487	10.466	10.4626
+	2	73.7374	LOC100132457=5080600	11.2984	11.299	10.3266	11.1425	11.5151	10.2634	11.4583	11.2794	10.1806	11.342	11.4465	10.5114	11.1249	10.6151	10.3307	11.2586	10.5556	10.3558	11.2365	10.6453	10.424	11.2987	10.501	10.4721
+	2	73.7374	LOC100133812=4120209	14.3959	14.4395	14.0046	14.17	14.1612	13.8913	14.2195	14.2842	13.7532	14.3247	14.2892	13.7879	14.2195	14.1032	14.0314	14.1414	14.0458	13.9371	14.2495	13.8111	13.8274	13.9476	13.5134	13.6965
+	2	73.7374	LOC100134273=4480128	9.8282	9.67045	8.80141	9.43063	9.77934	8.6563	9.58691	9.69549	8.85339	9.42085	9.94622	8.7804	9.23533	8.9474	8.65811	9.56933	8.75994	8.86063	9.63463	9.22273	8.69281	9.55737	8.67208	8.75483
+	2	73.7374	LOC100134504=7050451	9.75955	9.7526	8.67546	9.7594	9.60119	8.69477	9.87559	9.97381	8.75554	9.49387	10.4754	8.61772	9.46214	8.72036	8.61565	9.54083	8.94869	8.51364	9.5293	9.00385	8.61479	9.59838	8.64469	8.70192
+	2	73.7374	LOC391532=2450255	10.0111	10.076	9.21307	9.98983	9.77088	8.88294	9.95628	10.1116	9.32558	9.99569	10.1533	9.10579	9.73394	9.20316	8.84721	9.95014	9.23019	9.02459	10.0196	9.40057	9.07352	9.6545	9.0444	9.01803
+	2	73.7374	LOC442727=4640022	9.29036	9.22664	8.49845	8.67448	9.3974	8.24424	8.67058	9.14186	8.47587	9.1006	9.48721	8.37285	9.02475	8.5886	8.40034	9.06712	8.56379	8.38479	9.25243	8.4663	8.2164	8.9809	8.26226	8.36712
+	2	73.7374	LOC641768=4540441	10.0529	10.4954	8.51834	9.84125	10.6311	8.56969	10.2325	10.8782	8.57072	10.0305	11.3297	8.49161	9.80978	8.92555	8.52742	9.92953	8.70392	8.46998	9.98882	9.21652	8.55756	10.0045	8.70709	8.67622
+	2	73.7374	LOC641848=2640255	9.03056	8.93117	8.32175	9.02007	8.95799	8.3151	9.11498	9.05479	8.21731	8.804	9.36372	8.19809	8.75901	8.63263	8.32305	8.88856	8.24527	8.32326	8.8247	8.46042	8.32782	9.06996	8.26149	8.13567
+	2	73.7374	LOC648622=4050377	12.488	12.6039	11.3494	12.3865	12.5258	11.2777	12.3975	12.513	11.2562	12.3602	12.5527	11.0618	12.2829	11.5319	11.2357	12.3478	11.4973	11.2755	12.3317	11.6704	11.2586	12.2125	10.9806	11.2305
+	2	73.7374	LOC649548=4390524	13.771	13.6442	13.0921	13.7274	13.8316	12.786	13.9051	13.7532	13.0471	13.6116	13.9371	12.9122	13.7242	13.3232	12.9446	13.7162	13.0587	12.9306	13.7274	13.1872	12.9512	13.5759	12.9446	13.1288
+	2	73.7374	LOC651202=6020066	10.8586	10.7205	9.10223	10.5581	10.7176	9.00899	10.7506	10.4587	9.14407	10.2746	11.01	9.12694	10.369	9.66132	9.20211	10.6193	9.45295	8.85034	10.5068	9.58123	9.068	10.4716	9.11206	9.04846
+	2	73.7374	LOC651894=2710451	11.9586	12.0483	10.8648	12.0972	12.23	10.6169	11.8936	12.0258	10.9017	11.847	12.0914	10.6372	11.89	11.1304	10.6205	11.9524	10.9922	10.5938	11.8825	11.2046	10.8176	11.6416	10.7553	10.5089
+	2	73.7374	LOC728026=1990154	9.27086	9.27069	8.57465	8.99868	9.30028	8.4218	9.09599	9.02623	8.49821	9.00678	9.09164	8.39798	9.05678	8.804	8.25117	8.96801	8.58031	8.33028	9.14686	8.53094	8.34281	9.03091	8.26317	8.46057
+	2	73.7374	LOC728031=2230725	12.2494	12.0914	11.7335	12.1904	12.1991	11.664	12.564	12.2327	11.6549	11.9043	12.5863	11.7086	12.2547	11.9623	11.4922	12.1296	11.6912	11.5219	12.2427	12.0691	11.5853	12.2026	11.3597	11.4784
+	2	73.7374	LOC730288=2640358	9.65684	9.59812	8.40612	9.47482	9.49902	8.51103	9.71034	9.58412	8.71649	9.31607	10.1806	8.34281	9.55265	8.66536	8.49223	9.23473	8.40737	8.7762	9.56443	8.8988	8.53453	9.23888	8.54697	8.5256
+	2	73.7374	LOC730740=6980685	13.0471	13.0042	11.5631	12.8764	13.0161	11.7325	12.8225	13.1029	11.9266	12.9858	13.1319	11.7114	13.12	12.2775	11.8166	12.8576	11.838	11.8694	12.9858	12.1049	11.781	12.9594	11.9524	11.8368
+	2	73.7374	LOC731640=2260168	11.8358	11.825	9.96579	11.7605	11.8485	10.0595	11.8144	12.0393	10.0581	11.6651	12.336	10.0834	11.6277	10.3375	9.91094	11.7961	10.5714	10.0609	12.0258	10.4086	9.96046	11.7274	10.0363	10.2003
+	2	73.7374	MCTS1=1690025	9.32932	9.31968	8.14348	9.31759	9.2974	8.08901	9.34884	9.45747	8.19332	9.07734	9.44805	8.21335	9.31117	8.29502	8.04135	9.12694	8.18373	8.25093	9.24324	8.32559	8.16984	9.2679	8.45943	8.34567
+	2	73.7374	MED23=4900474	9.09505	8.95639	8.63404	9.03251	8.99896	8.48825	9.15914	8.95242	8.32962	8.94156	9.27722	8.54811	9.04602	8.59212	8.37869	8.88302	8.40389	8.35018	8.9862	8.40198	8.34201	9.10636	8.71586	8.64119
+	2	73.7374	MRPL1=2680435	9.55285	9.44727	8.88793	9.36149	9.40611	8.74434	9.45062	9.47374	8.77997	9.33273	9.57476	8.70526	9.32798	8.89984	8.74958	9.37379	8.73661	8.83185	9.58123	8.80418	8.64942	9.49232	8.6302	8.73752
+	2	73.7374	MRPL19=2680541	9.13752	9.08208	8.58813	9.11913	9.14629	8.47175	9.1894	9.21906	8.7337	9.35015	9.39654	8.47125	9.1257	8.5518	8.56895	9.18642	8.3598	8.71568	9.03608	8.52235	8.26897	9.2693	8.60104	8.59135
+	2	73.7374	MRPL48=730139	9.28036	9.33785	8.30069	9.20163	9.33103	8.3884	9.08721	9.387	8.31495	8.93812	9.25726	8.17421	9.09147	8.72085	8.36996	9.10984	8.41913	8.24665	9.07855	8.68342	8.42275	9.07734	8.53062	8.36643
+	2	73.7374	MSMO1=1660719	8.72078	8.93515	9.05599	9.03322	8.74808	9.23507	8.72325	8.97752	9.21844	8.79518	8.94693	9.03044	8.89275	9.40334	9.09386	8.80141	9.64941	9.43337	9.07606	9.47388	9.49062	8.73397	9.47482	9.3974
+	2	73.7374	MSMO1=4200037	8.63967	8.67871	8.43269	8.52439	8.5518	8.42288	8.35361	8.6521	8.20427	8.38092	7.75931	7.99919	8.53004	8.22205	8.16362	8.48968	8.26461	8.10253	8.62022	8.44388	8.39908	8.49254	8.1697	8.03043
+	2	73.7374	MSMO1=5860348	10.4854	10.4928	9.18474	10.3366	10.4459	9.09759	10.6142	10.5159	9.30373	10.1202	10.4716	8.9729	10.3875	9.76762	8.73821	10.2021	9.57389	9.0004	10.4072	9.93261	9.34352	10.0476	9.36545	9.07061
+	2	73.7374	MSTO1=290554	9.172	9.11989	8.31554	9.12264	8.98858	8.44035	9.13574	9.028	8.4048	8.94803	9.04595	8.48648	8.9693	8.52261	8.4	8.94846	8.45319	8.27862	9.06996	8.36784	8.32568	8.92741	8.27613	8.41552
+	2	73.7374	NARS=5220653	11.0176	11.1148	10.1529	11.1575	11.0376	10.1999	11.3049	11.119	10.0556	11.0518	11.1763	10.3287	11.0995	10.5925	10.1999	11.0141	10.4345	10.2846	11.1217	10.1509	10.2793	11.2158	10.4205	10.4854
+	2	73.7374	NDUFAB1=4860563	11.9676	11.685	10.9493	11.821	11.9654	10.6387	12.0288	11.7902	10.9359	11.7384	11.9158	11.0132	11.7846	11.2947	11.1348	11.7735	11.1688	11.0676	11.9179	11.2618	10.8621	11.8863	11.1357	11.3969
+	2	73.7374	NEK2=4610669	9.21336	8.98314	8.16586	9.38922	9.13313	8.09949	9.04846	8.88932	8.23514	8.86917	9.3733	8.14324	9.0936	8.31204	8.24317	8.97703	8.3969	8.11332	8.82193	8.01857	8.42905	8.92883	8.33773	8.45943
+	2	73.7374	NMI=4050554	8.89803	8.65893	8.48403	8.46158	8.636	8.49719	8.88562	8.74924	8.60556	8.56426	8.69293	8.29725	8.62199	8.29065	8.35491	8.62611	8.37316	8.53566	8.57724	8.5279	8.24823	8.5525	8.3233	8.21259
+	2	73.7374	NOL8=2120017	8.66096	8.54303	7.9236	8.55546	8.59512	7.99627	8.64528	8.44379	7.85065	8.54147	9.05206	7.92272	8.5553	8.04644	7.88382	8.48774	7.96505	7.96528	8.63016	7.99226	7.9123	8.79298	8.01274	8.07427
+	2	73.7374	PABPC1=3060040	10.5892	10.7644	9.23027	10.4102	10.4895	9.13093	11.254	10.5144	8.92565	10.139	11.151	9.08185	10.2898	9.93368	9.0991	10.5284	9.11042	9.03618	10.5196	9.31218	9.19821	10.8776	8.91119	9.36186
+	2	73.7374	PABPC1P4=870609	9.39259	9.28203	8.22609	8.84192	9.46883	8.35836	9.03241	9.39825	8.24915	9.18978	9.45904	8.46818	9.1168	8.42841	8.3281	9.29036	8.24577	8.40385	9.25885	8.57135	8.09549	9.14281	8.1967	8.25115
+	2	73.7374	PIGH=3520523	8.8842	8.76905	8.12021	8.8694	8.83902	7.98005	8.88203	8.79568	8.08076	8.72647	8.80004	8.07396	8.6445	8.15869	8.17012	8.76504	8.15151	8.12208	8.65791	8.17812	8.05744	8.8271	8.26557	8.22158
+	2	73.7374	PNRC2P1=4850307	9.72942	9.5043	8.56545	9.65394	9.63347	8.54209	9.76924	9.63429	8.5535	9.46629	9.64092	8.58425	9.41061	8.71594	8.75695	9.36578	8.55852	8.5681	9.37232	8.6995	8.54728	9.48163	8.49218	8.82219
+	2	73.7374	PPIAP31=3890360	11.2777	11.1166	10.0185	11.0542	11.1852	9.76701	11.3385	11.3355	9.82494	11.2395	11.4175	9.82867	10.8746	10.0483	9.79804	11	9.97748	9.73866	11.0892	10.0013	9.83397	11.0269	10.0189	9.89659
+	2	73.7374	PSMC5=6580646	11.5884	11.2867	10.9789	11.477	11.4973	10.8526	11.7184	11.6161	11.1075	11.6133	11.7481	11.012	11.4039	11.1912	10.9614	11.4317	10.9632	10.8943	11.4142	10.8515	10.8947	11.6974	10.9866	10.9986
+	2	73.7374	PTMA=460386	9.45747	9.46541	8.38393	9.41158	9.4719	8.23781	9.55557	9.49232	8.24476	8.9883	9.62173	8.28717	9.21184	8.03234	8.28693	9.33992	8.50669	8.41577	9.43074	8.57969	8.42194	9.28634	8.24012	8.3
+	2	73.7374	RASGRP1=2760239	9.12825	9.32587	8.54623	8.88465	9.32118	8.41129	9.06666	9.47439	8.48723	8.99612	9.08701	8.42012	8.76555	8.67303	8.47225	8.88691	8.68129	8.65381	9.0056	8.59661	8.39006	8.83141	8.52439	8.36324
+	2	73.7374	RHOQP3=5960167	9.46092	9.33007	8.51753	9.39935	9.45621	8.50925	9.47908	9.65605	8.33491	9.26418	9.39508	8.29769	9.20854	8.60732	8.49171	9.34966	8.55426	8.4838	9.41474	8.69101	8.5805	9.34102	8.57857	8.44789
+	2	73.7374	RNASEH2B=620450	8.86686	8.92025	8.15998	8.92591	9.00999	8.08047	8.9837	9.1264	8.09138	8.5144	9.03571	7.9515	8.63489	8.02929	8.17712	8.94356	8.1563	8.08002	8.67993	8.102	8.11035	8.74122	8.0212	8.28714
+	2	73.7374	RPL10AP6=3610053	11.676	11.7235	10.2388	11.7988	11.861	10.4425	11.5624	11.9986	10.5881	11.5527	11.9135	10.1495	11.4392	10.8724	10.5137	11.568	10.6606	10.3511	11.4049	10.7494	10.4312	11.359	10.4187	10.3211
+	2	73.7374	RPL13P5=6840324	9.65736	9.6184	8.97039	9.51424	9.74504	8.99453	9.71504	9.70023	8.92368	9.55232	9.98452	9.06152	9.7655	9.07376	8.9214	9.7156	8.97791	9.07198	9.68462	9.05432	8.98305	9.67378	8.82145	8.92288
+	2	73.7374	RPL17P18=580626	9.65956	9.6193	8.4323	9.36014	9.48458	8.29177	9.62679	9.62532	8.43108	9.3546	9.40139	8.34977	9.26844	8.49429	8.34878	9.33007	8.41352	8.34962	9.33751	8.51254	8.46396	9.4329	8.26518	8.27137
+	2	73.7374	RPL17P22=7320722	9.74305	9.72598	8.46102	9.77934	9.8189	8.56094	9.86728	9.8389	8.51796	9.52515	10.1688	8.57598	9.64624	8.83757	8.76844	9.6743	8.60072	8.54861	9.56006	8.77729	8.55115	9.49121	8.67117	8.64035
+	2	73.7374	RPL17P36=5550113	10.9244	10.8038	9.51876	10.6156	10.816	9.46659	10.9789	10.8239	9.52449	10.4072	11.1554	9.3869	10.5568	9.85166	9.38882	10.7644	9.71173	9.43557	10.7867	9.70133	9.49614	10.7363	9.53523	9.6053
+	2	73.7374	RPL17P8=6420603	11.2555	11.0509	9.54197	11.1095	11.1587	9.53311	11.431	11.2245	9.57389	10.8877	11.5111	9.657	10.9411	10.1684	9.51846	11.0182	10.0016	9.48984	11.2097	9.97782	9.6487	11.0818	9.45078	9.61501
+	2	73.7374	RPL21P131=2900470	11.4598	11.7499	10.2379	11.5441	11.5967	10.1116	11.5744	11.8155	10.3321	11.3403	12.1308	9.96656	11.4122	10.7451	10.1402	11.4195	10.5406	10.1828	11.4629	10.4777	10.1245	11.3397	10.2789	10.2119
+	2	73.7374	RPL21P14=4640291	9.89943	10.114	8.65876	9.88511	9.83518	8.86664	10.2222	9.97586	8.7211	9.71937	10.5711	8.51984	9.75911	8.69101	8.78508	9.85968	8.75175	8.7495	9.8542	8.80819	8.67821	9.84693	8.62891	8.83586
+	2	73.7374	RPL21P20=730379	12.0811	12.1132	9.9943	11.6966	12.0569	9.89305	11.973	11.8704	9.95321	11.6124	12.4142	9.86014	11.5486	10.6211	9.94688	11.7242	10.4621	10.0502	11.8807	10.2741	9.90372	11.7559	9.95933	10.1111
+	2	73.7374	RPL21P28=5690369	12.9483	12.8932	12.3587	12.9942	12.9379	12.2315	12.9199	12.8057	12.1735	12.9007	12.6687	12.0243	12.8352	12.3937	12.2888	12.9833	12.1904	12.058	12.8411	12.73	12.2465	12.8057	12.3298	11.9775
+	2	73.7374	RPL21P28=650735	11.9283	11.6582	9.33978	11.7832	11.9079	9.61591	11.6695	11.7702	9.38857	11.6306	12.2696	9.27931	11.4469	10.0089	9.48117	11.4212	9.77145	9.44727	11.6068	9.77855	9.60482	11.6247	9.70792	9.45142
+	2	73.7374	RPL21P45=4260397	9.2791	9.12195	8.30069	9.19282	8.97122	8.40681	9.19164	9.36467	8.25012	9.12916	9.89557	8.19661	9.04008	8.3403	8.16134	8.85839	8.12008	8.34132	8.97569	8.58471	8.44186	9.33439	8.38445	8.29703
+	2	73.7374	RPL21P61=780364	10.5819	10.6108	8.95594	10.5694	10.7348	9.09109	10.5938	10.6326	9.23741	10.2131	11.2056	9.00656	10.3069	9.48458	9.1437	10.4297	9.11648	9.14699	10.3458	9.45886	9.20761	10.387	9.01029	8.93215
+	2	73.7374	RPL21P87=3610411	9.75478	9.59992	8.47409	9.63071	9.68478	8.29126	9.475	9.46012	8.41253	9.44406	9.4211	8.23259	9.27405	8.43238	8.29009	9.45295	8.58848	8.28	9.60811	8.61405	8.23681	9.47166	8.39279	8.3
+	2	73.7374	RPL21P87=3930370	8.89553	8.97761	8.1911	8.93107	9.14908	8.36904	9.05686	9.07239	8.25623	8.84878	9.35694	8.45444	8.82065	8.6957	8.3836	8.89807	8.3322	8.24473	9.08051	8.59974	8.02714	8.95891	8.3493	8.2524
+	2	73.7374	RPL21P97=6580368	8.4117	8.37963	8.02862	8.43779	8.46574	8.31744	8.40389	8.5276	8.05274	8.39599	9.05575	8.27246	8.3742	8.12354	8.20408	8.46966	8.15534	8.10659	8.62274	8.17416	8.05494	8.40399	8.05875	8.03909
+	2	73.7374	RPL23=380575	12.1336	11.9488	9.85488	11.9158	12.0537	9.69328	12.1145	12.0552	10.0326	11.9488	12.426	9.87477	11.8051	10.618	9.58247	11.8874	10.325	9.81389	12.0034	10.4882	9.98534	11.9135	9.73097	10.0856
+	2	73.7374	RPL23AP61=6020754	9.32986	9.19612	8.17099	9.17795	9.20541	8.33142	9.21363	9.12816	8.3951	9.09336	9.53137	8.43965	9.09068	8.75579	8.25071	9.1222	8.41822	8.35237	9.1353	8.51756	8.3867	9.04225	8.31581	8.5441
+	2	73.7374	RPL23AP64=6270605	10.6999	10.5082	8.97964	10.2676	10.4748	8.81653	10.2619	10.4231	9.16355	10.0472	10.399	8.98068	10.1686	9.04634	8.74025	10.2652	9.14177	8.90695	10.3984	9.04266	8.91079	10.2062	8.87875	8.87965
+	2	73.7374	RPL23AP87=830768	11.1425	11.282	9.27853	11.0036	11.3216	9.44043	11.2076	11.4215	9.42619	10.9089	11.2441	9.20302	10.8364	9.50882	9.24082	11.0802	9.40953	9.42905	11.085	10.0312	9.39463	11.0141	9.3845	9.36667
+	2	73.7374	RPL26P33=5910196	8.66509	8.749	8.13779	8.58995	8.72686	8.06072	8.91476	8.85551	8.19174	8.45037	8.76967	8.41822	8.52235	8.0424	8.29777	8.64996	8.18982	8.23348	8.67276	8.55193	8.06365	8.67658	8.21163	8.13296
+	2	73.7374	RPL29P9=6040110	11.4195	11.5658	10.5206	11.5601	11.5511	10.4648	11.4109	11.5901	10.4928	11.3368	11.6912	10.5467	11.1716	10.7325	10.2611	11.3613	10.4658	10.3832	11.475	10.7305	10.7198	11.1766	10.3413	10.1569
+	2	73.7374	RPL31P17=2230167	11.454	11.2626	9.81645	11.2278	11.2245	9.49788	11.4905	11.3576	9.54357	11.2097	11.3813	9.56641	11.1815	10.0796	9.77047	10.9806	9.97087	9.78177	11.2917	10.2379	9.75601	11.3247	9.4477	9.53349
+	2	73.7374	RPL32P18=7150689	12.0138	11.94	11.0343	12.0154	11.9147	11.249	11.781	11.9934	11.5684	11.7225	12.1115	10.7368	11.8155	11.2762	11.1562	11.821	11.1485	11.1241	11.983	11.2773	11.0466	11.4347	11.1742	10.9244
+	2	73.7374	RPL36AP49=450411	13.9914	14.4315	13.9551	14.0787	14.4444	14.0314	14.4665	14.2324	14.1361	14.06	14.2495	13.7564	14.1883	13.9551	13.8316	14.1515	14.0095	13.8151	14.1032	14.0046	13.6747	14.2357	13.8274	13.7834
+	2	73.7374	RPL36AP8=7650220	8.31066	8.28505	8.17268	8.15959	8.23929	8.0166	8.19721	8.31742	8.24796	8.24005	8.36564	8.37939	8.27853	8.05145	7.9697	8.06974	8.10535	8.02674	8.31169	8.15405	8.0906	8.15544	7.9115	7.93232
+	2	73.7374	RPL36P14=150750	10.2086	10.0214	9.50313	10.2601	10.0872	9.23888	10.3087	10.2593	9.43486	10.0896	10.5206	9.27649	9.93319	9.47897	9.44879	9.9772	9.44682	9.43231	10.0405	9.77655	9.50577	9.92496	9.41053	9.5998
+	2	73.7374	RPL39P32=580170	12.8736	12.8869	11.5724	12.7746	12.7272	11.4149	12.891	12.891	11.258	12.5466	12.8023	11.3676	12.6186	11.9898	11.4896	12.6879	11.5724	11.4937	12.6635	11.983	11.843	12.5956	11.5879	11.5658
+	2	73.7374	RPL4P2=5490202	12.3757	12.4675	11.4452	12.5982	12.6677	11.0258	12.7877	12.4675	11.4358	12.3119	12.6521	11.342	12.3255	11.6111	11.1673	12.3959	11.6238	11.3743	12.4316	11.9209	11.3455	12.4377	11.3086	11.3801
+	2	73.7374	RPL4P2=6280370	11.7151	11.5925	10.0737	11.5733	11.6895	10.1418	11.7702	11.8264	10.2355	11.5189	11.9308	10.2005	11.5479	10.6601	10.3674	11.6723	10.2569	10.139	11.4552	10.7624	10.3428	11.3801	10.3862	10.2921
+	2	73.7374	RPL5=830609	13.3956	13.1439	11.9742	13.03	13.174	11.7735	13.09	13.0242	11.7937	12.9255	13.2065	11.861	13.0471	12.5074	11.7548	13.1708	12.0677	11.8119	12.9725	12.0932	11.8599	13.1234	11.8551	11.8599
+	2	73.7374	RPL6P10=7000059	10.2627	9.89139	8.60652	9.8846	9.78342	8.45293	10.273	10	8.53918	9.68002	10.2746	8.51906	9.6609	9.01066	8.60581	9.81824	8.5782	8.69905	9.99403	8.77553	8.8112	10.1216	8.6683	8.41884
+	2	73.7374	RPL7=2680082	10.3853	10.7867	9.47426	10.5711	10.7637	9.37779	10.5032	10.496	9.11936	10.0945	10.628	9.06242	10.4435	9.46926	9.09386	10.3641	9.47661	9.26553	10.4222	9.71876	9.14999	10.2066	9.12315	9.00612
+	2	73.7374	RPL7AP9=1260433	8.73555	8.79836	8.34641	8.85076	8.92766	8.37897	8.67166	8.8804	8.13962	8.58154	9.21639	8.26196	8.84184	8.25723	8.25775	8.78156	8.36952	8.10087	8.82543	8.36916	8.18951	8.7818	8.26773	8.14026
+	2	73.7374	RPL9=4640095	9.20467	9.40777	9.38252	9.42947	9.51611	9.26145	9.18111	9.37982	9.35317	9.07121	9.22707	9.20244	9.38798	9.25823	9.4007	9.01249	9.29169	9.3643	9.40025	9.62381	9.38492	9.00728	9.10029	9.13453
+	2	73.7374	RPL9=6420730	11.8264	11.3709	9.23754	11.3273	11.6023	9.19405	12.0415	11.5278	9.44305	11.1606	12.0677	9.23155	11.3197	9.85617	9.1942	11.37	9.52399	9.48398	11.5486	9.88998	9.62356	11.6549	9.18138	9.5856
+	2	73.7374	RPLP1=2690561	9.85275	9.65374	8.86176	9.76701	9.8781	8.95104	9.791	10.0724	9.14662	9.59899	10.1573	9.16177	9.68518	9.23919	9.10364	9.76593	9.19862	8.89899	9.77471	9.28857	8.96738	9.54672	8.97345	8.83932
+	2	73.7374	RPLP1P4=2900500	11.845	11.7902	9.68365	11.7663	11.9883	9.85687	11.782	12.0203	9.75739	11.3813	12.0154	9.60076	11.6238	10.3401	9.84551	11.5783	10.2972	9.80161	11.6118	10.4312	9.99053	11.7489	9.77655	9.81425
+	2	73.7374	RPN2=3370112	11.6103	11.4039	10.3537	11.2461	11.5091	10.3582	11.3676	11.3311	10.2455	11.4513	12.1825	10.4102	11.4321	10.7688	10.5573	11.3553	10.5	10.4297	11.479	10.2976	10.5515	11.5824	10.4287	10.7227
+	2	73.7374	RPS11P5=7100523	9.41791	9.38218	8.68365	9.3367	9.38242	8.58512	9.46115	9.45124	8.79558	9.12304	9.73728	8.54007	9.42735	9.29072	8.64226	9.29769	8.78162	8.71804	9.24562	9.19013	8.88473	9.15013	8.76268	8.66873
+	2	73.7374	RPS12P23=1170441	12.0972	12.1373	10.1216	11.9461	11.9445	10.0772	11.9537	11.9499	10.2359	11.7162	11.9714	9.82367	11.7675	10.8234	10.1268	11.7535	10.2793	10.0493	11.8714	10.6191	10.1861	11.7815	10.2182	10.0016
+	2	73.7374	RPS12P4=3390674	12.6562	12.4557	10.523	12.4557	12.6714	9.9921	12.6498	12.5927	10.2581	12.2888	12.7233	9.7379	12.2142	10.7106	9.99363	12.1954	10.6844	10.1579	12.2076	10.5005	10.2163	12.1765	9.91389	10.0105
+	2	73.7374	RPS15P1=460736	12.9097	12.9007	11.6435	12.8825	12.9833	11.7263	12.7613	12.9039	11.8987	12.7233	12.9379	11.656	12.7847	12.2868	11.7162	12.7029	12.2263	11.843	12.7529	12.2668	11.6297	12.5699	11.8494	11.6603
+	2	73.7374	RPS15P4=5490603	14.2195	14.1943	13.5878	14.06	14.2546	13.5729	14.1834	14.1776	13.5134	13.987	14.2357	13.4203	14.1032	13.8795	13.4495	14.2195	13.7203	13.665	14.1612	13.5442	13.4465	14.1123	13.5878	13.5977
+	2	73.7374	RPS23P8=4610681	12.027	11.9945	9.90688	12.0138	12.2246	10.0057	12.5658	12.0767	9.9438	11.8684	12.2287	9.935	11.8987	10.7029	10.0225	11.9169	10.3269	9.8781	11.8689	10.4928	9.96334	11.9226	10.0777	10.0915
+	2	73.7374	RPS26P31=5420301	9.68947	10.6815	8.25199	9.58188	10.4744	8.37647	9.70658	10.5022	8.44716	9.54791	10.7995	8.42831	9.47719	9.03021	8.42519	9.52991	9.14951	8.36455	9.68199	9.0744	8.46354	9.68837	8.7962	8.49513
+	2	73.7374	RPS26P35=830484	9.97847	10.6142	8.72078	9.87508	10.6353	8.66255	10.0425	10.7656	8.7066	9.83279	10.9676	8.70884	9.77382	9.26878	8.63397	9.72233	9.09561	8.57123	9.96985	9.54833	8.73329	10.0055	9.14459	8.76702
+	2	73.7374	RPS27=6650564	12.9122	12.7148	11.3106	12.6837	12.7557	10.8776	12.8285	12.7396	11.3772	12.6327	12.9403	11.1237	12.786	11.5535	11.3676	12.6409	11.7663	11.3311	12.6327	11.6217	11.2346	12.6733	11.4175	11.3533
+	2	73.7374	RPS27P29=7150414	11.9257	11.9476	10.0035	11.8738	11.9043	10.0093	12.0228	12.0326	9.9095	11.821	12.0972	10.0526	11.7274	10.3103	10.0696	11.8684	10.3784	10.2707	11.9023	10.4695	10.2948	11.843	9.85935	10.2595
+	2	73.7374	RPS27P7=4830377	8.99167	9.02493	8.12336	8.9031	9.16355	8.24886	9.06744	9.16368	8.13522	8.89922	9.3506	8.17459	8.91094	8.21884	8.18012	9.06197	8.19835	8.15442	8.99337	8.31856	8.05965	8.93661	8.13541	8.15978
+	2	73.7374	RPS28=650349	12.2991	12.043	10.2325	12.1023	12.2223	10.0213	12.2246	12.2246	10.2334	11.8714	12.5725	10.0369	12.0932	10.8486	10.4748	11.8975	10.9866	10.3237	12.2494	10.6799	10.4699	12.0494	10.2851	10.425
+	2	73.7374	RPS29P14=5290220	9.69201	9.88899	8.82773	9.55541	9.6868	8.90585	9.52705	10.0325	8.9222	9.61971	10.0174	8.76722	9.35173	9.34908	9.10163	9.47535	9.1942	9.07298	9.72815	9.08711	8.8809	9.55809	8.89777	8.90542
+	2	73.7374	RPS2P40=2490450	9.6996	9.62064	9.27992	9.78582	9.657	9.00777	9.76364	9.89659	9.21307	9.92654	10.1526	9.01783	9.65147	9.3733	8.93926	9.68545	9.40544	8.85133	9.69723	9.35975	9.10706	9.44716	9.00656	8.85877
+	2	73.7374	RPS3A=3180438	13.6515	13.5699	12.4037	13.6703	13.6086	12.5221	13.8708	13.82	12.426	13.5838	13.8672	12.3428	13.64	13.0987	12.5658	13.4786	13.0521	12.3959	13.771	12.9483	12.6957	13.6793	12.8057	12.4583
+	2	73.7374	RPS3A=6560164	13.8954	14.0282	13.0837	13.9805	14.0095	12.9858	13.9216	14.0828	13.0183	13.9169	14.1032	12.9907	13.9639	13.398	13.1635	13.8913	13.3651	13.114	13.9259	13.3697	13.2425	13.9515	13.0587	13.0622
+	2	73.7374	RPS3AP13=2490341	11.2562	11.2288	9.06229	11.1035	11.0957	9.0406	11.2932	11.1485	9.04846	10.5763	11.4727	8.93819	10.8467	9.355	8.98731	10.9543	9.21566	9.16504	11.1304	9.53625	9.09193	11.067	9.09702	9.12426
+	2	73.7374	RPS3AP44=6520273	8.94481	8.99004	8.40995	8.97256	9.10636	8.48488	9.23145	9.04686	8.42043	8.72917	9.25194	8.46772	8.82008	8.35108	8.45795	8.96478	8.57094	8.60377	8.91436	8.56366	8.75491	8.80037	8.35799	8.43167
+	2	73.7374	RPS3P3=4880195	9.47886	9.28576	8.54684	9.2994	9.3049	8.38977	9.48117	9.42819	8.35701	9.09893	9.42274	8.3269	9.06454	8.33912	8.48541	9.32812	8.25271	8.3893	9.41931	8.67732	8.22086	9.07335	8.32589	8.34499
+	2	73.7374	RPS4XP16=6200747	10.8164	11.1732	10.1024	10.9048	11.4039	9.92687	10.7348	11.4513	10.1771	10.6725	11.4973	10.0132	10.9899	10.2825	10.197	10.685	10.3282	10.0103	10.9717	10.3137	10.2362	10.9138	10.118	10.0801
+	2	73.7374	RPS8P10=940653	9.9397	9.69616	8.7293	9.78648	9.93596	8.60136	9.75911	9.83634	8.71443	9.57632	10.1401	8.48085	9.45923	8.8154	8.59543	9.77505	8.87384	8.52644	9.68761	8.76768	8.66188	9.78342	8.53299	8.64168
+	2	73.7374	SACM1L=2600204	9.36449	9.22535	8.36624	9.40057	9.30948	8.32326	9.25833	9.25139	8.2416	9.28021	9.5201	8.30871	9.31505	8.72036	8.59121	9.06282	8.68064	8.29402	9.13735	8.5952	8.38751	9.55166	8.38124	8.6596
+	2	73.7374	SAR1A=3140553	9.46938	9.51383	8.92535	9.44757	9.55737	8.85152	9.4757	9.56798	8.80179	9.14241	9.81363	8.61956	9.3124	8.95617	8.69401	9.31679	8.75148	8.7762	9.38252	8.99085	8.90764	9.15448	8.84197	9.00785
+	2	73.7374	SEC24A=4880463	8.98314	8.75175	8.13711	8.83335	8.95242	8.21624	8.85417	9.06216	8.08958	8.82319	9.1247	8.19571	8.67993	8.25837	8.40876	9.01066	8.35782	8.17097	8.74103	8.36537	8.16138	9.07072	8.31318	8.13889
+	2	73.7374	SLBP=4280603	9.30083	9.26132	8.25898	9.35317	9.37619	8.25007	9.63016	9.5443	8.157	9.43711	9.40256	8.11455	9.27259	8.33015	8.16134	9.15567	8.20548	8.05013	9.26553	8.39042	8.38083	9.26008	8.26773	8.42201
+	2	73.7374	SLC38A2=1740136	11.4089	11.1759	10.0394	11.3738	11.3501	10.1877	11.5913	11.3704	10.1895	11.1593	11.6525	10.2111	11.2245	10.512	10.2143	11.3501	10.554	10.3692	11.2662	10.4977	10.2607	11.3723	10.3926	10.6634
+	2	73.7374	SS18=1230333	9.63944	9.57412	9.84386	9.95807	9.58942	9.76263	9.7806	9.4019	9.58368	9.82092	9.57614	9.63615	9.89419	9.83397	9.85166	9.91727	9.79612	9.87078	9.64778	9.89215	9.77047	10.0529	9.90874	10.3291
+	2	73.7374	SS18=6380465	10.099	9.9943	8.97925	10.061	9.9277	9.17924	10.3413	9.90989	8.96411	9.91877	10.3672	8.94822	9.96869	9.72175	9.18138	10.0929	9.06252	9.0532	10.1613	9.14078	9.04126	10.3769	9.38943	9.33163
+	2	73.7374	SUB1=1660661	10.6294	10.6366	10.1742	10.7704	10.9152	9.96537	10.8929	10.6891	10.0342	10.4441	10.6584	9.91704	10.3751	10.1718	10.173	10.4726	10.038	10.149	10.531	10.1129	10.3133	10.6993	9.73693	10.1911
+	2	73.7374	TM2D1=10386	10.3307	10.3902	9.5752	10.366	10.3279	9.48768	10.145	10.3092	9.52232	10.09	10.3543	9.54246	10.273	9.84146	9.40935	10.4289	10.0671	9.46429	10.1475	9.69947	9.51824	10.1949	9.70595	9.63615
+	2	73.7374	TPI1P1=7400193	10.1422	9.79317	8.75527	10.1428	9.97748	8.79568	10.1054	9.89458	9.01688	9.49001	10.06	9.03261	9.87844	8.9107	8.7561	9.71276	8.82738	8.61558	9.78009	8.82352	8.91736	9.4892	8.54529	8.56741
+	2	73.7374	TRIP12=6590441	10.0942	9.81543	8.7626	9.97815	10.0495	8.79234	10.0116	9.93154	8.92154	9.94926	10.0105	9.03816	9.81261	9.21363	9.06619	9.9208	9.14302	9.04266	9.76701	8.94966	9.12279	9.95732	9.1146	9.5202
+	2	73.7374	UAP1=3460187	10.0196	9.91865	9.07318	10.0671	9.97815	9.06272	9.99403	10.0365	8.99225	9.86728	10.0882	8.99115	9.86443	9.81926	8.95811	9.84386	9.25099	9.16101	9.98555	9.34765	9.44026	9.98822	9.19429	9.22165
+	2	73.7374	UBA6=2070019	9.71754	9.45578	8.48825	9.5113	9.56331	8.63806	9.48385	9.48269	8.33006	9.38339	9.79892	8.4402	9.28815	8.84111	8.50402	9.31619	8.72092	8.36693	9.3425	8.50204	8.55367	9.35986	8.67494	8.63967
+	2	73.7374	UBLCP1=10278	9.67076	9.55922	8.69888	9.81645	9.83174	8.84569	9.9107	9.85821	8.88996	9.70292	9.82218	8.73632	9.5388	8.93935	8.62654	9.60984	8.64457	8.6094	9.70023	8.80936	8.74156	9.79612	8.74156	9.01008
+	2	73.7374	UGP2=150706	9.12444	8.97096	8.31501	8.94638	9.07661	8.34804	8.86389	9.06549	8.21572	8.87162	8.58102	8.0217	9.00285	8.33748	8.29933	9.00471	8.11917	8.36827	8.80803	8.27051	8.37431	9.04088	8.30178	8.6144
+	2	73.7374	UGP2=3840053	8.6588	8.80152	8.76018	8.33104	8.66084	8.8247	8.55395	8.79385	8.87061	8.75445	9.28131	9.04054	8.52371	8.7942	8.81051	8.67521	8.69964	8.66504	8.85665	8.87547	8.69501	8.74816	8.73418	8.84607
+	2	73.7374	USP8=6770634	8.69262	8.70717	7.84495	8.76408	8.66563	7.90257	9.04634	8.72346	7.89718	8.58239	9.1257	8.00605	8.70992	8.14857	7.79781	8.87667	7.93261	7.916	8.74747	7.98842	7.88879	8.8656	7.98038	8.11278
+	2	73.7374	VIM=7050019	12.9306	12.847	12.4316	12.4838	12.8869	12.4211	12.6163	12.8435	12.4492	12.7557	12.2902	12.1991	12.7787	12.8521	12.5422	12.9277	12.9426	12.5094	12.9097	12.8932	12.3137	12.6252	12.4519	12.0855
+	2	73.7374	VIM=830593	12.9655	13.1115	12.5594	12.9141	13.1708	12.3224	12.9446	13.114	12.5074	12.9725	12.3666	12.3684	12.9567	12.9483	12.1145	12.9122	12.8795	12.4211	13.0587	12.9942	12.4918	12.891	12.4899	12.2775
+	2	73.7374	WSB1=6110091	9.32159	9.33712	8.56225	9.30319	9.46587	8.43479	9.3563	9.55416	8.50179	9.18751	9.37045	8.51254	9.2731	8.79963	8.37711	9.42294	8.61438	8.54337	9.41144	8.53345	8.74464	9.38026	8.43818	8.63419
+	2	73.7374	ZNF644=2490369	9.17343	8.89008	8.3784	9.11166	9.11477	8.43976	9.20211	9.17535	8.79929	9.04152	9.01188	8.63771	8.98478	8.91454	8.53497	9.05088	8.709	8.62965	8.67871	8.45578	8.59683	9.02895	8.78751	8.61756
+	2	72.7273	ALG5=6370113	11.2295	11.1537	10.334	11.063	11.3311	10.3442	11.4469	11.1516	10.2688	11.055	11.483	10.1934	10.9777	10.628	10.4416	11.1937	10.2005	10.3515	11.235	10.6359	10.73	11.2531	10.5164	10.6467
+	2	72.7273	CAP1P1=4920379	10.6136	10.4459	9.51986	10.264	10.4844	9.35173	10.6815	10.7286	9.63332	10.698	11.0818	9.62204	10.5838	9.88693	9.45981	10.533	9.67689	9.57632	10.8507	9.7929	9.63716	10.7704	9.43387	9.73459
+	2	72.7273	CUL4A=7200021	9.04361	9.05451	8.24501	9.11839	8.96145	8.49808	9.08701	8.82415	8.33229	9.00028	9.04277	8.17642	8.89008	8.2895	8.4032	8.98817	8.37784	8.39389	9.08177	8.33072	8.2103	9.02116	8.38074	8.43213
+	2	72.7273	CYCSP55=3890008	9.34008	9.33239	9.16335	9.38262	9.53642	8.96572	9.47255	9.33785	9.12037	9.56654	9.48984	9.06057	9.29323	9.08333	8.89787	9.47083	9.16713	8.90072	9.46716	9.85858	9.21261	9.47126	9.19513	8.85761
+	2	72.7273	HIGD1A=7550341	9.93243	9.4988	8.71741	9.84008	9.70838	8.78451	10.0449	9.90874	8.78376	9.85213	9.97345	8.94638	9.6677	9.58123	8.95945	9.91997	8.76752	8.86525	9.84237	9.0879	9.11763	9.98998	8.97077	9.05286
+	2	72.7273	HSP90B3P=4590551	9.59564	9.46275	8.71866	9.33148	9.2987	8.67011	9.4347	9.30112	8.39877	9.23581	9.37045	8.48191	9.25726	8.61856	8.38398	9.48939	8.83212	8.59543	9.2502	8.50869	8.36134	9.38161	8.5277	8.65037
+	2	72.7273	IER5=650241	8.88515	8.87702	8.6682	9.07755	8.98493	8.84236	8.94514	8.98176	8.87849	8.99507	9.10787	8.88009	8.75028	8.77038	8.63676	9.08818	9.10618	8.92322	8.82756	8.48141	8.61156	8.73803	8.63871	8.54028
+	2	72.7273	IMPA1=6350360	9.31505	9.37607	8.75324	9.51627	9.23618	8.84149	9.23293	9.30758	8.76299	9.27503	9.24094	8.60936	9.21639	8.75372	8.85677	9.22843	8.8062	8.82498	9.29561	8.69625	8.71874	9.36874	8.91495	8.90431
+	2	72.7273	MTX2=460072	10.118	10.1478	9.59825	10.165	10.1099	9.70133	9.96306	10.0467	9.47107	10.0028	9.9008	9.52259	9.86102	9.57657	9.35856	9.99724	9.7955	9.62002	9.84386	9.3584	9.47083	9.9613	9.61281	9.55937
+	2	72.7273	OSBPL8=3170274	8.58381	8.54802	8.65749	8.50352	8.69485	8.78109	8.72879	8.64988	8.90502	8.79392	9.55092	8.82805	8.79985	8.8848	8.59613	8.76141	8.66781	8.76326	8.73046	8.91905	8.85816	8.79653	8.72622	9.05396
+	2	72.7273	OSBPL8=3940358	9.12243	8.99463	8.38251	9.00738	9.23072	8.23202	9.03241	9.1711	8.28992	9.05929	9.0055	8.36391	9.01466	8.6149	8.21288	9.05064	8.47318	8.14456	9.09622	8.36724	8.40094	9.11249	8.22273	8.54954
+	2	72.7273	OTUD1=7200561	8.98858	9.00179	8.42482	9.15979	9.05544	8.68178	8.79508	8.94975	8.65811	8.85275	8.86903	8.42012	8.7772	8.63617	8.55258	9.25083	8.88752	8.63136	8.76131	8.35808	8.09287	8.6959	8.57917	8.28004
+	2	72.7273	PTGES3=1780719	9.43878	9.11343	8.24543	9.20341	9.31572	8.28924	9.25787	8.99527	8.15127	9.23919	9.60548	8.37557	9.16263	8.42487	8.40628	9.22794	8.21974	8.1076	9.06432	8.39265	8.32248	9.25263	8.45529	8.36712
+	2	72.7273	RHOC=4250327	9.57819	9.54729	9.35037	9.73323	9.48144	9.38788	9.851	9.74709	9.68293	9.85437	9.91334	9.63812	9.5726	9.69409	9.44829	9.60445	9.42484	9.40176	9.95777	9.38892	9.44805	9.80811	9.48594	9.64517
+	2	72.7273	STIM1=1260524	8.65836	8.71106	8.63458	8.5613	8.66781	8.24886	8.71866	8.59528	8.52591	8.62611	8.63536	8.67546	8.61543	8.51318	8.46947	8.6525	8.69143	8.74184	8.59294	8.45389	8.37256	8.6681	8.48473	8.48524
+	2	72.7273	VPS37A=1090221	9.32344	9.24082	8.62513	9.04817	9.05277	8.45722	9.34884	9.39123	8.917	9.34954	9.33633	8.7229	9.37058	8.87867	8.74677	9.04098	8.69964	8.55501	9.38602	8.85438	8.8185	9.48117	8.90253	8.92591
+	2	72.7273	XRCC6=430100	10.1868	10.0487	9.32133	10.0474	9.8919	9.15774	10.3615	10.0394	9.46092	10.1249	10.4327	9.52571	9.83687	9.48212	9.27902	9.83143	9.28479	9.51824	9.96643	9.46409	9.38087	9.97929	9.34195	9.51148
+	2	72.7273	YWHAG=1770433	10.0834	9.72598	9.19812	9.8919	9.87743	9.23568	10.2609	10.1024	9.47689	9.92796	10.2721	9.37779	9.90559	9.5113	9.06197	9.78838	9.23694	9.39187	10.1493	9.40848	9.46057	10.0487	9.33751	9.49457
+	2	72.7273	ZNF146=3140167	9.85687	9.8096	8.97422	9.74273	9.84772	8.98454	9.97203	9.81363	9.17013	9.78089	9.94248	9.04674	9.74585	9.3903	9.06197	9.85119	8.9809	8.96679	9.85249	9.09796	9.17852	9.92231	9.42933	9.40863
+	2	71.7172	BTK=6380161	11.3428	11.5189	11.0558	11.4711	11.4212	11.2586	11.0663	11.3666	11.0188	11.2137	11.5199	10.9186	11.3397	11.1965	11.1304	11.2947	11.3025	11.0156	11.1061	10.8138	10.7065	10.9159	11.0818	10.9235
+	2	71.7172	CDCA3=6370474	9.33401	9.16034	8.98933	9.3247	9.33007	8.99501	9.20845	9.43486	8.83299	9.47966	9.37888	8.90387	9.27799	8.91242	8.80228	9.24209	8.97516	8.76565	8.97264	8.58506	8.60814	9.19092	8.81754	8.82511
+	2	71.7172	CERK=3060692	10.4523	10.0877	9.336	9.97381	10.115	9.25946	10.1063	10.0896	9.28723	10.1281	10.4704	9.26371	10.0178	9.51461	9.28093	10.0653	9.5505	9.41322	9.73147	9.56974	9.20288	9.96823	9.33126	9.44526
+	2	71.7172	LOC645138=1500538	13.2365	13.1915	11.426	13.158	13.1288	11.6306	13.0781	13.1872	11.6034	13.2094	13.6288	11.706	13.0859	12.2602	11.7651	13.0622	11.831	11.8788	12.9655	12.1542	11.662	12.9811	11.8197	11.9308
+	2	71.7172	MTF2=2760255	8.98526	9.20529	8.24416	8.94272	9.16228	8.31815	8.9339	9.04895	8.22606	9.1525	9.30859	8.35406	8.95945	8.36893	8.14573	9.06041	8.35735	8.33209	8.87411	8.30168	8.19477	9.08003	8.28097	8.61756
+	2	71.7172	RPS13P2=7000040	10.4467	10.6086	9.45997	10.46	10.4887	9.47281	10.4636	10.6177	9.34979	10.4491	10.4348	9.43684	10.2225	9.45447	9.48197	10.3229	9.68518	9.37935	10.2147	9.66965	9.27503	10.2139	9.27865	9.48182
+	2	71.7172	TBC1D9=1400070	9.60361	9.73629	8.73641	9.38087	9.63587	8.51984	9.23653	9.6076	8.45549	9.31825	9.59838	8.55834	9.15832	8.66903	8.46328	8.87622	8.79595	8.38893	8.72969	8.4903	8.05642	9.01977	8.37743	8.61634
+	2	71.7172	TRA2B=2490181	11.4452	11.5418	10.6291	11.5925	11.4687	10.9102	11.3525	11.4461	10.8058	11.5091	11.706	10.7099	11.3533	11.0284	10.6523	11.4366	10.9292	10.9569	11.3281	10.7015	10.854	11.3837	10.8542	11.2883
+	2	71.7172	TUBA4A=4760474	10.7181	10.9831	9.66884	10.7764	11.0079	9.72976	10.6399	10.8614	9.68661	10.7698	11.462	9.62871	10.5173	9.95807	9.43891	10.6125	10.0945	9.70416	10.2445	9.41966	9.41101	10.4369	9.6038	9.70292
+	2	71.7172	UBQLN2=5560482	9.67814	9.8052	9.20574	9.54975	9.61796	9.13786	9.64316	9.76797	9.07061	9.88203	9.85617	9.30096	9.657	9.25959	9.2987	9.87844	9.31229	9.31336	9.7099	9.15456	9.00876	9.86464	9.24351	9.50221
+	2	71.7172	ZC3H11B=70047	10.399	10.1893	9.49281	10.1688	10.1693	9.2955	10.2519	10.0344	9.2926	9.99462	10.1003	9.33876	10.1178	9.67655	9.4719	10.248	9.48309	9.46312	10.0445	9.37856	9.46541	10.1309	9.51627	9.75196
+	2	70.7071	ALOX5AP=3930343	9.96364	9.33439	9.08093	10.1028	9.32905	9.16307	10.2243	9.54156	9.34575	10.1473	9.55937	9.24652	9.15294	8.56493	8.62654	9.15949	8.77491	8.70366	9.50441	8.99367	8.81309	9.29237	8.92025	8.65488
+	2	70.7071	MRPL15=4760520	9.69666	9.5808	8.656	9.66843	9.71232	8.71161	9.73271	9.83687	8.82919	9.47817	9.97586	8.6061	9.54008	8.93804	8.80985	9.53815	8.61089	8.82609	9.87674	9.06216	9.11948	9.71949	8.75536	9.06464
+	2	70.7071	TMEM97=3420541	10.7892	10.3641	10.2102	10.5938	10.3273	10.154	10.8953	10.6526	10.6205	10.4835	10.4477	10.1975	10.3026	10.1259	9.97611	10.2252	10.2304	9.76323	10.4797	10.3598	9.95647	10.1129	10.215	10.0651
+	2	70.7071	UQCRHL=1070731	12.9039	12.7911	11.6315	12.9725	12.9483	11.456	13.1234	12.9255	11.7384	12.7368	13.0096	11.3846	12.9231	12.1164	11.7033	13.037	11.9009	11.6155	12.9277	12.1954	11.795	13.0325	11.4249	11.7689
+	2	69.697	ATP1B3=1510088	11.4913	11.6034	10.942	11.4598	11.6695	10.9065	11.9431	11.7242	10.8953	11.5511	12.1608	11.0453	11.3772	10.9059	10.9219	11.3525	10.9672	11.0149	11.7072	11.3161	11.2655	11.7308	11.2586	11.4268
+	2	69.697	ATP1B3=4220632	10.9465	10.9259	9.81612	10.7804	10.9841	9.72547	11.3099	11.0447	9.92324	10.8187	11.664	9.96456	10.7227	9.96559	9.97398	10.8675	9.89368	9.97141	11.0618	10.2656	10.3668	11.1673	10.0394	10.4026
+	2	69.697	BTG3=7210605	8.55819	8.3844	7.89371	8.60719	8.55661	8.03665	8.46206	8.52996	7.98941	8.43453	8.8714	7.86987	8.41695	7.90484	7.92452	8.41921	8.01665	7.96013	8.66949	8.33605	8.07961	8.57718	8.13694	8.08701
+	2	69.697	CCNH=1980242	8.8072	8.73563	8.3191	8.9171	8.90821	8.01246	9.07358	9.0377	8.11505	8.81673	8.99723	8.38108	8.80741	8.11154	8.00895	8.80219	8.02392	8.19717	9.02916	8.30461	8.43353	9.01207	8.31318	8.39748
+	2	69.697	FRG1=2470519	10.0932	10.1374	9.23642	10.2235	10.2463	9.1537	10.4264	10.1914	9.23544	9.83042	10.8472	9.30373	10.2101	9.28564	9.32522	10.1052	9.38503	9.15202	10.3359	9.55508	9.49417	10.259	9.39825	9.43904
+	2	69.697	FTH1P11=6180070	9.78257	9.80314	9.06792	9.84412	10.0911	9.00307	9.78257	10.2422	9.29048	9.8584	10.1965	9.42582	9.82745	9.14477	9.20797	9.9008	9.13675	9.17366	9.98841	9.31607	9.46416	9.98555	9.68898	9.88134
+	2	69.697	FTH1P2=4120039	9.69046	9.84008	8.82571	9.80095	9.82471	8.93011	9.80942	10.0742	8.86713	9.63797	10.1509	9.37905	9.47155	9.12304	9.04288	9.70133	9.16345	8.8221	9.75444	9.04994	9.36917	10.1116	9.34875	9.71047
+	2	69.697	FTH1P20=2810463	9.14803	9.27003	8.29391	9.05006	9.28901	8.22387	9.35173	9.56159	8.37305	9.14467	9.64565	8.61746	9.1677	8.50664	8.26479	9.2455	8.4602	8.1727	9.52183	8.50869	8.77156	9.43991	8.61426	8.97932
+	2	69.697	FTH1P3=6450139	8.77305	9.02312	8.16716	8.63625	8.74379	8.13347	8.84967	8.84816	8.2691	8.62358	9.04171	8.62259	8.55338	8.40248	8.10578	8.65053	8.3072	8.26743	8.78836	8.392	8.60363	8.92112	8.55359	8.98105
+	2	69.697	FTH1P8=1980594	9.79442	9.67723	8.55783	9.65109	9.76797	8.41289	9.55737	9.85455	8.59314	9.73658	9.76364	8.9034	9.51721	8.65825	8.4889	9.55574	8.68526	8.46732	9.99592	8.65616	8.73619	9.79958	8.66308	9.22444
+	2	69.697	LOC653878=4590609	8.02914	8.15244	7.95156	8.04721	7.9762	8.04839	8.09926	8.05565	8.0154	8.003	8.07793	7.95527	7.77672	7.84704	7.98662	8.01145	8.02041	7.92897	8.15836	8.23714	8.01205	8.05174	7.94944	8.17529
+	2	69.697	MTDH=3850154	11.3938	11.4993	10.535	11.4097	11.4798	10.5055	11.6704	11.6869	10.4982	11.3604	11.4347	10.6047	11.3474	10.8684	10.5374	11.3113	10.618	10.5035	11.5071	10.8038	10.7447	11.6143	10.9171	10.9251
+	2	69.697	NDUFB9=6660193	9.85751	9.82106	8.93313	9.92518	10.0288	8.90998	10.0952	10.1761	9.07487	9.83518	10.426	8.96942	9.71154	8.96532	8.94017	9.87643	9.08177	8.86115	10.0681	9.38975	9.40624	9.94822	8.9799	9.14815
+	2	69.697	RASSF2=5390095	10.7577	10.8697	10.2858	10.7403	11.0284	10.3372	11.2467	11.0213	10.5406	10.9352	11.2196	10.6359	10.8158	10.2445	10.2573	10.7088	10.6079	10.4658	10.8648	10.5955	10.698	11.098	10.6482	10.6336
+	2	69.697	SFPQ=5050408	8.81355	9.03067	8.43039	8.78746	8.7818	8.55609	9.50149	9.05955	8.68752	8.8694	9.25253	8.5441	8.782	8.56103	8.64928	8.94401	8.6515	8.59974	9.16985	9.33751	8.98911	8.99225	8.71106	8.61688
+	2	69.697	TARS=2710195	10.4115	10.3694	9.49537	10.3269	10.3909	9.63899	10.6918	10.7233	9.6794	10.2488	10.486	9.70273	10.3029	9.7486	9.64364	10.3522	9.99242	9.74044	10.5206	10.1977	9.90836	10.4086	9.7568	9.8781
+	2	68.6869	CEP295=2480735	9.28374	9.26065	8.83203	9.24223	9.4519	8.79067	9.17279	9.26553	8.66895	9.44594	9.85213	8.91263	9.10476	8.68105	8.74958	9.36995	8.82165	8.70323	9.13786	8.69996	8.56866	9.30961	8.88952	8.89275
+	2	68.6869	DDX52=6940328	9.41693	9.27736	9.02312	9.61991	9.56817	9.07396	9.60881	9.53569	8.81775	9.55689	9.80191	9.03173	9.39007	8.92698	8.86752	9.47206	8.91661	8.82715	9.35694	9.03056	8.7943	9.69409	8.94414	9.05544
+	2	67.6768	RPL9P32=2510630	10.6877	10.4345	9.39416	10.5644	10.487	9.20681	10.4799	10.6156	9.33785	10.4327	10.744	9.07789	10.5227	9.73941	9.1262	10.6489	9.54764	9.42041	10.4145	9.39873	9.45834	10.4095	9.04215	9.27086
+	2	67.6768	RPL9P32=7050079	12.1608	12.4164	11.6186	12.3119	12.2043	11.5304	12.0243	12.0213	11.4302	12.2061	11.6921	11.4687	12.1242	11.6155	11.5146	12.1559	11.8782	11.4963	12.2142	11.9857	11.6659	12.0165	11.2062	11.282
+	2	67.6768	RPS2P51=4890433	13.2449	13.1319	12.5815	13.5063	13.3341	12.5893	13.1056	13.0755	12.9068	13.2982	13.0273	12.5863	13.2234	12.7557	12.5153	13.12	12.6214	12.6012	13.114	12.7233	12.4591	12.8627	12.1888	12.2343
+	2	67.6768	RPS2P9=4890358	9.76845	9.65181	8.84192	9.85166	9.58618	9.04836	9.45507	9.37512	9.00887	9.3412	8.89489	8.5779	9.61448	8.85941	8.64307	9.66311	8.96109	8.95617	9.3911	9.1182	8.8491	9.11166	8.63187	8.75747
+	2	67.6768	RPSAP39=2190546	13.2094	12.9942	11.9034	13.0685	13.0711	11.5631	12.75	12.8521	11.6811	12.75	11.9043	11.0916	12.9974	11.9775	11.3025	13.0212	11.9124	11.6124	12.8955	12.0718	11.5389	12.6756	11.3025	11.0368
+	2	66.6667	RAPGEF2=4120615	10.3154	10.1249	9.73728	10.1852	10.2225	9.76364	10.7701	10.533	9.90732	9.9745	9.95713	9.31189	10.2009	9.78945	9.92654	10.2086	9.94154	9.87444	10.8668	10.108	10.334	10.036	9.52806	9.49047
+	2	65.6566	CPSF3=5720564	10.8858	10.566	10.6554	10.8805	10.757	10.767	10.7733	10.696	10.6047	10.5797	10.996	10.648	10.5237	10.5278	10.6619	10.633	10.4626	10.534	10.53	10.2798	10.4243	10.6676	10.5599	10.5232
+	2	65.6566	HLA-DOA=4200452	9.50784	9.47776	9.39781	9.49746	9.49788	9.41977	9.74158	9.60984	9.48737	9.50039	10.0563	9.44805	9.3297	9.09811	8.97548	9.25649	9.03091	8.8988	9.42891	9.06057	8.87313	9.35872	8.97529	8.72698
+	2	65.6566	MCM10=7570181	9.59825	9.3967	9.22508	9.24169	9.30987	9.08414	9.49863	9.50178	9.21483	9.43047	9.49767	9.15209	9.2173	9.07885	8.82805	9.16271	8.67916	8.79298	9.00785	8.96446	8.78239	9.28336	8.94594	8.94376
+	2	63.6364	FYTTD1=1470050	8.65781	8.89399	8.93064	8.56392	8.85816	8.84289	8.76814	8.7508	8.95653	8.89185	9.48083	9.1601	8.87162	8.81223	9.06049	9.08882	9.09119	9.21363	9.19282	9.2006	9.25787	9.08481	8.92101	9.06182
+	2	63.6364	FYTTD1=3180465	9.57111	9.38586	8.63962	9.54581	9.59022	8.51473	9.74044	9.43937	8.49473	9.45621	9.92632	8.682	9.60212	8.64717	8.66853	9.56851	8.59636	8.65505	9.76313	8.94083	8.96651	9.6599	8.78874	8.90362
+	2	63.6364	HNRNPA1P2=1710192	9.79257	9.61432	8.65129	9.8293	9.60639	8.51408	9.55416	9.77934	8.62086	9.40271	8.70509	8.42506	9.57508	8.67303	8.24497	9.61657	8.586	8.50963	9.63841	8.87251	8.78903	9.58717	8.55591	8.62211
+	2	63.6364	HNRNPA1P2=4280044	11.9646	12.0213	11.6068	12.2207	12.0002	11.3086	11.9662	11.885	11.3228	11.7472	11.1578	11.1013	12.1145	11.4382	11.137	12.0986	11.4661	11.0536	12.0521	11.7628	11.3494	11.6989	11.1917	10.9437
+	2	55.5556	PPIAL4A=4480707	11.5035	11.6406	11.1578	11.3872	11.662	11.0205	11.4228	11.6034	11.1808	11.4886	10.8051	10.8486	11.5056	11.1531	11.1126	11.4249	11.1701	10.8417	11.5518	11.1732	11.0886	11.1135	10.8661	10.6446
+	2	50.5051	SP3=1230593	8.40737	8.58314	7.83023	8.33486	8.35365	7.92857	8.58198	8.47152	7.87497	8.27526	9.05374	7.86746	8.36382	7.84985	7.82322	8.12583	8.00154	7.93234	8.51634	8.023	7.9951	8.55971	8.03634	7.97282
+	2	50.5051	SP3=7150274	9.70487	9.67316	9.42582	9.43337	9.5395	8.84967	9.4486	9.50651	9.12669	9.47614	9.2007	8.91977	9.45242	9.30236	9.27958	9.2255	8.92607	8.87112	9.56292	9.32919	9.31472	9.57572	9.31979	8.94376
+	2	48.4848	SLC35E1=2900307	10.9359	11.1516	10.8776	10.6805	10.8264	10.4008	11.0128	10.9874	10.2525	11.1107	11.7663	10.2926	10.8757	10.8364	10.7752	10.73	10.4058	10.4095	10.9355	10.7088	10.627	11.2373	10.5278	10.5606
+	2	48.4848	SLC35E1=5390403	10.0637	10.2604	10.3834	10.1101	10.2565	10.3467	10.1942	10.2945	10.3503	10.3966	10.2741	10.5262	10.531	10.7015	10.5502	10.2961	10.6125	10.4709	10.4982	10.6006	10.5162	10.549	10.6482	10.5484
+	2	48.4848	SLC35E1=990603	9.98945	9.94264	9.77088	9.80811	9.98356	9.6265	9.46191	9.64814	9.66661	9.77047	9.71725	9.59144	9.91704	10.2273	9.78695	9.6982	9.88313	9.84869	9.83619	9.54965	9.87674	9.85213	9.87986	9.81141
+	2	41.4141	LOC100130516=6380037	10.9027	10.9465	10.474	10.7343	10.8031	10.3464	11.0021	10.9529	10.1438	10.9546	12.0068	10.0942	10.8668	10.4653	10.2495	10.6871	10.2044	10.2511	10.8378	10.7521	10.566	11.0765	10.1593	10.5853
+	2	40.404	CCNG2=5360672	9.07885	9.02312	8.43941	8.84577	8.76808	8.31456	8.81185	9.14921	8.29829	8.86244	8.19887	8.40882	9.00765	8.4002	8.60081	8.94577	8.41176	8.34726	8.95057	8.25325	8.31786	8.82392	8.26076	8.38303
+	2	38.3838	CNIH4=6400332	10.5897	10.2912	9.65669	10.208	10.2365	9.44576	10.5144	10.3636	9.68699	10.3425	10.4842	9.58222	10.2101	9.72897	9.73072	10.1531	9.49731	9.66067	10.815	10.044	9.8684	10.4289	9.73773	9.80335
+	2	36.3636	LOC100129211=4210551	10.7934	10.6211	10.2697	10.5259	10.6205	9.81729	10.9259	10.832	9.9833	10.6288	11.8874	10.061	10.5802	10.3336	10.4145	10.5278	9.88203	9.94085	10.7141	10.6246	10.3775	11.0589	10.1409	10.3883
+	2	29.2929	PRR13=6960471	8.23788	8.17985	8.04859	8.06195	8.04597	7.86218	8.08432	8.21038	7.94634	8.07018	8.03377	8.21698	8.03213	7.87607	8.03202	7.94725	8.00028	7.88201	8.23863	8.07544	8.2164	8.09868	7.92091	8.01522
+	2	27.2727	LINC01720=830390	10.3592	10.2683	9.67213	10.166	10.0915	9.4211	10.4072	10.151	9.50931	10.2161	11.3377	9.28272	10.2299	9.70595	9.59555	10.4077	9.72417	9.54197	10.3015	10.1584	9.80232	10.3656	9.51355	9.67045
+	2	19.1919	GPR1=3870386	10.1004	9.30743	9.39731	9.58004	10.2894	9.41875	10.2772	9.94534	9.32376	10.1381	11.0802	9.16601	10.0095	9.44499	9.13786	10.282	9.48901	9.1784	10.1683	10.0059	9.78805	10.1111	9.29014	9.44316
+	2	15.1515	MBD4=240364	10.7677	10.7565	10.5103	10.6535	10.8326	10.62	10.8494	10.7781	10.389	10.708	11.838	10.504	10.6808	10.3351	10.3619	10.7914	10.2208	10.2435	10.6511	10.6719	10.3304	10.8244	10.3853	10.2735
+	3	100	AIRE=5820386	13.3232	13.1554	12.9942	13.0096	13.2234	12.3666	13.0806	13.0495	12.5815	13.3014	13.688	12.4211	13.1554	12.513	12.6714	13.2425	12.4813	12.6305	13.1257	13.1165	12.9426	13.4203	12.6039	12.6772
+	3	100	AOC4P=7380390	11.9092	12.0288	11.5189	11.8334	11.9765	10.9621	11.8694	11.9945	11.1249	12.0782	12.9097	11.193	11.7922	11.4516	11.3447	12.0552	11.0528	11.061	11.9623	11.9135	11.6155	12.2531	11.2451	11.4671
+	3	100	BLZF1=6130020	11.7922	11.8358	11.282	11.4798	11.8771	11.0074	11.7033	11.7879	10.996	11.8461	12.7325	11.0327	11.8011	11.2125	11.0916	11.8023	11.0793	11.0655	11.7535	11.6238	11.3385	11.9819	11.2128	11.1531
+	3	100	CATSPER2=2600273	12.0677	11.7617	11.6337	11.6252	11.8494	11.2128	12.0058	11.8747	11.1647	11.7799	12.8521	11.1572	11.8346	11.3969	11.3544	11.983	11.0438	11.0528	12.0203	11.825	11.4418	12.1252	11.3146	11.5471
+	3	100	CCBE1=3370300	11.2432	11.0074	10.6489	10.9096	11.342	9.92796	11.0029	11.1688	10.3158	11.1068	12.1781	10.3867	11.0539	10.4236	10.3877	11.1923	10.2009	10.0597	11.0447	10.8143	10.5154	11.5219	10.378	10.4126
+	3	100	CCDC125=650564	10.9743	11.039	10.7629	10.6393	10.6844	10.0629	10.898	10.9651	10.312	10.9546	11.9775	10.3163	10.9272	10.4401	10.4641	11.19	10.334	10.0908	10.7792	11.0029	10.609	11.2229	10.4119	10.4327
+	3	100	CFAP74=5570593	11.6549	11.3494	11.0941	11.0738	11.299	10.4339	11.6042	11.5504	10.7093	11.3958	12.6957	10.8234	11.4007	10.9265	10.7799	11.4694	10.6589	10.7463	11.6143	11.5101	11.0343	11.7988	10.8221	11.3189
+	3	100	CRCP=6480121	12.0855	12.2795	11.6357	12.2576	12.1434	11.4338	11.838	11.861	11.1386	12.1592	12.6562	10.9859	12.3372	11.7576	11.5511	12.2716	11.3385	11.2694	12.1871	12.0914	12.0258	12.5258	11.5121	11.6287
+	3	100	DMC1=5670435	12.7613	12.6909	12.3528	12.488	12.7348	11.771	12.6792	12.5221	12.0002	12.7787	13.7394	11.7922	12.6144	12.1512	12.1296	12.7582	11.6536	11.9034	12.7233	12.4961	12.3317	13.174	11.9646	12.5094
+	3	100	DTWD2=2940372	11.0219	10.9549	10.5089	10.675	11.1075	10.0888	11.0107	10.973	10.2217	10.9703	11.9124	10.0586	10.9092	10.3632	10.3811	11.1606	10.1396	10.0867	10.8916	10.7907	10.5902	11.3223	10.1673	10.5278
+	3	100	EXO5=3870450	10.7597	10.5137	10.3212	10.4154	10.4445	10.0101	10.8532	10.8818	10.1543	10.5763	11.7675	10.0865	10.6311	10.0774	10.4449	10.8258	9.78872	10.017	10.8264	10.6427	10.347	11.101	10.1789	10.4667
+	3	100	FKBP14=4150753	11.3691	11.1068	11.023	10.9927	10.9874	10.704	11.3723	11.3093	10.3393	11.1844	12.2271	10.7111	11.1937	10.9394	10.7835	11.4081	10.415	10.5089	11.0293	11.2547	10.8201	11.4687	10.8276	11.0708
+	3	100	FKBP14=6100411	9.97087	10.086	9.99661	10.0942	10.1884	10.554	9.77173	9.89484	9.84471	9.92347	10.0779	9.97518	9.63071	10.2024	9.86511	10.3694	10.54	10.4231	9.8488	9.85554	10.0561	9.89305	10.2866	10.1826
+	3	100	GOLGA6L6=3390397	11.9883	12.1452	11.8094	11.7138	12.0914	11.1676	11.8485	12.0826	11.2295	12.1282	12.6498	11.0603	11.8762	11.4331	11.3206	12.0178	11.1206	11.2342	11.8782	11.9043	11.7689	12.2813	11.1199	11.4218
+	3	100	HS.132283=4250040	8.28943	8.14907	8.11936	8.15416	8.1216	7.97929	8.10203	8.01687	8.08179	8.23386	8.14263	7.92427	8.1424	8.04163	8.00486	8.16847	8.06331	8.09747	8.26897	8.35808	8.09968	8.13917	8.18532	8.14268
+	3	100	IL17RD=4060017	10.8871	11.0502	10.6656	10.7111	11.0693	10.1176	10.8847	10.9417	10.2317	11.0149	11.973	10.1135	10.9672	10.5302	10.2729	11.1348	10.2782	10.124	10.9213	10.7099	10.5955	11.2669	10.3523	10.5472
+	3	100	LCOR=7150554	8.75909	8.97013	8.32406	8.78548	9.15448	8.18993	9.11206	8.84482	8.19846	8.81292	9.40436	8.22829	8.84432	8.47974	8.06367	8.91465	8.26276	8.13623	8.80237	8.49485	8.30728	8.94638	8.30591	8.21849
+	3	100	LEP=840309	9.35304	9.41306	9.05736	9.33532	9.43246	8.6184	9.39362	9.39731	8.74344	9.36905	10.2935	8.81762	9.55574	8.64655	8.84941	9.66741	8.78874	8.77904	9.55508	9.29237	9.08634	9.65181	8.69332	8.93668
+	3	100	LINC01018=4670563	12.0826	11.983	11.6325	11.9361	11.979	10.9907	11.9703	12.043	11.0036	12.1229	12.8888	11.1673	12.043	11.4157	11.3348	12.058	11.1531	11.1142	11.9971	11.893	11.6525	12.3478	11.4228	11.5331
+	3	100	LOC100127975=3310349	9.87643	9.66722	9.51208	9.32986	9.57349	9.24533	9.68855	9.70333	9.20244	9.81363	10.4875	9.05451	9.71606	9.17457	9.28651	9.7284	9.034	9.18803	9.79854	9.62275	9.30869	9.88337	9.15456	9.2883
+	3	100	LOC100129502=520192	9.95807	9.87674	9.55343	9.72942	9.92394	9.10636	9.9397	9.87674	9.16177	9.89391	10.898	8.84281	9.73344	9.40983	9.26299	9.92125	9.20081	9.06808	9.87137	9.67303	9.468	10.1576	9.09586	9.4149
+	3	100	LOC100130053=4890519	10.8083	11.0205	10.8562	10.5294	10.8704	10.0148	10.8286	10.8208	10.229	11.0484	11.5375	9.97263	10.7781	10.7061	10.4194	11.1844	9.97225	10.097	10.8208	10.9647	10.6912	11.1742	10.2753	10.3326
+	3	100	LOC100131718=3780494	10.0457	10.0815	9.47661	9.77343	10.0084	8.95043	9.83042	9.95982	9.10592	9.84869	10.7582	9.13274	10.123	9.39246	9.39532	9.96029	8.97272	9.10877	9.85057	9.78662	9.60679	10.2009	9.11408	9.43524
+	3	100	LOC100131989=4890239	9.77572	9.6251	9.41746	9.48549	9.76762	8.91048	9.7192	9.61432	8.78264	9.73271	10.9862	8.62416	9.66278	9.11452	9.02924	9.77047	8.86325	8.7799	9.61733	9.54704	9.07084	9.85655	9.00393	9.00698
+	3	100	LOC100132391=6130576	12.3038	12.1009	11.5967	11.9586	12.0606	11.3576	12.4854	12.132	11.1944	12.0703	13.2982	11.2498	12.1009	11.5189	11.5977	12.1781	11.1288	11.3732	12.2696	11.9934	11.6764	12.4675	11.5658	11.7675
+	3	100	LOC100132585=1240669	11.1793	10.8967	10.5288	10.6193	11.0793	10.2034	10.9798	10.8221	10.2021	11.0625	12.1373	10.1211	10.9472	10.3841	10.3222	10.9235	9.89439	9.93914	10.9053	10.9207	10.5678	11.3004	10.2492	10.4152
+	3	100	LOC100134159=3930039	12.2738	12.2668	12.0798	12.3038	12.5169	11.5879	12.1434	12.3959	11.6882	12.383	12.8158	11.4039	12.3587	11.7389	11.6143	12.3773	11.7285	11.454	12.2868	12.2026	11.9092	12.6012	11.7975	11.8231
+	3	100	LOC338999=3290537	11.2046	10.6235	10.3721	10.7656	10.8871	9.93197	11.0566	10.8526	9.88879	10.7693	12.1236	9.94085	10.7233	9.99403	10.1058	11.0625	9.97496	9.94298	10.7286	10.5902	10.2382	11.1688	9.8643	10.2257
+	3	100	LOC389765=1190121	9.62421	9.73555	9.3511	9.50844	9.88581	9.09285	9.74813	9.60839	9.01093	9.73459	10.7693	8.94678	9.63911	9.24615	9.10163	9.84076	9.08177	8.98328	9.79317	9.65653	9.20761	9.98398	9.07606	9.31314
+	3	100	LOC391859=460242	7.97532	8.15547	8.10611	8.10249	8.0558	7.9227	8.03685	8.03023	8.00124	8.11902	8.67166	7.96614	8.0266	8.07768	8.04086	8.07948	8.02681	8.04839	8.05516	8.14101	8.04625	8.1422	7.90022	7.90683
+	3	100	LOC641737=4860196	12.4283	12.43	12.2674	12.1145	12.4899	11.8839	12.2392	12.4054	11.7735	12.4054	13.5552	11.7788	12.2594	12.0507	12.0507	12.5982	11.5795	11.656	12.1765	12.1252	12.073	12.7396	12.0002	12.2088
+	3	100	LOC644250=7160692	10.5359	10.5931	10.4817	10.3735	10.648	9.91334	10.5345	10.6249	9.97586	10.6744	11.5331	9.84601	10.5729	10.3214	10.1169	10.7155	10.0132	10.046	10.7604	10.6883	10.3527	10.938	9.94688	10.2182
+	3	100	LOC648921=2480286	9.87913	10.002	9.48796	9.70621	10.1037	9.07352	9.94864	9.95282	9.28995	9.9447	11.0423	9.20732	10.1709	9.57389	9.29237	9.94333	9.15319	9.13608	9.9377	9.78982	9.52268	10.0926	9.3584	9.31133
+	3	100	LOC653086=3400521	12.0165	12.2246	11.6989	11.9676	12.1969	11.2871	11.9691	12.2494	11.5871	12.1434	12.9306	11.3763	11.9883	11.7138	11.4031	12.219	11.5527	11.3999	11.9934	12.0258	11.8083	12.3341	11.5006	11.5121
+	3	100	LOC653377=5890368	9.78157	9.30772	9.58691	9.39232	9.71464	9.27722	9.65471	9.68401	9.46214	9.49269	9.73109	9.19438	9.42683	9.16139	9.18623	9.38907	9.18181	9.16441	9.71863	9.73831	9.40372	9.53923	9.4499	9.42443
+	3	100	LOC730990=2060170	9.65894	9.57632	9.0462	9.24515	9.54384	8.76905	9.59628	9.43001	8.93819	9.33616	10.6561	8.79841	9.44251	8.81223	9.04098	9.67502	8.77883	8.75571	9.65848	9.51669	9.19881	9.77754	8.90677	8.97548
+	3	100	LRRC37BP1=60292	12.3624	12.3174	12.0749	12.1164	12.2868	11.4593	12.1809	12.2315	11.6396	12.2576	13.1165	11.7033	11.9691	12.0068	11.8489	12.2234	11.4114	11.5121	12.1164	12.444	12.0483	12.5238	11.6921	11.6337
+	3	100	LUC7L3=5900129	9.36136	9.50899	8.23205	9.15162	9.51508	8.06072	9.51396	9.33848	8.42487	9.24879	9.66511	8.25305	9.39709	8.44952	8.1683	9.34781	8.22995	8.19074	9.23544	8.26307	8.22976	9.54113	8.27613	8.4889
+	3	100	MIGA1=460564	10.4511	10.3331	9.95282	10.0046	10.2053	9.40682	10.1715	10.1557	9.52426	10.2846	11.258	9.42097	10.1794	9.91039	9.76572	10.4369	9.47932	9.53594	10.2531	10.2099	9.96144	10.5243	9.82276	9.70374
+	3	100	NLRP8=6770326	11.704	11.5835	11.2451	11.2482	11.5925	10.8559	11.4532	11.477	10.531	11.477	12.7719	10.4709	11.454	11.0693	10.8239	11.7052	10.6379	10.6111	11.676	11.4392	11.0916	11.8887	10.6719	11.1075
+	3	100	PAXIP1-AS1=6280102	11.5407	11.5613	11.1013	10.9286	11.4917	10.5154	11.3106	11.363	10.6734	11.5397	12.4054	10.7305	11.299	10.8752	10.8592	11.4886	10.501	10.5711	11.1599	11.1386	11.0447	11.564	10.8364	11.0473
+	3	100	PNPT1=4220551	11.6133	11.7511	11.277	11.3709	11.7499	10.7947	11.5511	11.7535	10.8717	11.6197	12.5238	10.5947	11.7422	10.9789	11.064	11.9803	11.0361	10.7693	11.8074	11.576	11.251	11.8119	10.9365	10.9907
+	3	100	PPA2=770356	12.6837	12.7029	12.3773	12.3478	12.6733	11.8887	12.3773	12.4574	11.8074	12.446	13.4169	11.8038	12.3559	12.1229	12.0016	12.5842	11.8144	11.9511	12.3492	12.5401	12.3587	12.6772	12.0138	12.1494
+	3	100	RAB42P1=5810735	11.1434	11.055	10.8684	10.8586	11.1441	10.2751	11.1348	11.1679	10.5294	11.0021	11.821	10.4086	11.0376	10.575	10.6079	11.0647	10.4137	10.4532	10.9679	11.0336	10.6854	11.227	10.5411	10.8929
+	3	100	RBM25=2230424	10.7968	10.8058	10.6411	10.4445	10.4704	10.378	10.8138	10.7501	10.3926	10.7451	10.9065	10.4154	10.7752	10.6	10.495	10.6702	10.3984	10.4302	10.5078	10.4899	10.4435	10.6834	10.6458	10.6756
+	3	100	RHBDL2=6200286	9.47966	9.64856	9.11281	9.41008	9.35962	8.87071	9.52152	9.62148	8.84103	9.43758	10.2062	8.73632	9.41643	8.85098	8.98083	9.56609	8.77699	8.67863	9.53494	9.15024	8.97217	9.7064	8.83883	8.98535
+	3	100	RNY3=2060551	9.9043	9.84673	9.37905	9.51942	9.74322	9.12599	9.85057	9.88998	9.09826	9.71904	10.1942	9.12944	9.8504	9.44898	9.2926	9.82367	8.96964	9.00738	9.73756	9.34137	9.13729	9.76797	9.18416	9.223
+	3	100	RPL21P68=1230370	12.3412	12.4653	12.0606	12.0826	12.3241	11.3892	12.1871	12.3757	11.6208	12.2315	13.3014	11.4392	12.1954	12.1387	11.764	12.3644	11.5047	11.4444	12.3644	12.2915	11.821	12.577	11.8397	11.8782
+	3	100	SLC2A3P1=2900719	11.6357	11.7988	11.3223	11.2525	11.7072	10.8607	11.3206	11.6357	10.9899	11.6297	12.4337	10.7752	11.488	10.8372	11.0785	11.662	10.8089	11.0762	11.586	11.676	11.3397	11.7879	10.864	11.2041
+	3	100	ST8SIA6-AS1=3610427	10.8898	10.5016	10.4427	10.5534	10.5711	9.78403	10.7835	10.6985	9.84534	10.512	11.8074	9.69838	10.6177	9.91681	9.8881	10.7752	9.85968	9.58337	10.8043	10.62	10.2231	11.0279	9.75398	10.0487
+	3	100	SULT1A1=1050612	11.8887	11.8094	11.8358	11.5091	11.845	11.141	11.676	11.7735	11.1769	11.9257	12.8225	11.1035	11.7151	11.4426	11.333	11.9986	11.0484	11.0872	11.6478	11.6592	11.3368	11.932	11.039	11.4687
+	3	100	TMEM267=240576	12.2758	11.9209	11.8887	11.4296	12.3038	10.6854	11.2059	11.1763	10.3094	11.9537	12.1512	10.4541	11.2081	10.7681	10.5127	11.9511	10.7469	10.3406	11.7902	10.9922	10.4735	11.9971	10.8226	11.0965
+	3	100	TNFSF14=1170673	10.4735	10.3721	10.5785	9.97563	10.4037	9.79427	10.2191	10.1135	9.91877	10.399	11.2595	9.74784	10.0291	9.9157	9.78038	10.4205	9.68563	9.79393	10.2808	10.5189	10.2083	10.6211	9.58661	9.7955
+	3	100	TNRC6C-AS1=6590136	9.32659	9.25511	9.12891	8.96777	9.2014	8.76624	9.1259	9.08952	8.94083	9.27762	9.70346	8.99565	9.11452	8.97013	8.92639	9.01358	8.87002	8.80459	9.18642	9.42891	9.06262	9.04277	8.97039	8.82065
+	3	100	USP49=5550603	10.7286	10.7995	9.91908	10.3399	10.6566	9.70388	10.7325	10.6725	9.82531	10.6966	11.9567	9.80733	10.6756	10.0498	9.83649	10.9322	9.77678	9.64598	10.644	10.4653	10.1211	10.996	9.84266	10.0302
+	3	100	XRCC2=4200605	10.8276	10.7164	10.3301	10.2777	10.518	10.0425	10.8191	10.5694	10.2001	10.6999	11.8723	10.1438	10.5433	10.4516	10.2488	10.704	9.86618	9.8684	10.5114	10.8107	10.3984	10.9251	10.5259	10.6258
+	3	100	ZNF14=7610528	12.5507	12.3975	12.058	12.1844	12.3773	11.9105	12.513	12.446	11.8276	12.6186	13.3831	11.7779	12.4675	11.9676	12.0154	12.513	11.7013	11.5389	12.3684	12.2271	12.0703	12.7008	11.7355	12.2829
+	3	100	ZNF223=7150711	10.0637	10.1916	9.94926	9.9397	10.0816	9.41769	9.91117	10.0091	9.61991	10.0993	10.9405	9.56851	10.0376	9.57412	9.6085	10.2073	9.32954	9.63393	10.085	10.1925	9.85348	10.3531	9.42443	9.56292
+	3	100	ZNF682=3440431	12.0718	11.9334	11.6882	11.9009	12.0703	11.1334	12.1132	12.1871	11.4296	12.1252	12.8352	11.2947	11.9646	11.6306	11.6435	12.1415	11.4081	11.1082	12.008	12.1023	11.8144	12.3701	11.6001	11.6133
+	3	100	ZNF738=290600	11.6723	11.6938	11.1213	11.4218	11.825	10.7325	11.6794	11.6723	10.7577	11.5437	12.6635	10.6446	11.5879	11.055	11.1068	11.7675	10.8467	10.7198	11.7235	11.3485	11.1024	11.8738	10.8752	11.055
+	3	100	ZNF91=2640619	8.77156	8.87568	8.83757	8.60719	8.67416	8.4984	9.01858	8.85743	8.4793	8.58476	9.1809	8.48541	8.66023	8.72647	8.45542	8.90362	8.39181	8.38412	8.95624	8.95283	8.81309	9.32223	8.75157	8.96992
+	3	98.9899	GALNT1=4920201	9.19852	9.3265	8.51834	9.30681	9.32687	8.82287	9.40316	9.37732	8.636	9.12132	9.68209	8.63193	9.37721	8.45722	8.74387	9.4536	8.67125	8.61522	9.29962	8.96738	8.72045	9.40807	8.63161	8.84816
+	3	95.9596	HS.571207=6250333	8.06928	8.22217	8.14546	8.17411	8.25957	8.12954	8.25105	8.12482	8.08901	8.26746	9.00508	8.15354	8.08339	8.16091	8.2998	8.1959	8.04886	8.1661	8.1603	8.19044	8.09778	8.33915	8.25221	8.14623
+	3	93.9394	ANKRD36C=6130458	9.41999	9.07318	8.84839	8.57497	9.18601	8.58116	9.08801	9.06597	8.69416	9.27003	9.75207	8.65301	9.27512	8.75294	9.06497	9.26314	8.7313	8.62587	9.19698	8.79886	8.67631	9.28857	8.39624	8.91445
+	3	93.9394	DOPEY2=5080328	9.27208	9.57462	9.46774	9.13093	9.71606	9.13566	9.27392	9.51042	9.3155	9.46696	10.3698	9.19881	9.34155	8.96028	9.14674	9.41101	9.03251	9.13909	9.34057	9.34383	9.36396	9.30814	9.17077	9.07043
+	3	89.899	LOC642333=5390148	11.3216	11.0496	10.6151	10.2451	10.9737	10.5171	10.8732	10.9121	10.264	11.3801	11.6208	10.6284	11.1572	10.8299	10.6775	11.1068	10.4606	10.5736	11.0453	10.395	10.6543	11.3099	10.5355	10.7792
+	3	89.899	LOC653080=6980600	8.6958	8.68409	8.22217	8.2644	8.65825	8.07535	8.44921	8.52021	8.1505	8.77755	8.77201	8.43008	8.92544	8.57838	8.35174	8.85124	8.21583	8.23791	8.66014	8.26611	8.10409	8.79343	8.07517	8.14623
+	3	89.899	SPTLC1=430669	11.9775	12.0352	11.5418	11.8166	12.0189	10.9199	11.9971	11.9857	11.0054	11.9209	13.0685	10.8214	11.9957	11.3656	11.0732	12.0644	11.1616	10.9193	12.0096	11.5845	11.4495	12.2287	10.8858	11.2974
+	3	89.899	SPTLC1=4810671	8.18771	8.23922	8.12671	8.38033	8.28561	8.22159	8.62402	8.36462	8.22415	8.29326	8.12827	8.20365	8.24733	8.11099	8.12659	8.33658	8.07768	7.98421	8.81159	8.37206	8.24977	8.31023	8.16007	8.29741
+	3	87.8788	LARP4=3840360	9.60246	9.43852	8.93381	9.26612	9.51703	8.6657	9.58548	9.69906	8.70829	9.48385	10.0367	8.77483	9.3203	8.88236	8.79866	9.3091	8.8848	8.7646	9.39798	8.88974	9.00277	9.56834	8.77362	9.02154
+	3	87.8788	PTBP3=6370678	10.6156	10.4982	9.65784	10.473	10.62	9.53397	10.8001	10.6817	9.63978	10.6238	10.6411	9.77719	10.4548	9.78462	9.89041	10.5591	9.78726	9.7008	10.5802	9.90456	9.83042	10.5673	9.64887	10.0099
+	3	73.7374	BICD2=6840064	9.83295	9.23754	9.43937	9.38788	9.25243	9.49238	9.51072	9.18874	8.98061	9.9008	10.0305	9.74339	9.73756	9.4519	9.63828	9.87716	9.16196	9.44829	9.5391	9.1542	9.18036	9.81245	9.08658	9.5931
+	3	56.5657	NDE1=130347	9.935	10.1396	10.0312	9.67328	9.85003	9.97748	10.0082	9.8488	9.71442	10.0742	10.2089	9.8293	9.96967	9.91908	9.98744	9.74273	9.45641	9.62323	9.60661	9.79133	9.86881	9.78982	9.85751	9.8542
+	3	56.5657	ST8SIA4=2070440	8.30723	8.66958	8.7108	8.72953	8.75368	8.78685	8.77821	8.66023	8.74661	8.5346	8.00565	8.45374	8.42837	8.45655	8.56122	8.74427	8.65195	8.65549	8.77119	8.81792	8.76321	8.42988	8.65204	8.51374
+	3	56.5657	ST8SIA4=4230017	9.02674	9.11803	8.94481	8.73943	8.56995	8.48052	8.8259	8.86418	8.5463	8.89068	9.09321	8.78703	8.84184	8.68903	8.74677	8.46913	8.31251	8.48701	8.57838	8.4784	8.46649	8.81233	8.81484	8.7835
+	3	45.4545	LOC643287=730142	9.09893	9.33933	8.5445	9.06464	9.58671	8.27618	9.47281	9.60016	8.61532	9.34875	10.7045	8.39042	9.12102	8.3951	8.17854	9.23347	8.50267	8.33436	9.23136	9.0021	8.70323	9.38943	8.24758	8.65583
+	3	41.4141	WSB2=6550703	8.50581	8.54874	7.97682	8.53738	8.5782	8.04569	8.60287	8.6917	8.19332	8.62226	9.05277	7.82453	8.37866	7.97584	8.00486	8.36672	7.91686	7.91191	8.81112	8.15931	8.01522	8.75975	7.96362	8.07503
+	3	33.3333	EIF3A=2060241	10.8001	10.8554	9.47758	10.8526	10.7835	9.55431	10.9907	10.8898	9.66982	10.8439	11.1348	9.49684	10.7892	9.97626	9.66278	10.9219	9.9107	9.59555	11.0872	9.95851	10.0352	10.9244	9.81582	9.97586
+	4	100	ACTB=4610390	14.6013	14.3959	14.4488	14.4525	14.6831	14.6106	14.6767	14.5868	14.5767	14.4876	14.6241	14.6272	14.5558	14.3134	14.2622	14.6735	14.6682	14.7165	14.64	14.705	14.5474	14.4934	14.4153	14.3866
+	4	100	ACTB=5270730	12.8795	12.6595	13.1234	13.0781	12.9172	12.7077	12.8435	13.0068	12.8057	12.7057	11.6536	12.4395	12.825	12.5349	12.3742	12.8686	12.9707	12.5153	13.1004	13.4169	13.1458	12.4283	12.339	11.9703
+	4	100	ACTB=5570132	13.7358	13.665	13.7005	13.7203	13.82	13.8746	14.4195	13.8524	13.8746	13.688	14.1303	14.0148	13.8364	13.5729	13.4541	13.9005	13.9091	13.7987	14.1075	14.1227	13.857	13.9772	13.7162	13.6605
+	4	100	ARRDC5=2370270	9.32344	9.08673	9.34041	9.58222	9.1601	9.3236	9.34954	8.95639	9.24667	9.07018	8.94247	9.2241	9.24094	9.48323	9.53582	9.50239	9.51573	9.63347	9.28386	9.42097	9.28214	9.08903	9.11827	9.15095
+	4	100	ATF3=4780128	8.0751	8.23468	8.14974	8.73895	8.64522	8.66972	8.41735	8.42323	8.3969	8.2151	8.04084	8.27181	8.14915	8.13684	8.35174	8.74572	8.55646	8.6859	8.2425	8.41931	8.369	8.22706	8.03205	8.19519
+	4	100	BCLAF1=3870634	9.15152	9.3049	9.48197	9.5659	9.6545	9.67153	9.48052	9.46401	9.50978	9.43136	8.73602	9.4561	9.36955	9.5939	9.35257	9.54039	9.55994	9.44316	9.31595	9.26272	9.36136	9.25449	9.36648	9.41888
+	4	100	BEGAIN=360537	8.26055	8.21746	8.06896	7.99104	8.25125	8.20923	8.10847	8.32854	8.18563	7.88382	7.80172	8.07435	7.99504	7.97868	8.06581	8.1062	8.25877	8.2485	8.05981	8.31459	8.19174	7.83955	8.16153	7.98527
+	4	100	BNIP2=7380136	10.5393	10.5319	10.531	10.8244	10.6119	10.724	10.669	10.7752	10.7211	10.633	10.2379	10.4876	10.7506	10.6665	10.5044	10.6645	10.6871	10.6993	10.6315	10.4569	10.5524	10.51	10.4511	10.3745
+	4	100	C11orf58=3840440	8.99907	9.06057	9.35383	9.43112	9.06473	9.29418	9.16072	9.15853	9.19622	9.00545	9.04982	9.02731	9.14777	9.08379	9.11292	9.34238	9.33046	9.26856	9.43981	9.40286	9.41704	8.97782	9.32883	9.00656
+	4	100	C12orf66=5090025	8.26172	8.32358	8.17564	8.2489	8.43558	8.21688	8.48344	8.37035	8.13472	8.34613	7.88584	8.14117	8.19744	8.06611	8.05954	8.44153	8.48304	8.34526	8.37746	8.09495	8.39977	8.14386	8.32957	8.13702
+	4	100	C16orf91=4890056	9.13403	9.51643	9.53263	9.67902	9.56609	9.6509	9.35291	9.55447	9.57901	9.25844	8.91833	9.44205	9.35515	9.29731	9.51739	9.69571	9.75156	9.80798	9.57572	9.61523	9.86256	9.25844	9.50599	9.32783
+	4	100	CBX4=3830170	9.65828	9.89083	9.84567	10.241	10.389	10.3301	9.87659	10.0593	10.0537	9.92125	9.57884	9.99661	9.8044	9.94452	10.0072	10.3853	10.5154	10.6059	9.80335	10.1438	10.0976	9.89239	9.97782	9.75325
+	4	100	CCDC94=2370601	9.82706	9.68418	9.6858	10.0028	9.96798	10.0815	9.91877	9.86809	10.1015	9.64977	9.58312	9.7189	9.70388	9.7083	9.72798	9.96669	10.0526	10.0472	9.81985	9.98259	10.06	9.42284	9.64316	9.72431
+	4	100	CCL3=6590682	9.61295	9.65868	10.1076	11.4593	10.3578	10.7856	10.3934	9.74077	10.5706	8.9728	9.15521	9.85348	9.22049	9.38298	9.43212	12.1023	10.7656	11.3206	10.345	10.2197	10.8578	8.60265	8.93173	8.98695
+	4	100	CCL3L1=4250053	9.44251	9.51383	9.9772	11.2305	10.046	10.2961	9.97141	9.81425	10.1721	9.06684	9.16942	9.56414	9.06327	8.99565	9.22248	11.5871	10.3656	10.468	10.2104	9.94822	10.6311	8.63617	8.95632	8.99053
+	4	100	CCL3L1=610524	8.97884	9.03241	9.28587	10.5994	9.48269	9.97051	9.52537	9.15048	9.79013	8.64151	8.71287	9.19921	8.69067	8.53177	8.79579	11.2046	10.0568	10.3656	9.64843	9.55074	10.1257	8.26156	8.64508	8.63043
+	4	100	CCL3L1=6660288	8.27579	8.36172	8.72792	8.8351	8.36648	8.61706	8.6358	8.45655	8.61532	8.31724	7.92411	8.50666	8.07509	8.15065	8.2629	9.18252	8.42949	8.37122	8.74495	8.56816	8.85688	8.06177	8.13594	8.04962
+	4	100	CCL3L3=2810010	10.8654	10.8885	11.5209	12.6305	11.6958	11.9703	11.5269	11.1265	11.843	10.2889	10.4154	11.2162	10.2573	10.4825	10.4606	13.3268	12.3528	12.5422	11.7735	11.5304	12.2142	9.56709	10.1734	10.3146
+	4	100	CHAC1=1500082	8.00089	7.93478	7.88506	8.31484	8.49263	8.47537	8.23229	8.29036	8.17531	8.02953	7.89074	8.05349	7.91952	7.84347	7.91454	8.67216	8.69816	8.70864	8.09745	8.40987	8.21319	7.87894	7.99723	7.8822
+	4	100	CSRNP1=7560041	10.3859	10.4704	10.1909	10.8467	10.6606	11.0518	10.6511	10.5669	10.5644	10.4145	10.5016	10.365	10.6467	10.632	10.7247	11.1061	11.1907	11.3403	10.7425	10.7346	10.9569	10.4518	10.6305	10.3553
+	4	100	DDX3X=2970195	10.8507	11.1869	10.8467	11.2618	11.2498	11.1061	10.9322	11.0922	10.7886	10.5669	10.7325	10.4648	10.7477	10.9866	10.8614	11.1875	11.3969	11.3494	11.039	11.3948	11.2278	10.5109	10.8138	10.7447
+	4	100	DNAJB12=610221	8.76314	8.70992	8.71974	8.78967	8.88439	8.68885	8.9809	8.9164	8.76093	8.68087	8.2192	8.69262	8.94048	8.7358	8.78081	8.75858	8.83598	8.90431	8.89307	8.72533	8.88473	8.72092	8.93296	8.74103
+	4	100	DUSP1=6860377	8.61623	8.42282	8.60968	8.98493	8.92766	8.93381	8.50204	8.55591	8.57338	8.3229	7.88515	8.4725	8.67342	8.40301	8.56392	9.38857	9.47817	9.4536	8.59846	8.48238	8.52754	8.46135	8.51772	8.60684
+	4	100	DUSP12=460280	10.5766	10.6526	10.756	10.7562	10.9688	10.7787	10.8069	10.8734	11.1531	10.5689	10.2531	10.679	10.6952	10.781	10.5994	10.8393	11.0404	10.9751	10.9783	10.9193	10.9614	10.6671	10.7995	10.5355
+	4	100	DUSP2=6960687	8.39619	8.49095	8.40663	9.64778	9.77964	10.0385	9.47459	9.25449	9.46416	8.41673	8.07468	8.5102	8.27749	8.60256	8.37908	10.2832	10.6519	10.8182	9.83042	10.0225	10.2424	8.46365	8.64508	8.25435
+	4	100	EGR1=870338	8.15721	8.39757	8.2315	12.4187	12.236	12.2738	8.51054	8.77051	8.51062	8.2398	8.13659	8.36107	8.2578	8.38793	8.33611	12.7396	13.0404	13.1288	8.56877	8.84249	8.71488	8.28012	8.23707	8.35146
+	4	100	EGR2=6020255	8.40352	8.57857	8.70281	11.2196	10.5433	9.94645	8.93967	8.87712	8.96611	8.36784	8.39984	8.38422	8.61156	8.70838	8.7583	11.8572	10.9711	11.1107	9.53569	9.08471	9.14545	8.26384	8.29159	8.28916
+	4	100	EGR3=2370373	7.77204	7.64422	7.69939	8.38872	8.16523	8.00847	7.74672	7.636	7.77862	7.51011	7.76029	7.65639	7.68283	7.55926	7.70116	8.98589	8.20241	8.45529	7.91017	7.6951	7.62639	7.64641	7.78795	7.70325
+	4	100	EIF1=3710544	11.4185	11.3999	11.5047	12.0326	11.9524	12.1164	11.5845	11.8285	11.9511	11.3969	10.9048	11.69	11.3709	11.318	11.3818	12.1009	12.6091	12.3137	11.6337	12.0154	11.9567	11.3077	11.5071	11.4039
+	4	100	EIF2B2=3130079	9.68113	9.84237	9.87716	10.1377	9.9772	10.0827	10.0498	9.86766	10.0389	9.83143	9.88675	10.0219	9.95555	9.83158	9.85968	10.03	9.98882	10.0031	10.1103	10.0703	9.95754	9.91283	9.83042	9.83071
+	4	100	EIF4A1=3400403	9.87268	10.0365	10.1347	10.265	10.2187	10.4899	10.2622	10.2924	10.2789	10.0595	9.98382	9.69666	10.071	10.1765	10.0747	10.5761	10.3549	10.3097	10.3297	10.4393	10.4022	10.0291	10.3472	9.94493
+	4	100	EYA3=290541	8.36253	8.28561	8.30128	9.06684	8.62086	9.0449	8.7972	8.65729	8.84816	8.33773	7.94359	8.42781	8.28109	8.35216	8.35491	8.8063	8.92525	9.13959	8.57903	8.79222	8.73077	8.2968	8.09381	8.34782
+	4	100	FOS=4280017	7.93278	7.86268	7.97237	11.0145	10.0827	10.4416	8.02927	7.93489	8.02392	7.85919	7.72377	7.79495	8.00051	7.9556	7.96286	11.649	11.6794	12.1282	7.98342	7.8931	7.85696	7.866	7.78423	7.7384
+	4	100	FOSB=7160239	8.10592	8.17611	8.18817	9.30869	9.0406	9.41803	8.16704	8.32105	8.35416	7.99116	7.9762	8.03557	7.93141	8.10022	8.07073	9.96486	10.0455	10.6871	8.15006	8.23242	8.5097	7.9656	8.02925	7.92918
+	4	100	H1FX=7610538	9.32223	9.32207	9.15482	9.70823	9.88548	9.65605	9.9828	9.78533	9.64565	9.07476	9.34673	9.06282	9.15347	9.42735	9.35597	9.4633	9.9745	9.80978	9.70312	9.7202	9.54672	8.93331	9.06764	9.0843
+	4	100	HNRNPC=1500201	9.09386	9.34613	8.35086	9.35515	9.24977	8.2879	9.40105	8.92766	8.37122	8.94577	9.24195	8.26583	9.25787	8.80906	8.22428	9.08643	8.45542	8.14456	9.20211	8.48825	8.40987	9.03884	8.4019	8.09744
+	4	100	HNRNPC=5670487	9.90372	10.1222	9.9772	10.4231	10.4908	10.5359	10.3704	10.3201	10.5549	10.0586	10.0046	10.1538	10.0708	10.1253	10.1418	10.2405	10.5984	10.5972	10.4498	10.545	10.419	9.87367	10.3369	10.0028
+	4	100	HS.478682=6520100	8.714	8.59408	8.35605	8.97554	8.82738	8.77244	8.86759	8.857	8.59159	8.53408	8.45008	8.58946	8.52072	8.45219	8.38678	8.90998	8.98381	8.60883	8.65113	8.63536	8.82256	8.39286	8.54655	8.17131
+	4	100	HS.522924=150392	8.68064	8.43304	8.35182	8.70096	8.68526	8.61522	8.7871	8.74518	8.71568	8.52775	8.15406	8.64342	8.61576	8.58	8.69894	8.69996	8.93642	8.7495	8.85804	8.84432	8.71191	8.5584	8.88066	8.5779
+	4	100	IER2=6480615	8.40455	8.43387	8.43985	8.66396	8.79558	8.70797	8.46871	8.36653	8.54852	8.31759	8.79246	8.29182	8.24129	8.3717	8.62582	9.05868	9.05441	9.13775	8.6429	8.83212	8.38847	8.36976	8.26901	8.38451
+	4	100	JUNB=7550500	8.54028	8.42426	8.5791	8.96145	8.94387	8.76093	8.57102	8.40681	8.51499	8.46907	8.28935	8.324	8.69013	8.46496	8.74677	9.38857	9.54937	9.61641	8.52371	8.59692	8.74305	8.48597	8.45583	8.5755
+	4	100	KLF6=360110	8.76191	8.74934	8.74905	9.67723	9.58247	9.65567	9.06389	8.7405	8.93233	8.59981	8.45319	8.49424	8.93625	8.67688	8.65045	10.3751	10.0915	9.97642	8.79766	8.89023	8.79595	8.59622	8.32429	8.19314
+	4	100	KLF6=4040097	10.5433	10.1099	10.1597	11.6582	11.4444	11.2022	10.4516	10.3301	10.4529	10.0655	10.0967	9.72287	10.4022	10.4367	10.0095	12.1922	11.9803	11.782	10.3262	10.4482	10.2346	9.8504	9.61432	9.55115
+	4	100	LINC02538=5570753	8.60199	8.38287	8.29446	8.05762	8.14653	8.05673	8.12183	8.18178	8.28123	8.02875	7.89358	8.162	7.99152	7.95716	8.02043	8.19055	8.43453	8.43283	8.09861	8.05129	8.33099	8.07993	8.08042	8.0299
+	4	100	LOC100128510=5670431	9.72233	9.48796	9.51272	9.53275	9.81206	9.70731	9.47095	9.53711	9.56576	9.37541	9.82945	9.44784	9.23987	9.40898	9.49967	9.61034	9.7531	9.78482	9.42396	9.69527	9.72491	9.47738	9.62901	9.38151
+	4	100	LOC100129322=1570136	8.6883	8.72615	8.60063	8.8818	9.10119	8.87796	8.94119	9.21494	9.39476	8.46102	8.16319	8.60299	8.65755	8.70669	8.65187	8.90362	9.23556	9.01594	8.881	9.12852	9.02634	8.42572	8.63829	8.45084
+	4	100	LOC649431=6620053	8.23437	8.23543	8.21177	8.55387	8.50756	8.66209	8.46737	8.64297	8.43965	8.27145	7.86632	8.23458	8.29278	8.1602	8.25988	8.7045	8.49112	8.54497	8.38831	8.65763	8.32833	8.12168	8.09981	8.02171
+	4	100	LOC654126=1070519	8.30877	8.38853	8.23471	8.56176	8.61023	8.55121	8.35955	8.53055	8.43189	8.22942	7.93911	8.39161	8.27328	8.3329	8.31845	8.38405	8.45736	8.41501	8.49204	8.44794	8.30559	8.35535	8.25092	8.4016
+	4	100	MED10=5720056	10.1402	10.0177	10.3665	10.295	10.2945	10.2739	10.4154	10.4183	10.3849	10.1512	10.1549	10.1015	10.1961	10.1286	10.2257	10.2705	10.5114	10.5813	10.4486	10.6823	10.7931	10.0632	10.1903	10.1289
+	4	100	N4BP2L2=7200097	9.60839	9.39399	9.52152	9.48309	9.33751	9.34657	9.12403	8.74982	9.00612	9.62401	9.77987	9.56031	9.78257	9.53642	9.69838	9.41791	9.42187	9.42214	9.14908	8.90926	8.98231	9.60197	9.84964	9.80095
+	4	100	N4BP2L2=990020	9.32642	9.71297	9.57046	9.79257	9.97496	9.89041	9.63888	10.0558	9.88203	9.34296	9.47908	9.57111	9.42753	9.94281	9.65815	9.81528	10.3839	10.052	9.77444	9.95117	9.92592	9.3767	9.92364	9.45447
+	4	100	OSBPL3=6040181	8.8491	8.8862	8.78565	9.05868	8.87885	9.12492	8.91381	8.87875	8.90641	8.85385	8.43889	8.6539	8.90319	8.90502	8.81502	9.04299	9.22979	9.18548	8.87365	9.2014	9.25449	8.86002	8.94662	9.05113
+	4	100	OXCT2=1400037	8.95463	9.13479	8.96722	9.28437	9.33477	9.25369	9.10651	9.44962	9.34195	8.88294	8.93576	8.92403	9.20046	9.31358	9.0056	9.23987	9.84567	9.45102	9.32442	9.51103	9.41615	8.70015	9.07824	8.8398
+	4	100	PDE4B=2480577	9.97416	10.2086	10.1991	10.4105	10.4594	10.2825	10.3594	10.1438	10.2425	10.1211	10.3769	10.2517	10.0737	10.2772	10.2379	10.5794	10.685	10.5791	10.0236	10.1646	10.1608	10.1769	10.3178	10.1095
+	4	100	PDE4B=2680543	8.44186	8.45859	8.71568	8.8673	8.71795	8.8115	8.6825	8.55569	8.64877	8.53044	8.24665	8.71187	8.4297	8.56103	8.59416	8.8172	8.95639	8.78367	8.47104	8.66402	8.48141	8.40102	8.7285	8.56943
+	4	100	PELI1=3450092	9.26272	9.30222	9.50599	9.85275	9.76119	9.95246	9.66389	9.3595	9.71154	9.39709	8.57112	9.49457	9.34966	9.38788	9.60598	10.0721	10.2268	10.0796	9.86958	9.90855	10.1603	9.20302	9.34875	9.3733
+	4	100	PPP1R2=4250343	10.1888	10.232	10.5806	10.9446	10.6463	10.892	10.6246	10.3369	10.5343	9.90537	10.0698	10.2191	10.4805	10.3398	10.6924	10.9394	10.899	10.9411	10.6781	10.8251	10.7968	10.0822	9.93279	10.1621
+	4	100	PROSER1=1260575	9.94061	9.79854	9.81073	9.94106	9.84633	9.95555	9.89161	9.80125	9.90801	9.6796	8.6883	9.6467	9.78907	9.8406	9.64139	9.92576	10.0189	9.87016	9.92852	9.8797	9.6102	9.60286	9.77884	9.42851
+	4	100	PROSER1=6660711	9.94018	9.72547	9.77224	10.0734	9.88337	9.90372	9.94688	9.8822	10.1358	9.6677	8.97618	9.69409	9.83216	9.87913	9.77488	10.1323	9.91181	9.86325	9.79938	9.9208	9.6677	9.56181	9.71725	9.66611
+	4	100	PRPF38A=4260184	9.51072	9.44059	9.44784	9.45009	9.62013	9.6155	9.47335	9.44704	9.53122	9.43261	9.54956	9.53098	9.2731	9.49108	9.56159	9.63706	9.7857	9.6879	9.45967	9.55937	9.43711	9.43649	9.59825	9.3911
+	4	100	RAB30=2900669	9.83216	9.86728	9.96643	10.2766	10.1203	10.1483	10.1603	10.2106	10.2398	9.5891	9.53349	9.90009	9.93784	10.0243	10.1264	10.4882	10.6834	10.5524	10.4847	10.6102	10.7483	9.574	9.98382	9.80401
+	4	100	SMDT1=990014	8.92599	8.69424	8.85152	8.96585	8.90791	8.95666	8.88865	8.73337	9.07734	8.76389	8.81762	8.87031	8.79315	8.82026	8.96463	8.95057	9.31019	9.16869	8.81606	9.00765	9.05161	8.73172	8.91201	8.93511
+	4	100	SNIP1=2690270	10.0631	9.88842	9.97182	10.387	10.118	10.2912	10.2569	10.1108	10.2249	9.98382	9.94061	10.064	10.0464	10.1078	10.1397	10.4264	10.3632	10.3225	10.0551	10.1095	10.2222	9.88963	10.1018	10.0756
+	4	100	SNORA10=4610201	8.80179	8.83613	9.02916	9.15347	8.96017	9.21449	9.10151	8.80015	9.03777	8.90145	8.96485	8.97039	8.84999	8.52221	8.96162	9.20732	9.02967	9.10902	8.99657	8.8769	9.14168	8.89293	8.65269	8.5605
+	4	100	SNORA41=3450327	8.8691	8.93566	9.21057	9.38432	9.27865	9.16698	9.02674	9.1542	9.12648	9.00446	8.97735	9.23416	8.90431	9.07061	9.11092	9.46787	9.57034	9.39476	9.11304	9.24639	9.35403	9.05704	9.20908	8.99011
+	4	100	SNORA70=650278	9.69437	9.68947	9.87216	10.3311	10.2169	9.99275	9.92175	9.6817	10.0721	9.71783	9.62707	9.80076	9.89732	10.03	10.1048	10.0803	10.3222	10.2325	9.84125	9.721	10.077	9.58036	9.81002	9.91214
+	4	100	SNORA84=870053	8.35572	8.43353	8.43173	8.49986	8.41202	8.72015	8.46798	8.41555	8.60113	8.26985	7.96747	8.33947	8.27853	8.40858	8.3742	8.74167	8.75353	8.59933	8.46396	8.65342	8.50838	8.23281	8.5391	8.38261
+	4	100	SRSF3=5900561	9.53026	9.75125	9.92687	10.1111	9.8881	9.80942	9.81363	9.82276	9.92757	9.51803	9.0765	9.62381	9.62617	9.56443	9.56627	9.91315	10.0238	9.86443	10.0245	10.2691	10.2137	9.47994	9.60169	9.42396
+	4	100	SRSF6=3060110	11.9308	12.0621	11.9714	12.5901	12.4211	12.5507	12.5863	12.5323	12.4574	11.9841	11.9635	12.0045	12.1463	12.1991	12.1035	12.639	12.8599	12.5927	12.3224	12.3959	12.6425	11.9193	12.3721	12.1069
+	4	100	TACO1=6620544	9.46587	9.55232	9.54113	9.80314	9.87913	9.76224	9.71698	9.77655	9.78357	9.62401	9.68044	9.82745	9.7499	9.6038	9.78786	9.68882	9.97345	9.88409	9.90855	9.87477	9.9395	9.47255	9.75281	9.68044
+	4	100	TAGAP=4860242	8.20522	8.21063	8.04916	8.3524	8.34747	8.45943	8.35763	8.54754	8.36234	8.28414	8.06241	8.30085	7.98774	8.29909	8.24605	8.5445	8.61628	8.53738	8.35174	8.84695	8.50655	8.1322	8.52091	8.3178
+	4	100	TAGAP=5360364	8.35848	8.41735	8.40995	8.66039	8.72118	8.78894	8.71393	8.86139	8.63971	8.45868	8.1432	8.52591	8.27792	8.62086	8.40787	8.77997	9.09273	8.93073	8.722	9.29589	8.93296	8.36273	8.91119	8.63497
+	4	100	TAGAP=5890739	8.47046	8.68349	8.51134	8.86408	8.8932	8.84095	8.93107	9.04846	8.92066	8.75941	8.5836	8.64574	8.54421	8.81569	8.5098	9.0281	9.30681	9.00963	8.94186	9.64059	9.07365	8.67688	9.08333	8.59543
+	4	100	TLE1P1=5050598	8.84343	8.5533	8.32745	9.2727	8.74249	8.94333	8.71275	8.70244	8.75601	8.66333	8.24375	8.66209	8.95624	8.84249	8.55879	9.08019	8.80121	9.08749	8.87722	8.65021	8.59967	8.63232	8.50887	8.37061
+	4	100	TLR6=2600735	8.25203	8.35553	8.39013	8.36112	8.5849	8.50414	8.35859	8.60191	8.52358	8.16719	8.1524	8.37557	8.27663	8.32534	8.38017	8.62761	8.84627	8.89243	8.33611	8.94032	8.86002	8.14616	8.36999	8.23866
+	4	100	TNF=2640301	8.07692	8.52942	8.54175	9.52037	9.60318	9.74561	8.66867	9.34352	9.38602	8.40787	9.15277	8.7745	8.02458	8.18888	8.14233	10.0858	10.0603	10.545	8.19295	8.45812	8.64839	8.07924	8.36402	8.14907
+	4	100	TRIB1=4810520	12.5884	12.3937	12.5169	12.8686	12.4626	12.9306	12.6879	12.346	12.75	12.2076	12.0606	12.5699	12.5576	12.7128	12.8869	13.2365	13.1665	13.3268	12.5901	12.6498	13.0068	12.4536	12.3937	12.7215
+	4	100	TSC22D3=6350446	8.52901	8.83913	8.76781	8.91539	9.09599	9.06986	8.72969	8.95317	8.94235	8.63016	8.71795	8.8236	8.65479	8.7101	8.78162	9.26501	9.71504	9.58691	8.62253	9.04054	8.77529	8.44794	8.77573	8.49457
+	4	100	TSC22D3=6350632	9.84292	10.0856	10.0164	10.1522	10.4721	10.3015	10.0593	10.2753	10.086	9.85617	10.1613	9.89161	9.9772	9.97301	10.0848	10.4771	11.069	10.899	9.79756	10.2517	9.85306	9.66884	10.0643	9.79081
+	4	100	UBALD2=520278	9.80733	9.4303	9.71173	10.5196	10.0882	10.4213	10.1923	9.74441	10.1185	9.77655	9.72614	9.75232	9.86881	9.81688	10.0111	10.5423	10.3875	10.4982	9.92293	9.72976	9.94546	9.74107	9.46587	9.73271
+	4	100	USP46=6060152	8.2949	8.12153	8.19726	8.70669	8.53024	8.69407	8.63489	8.24172	8.38417	8.22774	8.23202	8.17055	8.25544	8.2448	8.12592	8.5943	8.50734	8.6002	8.16392	8.21043	8.3867	8.24572	8.17712	8.13507
+	4	100	USP6NL=2470053	9.14459	8.87002	8.90187	9.56817	9.30207	9.26246	9.29237	9.26516	9.19206	9.23522	8.04276	8.96128	8.99377	8.95127	8.95472	9.37421	9.27609	9.25361	8.9732	8.91218	9.16049	8.9884	8.80466	8.85804
+	4	100	VAMP2=4200575	9.2979	9.33616	9.29731	9.50419	9.55508	9.81645	9.4967	9.36929	9.43904	9.40139	9.5935	9.56483	9.30806	9.65273	9.3911	9.55463	9.77088	9.9033	9.12954	9.50269	9.31347	9.31795	9.2906	9.34331
+	4	100	ZNF256=4390349	9.20845	9.33007	9.27512	9.68314	9.72359	9.69772	9.25229	9.4042	9.57448	9.41459	8.46972	9.46375	9.28508	9.27609	9.33532	9.6065	9.71276	9.79116	9.33439	9.38151	9.26456	9.04376	9.43774	9.29096
+	4	100	ZNF280D=770605	8.85182	8.87162	9.00963	9.17077	9.29845	9.29647	8.9862	9.01029	9.20807	8.9132	8.50666	8.89543	8.90262	8.99967	9.0599	9.29096	9.14432	9.39547	8.98117	9.04611	9.00349	8.8769	8.94192	8.80179
+	4	100	ZNF548=2810100	8.97972	8.99645	8.88974	9.14582	9.02127	9.26799	8.90431	8.93127	9.00999	8.85646	8.9673	8.83046	8.92227	9.12852	9.06242	9.21461	9.44716	9.24691	9.10157	9.11118	8.95455	8.84297	8.96909	9.0931
+	4	98.9899	ACOT2=6290059	8.29021	8.23195	8.21664	8.47118	8.11902	8.29021	8.31697	8.24421	8.34432	8.25435	7.79004	8.20754	8.28427	8.00449	8.27709	8.52269	8.57865	8.26894	8.31904	8.26944	8.34808	8.23567	8.06855	8.34782
+	4	98.9899	C21orf91=2450088	8.8221	8.6218	8.85375	9.00257	8.71267	8.83791	8.74677	8.85456	8.88551	8.65525	7.89905	8.62018	8.77573	8.54303	8.53363	9.1124	8.67184	8.91263	8.90026	8.73213	8.89413	8.64898	8.63696	8.45863
+	4	98.9899	CPD=6020543	8.9172	8.82415	8.86848	9.01416	8.72325	9.16355	8.81653	8.72533	8.97109	8.74707	8.13911	8.89284	8.90603	8.81302	8.88506	9.01894	8.93064	8.75619	8.91136	8.94831	8.98392	8.94304	8.88294	9.0424
+	4	98.9899	CUTC=3610091	9.85348	9.93243	10.0055	10.1565	10.1597	10.1003	9.94085	10.0072	10.0872	9.94822	9.21781	9.91197	10.0143	9.97883	9.87913	10.0563	10.0358	10.1182	10.0836	10.0144	9.95014	10.0148	9.96559	10.0523
+	4	98.9899	DDIT3=830619	9.38777	9.14864	9.22248	9.64517	9.51424	9.46115	9.62356	9.5273	9.5469	9.3635	9.51286	9.41199	9.36757	9.29803	9.33177	9.77815	9.9377	9.65751	9.70388	9.80125	9.90989	9.59564	9.72359	9.54304
+	4	98.9899	DEGS1=5220632	10.7348	10.6638	10.6566	10.7003	10.8479	10.6521	10.7343	10.8364	10.8358	10.6594	10.4915	10.603	10.7029	10.6134	10.6963	10.7469	10.6294	10.9556	10.8782	10.8435	11.0941	10.7612	10.5005	10.7612
+	4	98.9899	DEGS1=5560398	9.53831	9.70221	9.76244	9.90668	9.93657	9.92953	9.71232	9.71442	9.95807	9.82548	9.32172	10.0204	9.69201	9.84446	9.79873	9.9011	9.87878	9.97847	10.1264	10.1434	10.2208	9.51656	9.69666	9.82449
+	4	98.9899	DUSP4=2060102	7.85632	7.82221	7.85393	8.11548	7.92629	8.09822	8.09785	7.95219	8.02347	7.98751	7.7896	7.75523	7.85252	7.92211	7.92328	8.35744	8.24008	8.44295	8.24532	8.15811	8.56616	7.98319	8.0954	7.94178
+	4	98.9899	DUSP4=2650041	7.84388	7.83015	7.92989	7.92025	7.90024	8.04839	8.38009	8.0547	8.27094	7.94464	7.71706	7.83681	8.0266	7.86721	8.03362	8.29841	8.17107	8.22857	8.92565	8.58258	9.24798	8.10667	7.82384	7.87832
+	4	98.9899	DUSP5=5390161	12.1164	11.4081	12.0537	12.847	12.2161	12.5349	13.0987	12.2009	12.9255	11.9898	11.5728	12.2738	12.2638	11.6768	12.2681	13.3313	13.0495	13.3585	13.0711	12.6425	13.5977	12.1512	11.7072	12.3701
+	4	98.9899	ETNK1=2600224	8.28065	8.32794	8.41358	9.22315	9.11118	9.11232	9.20211	9.06485	9.39064	8.37588	8.07468	8.29296	8.39042	8.37716	8.33072	9.31493	9.32096	9.22964	9.32133	9.33751	9.20244	8.51043	8.40222	8.36219
+	4	98.9899	ETNK1=3520056	9.07734	8.93479	8.8708	9.29721	9.27405	8.89284	9.19102	9.05286	8.98628	9.11668	8.90215	8.79893	8.97062	8.68427	8.75787	9.336	9.0377	9.03416	9.20467	8.95783	9.13729	9.21705	8.84805	8.84878
+	4	98.9899	LOC729887=2470128	8.90482	8.85107	9.01607	9.26844	9.16034	9.20341	9.325	9.20968	9.23035	9.15774	9.06337	8.97782	9.02438	9.06464	9.18376	9.33057	9.25511	9.27762	9.17892	9.28805	9.27321	9.1805	9.1293	8.99377
+	4	98.9899	MIR193BHG=1940427	8.714	8.67959	8.68194	9.13931	8.92025	8.81316	9.03364	9.0295	8.8278	8.80997	8.83327	8.70015	8.6611	8.60908	8.5988	8.94793	9.07548	8.76752	8.90253	9.0547	8.8775	8.70526	8.77441	8.87269
+	4	98.9899	NR4A2=6400364	8.14803	7.97994	7.96994	8.35104	8.30901	7.87169	8.04086	8.10019	8.06384	8.06572	7.90209	8.08262	8.06828	7.97196	8.12481	9.22367	8.15347	8.12418	8.16102	8.18504	8.11142	7.9177	7.78913	8.05363
+	4	98.9899	PPP1R15A=1340600	9.97598	9.42173	9.86003	10.9146	10.1442	10.6906	10.1737	9.93474	10.4775	9.86809	8.81416	9.70431	9.92249	9.59022	9.86766	11.2505	10.6642	11.254	10.4757	10.4498	10.7646	9.90636	9.49108	9.83518
+	4	98.9899	RNF10=6760291	9.12825	9.00237	9.03335	9.4633	9.31075	9.49902	9.5006	9.16574	9.33512	8.98763	9.4007	9.18024	9.02533	8.98416	9.22285	9.41681	9.46914	9.71994	9.44264	9.54417	9.55232	9.11477	9.11648	9.31679
+	4	98.9899	SH2D2A=3460142	8.14745	8.05296	8.07517	8.22275	8.05388	8.11034	8.2578	8.18041	8.24915	8.17541	7.91942	8.2149	8.03733	8.01953	8.22637	8.26191	8.30489	8.56169	8.31079	7.99625	8.4117	8.16397	8.13851	8.1537
+	4	98.9899	SKP1=2940369	8.51513	8.5343	8.39612	8.80237	8.79558	8.82975	8.83714	8.85804	8.89672	8.48811	8.66427	8.53441	8.39811	8.63263	8.69324	8.88002	8.85884	8.91023	8.86032	9.06041	8.82715	8.64107	8.59221	8.63617
+	4	98.9899	SRF=20022	10.8634	10.7921	10.8852	11.4358	11.2062	11.2908	11.2924	11.0438	11.37	10.8916	10.696	10.9166	11.1467	10.8526	10.9259	11.7832	11.7052	11.5397	11.4905	11.4798	11.5933	11.0528	10.9768	10.9394
+	4	98.9899	STK17B=2490719	11.1612	11.0753	11.0079	11.4577	11.3206	11.2365	11.251	11.1295	11.261	11.1679	10.374	11.1199	11.3031	11.1045	11.0327	11.6655	11.488	11.2507	11.3025	11.5169	11.2984	11.318	11.2322	11.0988
+	4	98.9899	STX11=60470	9.8406	9.48182	9.5726	10.1804	10.072	9.93737	9.76714	9.89139	9.9865	9.81944	8.58571	9.67519	9.71504	9.53642	9.50087	10.3048	10.1458	10.1336	10.1366	10.0176	9.79225	9.68545	9.62002	9.4988
+	4	98.9899	YRDC=3440224	10.2768	10.149	10.3184	10.686	10.57	10.7261	10.1478	10.3011	10.3648	10.3266	9.5444	10.282	10.291	10.2465	10.2034	10.8194	10.9213	10.7363	10.381	10.2459	10.4797	10.2541	10.2187	10.2174
+	4	98.9899	ZNF669=1570189	8.44972	8.41124	8.46199	8.35519	8.56578	8.64655	8.24039	8.43799	8.42288	8.31907	8.57542	8.3857	8.27001	8.35767	8.24411	8.57857	8.62036	8.59596	8.37316	8.38685	8.37595	8.38734	8.34648	8.41667
+	4	98.9899	ZSCAN2=6180092	8.09204	8.10249	8.02019	8.16792	8.2738	8.20123	8.24465	8.21585	8.29956	8.13559	8.20312	8.12461	8.20649	8.04972	8.04694	8.21557	8.31981	8.33688	8.23495	8.46803	8.51923	8.32666	8.20866	8.44742
+	4	97.9798	BCAP29=10044	8.57718	8.45176	8.45134	8.64127	8.69151	8.49719	8.59401	8.54358	8.56285	8.59668	7.91337	8.36305	8.62796	8.73442	8.42476	8.6435	8.69553	8.65358	8.77421	8.72561	8.55272	8.64232	8.60104	8.62117
+	4	97.9798	BCAP29=6250564	8.31147	8.23164	8.17194	8.53115	8.24601	8.46047	8.54679	8.46871	8.41841	8.42837	8.65288	8.53182	8.23055	8.37364	8.40266	8.29182	8.36165	8.2395	8.40136	8.42208	8.39384	8.31119	8.45234	8.46102
+	4	97.9798	CD69=2710575	9.44629	9.37254	9.24306	12.2315	11.9135	11.3516	9.00257	9.35383	9.10163	8.86081	8.89899	8.85963	9.5899	9.43927	9.45803	12.9882	12.5422	12.6609	9.81483	9.50149	9.89041	9.32511	8.98951	9.04501
+	4	97.9798	CD69=6900634	8.38393	8.35022	8.13199	9.71819	9.64364	8.59636	8.27723	8.33805	8.13323	8.24869	7.82	7.98667	8.49634	8.10338	8.20719	10.1947	9.19528	8.90946	8.6141	8.08305	7.98945	8.47263	7.95928	7.93232
+	4	97.9798	ENC1=7150563	9.22109	8.87476	8.68034	9.44947	9.05575	8.78451	9.24977	8.93429	8.7596	8.87476	8.88312	8.57358	9.20341	8.89939	8.66674	9.8044	9.29605	8.91293	9.50773	9.35597	9.25787	8.93144	8.79307	8.43952
+	4	97.9798	EVI2A=2680162	9.51305	9.52054	9.44931	9.66278	9.60881	9.42385	9.56359	9.49537	9.50691	9.2987	8.90915	9.17266	9.48901	9.45414	9.23427	9.81389	9.58774	9.87643	9.56987	9.44576	9.74656	9.44612	9.16882	9.13023
+	4	97.9798	EVI2A=4590224	10.5626	10.4322	9.70333	10.913	10.5484	9.61332	10.609	10.4536	9.6411	10.5563	9.82218	9.74339	10.7974	10.0626	9.83113	10.8507	10.182	10.0016	10.7268	10.0603	10.1306	10.4942	9.70912	9.6794
+	4	97.9798	EVI2A=6100474	8.19667	8.18277	8.23886	8.21559	8.18461	8.06758	8.09854	8.16794	8.22232	8.0126	7.68819	7.96662	8.2118	8.21843	8.13883	8.29561	8.22769	8.1912	8.25051	8.33722	8.32711	8.10133	8.10048	8.0343
+	4	97.9798	FUCA2=6450768	9.7499	9.69145	9.69761	9.8686	9.65181	9.85751	9.96669	9.82766	9.72287	9.73584	9.82788	9.74709	9.74561	9.58548	9.59083	9.97345	9.82531	9.91807	9.9196	9.92347	9.78872	9.69666	9.84869	9.69027
+	4	97.9798	HS.445414=4920437	9.18633	9.19245	9.00656	9.56261	9.40105	8.90292	9.30197	9.27902	9.08481	9.2533	9.43711	9.03898	9.06597	9.35037	8.88066	9.71666	9.61034	9.28815	9.43937	9.32837	9.2727	9.39639	9.20845	8.85523
+	4	97.9798	ING3=1240050	8.47518	8.55079	8.68853	8.58995	8.84703	8.76331	8.47166	8.67479	8.90585	8.57204	8.19793	8.59079	8.46533	8.42184	8.63779	8.77298	8.95135	8.72259	8.74305	8.71946	8.78221	8.52458	8.4747	8.27723
+	4	97.9798	JARID2=2320286	9.60902	9.38252	9.5043	9.70759	9.56059	9.84359	9.59737	9.40463	9.54888	9.46429	8.67574	9.355	9.55952	9.60482	9.56851	9.63656	9.75429	9.62488	9.81438	9.67022	9.82024	9.4409	9.47535	9.28437
+	4	97.9798	NFKBID=3120500	8.15459	8.29943	8.16928	8.28561	8.17035	8.25541	8.41601	8.48768	8.39389	8.2633	7.98891	8.14263	8.26484	8.74958	8.19948	8.47643	8.44077	8.59974	8.46875	8.51111	8.76633	8.20858	8.22881	8.28118
+	4	97.9798	SPAG9=1770730	9.40569	9.46976	9.28929	9.56076	9.65828	9.42933	9.75969	9.6996	9.45923	9.55166	8.89489	9.40996	9.52092	9.56076	9.41671	9.66626	9.55304	9.64517	10.086	9.54039	9.92125	9.66067	9.41275	9.63411
+	4	97.9798	SPAG9=3370603	8.91629	9.10288	9.31607	9.08438	9.00591	9.10376	9.12012	9.16186	9.28765	9.18536	8.92391	9.23594	9.09613	9.21195	9.30128	9.11343	9.21261	9.26352	9.30702	9.49387	9.69237	8.93943	9.17795	9.1008
+	4	97.9798	TP53INP2=5360392	8.40146	8.429	8.35774	8.63971	8.49232	8.7301	8.85646	8.67003	8.89177	8.44928	8.24375	8.55374	8.49728	8.62137	8.54468	8.98305	8.59766	9.03306	8.89629	8.86081	9.13664	8.61728	8.24991	8.83586
+	4	97.9798	UBE2L3=7560661	7.95363	8.13413	8.05579	8.15062	8.22436	8.45998	8.1743	8.15951	8.38473	7.98711	7.8016	8.12954	8.04312	8.00449	8.04636	8.23435	8.34923	8.26682	8.24053	8.32917	8.48524	8.03578	8.06778	8.01923
+	4	97.9798	ZNF165=6200014	8.92897	8.66499	8.52782	9.36372	8.88523	8.9406	9.01456	8.78285	8.48964	8.68979	8.02632	8.45685	8.88703	8.63967	8.71092	9.57287	9.09014	9.07166	9.23931	8.97476	9.1939	8.79195	8.56823	8.48779
+	4	96.9697	CD70=4220068	9.34866	9.1174	9.15866	9.35744	9.21085	9.2727	9.35931	9.31944	9.23006	9.34263	9.09164	9.17753	9.24426	9.184	9.14921	9.33206	9.26868	9.21517	9.21542	9.08608	9.07428	8.76086	8.83273	8.71816
+	4	96.9697	CPT2=5360653	10.041	10.1475	10.1861	10.2359	10.1492	10.2206	9.84471	9.91283	10.2062	9.81277	9.39935	9.92558	10.079	10.0326	10.1336	10.3782	10.302	10.3551	10.152	10.0816	10.2174	9.76978	10.0126	10.1015
+	4	95.9596	NFKBIA=4280113	10.9768	11.1265	11.2322	11.5349	11.4302	11.6882	10.8364	11.0453	11.4922	11.0892	10.9993	11.0381	11.2071	11.3223	11.1135	12.3816	12.4492	12.2594	11.1647	11.4039	11.3813	10.5955	11.0667	10.9751
+	4	95.9596	NSG2=5340577	8.18854	8.3335	8.13071	8.31957	8.41628	8.13546	8.12068	8.36462	8.22928	8.20439	8.33503	8.26321	8.08947	8.14709	8.21363	8.26476	8.27306	8.71462	8.1587	8.44341	8.6074	8.31522	8.39389	8.15804
+	4	94.9495	NOTCH2=7210128	8.52742	8.3601	8.30296	8.61447	8.58804	8.76275	8.74379	8.52665	8.48897	8.53615	7.97796	8.58095	8.35104	8.38162	8.35985	8.54521	8.44077	8.64335	8.81923	8.62721	8.67216	8.34554	8.23336	8.38825
+	4	93.9394	MIR939=5390142	8.17985	8.26831	8.07212	8.22213	8.34242	8.14206	8.19833	8.36129	8.26092	8.24362	8.09961	8.16255	8.23544	8.08783	7.85649	8.15778	8.6134	8.35124	8.28183	8.37917	8.21095	8.35893	8.57981	8.33711
+	4	92.9293	BNIP1=6420376	8.23261	8.3764	8.38649	8.40541	8.35944	8.38312	8.55732	8.58634	8.41225	8.32066	8.48221	8.16417	8.34777	8.32308	8.13825	8.45351	8.54819	8.47551	8.48782	8.58818	8.74924	8.23774	8.37179	8.33666
+	4	92.9293	SYT15=4810592	8.38139	8.51449	8.63712	8.62179	8.48352	8.7783	8.6119	8.8172	8.71488	8.48811	8.75773	8.56767	8.53742	8.73442	8.38124	8.76674	8.9106	8.66006	8.82838	8.81327	8.95399	8.48833	8.76314	8.43332
+	4	88.8889	ELL=6650086	9.73848	9.60342	9.54483	9.93612	9.78805	9.4884	9.85617	9.86989	9.68532	9.44499	9.17994	9.46416	9.75838	9.80095	9.59699	9.91853	9.91214	9.74339	9.90303	10.0397	9.78357	9.58312	9.98534	9.67471
+	4	88.8889	MARCH7=7560594	10.8565	11.0176	10.8549	11.1126	11.0462	10.8947	11.0327	11.2104	10.7981	10.784	10.6918	10.8476	10.9585	10.9743	10.8323	11.0303	11.119	10.9841	10.9507	11.0878	10.7835	10.9918	11.2148	11.0727
+	4	88.8889	MARCH8=2600634	8.36291	8.34631	8.11311	8.66248	8.51071	8.45145	8.63967	8.37591	8.41841	8.36118	8.31097	8.17576	8.49797	8.34936	8.37049	8.65105	8.6141	8.45103	8.79049	8.606	8.39153	8.4153	8.48716	8.21309
+	4	88.8889	MARCH8=3170482	8.76364	8.76275	8.55724	8.82118	8.58306	8.65256	8.71535	8.63297	8.76787	8.5331	8.20632	8.51711	8.76006	8.60689	8.71795	8.81614	8.74699	8.65227	8.7973	8.78046	8.76539	8.48191	8.74267	8.6022
+	4	82.8283	CTNNB1=3800671	8.50753	8.39712	8.49642	8.57448	8.50628	8.51126	8.51503	8.32631	8.43359	8.3229	7.77021	8.38422	8.49371	8.69518	8.37869	8.70634	8.67613	8.55128	8.44176	8.62487	8.50352	8.4841	8.39209	8.42328
+	4	78.7879	CASP4=6100136	8.04492	8.19633	8.30537	8.14458	8.26004	8.37845	8.29173	8.26034	8.47156	8.13386	7.756	8.15405	8.06445	8.07722	8.13569	8.25618	8.22227	8.14915	8.33744	8.48559	8.52735	8.01986	8.20695	8.03965
+	4	78.7879	ELK4=7560382	8.06259	8.28275	8.10969	8.21363	8.28248	8.21033	8.23991	8.32593	8.31042	8.17471	8.1103	8.18373	8.13854	8.06996	8.24859	8.27217	8.32926	8.4632	8.35923	8.46142	8.54608	8.20603	8.27139	8.15869
+	4	78.7879	WWP2=3800603	8.94431	9.05647	9.09046	9.27438	9.2219	9.57021	9.4303	9.59144	9.77088	8.96446	8.2985	9.05808	8.83852	8.98075	9.20384	9.30269	9.27972	9.4418	9.69647	9.6441	9.84617	9.03173	9.05126	9.00698
+	4	77.7778	LOC387826=4040280	8.1439	7.96127	8.07283	7.97309	8.08546	7.94789	8.10659	8.1597	8.03328	7.97075	7.93275	8.0984	8.00794	7.90301	7.97014	8.05758	8.20032	8.00594	7.9037	8.24829	8.04795	8.24113	8.11199	8.25056
+	4	77.7778	ST13P7=670551	8.43045	8.39674	8.40378	8.49821	8.40607	8.28612	8.53668	8.5276	8.30829	8.41458	7.72768	8.33748	8.33229	8.29239	8.16593	8.39085	8.35677	8.35969	8.20185	8.47543	8.24274	8.49897	8.42152	8.61089
+	4	74.7475	DNAAF1=5550035	8.97638	9.01828	8.48825	8.94774	8.98296	8.93707	9.3766	8.83096	8.65331	8.77883	8.57724	8.59981	8.77475	9.1646	8.79482	9.11851	9.40334	8.68034	9.71173	10.0589	9.08562	8.96195	9.20693	8.54843
+	4	73.7374	CPEB4=1500131	9.58157	9.8106	9.4624	9.20742	9.73629	9.58157	9.35706	9.83958	9.54729	9.86181	9.07548	9.39376	9.77771	9.81985	9.24014	10.0285	10.0563	9.46401	10.149	10.3679	9.65848	9.81376	10.0132	9.31088
+	4	73.7374	LAP3=3290292	10.7838	10.9711	10.7055	10.9529	11.2278	10.6863	10.8526	11.0293	10.7408	10.8852	10.8467	10.6866	10.9465	11.1241	10.8939	10.9109	11.1748	10.8812	10.9459	11.1716	11.0163	11.123	11.2333	10.9166
+	4	73.7374	LOC100133923=3060187	10.8208	11.1679	10.0028	10.3652	11.0651	9.88797	10.3601	10.6249	9.81645	11.2187	10.527	9.78747	11.1006	10.8877	9.99115	11.3068	10.7405	10.0882	10.8654	10.8787	10.0809	11.456	11.0303	10.0168
+	4	73.7374	LOC649841=6580088	10.1921	10.669	8.0069	9.57762	10.7305	8.18787	9.82237	10.549	7.98137	10.4133	11.3892	8.03557	10.2759	10.815	7.90882	10.4541	10.7348	7.99787	10.1989	10.8008	8.04552	10.6372	10.5982	8.19238
+	4	73.7374	LOC651961=1170097	9.05668	9.33007	8.64484	9.10651	9.29469	8.963	8.87012	9.42025	8.96291	8.93358	8.7241	8.71904	9.32207	9.86464	8.99677	9.40508	9.72287	9.02517	9.36812	9.79612	8.96513	9.17057	9.56245	8.65781
+	4	73.7374	MDFIC=50332	8.33104	8.44464	8.19726	8.24418	8.45906	8.14916	8.18331	8.26617	8.25623	8.39891	7.68557	8.19131	8.22114	8.41557	8.31292	8.35365	8.30984	8.25988	8.42487	8.34577	8.32186	8.44048	8.44854	8.21849
+	4	73.7374	PLA2G16=2510593	9.46257	9.68331	8.94532	9.46082	9.56609	9.1758	9.40025	9.51957	9.13516	9.29721	9.73459	9.03982	9.9033	10.1169	9.44251	9.75911	10.1176	9.4486	9.8542	10.1584	9.45348	9.6551	10.1269	9.39416
+	4	72.7273	AZI2=5490348	8.79218	8.84976	8.66879	8.87648	8.97385	8.68365	8.7603	8.87061	8.60652	8.73667	8.1139	8.56767	8.91263	8.92639	8.77077	8.91952	8.85317	8.6681	8.90531	8.90841	8.56306	8.71918	8.77305	8.55074
+	4	72.7273	LOC644422=380750	9.5368	9.77368	8.47388	9.72359	9.83806	8.90712	9.28479	9.44059	8.71161	9.33751	8.84353	8.40425	9.63168	9.66067	8.66228	9.98859	9.89905	8.72442	9.86214	9.65147	8.70192	9.41376	9.53122	8.33542
+	4	64.6465	MINDY3=3060661	9.1353	9.34992	9.11688	9.23767	9.31156	9.13324	9.25917	9.32044	8.99896	9.09025	8.94586	8.91445	9.11353	9.06582	8.90886	9.35731	9.12264	9.14241	9.21449	9.13583	8.96463	9.18584	9.10543	9.2193
+	4	64.6465	UBC=1430239	14.9493	14.9348	14.8363	15.0155	15.1098	14.987	15.0155	15.0861	14.901	14.8517	14.6625	14.8517	14.7465	14.8094	14.8122	15.0268	14.943	14.9348	14.9348	14.8363	14.8094	14.8517	14.901	15.0512
+	4	64.6465	ZNF431=4220541	8.27486	8.35749	8.27128	8.31423	8.3186	8.27992	8.23468	8.32854	8.18127	8.2343	7.98245	8.01246	8.23495	8.11965	8.0884	8.31124	8.17648	8.15488	8.24925	8.14458	8.17431	8.28551	8.13851	8.23791
+	4	60.6061	PIK3C2A=2450431	8.22277	8.20187	8.21981	8.23872	8.26004	8.34048	8.10512	8.35817	8.37917	8.32782	7.74342	8.1007	8.12336	8.17966	8.17198	8.34024	8.2337	8.29922	8.30118	8.23125	8.13379	8.28342	8.43889	8.33605
+	4	47.4747	SLC11A2=1820037	8.79452	8.91593	8.88678	9.11486	9.17864	9.44931	9.10163	9.02517	9.07404	8.92016	9.0991	8.95751	8.85365	8.95347	8.99018	9.12012	9.35694	9.21517	9.00921	9.21506	9.05565	8.91568	9.09886	9.04602
+	4	47.4747	TMEM70=3780161	8.33461	8.38512	8.4323	8.59175	8.70906	8.92631	8.71904	8.61901	8.73115	8.41673	8.70336	8.50471	8.47831	8.53044	8.62266	8.55834	8.86089	8.74831	8.44176	8.89629	8.61697	8.40399	8.55359	8.65276
+	4	45.4545	BCRP7=5260477	8.54095	8.47445	8.44257	8.60944	8.63634	8.72879	8.52531	8.46081	8.53738	8.6435	9.24195	8.50963	8.62796	8.62373	8.6598	8.59121	8.72334	8.69905	8.57956	8.61767	8.64624	8.42918	8.6025	8.64642
+	4	45.4545	TMEM62=5050735	9.70179	9.70699	9.77631	9.92447	10.0999	10.098	10.0158	9.79116	10.0049	9.73505	10.1857	10.0427	9.79442	10.0445	10.0511	9.75414	10.2039	10.1789	9.76364	9.85073	9.99935	9.66611	9.86618	9.96516
+	4	43.4343	LOC728565=2060372	9.5939	9.41182	9.62724	9.12681	9.27982	9.20541	9.06701	9.28298	9.11486	9.55135	9.16128	9.22444	9.42775	9.54466	9.13498	9.65273	9.35393	8.96871	9.29857	9.37122	9.09369	9.63797	9.50039	9.25044
+	4	43.4343	NSL1=6980747	10.9235	10.8737	10.8805	10.6719	10.9219	10.7621	10.5508	10.6623	10.5931	11.035	10.8704	10.6952	11.0036	10.9152	10.839	11.0919	10.6734	10.4699	10.832	10.8001	10.4163	11.1148	10.8621	10.7037
+	4	43.4343	SMA4=510133	9.44829	9.38892	9.45124	9.19774	9.28712	9.15674	9.09485	9.13971	9.02186	9.63828	9.18488	9.09025	9.56609	9.45281	9.11563	9.58368	9.30128	9.21096	9.36685	9.26187	9.18999	9.55343	9.42608	9.1914
+	4	30.303	STMN1=3460707	9.86697	10.1851	10.1578	10.2346	10.4726	10.4181	10.2539	10.3726	10.4594	10.095	10.2892	10.1621	10.2005	9.95713	9.99295	10.1264	10.4211	9.98721	10.2455	10.4187	10.2021	9.94645	9.9588	10.0113
+	4	30.303	STMN1=4260731	8.56384	8.65365	8.83874	8.74372	8.59962	8.64484	8.59673	8.60494	8.67863	8.57732	7.75353	8.57986	8.54807	8.5288	8.52276	8.51283	8.64914	8.4632	8.58283	8.72461	8.58765	8.5108	8.45648	8.2778
+	4	30.303	TPM3=3400692	8.82658	8.963	9.28386	9.0769	9.11425	9.37045	9.06861	9.24122	9.38529	8.95143	9.19738	9.10341	9.08721	8.94147	8.98028	8.97171	9.02325	8.99928	9.22219	9.02225	9.16117	8.81159	8.76743	8.83055
+	4	30.303	WDR43=3130400	8.53873	8.74572	8.68505	8.74042	8.78912	8.80741	8.86221	8.81502	8.83175	8.65187	8.77929	8.56242	8.59198	8.59121	8.45374	8.63126	8.99842	8.68929	8.82065	8.98858	8.80556	8.5715	8.59783	8.46478
+	4	15.1515	ZBTB32=7560273	9.47482	9.52954	9.48323	9.65374	9.52563	9.51369	9.98615	9.72547	9.94085	9.32919	9.56312	9.40057	9.06152	9.00077	8.989	9.01167	9.55689	9.32456	10.0236	9.74016	9.89239	8.99745	9.09431	9.05441
+	4	13.1313	SON=1110017	9.62204	9.54113	9.49863	9.89623	9.8579	9.87216	9.48385	9.65042	9.62617	9.45335	9.14109	9.82788	9.50472	9.86548	9.55372	9.60246	9.85655	10.0334	9.5361	9.47107	9.65181	9.67061	9.53459	9.48337
+	4	13.1313	SON=3520041	9.06004	9.06897	9.02312	9.39275	9.24936	9.42258	9.11362	9.0313	9.33948	9.05075	8.81355	9.30878	9.11353	9.25139	9.21057	9.43418	9.58671	9.36695	9.16504	9.16684	9.3454	9.13959	9.23879	9.1514
+	4	13.1313	SON=4040709	8.4117	8.52981	8.52158	8.44846	8.46427	8.53706	8.16315	8.3053	8.38155	8.35467	8.08125	8.10965	8.38893	8.42392	8.51723	8.42841	8.52931	8.42668	8.35174	8.40987	8.3844	8.28894	8.41735	8.1242
+	5	94.9495	ALDOC=7330544	11.5707	11.0625	10.9009	11.5199	11.0311	10.8578	11.1673	11.032	10.9138	10.7733	10.3503	10.5254	11.1199	10.4871	10.4482	11.1417	10.6142	10.4775	10.8143	10.6584	10.4037	10.2945	10.1279	10.2233
+	5	94.9495	HS.10862=1940563	9.45447	9.0345	8.82676	9.3686	9.00931	8.93073	9.25582	8.78703	8.83598	8.76814	8.39908	8.62165	8.96902	8.57618	8.42433	8.95917	8.7273	8.44192	8.77038	8.82847	8.56741	8.59198	8.50758	8.50121
+	5	94.9495	PTTG1=10414	11.1852	10.7862	11.1728	10.8661	10.896	10.8752	10.9493	10.6411	10.9907	10.9102	10.326	10.5907	10.996	10.6719	10.4154	11.0818	10.8364	10.6638	10.9621	10.9121	10.4327	10.6838	10.4037	10.3762
+	5	94.9495	PTTG1=1510291	12.1781	12.1402	11.9883	12.2547	12.168	11.9635	12.2271	11.8962	12.0767	11.8406	12.0494	12.0016	11.9986	11.8694	11.7463	12.0718	11.8155	11.9334	11.757	11.8494	11.5754	11.7605	11.5744	11.6143
+	5	94.9495	RPSAP18=4250446	12.5466	12.4791	12.6811	12.4939	12.4653	12.5842	12.4961	12.3428	12.4675	12.3078	12.3528	12.3188	12.5113	12.1748	12.2234	12.5349	12.2576	12.4187	12.446	12.4728	12.3937	12.1624	11.973	11.8684
+	5	94.9495	RPSAP46=2120164	12.6117	12.3684	12.1087	12.3528	12.4355	12.0972	12.3059	12.0811	12.1217	11.9135	11.9586	12.132	12.3446	11.8951	11.6695	12.2813	11.9445	11.581	12.0415	12.1069	11.7988	11.861	11.7747	11.8957
+	5	94.9495	WDR54=2030148	11.7846	11.4552	11.5075	11.9595	11.5141	11.5889	11.7628	11.464	11.4185	11.4114	11.525	11.4249	11.8807	11.4131	11.363	11.5688	11.3174	11.4699	11.5397	11.2595	11.2883	11.1206	11.0518	11.0878
+	5	89.899	ALDOA=2640088	11.0528	11.3297	11.3368	11.0518	10.9459	10.9017	10.8101	10.9789	11.18	10.7365	9.71017	10.9115	11.0017	10.8459	10.8713	10.9429	11.064	10.7111	11.064	10.8554	10.9672	10.624	10.9259	10.681
+	5	89.899	COX7A2L=6180246	11.2467	11.3068	11.2947	11.5071	11.1716	11.1572	11.1885	11.0738	11.3377	11.0528	10.7413	11.0809	11.2732	11.0054	11.2088	11.2716	11.2595	11.103	11.2373	11.3822	11.2498	11.0793	11.0886	10.8815
+	5	89.899	HNRNPA1P59=1580746	13.3371	13.158	13.2234	13.3268	13.2487	13.03	13.2854	13.1257	13.1376	13.037	12.7635	13.0212	13.2713	13.0837	13.0542	13.1797	13.0987	13.0837	13.2151	13.1951	13.158	13.0711	13.0242	13.09
+	5	89.899	LOC644774=6580544	11.5078	11.5177	11.6268	11.6958	11.4022	11.3754	11.5101	11.4963	11.5228	11.3385	10.3331	11.2169	11.6416	11.098	11.2813	11.4324	11.3455	11.151	11.4848	11.6168	11.2641	10.9456	11.2974	10.6972
+	5	89.899	LOC654189=3850008	8.5446	8.37686	8.04086	8.57865	8.54095	8.1032	8.39058	8.57287	8.04044	8.32962	8.66995	8.02778	8.41397	8.02527	7.95302	8.5839	7.85569	7.98927	8.58405	7.95563	7.86652	8.33368	7.86918	8.07503
+	5	89.899	LOC654189=5700671	8.70128	8.60265	8.66347	8.47637	8.38412	8.44272	8.2249	8.46324	8.92967	8.32707	7.91511	8.55305	8.68696	8.30844	8.42117	8.4557	8.59135	8.44469	8.46051	8.5888	8.4042	8.49897	8.45835	8.27181
+	5	89.899	LOC732007=6130446	10.704	10.6653	10.8276	10.8545	10.3803	10.3919	10.7422	10.3955	10.5456	10.2955	9.54113	10.3867	10.6594	10.3222	10.6008	10.5622	10.6616	10.2563	10.6844	10.463	10.2746	10.1897	10.248	10.0934
+	5	89.899	MILR1=4290056	8.1709	8.19273	8.2785	8.09302	8.01529	7.92629	7.98822	8.08947	8.14559	7.92959	7.84906	8.02778	8.05261	7.95116	7.98833	8.07999	8.12838	7.92452	8.09354	8.04266	8.00027	7.90584	8.02814	8.0363
+	5	89.899	PGAM1=2680706	10.3627	10.2776	10.1865	10.4793	10.2182	9.94913	10.1162	9.96735	10.1518	9.84412	9.18548	9.85554	10.2257	9.99275	9.89817	10.2509	10.1677	9.67011	10.3168	10.0178	9.95368	9.67637	9.77815	9.4719
+	5	89.899	PGAM1=3940592	11.2318	10.9743	11.0916	11.2662	10.8614	10.8386	11.0409	10.7759	10.9607	10.7846	9.65258	10.6844	11.1311	10.7901	10.7286	10.8865	10.8847	10.815	10.9138	11.0693	10.9974	10.6594	10.5669	10.3934
+	5	89.899	RPL39L=6060719	8.99053	8.86301	8.88302	8.86123	8.78628	8.60048	8.69919	8.59368	8.709	8.7156	8.37686	8.50854	8.74958	8.74839	8.58717	8.71057	8.56065	8.65818	8.84212	8.79392	8.67285	8.67471	8.65573	8.4453
+	5	89.899	RPS21=2690338	10.7556	10.6467	10.6966	10.7494	10.7093	10.5288	10.6252	10.5324	10.5445	10.4699	10.1434	10.2999	10.5315	10.474	10.207	10.6004	10.4971	10.3346	10.5853	10.7547	10.479	10.3056	10.2168	10.1216
+	5	89.899	ZDHHC13=5550524	8.53548	8.32994	8.47118	8.50185	8.32264	8.25948	8.45249	8.29311	8.28532	8.27487	7.86592	8.35636	8.27189	8.32589	8.35985	8.3583	8.40273	8.24116	8.27518	8.2349	8.16102	8.34442	8.2788	8.05249
+	5	89.899	ZDHHC13=650324	8.56866	8.56146	8.64273	8.65729	8.35046	8.64898	8.5647	8.39168	8.455	8.50191	7.90488	8.52698	8.56927	8.37813	8.54468	8.45234	8.5299	8.51591	8.49728	8.48973	8.47219	8.33293	8.40568	8.4453
+	5	88.8889	CCNDBP1=130703	8.16387	8.14516	8.22313	8.2644	8.21215	8.28612	8.20026	8.16794	8.01451	8.05797	7.74798	7.91995	8.23676	8.32308	8.20057	8.19893	8.07197	8.11394	8.15598	8.17628	7.9951	8.15061	8.03572	7.9936
+	5	88.8889	HNRNPM=6510437	11.6794	11.6704	11.706	11.9069	11.8299	12.043	11.8011	11.6651	11.662	11.69	11.6882	11.7384	11.795	11.771	11.7769	11.8694	11.6217	11.5925	11.781	11.856	11.7489	11.6704	11.7702	11.7596
+	5	88.8889	PPIAP8=4730025	14.5947	14.4195	14.5558	14.6549	14.2892	14.5527	14.38	14.2452	14.5288	14.2974	13.4465	14.4625	14.5474	14.2253	14.3162	14.2926	14.5416	14.3247	14.4395	14.407	14.3247	14.06	14.3196	14.1414
+	5	88.8889	RPSAP12=620609	13.5795	13.12	13.4399	13.4786	13.1115	13.3734	13.3516	13.1951	13.2929	13.12	12.8932	13.114	13.4203	13.2449	13.1376	13.2854	12.8521	13.0042	13.3917	13.1288	12.9097	12.8352	12.8086	13.0404
+	5	88.8889	SGO1=7150128	8.58275	8.52545	8.70543	8.51861	8.41564	8.54548	8.47213	8.32069	8.38372	8.36663	8.11349	8.53069	8.59424	8.25356	8.35174	8.43241	8.41316	8.51435	8.51464	8.52574	8.27857	8.35749	8.44469	8.33503
+	5	88.8889	TMEM123=4610102	11.2572	11.061	11.1769	11.4532	10.9621	11.1941	11.085	10.9402	10.9193	10.9423	10.3883	10.6744	11.2562	10.9798	10.9521	11.2314	11.0415	10.8999	11.1199	11.0759	10.9446	10.8281	10.7274	10.6299
+	5	88.8889	VPS25=4570543	9.76572	9.53211	9.86766	9.64354	9.50221	9.44421	9.59699	9.33633	9.64073	9.3386	9.33836	9.37755	9.37982	9.33697	9.46629	9.30197	9.58489	9.66644	9.4868	9.57992	9.37836	9.3247	9.25403	9.28885
+	5	87.8788	ADGRA3=4290767	8.23052	8.11694	8.25086	8.19216	7.99361	8.23229	8.04515	8.10983	8.26991	8.05635	8.78978	7.99685	8.24733	8.0731	8.2423	8.14478	8.07034	8.06079	8.17978	8.20685	8.02298	7.861	8.06923	7.96344
+	5	87.8788	CCS=1110255	8.57865	8.54337	8.98251	8.65261	8.55783	8.88575	8.429	8.50957	8.78989	8.40787	8.18615	8.62018	8.69151	8.60055	8.81223	8.75167	8.61468	8.85237	8.55074	8.71443	8.74924	8.59002	8.53134	8.62702
+	5	87.8788	CCS=2600286	9.67862	9.84315	9.88066	9.58731	9.69587	9.742	9.574	9.92293	9.64684	9.67689	10.1413	9.58861	9.83593	9.90269	9.95014	9.84224	9.70292	10.0756	9.69947	9.69647	9.71	9.52502	9.55329	9.66278
+	5	87.8788	NSMCE1=2940020	9.95216	9.89471	10.1852	10.0649	9.87986	10.0632	9.91908	10.0827	10.1509	9.71095	10.3148	9.86989	10.2569	10.0162	10.1579	10.1074	10.1207	10.2759	10.0101	10.1767	10.0487	9.6799	10.0285	9.80401
+	5	86.8687	CDC42=1780564	9.42646	9.22964	9.42582	9.2192	9.20584	9.09759	9.12506	9.30899	9.26065	8.94282	8.88408	9.00982	9.29497	9.22934	9.01066	9.3535	9.14777	9.04803	9.45819	9.49602	9.12346	9.07453	8.90979	8.81243
+	5	86.8687	CENPU=2120678	8.72602	8.74592	8.59962	9.08019	8.97096	8.96069	8.92687	9.03853	9.06996	8.7281	8.36947	8.68696	8.59834	8.70701	8.43795	8.79766	8.76643	8.79138	8.85182	8.70557	8.54065	8.66887	8.70252	8.68211
+	5	86.8687	DFNA5=580403	8.24754	8.34692	8.16984	8.55646	8.27616	8.2606	8.62045	8.41196	8.46024	8.26052	7.9168	8.29455	8.23906	8.02743	8.02787	8.42572	8.16926	8.05174	8.17917	8.21753	8.04795	8.15739	8.03329	8.03318
+	5	86.8687	DLEU2=1500661	8.67683	8.62721	8.55852	8.84878	8.84559	8.67783	8.89152	9.12253	8.77883	8.57398	8.10924	8.4383	8.4	8.2845	8.38017	8.68961	8.36435	8.5782	8.79866	8.71573	8.39522	8.26354	8.351	8.15553
+	5	86.8687	LOC643319=5310632	9.17431	8.81606	8.89521	8.87375	8.90874	8.8313	8.46594	8.9346	8.88965	8.7771	8.76228	8.62373	8.98567	8.89059	8.95742	8.87188	8.95233	8.80714	9.16594	8.9883	8.69021	8.61435	8.677	8.47202
+	5	86.8687	LOC648210=4760243	10.3715	10.0608	8.98805	10.3595	10.4486	8.85485	10.8885	10.5968	9.05599	10.248	10.282	8.99167	10.4145	9.12669	9.04143	10.4847	8.93358	8.91381	10.4621	9.30283	9.07661	10.2665	9.02154	8.99011
+	5	86.8687	LOC648210=6510246	11.1545	10.9717	9.78234	11.3403	11.1979	9.66561	11.2891	11.1666	9.87643	10.95	10.3853	9.54222	11.039	10.0405	9.721	11.0596	9.83295	9.57094	11.2081	10.1584	9.9148	10.6345	9.76349	9.5311
+	5	86.8687	LOC648210=6900048	12.6928	12.4838	12.6163	12.7557	12.5794	12.3241	12.2915	12.5153	12.4536	12.4037	11.0196	12.1575	12.6039	12.4066	12.219	12.6595	12.4961	12.1748	12.5747	12.4211	12.4211	12.2932	12.1719	11.7779
+	5	86.8687	LOC651073=3460025	8.16557	8.04135	8.24317	8.09179	8.00407	7.9811	8.01164	8.09269	8.05515	8.05093	7.99974	8.01908	8.05556	8.11008	7.85017	8.03023	8.00674	8.18163	8.41164	8.18243	8.15751	8.01384	7.94115	7.94292
+	5	86.8687	LOC728188=1980241	9.78945	9.59867	9.42709	9.62871	9.37045	9.44441	9.37091	9.54956	9.43193	9.24652	8.22778	9.05303	9.56381	9.58298	9.30429	9.51835	9.42683	9.34184	9.68044	9.32837	9.44962	9.15228	9.07112	9.01705
+	5	86.8687	RPL22=7380689	10.5237	10.369	10.3764	10.4624	10.4105	10.2948	10.2263	10.4616	10.3186	10.1765	9.91532	9.99569	10.5616	10.4269	10.2089	10.3348	10.2476	10.119	10.3477	10.389	10.0434	10.102	10.2009	10.0232
+	5	86.8687	TIPIN=6940348	8.40556	8.48925	8.25663	8.58045	8.48246	8.51814	8.48081	8.79501	8.55865	8.41346	7.95899	8.31162	8.3742	8.18228	8.01978	8.4032	8.27686	8.26619	8.32832	8.39265	8.1727	8.31797	8.3798	8.17389
+	5	86.8687	ZC3H4=5820608	10.3428	10.2719	10.1952	10.2889	10.3573	10.3029	10.2472	10.3648	10.2531	10.0781	9.74544	9.98983	10.4498	10.2636	9.97051	10.1852	10.2846	10.0735	10.4213	10.2488	10.154	9.99275	10.0643	9.90909
+	5	84.8485	C9orf38=50209	8.59185	8.33814	8.57014	8.29614	8.25829	8.42708	8.11033	8.44878	8.33649	8.32962	7.85934	8.31548	8.43708	8.36781	8.30225	8.3006	8.38622	8.16492	8.49117	8.44388	8.36169	8.28088	8.26704	8.06697
+	5	82.8283	ELF1=4010020	11.7368	11.4513	11.6735	11.4687	11.2202	11.4552	11.4157	11.4444	11.6859	11.4074	10.5456	11.5304	11.5977	11.5407	11.4552	11.2456	11.1835	11.3474	11.4583	11.2947	11.4022	11.294	11.2932	11.3086
+	5	82.8283	MAPKAP1=1660280	8.68664	8.53632	8.52622	8.7491	8.3408	8.46776	8.39019	8.4696	8.6089	8.29793	8.03203	8.54593	8.49602	8.59584	8.56934	8.49263	8.24673	8.49281	8.54912	8.4624	8.43069	8.65998	8.51343	8.53408
+	5	78.7879	LOC652481=4050270	9.80841	9.47482	9.84964	9.68882	9.44513	9.72463	9.52916	9.71978	9.83972	9.66356	8.80585	9.57046	9.61372	9.67921	9.70699	9.5891	9.54718	9.64992	9.84927	10.0532	10.013	9.42097	9.61785	9.3425
+	5	78.7879	RB1=6280474	8.98129	8.75035	8.95262	8.97086	8.58927	8.82928	8.50506	8.46165	8.65643	8.55693	8.18044	8.44728	8.52099	8.43965	8.28897	8.60343	8.47833	8.35514	8.29856	8.61349	8.28683	8.53813	8.45182	8.21309
+	5	78.7879	TATDN3=6020368	8.88745	8.7451	8.9576	9.0452	8.74864	8.78075	8.76086	8.63986	8.80842	8.77997	8.29033	8.51906	9.05695	8.65342	8.69699	8.87867	8.65989	8.75324	8.62082	8.88506	8.56934	8.66563	8.60403	8.52748
+	5	67.6768	OXSR1=4920669	9.71095	9.61696	9.67045	9.85213	9.52092	9.74273	9.55265	9.36613	9.47633	9.48009	8.98708	9.50408	9.73973	9.65868	9.52593	9.52537	9.56654	9.46641	9.46629	9.5579	9.30806	9.47449	9.40584	9.31203
+	5	66.6667	FTO=2900129	8.80315	8.62416	8.77467	8.82392	8.59159	8.70709	8.68903	8.52691	8.61365	8.55549	8.13175	8.47002	8.80774	8.80281	8.7561	8.63497	8.7751	8.6825	8.59584	8.73914	8.44728	8.41182	8.70366	8.67294
+	5	66.6667	HMGN2=2000184	8.9605	8.78264	8.8342	8.88145	8.7377	8.75684	8.71321	8.65866	8.80392	8.57525	8.02704	8.6209	8.77475	8.77338	8.63397	8.75014	8.57358	8.50024	8.87776	8.83842	8.65635	8.36435	8.57278	8.59488
+	5	66.6667	HMGN2=4050541	13.2585	13.1234	12.82	13.3198	13.1611	12.9907	13.1797	13.4619	12.9811	13.1915	13.0068	12.8764	13.0068	12.825	12.6305	12.8847	12.8125	12.7469	12.9379	12.8158	12.7469	12.9679	12.5422	12.7764
+	5	65.6566	BMP5=2000471	7.90574	8.20165	7.96709	7.978	7.91732	8.02771	7.95936	7.91736	7.84341	7.92517	7.92535	7.86057	7.80677	8.43494	8.19515	7.94944	7.8786	7.81231	8.07777	7.94085	7.81922	8.02377	7.85402	7.90143
+	5	65.6566	FOXN2=6020612	10.229	10.4242	10.4081	10.4077	10.3615	10.3641	10.4063	10.275	10.2049	9.91659	10.2386	9.8504	10.1575	10.3201	10.1801	10.2465	10.2101	10.1533	10.3433	10.2776	10.1418	9.82961	10.0207	10.0478
+	5	65.6566	GNG2=2190020	8.24077	8.2879	8.28317	8.42012	8.39313	8.24203	8.33184	8.42594	8.23591	8.06681	7.74688	8.02882	8.13829	8.26866	8.11008	8.25877	8.22769	7.9658	8.15598	8.33224	8.03931	8.0773	8.15004	7.88831
+	5	65.6566	MYC=6270646	10.0577	10.1771	10.1688	9.98615	10.1903	9.76727	9.55508	10.0867	9.84927	9.26159	9.20706	9.38311	9.19489	9.61173	9.29561	9.66965	10.0858	9.42469	9.32768	9.78342	9.48448	8.64924	9.09787	8.59049
+	5	65.6566	MYC=6550600	8.57718	8.79985	8.16291	8.68571	8.78829	8.19346	8.6683	8.73523	7.99804	8.25906	7.94652	7.92158	8.11592	8.05748	7.87264	8.35859	8.09117	7.80541	8.30283	8.08179	7.89783	7.99071	7.81241	7.77242
+	5	65.6566	SNX5=5270121	9.26333	9.55771	9.3839	9.04324	9.14951	9.05335	9.02845	9.30207	8.92823	9.34797	9.23427	9.28081	9.08562	9.34296	9.25565	8.66383	8.93986	9.01368	8.80292	9.22418	8.87796	9.09599	9.32932	9.18852
+	5	65.6566	SNX5=630100	9.6554	9.55689	9.71318	9.73756	9.81582	9.39508	9.48806	9.44664	9.55737	9.35872	8.85408	9.14205	9.33239	9.31855	9.03689	9.38192	9.39019	9.02623	9.36743	9.47647	9.36967	9.09655	9.18333	8.77699
+	5	64.6465	CDKN3=5260014	10.5281	10.241	10.2734	10.6416	10.4372	10.4037	10.2561	10.2573	10.3467	10.2445	9.55	10.173	10.2497	9.95458	10.1545	10.2715	10.2671	10.1111	10.1637	10.4197	10.115	10.1099	9.94281	9.79374
+	5	64.6465	EPSTI1=5700725	9.49187	9.58803	9.39873	9.47856	9.54197	9.42696	9.65975	10.0649	9.58157	9.44962	9.0608	9.26486	9.28651	9.56817	9.22475	9.40732	9.33192	9.07216	9.45886	9.71034	9.21021	9.13653	9.19356	8.97062
+	5	63.6364	AKAP11=1450333	9.2502	9.04982	8.42169	9.06823	8.92766	8.47587	9.31336	9.1182	8.51654	8.86525	8.32077	8.54754	8.82561	8.41607	8.44979	8.95917	8.45084	8.2918	9.01901	8.59325	8.50352	8.78046	8.27752	8.52378
+	5	63.6364	AKAP11=6420398	8.78376	8.7972	8.93186	8.93264	8.72962	8.758	8.87476	8.79707	8.82219	8.60537	8.43889	8.63276	8.82343	8.67732	8.48779	8.68304	8.70456	8.53816	8.80549	8.73295	8.63425	8.73483	8.66188	8.56109
+	5	63.6364	EMC6=1500041	9.89993	9.8189	9.76762	9.74616	9.87096	9.77841	9.65374	9.68739	9.72644	9.78551	9.22177	9.43378	9.74322	9.48565	9.80019	9.99868	9.71962	9.65868	9.82449	10.0043	9.83295	9.77505	9.60016	9.50087
+	5	63.6364	H3F3AP4=2360136	8.8491	8.8269	8.66142	8.86652	8.76808	8.51544	8.79808	8.71923	8.55767	8.58222	8.0159	8.39042	8.62339	8.48012	8.49513	8.80967	8.5782	8.52351	8.89059	8.69159	8.53626	8.72785	8.3053	8.33503
+	5	63.6364	HIGD1AP1=4760397	9.85275	9.83071	9.86364	10.1145	9.94127	9.64747	9.83649	9.81688	9.81245	9.87078	9.2387	9.47449	9.80095	9.58717	9.67076	9.9148	9.67535	9.66561	10.0651	9.88357	9.75414	9.79442	9.4477	9.37576
+	5	63.6364	HIST1H2BJ=6290685	9.51286	9.35986	9.25423	9.48984	9.16749	9.19477	9.45009	9.22139	9.28805	9.17134	8.94706	8.88983	9.23767	9.08929	8.98466	9.56562	9.25885	8.99237	9.40361	9.57162	9.06549	9.28437	8.89605	8.68713
+	5	63.6364	HNRNPA1P4=1820093	11.7489	11.5889	11.6143	11.9169	11.5669	11.3509	11.6569	11.5774	11.4461	11.5244	11.1082	11.3544	11.7435	11.3189	11.5354	11.6357	11.2357	11.1789	11.782	11.6369	11.4687	11.4708	11.4366	11.3058
+	5	63.6364	KAT5=6130521	8.49878	8.49134	8.25086	8.33039	8.28216	8.33072	8.52025	8.31324	8.351	8.26052	7.98445	8.21137	8.31769	8.25988	8.25442	8.392	8.08949	8.32509	8.58045	8.33072	8.25628	8.34973	8.1828	8.23791
+	5	63.6364	LOC730167=130414	8.24985	8.45967	8.3764	8.48925	8.38583	8.33039	8.35677	8.50136	8.32585	8.49885	7.86664	8.18974	8.34051	8.08974	8.2167	8.54586	8.35234	8.26403	8.68876	8.63221	8.35096	8.42803	8.16505	8.22379
+	5	63.6364	MAGOH=1450156	9.71059	9.63587	9.77934	9.79854	9.59144	9.55574	9.69114	9.55166	9.69463	9.44931	9.38273	9.34221	9.55387	9.44127	9.64517	9.70952	9.6542	9.54022	9.64207	9.46659	9.66661	9.44757	9.48337	9.45473
+	5	63.6364	MRPS21=3830671	11.7499	11.6228	11.8063	11.7922	11.7114	11.581	11.7022	11.5047	11.6974	11.4495	11.0957	11.5765	11.7832	11.5955	11.7138	11.7902	11.5304	11.5151	11.8264	11.7472	11.6406	11.7022	11.4569	11.4058
+	5	63.6364	NDUFB4P12=520468	12.3666	12.4728	12.1624	12.3137	12.2315	12.166	11.8923	12.1347	12.0203	12.1463	11.1769	11.8874	12.1559	12.1809	12.2105	12.2477	12.073	12.0326	12.3137	12.4768	12.0972	12.1704	12.0228	11.781
+	5	63.6364	PRPF18=5860327	8.82847	8.60337	8.26034	8.76093	8.73981	8.26873	8.78515	8.75554	8.26261	8.64914	7.80592	8.08178	8.76624	8.25496	8.23714	8.62531	8.2892	8.25437	8.82676	8.25736	8.26185	8.61306	8.14757	8.16106
+	5	63.6364	PTPN22=3400440	8.97819	8.59741	8.89766	8.82047	8.55092	8.82829	8.58038	8.51449	8.93365	8.55646	8.07354	8.52853	8.75408	8.41358	8.63724	8.81212	8.54599	8.77746	8.6645	8.49429	8.82442	8.48191	8.36578	8.26645
+	5	63.6364	PTPN22=6560220	9.22204	8.99318	8.65791	9.03289	8.90979	8.48221	8.90292	8.86831	8.53999	8.67574	8.40182	8.39602	8.95155	8.44544	8.71314	9.15482	8.39209	8.4083	9.25757	8.46042	8.60877	8.7713	8.10543	8.32178
+	5	63.6364	SNHG6=5720520	11.3077	11.3247	11.2699	11.2813	11.1024	10.9193	11.1826	11.1526	11.0381	11.0935	10.9783	10.9251	11.2262	11.0802	11.0899	11.2262	11.2441	11.0258	11.3544	11.1635	11.0284	11.0802	10.7764	10.7128
+	5	63.6364	SUMO2P3=6650228	10.4129	10.3458	10.1169	10.3175	10.3346	9.72417	9.80451	10.2066	9.93596	10.0671	9.28743	9.76939	10.1216	9.85213	10.0774	10.242	10.0277	9.71622	10.1099	10.2735	9.95216	10.0124	9.82706	9.5391
+	5	63.6364	TCEAL8=160474	10.352	10.1538	10.0709	10.2664	10.1588	9.82199	9.87559	9.87577	9.81964	10.06	9.62633	9.53936	10.1655	9.88981	9.91877	10.2561	10.1686	9.79393	10.1586	10.3558	10.0845	9.93562	9.75897	9.55655
+	5	63.6364	TUBAP2=1740673	10.1597	10.0326	9.39337	10.0511	10.042	9.43726	9.78872	10.0487	9.5931	9.70333	8.56866	9.12356	9.6038	9.32133	9.08051	9.82331	9.40139	9.04396	9.82276	9.42443	9.23971	9.38843	8.98601	8.67267
+	5	63.6364	UQCRB=3830746	10.9529	10.7155	10.7194	10.7862	10.7624	10.4477	10.5117	10.6288	10.5082	10.5484	10.0336	10.2599	10.6554	10.4072	10.4835	10.6653	10.6423	10.4063	10.8025	11.0092	10.4002	10.7015	10.2884	10.0677
+	5	63.6364	YWHAB=1340521	12.1688	12.0654	12.23	12.1991	12.1198	11.9765	12.1494	12.0313	11.9898	11.9511	11.7554	11.8406	12.23	12.0621	12.0466	12.1991	11.9607	11.8623	12.2465	12.0798	12.03	12.3119	12.0838	11.9898
+	5	62.6263	ACAT2=7330753	11.4392	11.3582	11.4477	11.3564	11.3723	11.6217	11.4195	11.4469	11.6306	11.3113	10.8684	11.128	11.0771	10.9286	10.8515	11.1311	11.111	10.8976	11.0759	11.1969	10.9259	10.9703	10.8578	10.7325
+	5	62.6263	ACLY=4290279	9.85617	9.88115	9.91466	9.91595	9.90144	9.90481	9.62933	9.83634	9.93084	9.87367	9.52845	10.2659	9.68418	9.63656	9.59737	10.0045	9.84945	9.2994	9.82896	9.83397	9.64828	9.35744	9.64887	9.53642
+	5	62.6263	ALKAL2=130128	8.09044	8.07803	8.24317	8.11211	8.09984	8.34804	7.91286	7.96219	8.13571	8.0504	7.77265	8.12404	7.81187	7.82424	7.87661	7.88822	7.89415	7.84038	7.89519	7.94998	7.84635	7.68819	7.73443	7.81362
+	5	62.6263	ALKAL2=2570575	8.09925	8.24047	8.32745	8.13223	8.18	8.40802	7.95451	8.14508	8.25704	8.17377	7.89229	8.32888	8.0076	7.96036	7.94122	7.93168	7.88542	7.8965	7.9559	8.01669	8.10309	8.01813	7.92267	7.94758
+	5	62.6263	BACH2=7650440	7.96037	8.34715	8.30977	7.99695	8.10517	8.03167	8.13175	8.47328	8.26317	8.04695	7.86337	8.07629	7.97169	7.94522	7.98224	7.86407	7.86843	7.76439	8.03004	7.92	8.03577	7.91802	7.82885	7.85669
+	5	62.6263	BANK1=4010139	8.6795	9.00982	9.00793	8.69822	9.10984	8.72756	8.69115	9.00688	8.90086	8.8181	8.3089	8.72393	8.50121	8.67424	8.45039	8.50637	8.26042	8.26682	8.51945	8.40617	8.34915	8.57007	8.33281	8.11999
+	5	62.6263	BEND5=4540398	8.5099	8.32845	8.50471	8.35836	8.28532	8.35441	8.38353	8.35398	8.46676	8.29966	7.95047	8.25399	8.31346	8.0105	8.06367	8.34249	8.03163	8.15146	8.33873	8.33151	8.21731	8.21119	8.20809	7.88903
+	5	62.6263	BLM=2450717	9.15086	9.30037	9.18195	9.27208	9.21741	9.46716	9.32587	9.33177	9.31745	9.18592	8.99797	9.27321	9.27878	9.45698	9.21299	9.07986	9.18584	8.97164	9.0931	9.27474	8.89638	9.17977	9.07931	9.09919
+	5	62.6263	BTF3=2650468	13.5729	13.2854	13.4652	13.3651	13.3831	13.4203	13.3171	13.3482	13.3482	13.4203	12.6227	13.1526	13.0987	13.4291	13.3812	13.3198	13.3831	13.2449	13.398	13.218	13.1665	13.2094	13.2549	13.274
+	5	62.6263	BTLA=2450494	9.2533	9.02127	9.23405	9.30037	9.07142	9.16778	9.21438	9.10694	9.47223	9.24754	8.83714	8.89413	8.69013	8.72015	8.66352	9.03364	8.67072	8.68188	8.84275	8.5725	8.59814	8.57525	8.40946	8.42249
+	5	62.6263	BTLA=2810064	9.79343	9.39232	9.56134	9.76628	9.39132	9.47661	9.9588	9.6038	9.61034	9.69802	8.93288	8.98647	9.2219	8.57525	8.73434	9.10331	8.69905	8.9268	9.31189	9.04088	8.78989	8.75498	8.18342	8.20711
+	5	62.6263	CCR2=580706	8.59135	8.74638	8.46251	8.61639	8.83175	8.48906	8.60944	8.64135	8.52814	8.28004	7.67969	8.40301	8.15721	8.15283	8.20241	8.23052	8.30575	8.02118	8.13628	8.27007	8.29513	8.07585	8.0212	8.03043
+	5	62.6263	CCR2=6040711	8.69525	8.59198	8.27325	8.59175	8.68497	8.34893	8.52775	8.57025	8.37603	8.3538	8.18615	8.15916	8.31898	8.13684	7.95984	8.26027	8.20548	8.06452	8.3281	8.30065	8.11142	8.20439	8.07405	8.06147
+	5	62.6263	CD55=830274	8.59368	8.43131	8.25309	8.37473	8.67783	8.31689	8.62373	8.33244	8.38859	8.2463	8.22702	8.39119	8.28961	8.08783	8.25822	8.25199	8.28603	8.0222	8.43416	8.28275	8.21172	8.0454	8.27928	7.99685
+	5	62.6263	CDCA4=7610494	8.94693	8.85717	9.00218	8.67212	8.7735	8.87322	8.69356	8.83151	9.0282	8.75868	7.87662	8.7563	8.65643	8.87431	8.7776	8.55483	8.64582	8.61438	8.64326	8.80303	8.77372	8.77257	8.6825	8.54679
+	5	62.6263	CDCA7=2070520	10.1778	10.2021	10.3417	10.0253	10.207	10.4327	10.086	10.1617	10.4032	10.0161	9.82004	9.69906	10.0632	10.1515	9.9943	9.77964	10.0544	9.90095	9.92935	9.61696	9.59433	9.7955	9.70658	9.5202
+	5	62.6263	CHCHD2P6=5270086	11.6948	11.1174	10.9083	11.7422	11.2618	10.6411	11.4704	11.0336	10.5831	11.5418	10.4799	10.3825	11.462	10.5819	10.5035	11.5239	10.8372	10.3382	11.6197	10.8752	11.0566	11.6238	10.7629	10.5626
+	5	62.6263	CLEC2D=4590717	13.2854	13.1872	12.3274	13.279	13.279	12.2997	13.3198	13.2208	12.5038	13.3097	12.9231	12.5369	13.174	12.639	12.5385	13.1665	12.4054	12.3478	13.2772	12.5422	12.6659	13.3516	12.4791	12.7167
+	5	62.6263	CLEC2D=5490341	11.2641	11.1875	11.1526	11.4486	10.9723	10.6695	10.9672	10.9899	10.896	11.2236	9.86809	10.6218	11.314	10.9106	10.9121	11.4165	11.0466	10.7247	11.483	11.235	11.0542	11.222	10.9569	10.507
+	5	62.6263	DUT=6280242	8.99337	8.94107	8.82118	8.99282	9.01669	8.9576	8.95305	8.98176	8.81484	8.71858	8.71152	8.86618	8.73084	8.71552	8.59957	8.75758	8.75822	8.67208	8.79866	8.69553	8.45204	8.47508	8.50031	8.49067
+	5	62.6263	FCMR=5270520	11.0092	11.0899	11.0965	10.9594	11.1603	11.1784	11.0085	11.2461	11.1612	11.1944	10.8812	11.2917	10.8592	10.6427	10.7045	10.8083	10.5317	10.8459	10.8258	10.603	10.7014	10.9042	10.8823	10.6211
+	5	62.6263	HAUS1P2=5810519	9.05565	8.88074	8.45367	8.85941	8.80585	8.56094	8.62448	8.82352	8.74134	8.90886	8.10402	8.34766	8.83273	8.38963	8.33104	8.89367	8.40233	8.36504	8.94783	8.53936	8.54376	8.99062	8.21891	8.27596
+	5	62.6263	HK2=7150661	8.67392	8.5126	8.7497	8.74464	8.55454	8.60136	8.51148	8.37958	8.36976	8.32164	8.17615	8.51289	8.33805	8.50731	8.15405	8.37211	8.27357	8.33757	8.43691	8.4624	8.4784	8.23703	8.28612	8.47755
+	5	62.6263	HNRNPA1P63=4390315	11.8051	11.9348	11.7368	12.0045	11.9266	11.391	11.8358	11.5479	11.4694	11.5871	11.0089	11.3031	11.825	11.5078	11.1578	12.0767	11.4347	11.2153	11.8635	11.7194	11.5298	11.8299	11.2043	11.2741
+	5	62.6263	HOPX=3850246	9.35173	9.58172	9.30335	9.46429	9.68348	9.16002	9.6487	9.71682	9.48458	9.657	8.97002	9.20411	9.14018	9.01705	8.62506	9.12833	8.99645	8.72015	9.15788	9.2502	8.8236	9.03241	8.9383	8.58578
+	5	62.6263	KIF20B=5900433	10.609	10.2705	10.097	10.5842	10.264	10.4987	10.3909	10.2139	10.3211	10.1832	10.2076	10.2143	10.2212	10.0622	10.104	9.99014	10.2607	10.0918	9.87595	9.87541	9.61295	9.9397	10.1198	10.1837
+	5	62.6263	KYNU=3460685	8.67916	9.15648	8.71527	8.84297	9.24652	9.0113	8.81708	9.27902	9.00539	8.88642	8.30097	8.88925	8.5558	8.3889	8.19365	8.49724	8.59766	8.30647	8.57956	8.54961	8.14643	8.25308	8.52942	8.2118
+	5	62.6263	LDLR=1440736	12.4606	12.1735	12.3721	12.2638	12.1463	12.0914	12.1229	12.1844	12.1871	11.9971	11.3881	11.8542	11.9676	11.9765	11.7832	11.8997	11.9957	11.6133	11.9775	11.764	11.7596	11.6685	11.6442	11.3049
+	5	62.6263	LOC100129118=1690021	10.7693	10.9922	10.7856	10.8746	10.869	10.5089	10.9216	10.8309	10.544	10.6	10.2906	10.2914	10.973	10.6676	10.5806	10.9083	10.7093	10.5508	10.9037	10.8221	10.6866	10.8194	10.5777	10.3955
+	5	62.6263	LOC100133372=2340703	11.979	12.0811	11.7325	12.2795	12.0228	11.5451	11.8264	11.979	11.8346	11.9803	10.7149	11.2984	12.1023	11.6704	11.4452	12.2223	11.7121	11.3438	11.9867	11.6921	11.7325	11.825	11.3948	11.1485
+	5	62.6263	LOC644762=6960717	9.43904	9.41306	9.3367	9.47459	9.47518	9.31956	9.23364	9.32239	9.3643	9.40533	8.80383	9.09524	9.40624	9.10321	9.22334	9.35585	9.04255	9.54113	9.49134	9.33192	9.35902	9.37888	8.96858	9.33738
+	5	62.6263	LOC645385=2490445	12.261	12.5113	12.4066	12.6409	12.513	11.9819	12.5576	12.4519	12.4054	12.2653	11.5228	12.0313	12.5052	12.2758	12.1704	12.7128	12.4013	12.008	12.5229	12.4536	12.1825	12.1991	11.7769	11.9283
+	5	62.6263	LOC652113=5050180	12.0034	11.9179	11.9179	12.1282	12.0621	11.4404	11.6869	11.9193	11.3918	11.8334	10.7801	11.3233	12.2407	11.7675	11.8074	11.9957	11.9775	11.7033	12.1282	11.4839	11.8738	11.8635	11.599	11.4532
+	5	62.6263	LOC727761=6110470	9.68718	9.79791	9.79854	9.75548	9.69829	9.79475	9.78747	9.74016	10.0133	9.49602	9.30961	9.6155	9.5407	9.70292	9.63269	9.5726	9.54519	9.47491	9.45335	9.70595	9.50149	9.55265	9.49832	9.36067
+	5	62.6263	LOC729964=840048	9.87954	9.78593	9.44235	9.83761	9.67396	9.16196	9.61332	9.7083	9.26776	9.65605	9.00268	9.173	9.66236	9.14855	9.15264	9.73569	9.4798	9.31117	9.72359	9.16713	9.23483	9.51396	9.03501	8.93073
+	5	62.6263	LOC731314=4120538	10.7644	10.592	10.9518	10.7336	10.6027	10.7451	10.8378	10.6535	10.8221	10.6165	10.2932	10.7026	10.5563	10.5433	10.5867	10.5549	10.6404	10.5016	10.481	10.5626	10.2299	10.4899	10.4181	10.4449
+	5	62.6263	MAD2L1=870546	10.757	10.5671	10.6066	10.6384	10.7733	10.7928	10.5766	10.7088	10.8038	10.4805	9.76435	10.3966	10.6165	10.5019	10.1977	10.5254	10.6072	10.3568	10.395	10.5406	10.2993	10.4119	10.2763	10.0336
+	5	62.6263	MED1=6130088	8.47914	8.65195	8.23302	8.67258	8.47749	8.42212	8.63126	8.66705	8.46024	8.478	8.19248	8.34507	8.61156	8.46803	8.64517	8.74831	8.42194	8.32509	8.86289	8.46388	8.98672	8.71408	8.46231	8.78608
+	5	62.6263	MID1IP1=150438	9.09702	9.15104	9.01216	9.02071	8.96902	9.08608	9.20384	9.37299	9.30335	8.93358	8.55905	9.06537	8.89521	8.80803	8.79985	8.78021	8.89152	8.84335	8.99053	9.0021	8.77813	8.78786	8.6825	8.82065
+	5	62.6263	MID1IP1=6580121	9.63124	9.22743	9.05868	9.30512	9.36361	8.87179	9.36467	9.73414	9.13082	9.24712	9.02007	9.01876	9.04098	8.78786	9.04143	9.05196	8.86123	8.85064	9.19544	9.07671	8.88294	9.05196	8.99318	8.70945
+	5	62.6263	MIR22HG=5290161	9.98576	9.61971	9.28243	10.4516	9.89405	9.48737	10.3287	10.1569	9.47439	10.2901	9.23653	9.40495	10.2789	9.60984	9.58064	10.719	10.0869	9.55038	10.7261	9.95088	10.2577	10.369	9.73921	9.67109
+	5	62.6263	MYOF=4670592	8.20927	8.32114	8.20733	8.11047	8.43558	8.34893	8.13224	8.40946	8.38919	8.30157	7.86187	8.40112	8.12042	8.01978	7.95712	7.99949	7.96153	8.09011	8.01439	8.08394	7.98245	8.09831	8.01606	8.03161
+	5	62.6263	NCAPG=1450280	10.8592	10.7128	10.5987	10.9543	10.7644	10.8208	11.0687	10.6993	10.6819	10.6473	10.592	10.6634	10.639	10.4571	10.3205	10.6497	10.6305	10.3042	10.3698	10.1688	10.095	10.4435	10.2608	10.4224
+	5	62.6263	PCLAF=5090754	11.1624	11.2262	11.3166	11.1272	11.2586	11.2947	11.0676	11.0008	11.2104	11.0536	10.145	10.902	10.8717	10.9569	10.7029	10.9037	10.9768	10.7055	10.7955	11.3368	10.702	10.7155	10.6623	10.2928
+	5	62.6263	PNRC2=360280	10.8644	10.6787	10.4796	10.7644	10.5771	10.7565	10.5278	10.4939	10.6453	10.546	10.243	10.5127	10.5579	10.1211	10.4526	10.4405	10.3321	10.3972	10.4102	10.2627	10.1286	10.4256	10.2597	10.3243
+	5	62.6263	PRKCQ-AS1=4560088	8.46865	8.11641	8.14194	8.41243	8.41451	8.11605	8.46024	8.22682	8.24039	8.09648	7.87812	7.91833	8.27749	8.01015	7.96873	8.22573	8.12993	8.18588	8.17343	7.87615	8.12118	8.11082	8.00166	7.93442
+	5	62.6263	PSMB9=1940180	9.68699	9.84076	9.98595	10.0434	9.81612	9.96781	9.75749	9.66176	9.98744	9.60445	9.6554	9.73941	9.51824	9.62148	9.81514	9.49281	9.79816	9.7441	9.58774	10.0135	9.77224	9.28945	9.5579	9.42947
+	5	62.6263	PSMB9=6450692	8.65811	8.54153	8.66672	8.80644	8.64111	8.75285	8.72	8.63797	8.7941	8.67011	8.78928	8.7718	8.89835	8.67157	8.79058	8.58198	8.52796	8.61906	8.64545	8.60451	8.67399	8.6681	8.4985	8.55344
+	5	62.6263	RELL1=1710730	9.12444	8.59488	8.14293	8.99756	8.73744	8.09657	8.95791	8.82295	8.31819	8.61522	8.00257	8.12746	8.84769	8.17049	8.23036	8.881	8.18829	8.25254	8.71649	8.09229	8.1636	8.61268	7.91519	8.10063
+	5	62.6263	RFC5=4890731	10.0815	9.94728	10.1396	10.0438	10.0358	10.0974	9.91266	10.0784	10.1063	9.96306	9.57207	9.84252	9.87169	9.81376	9.75701	9.92725	9.86921	9.79918	9.68947	9.90962	9.83216	9.82745	9.87137	9.50149
+	5	62.6263	S100A4=3990458	12.6214	12.6772	12.6957	12.6756	12.5956	12.4187	12.4728	12.5956	12.8023	12.7029	12.0878	12.3624	12.336	12.2088	12.0483	12.3528	12.4626	12.0955	12.4918	12.6811	12.1809	12.2392	12.027	11.6536
+	5	62.6263	S100A4=5290270	11.4667	11.7325	11.845	11.5802	11.5471	11.6466	11.5397	11.5913	11.7033	11.568	11.4896	11.3837	11.2984	11.2432	11.0484	11.2432	11.2517	11.1425	11.4821	11.6494	11.0237	11.0922	10.9607	10.6844
+	5	62.6263	S1PR1=160754	8.84489	8.99809	8.62708	8.89777	8.59237	8.61479	8.90151	8.69293	8.66324	8.79779	8.78221	8.63913	8.77015	8.75931	8.62891	8.63986	8.45046	8.40217	8.64107	8.667	8.0313	8.55681	8.57593	8.38678
+	5	62.6263	S1PR1=4810768	8.8656	8.66958	8.44515	8.70348	8.55233	8.02614	8.7835	8.7818	8.22077	8.63913	7.98212	8.27341	8.49171	8.07208	8.22755	8.26476	8.28	8.27316	8.59056	8.10032	7.95852	8.35277	8.00988	8.11999
+	5	62.6263	SHISA2=7650523	8.96801	8.54721	8.90262	9.07043	8.64914	8.96241	9.01154	8.85485	9.33103	8.61623	7.85881	8.41352	8.50229	8.32196	8.45176	8.60977	8.33595	8.52221	8.75256	8.31459	8.61911	8.39457	8.05809	8.11088
+	5	62.6263	SLC27A6=6650364	8.00028	7.99619	7.94618	8.19178	8.02902	8.0594	8.06171	8.03443	8.07385	7.97686	7.878	7.92212	8.02956	8.29402	7.95712	7.91899	7.86581	7.99283	7.99448	8.1948	7.8963	8.10667	8.00988	8.05091
+	5	62.6263	SNORD31=6660010	9.03597	9.11827	9.14908	9.13234	8.94454	9.00086	9.03056	9.01937	9.06262	9.09386	8.19038	8.91035	8.90531	8.73968	9.08688	8.83388	8.78804	8.73162	8.93264	8.8486	8.95252	8.88246	8.88598	8.7286
+	5	62.6263	SNTB1=3420739	8.60472	8.64574	8.45782	8.64045	8.65866	8.78523	8.46682	8.74321	8.63145	8.44341	8.0266	8.54215	8.25663	8.10622	8.06974	8.29271	8.20633	7.99189	8.06949	8.07675	7.92749	8.06921	8.0905	7.97609
+	5	62.6263	TMEM189-UBE2V1=4390220	10.7829	10.7752	10.0234	10.7227	10.685	9.86989	10.5078	10.4222	9.8488	10.6511	9.58745	9.76016	10.7169	10.2334	9.89732	10.854	9.92953	9.86143	10.7395	10.5505	10.0867	10.6411	9.77281	9.76727
+	5	62.6263	TOMM5=5310241	10.9453	10.3388	10.0075	10.8161	10.2727	9.73957	10.7318	10.151	10.1175	10.8161	9.69294	9.83846	10.6326	9.79938	9.94756	10.6347	10.0385	9.83972	10.8138	10.527	10.0051	10.7971	9.78388	9.81811
+	5	62.6263	TPI1=1940360	12.6733	12.6542	12.64	12.5369	12.577	12.847	12.6542	12.5238	12.7148	12.3224	11.8599	12.5074	12.2263	12.3559	12.2287	12.2009	12.1825	12.2009	12.2991	12.2076	12.2888	11.6629	11.6827	12.0109
+	5	62.6263	TRIM22=5960747	8.18369	8.5131	8.50664	8.22951	8.6628	8.63065	8.34684	8.93511	8.65261	8.23089	7.86491	8.6138	7.9762	8.19603	7.89574	8.09277	8.05286	7.97504	8.01128	8.02349	7.89085	8.06351	8.04713	7.90084
+	5	62.6263	TRMT5=5960253	13.1234	13.1029	12.9068	13.1872	13.1376	13.0921	13.1458	13.2234	13.0404	13.1416	12.7818	12.9707	13.0015	12.9277	12.5489	12.6252	12.9007	12.82	12.7613	12.6714	12.7272	12.7233	12.639	12.7557
+	5	62.6263	TTC39C=3310142	8.35923	8.59304	8.41158	8.34664	8.56042	8.62715	8.44812	8.50059	8.57654	8.32369	8.2415	8.66509	8.30717	8.26003	8.10403	8.31808	8.22035	8.37395	8.36643	8.21969	8.07628	8.17748	8.19381	8.1704
+	5	62.6263	TUBA1C=6100673	11.9898	12.0955	12.1475	12.3959	12.1719	12.1347	12.2427	12.3156	12.3137	12.1904	11.8675	11.9308	12.0336	11.9242	11.7981	12.1242	12.0126	11.847	12.1387	11.9069	11.8584	12.0507	11.8144	11.706
+	5	62.6263	TUBB=3610259	10.1189	10.2476	10.5152	10.3428	10.1628	10.4409	10.3915	10.271	10.4709	10.1978	10.466	10.1406	10.3578	10.2252	10.2076	10.1752	10.1877	10.1207	9.97263	10.4256	10.0067	9.88529	9.92447	9.93596
+	5	62.6263	TUBB=6580474	12.1443	12.1809	12.346	12.1748	12.1781	12.3816	12.1642	12.0855	12.4653	12.1132	11.7263	12.1797	12.0677	12.0494	12.0654	11.9857	11.8572	12.1347	11.9105	11.9348	11.776	11.7663	11.6435	11.7184
+	5	62.6263	TVP23C=5420356	9.01207	9.18124	8.90262	9.04088	8.98763	8.75148	8.75765	9.03349	8.68409	8.98637	8.20915	8.42482	9.36014	8.89088	8.86334	9.12294	8.87162	8.55591	9.1608	8.98805	8.84162	8.99484	8.82126	8.67821
+	5	62.6263	UBASH3B=1940524	8.43095	8.44379	8.54367	8.50072	8.48199	8.50149	8.61893	8.36023	8.28785	8.36239	8.01207	8.4524	8.25581	8.27702	8.06321	8.20677	8.21009	8.06489	8.5518	8.29725	8.17856	8.20633	8.19209	8.14132
+	5	62.6263	YAE1D1=4120309	8.96088	8.82504	8.73115	8.7327	8.80437	8.53903	8.73831	8.82729	8.77372	8.91372	8.50267	8.63836	9.11118	9.21665	8.72775	8.83438	8.77475	8.44862	9.05617	8.63913	8.74699	9.03271	8.68002	8.65037
+	5	61.6162	CD37=1510133	9.88548	9.97301	10.1176	9.73271	9.83024	10.0964	9.61268	10.0872	9.97263	9.38586	9.37992	9.96811	9.78223	9.63226	9.57389	9.64044	9.74847	9.89865	9.59935	9.66494	9.71136	9.19373	9.44646	9.30269
+	5	61.6162	CD37=3800373	10.0373	10.3464	10.282	10.2382	10.4281	10.3411	9.78417	10.197	10.0999	9.76032	9.9921	10.0715	10.1909	9.98615	10.0162	10.0191	9.98305	9.87381	9.93722	9.95555	9.84927	9.61774	9.6038	9.4419
+	5	61.6162	CEP63=2690064	10.3042	10.3537	10.2842	10.442	10.5556	10.5571	10.2034	10.2521	10.352	10.4692	10.0185	10.2768	10.101	10.3794	10.1321	10.217	10.3803	10.0487	10.2039	10.259	9.97345	10.1881	10.0618	9.96669
+	5	61.6162	DOCK11=7610730	10.3619	10.6847	10.5423	10.5549	10.7014	10.5127	10.3564	10.3515	10.4409	10.4231	10.1283	10.7155	10.4032	10.5094	10.2024	10.3494	10.3492	10.233	10.2825	10.3769	9.9438	10.2622	10.1101	10.232
+	5	61.6162	ID2=1260086	10.1742	10.0162	10.052	10.2445	10.2257	10.247	10.0394	10.0422	10.3218	10.5355	9.58447	10.0059	10.2177	9.95264	10.0738	10.5427	10.4174	10.2993	10.5644	10.6	10.4783	10.4185	10.0214	9.73831
+	5	61.6162	ID2=1660296	8.94007	9.22622	8.31346	9.33712	9.55135	8.29648	9.17355	9.2093	8.40301	8.81912	8.37298	8.06835	8.85733	8.62458	8.07719	9.47594	8.79218	8.27128	9.184	8.61274	8.47567	8.83319	8.2165	7.95441
+	5	61.6162	LOC100134189=5360576	8.33486	8.38893	8.4323	8.25341	8.3186	8.44906	8.21962	8.3235	8.41011	8.20107	7.85972	8.28352	8.24358	8.27495	8.23105	8.26075	8.28155	8.24665	8.30461	8.17991	8.43235	8.26113	8.13541	8.11938
+	5	61.6162	LOC730534=1450674	13.3917	13.498	13.4619	13.4902	13.4203	13.7074	13.4733	13.5022	13.4733	13.6057	13.1416	13.6202	13.2854	13.3482	13.0471	13.2929	13.401	13.1951	13.1376	13.3917	13.03	13.12	13.3268	13.114
+	5	61.6162	MCM3=6290494	9.78805	9.77841	9.80589	9.59251	9.7207	9.79374	9.90596	9.81944	9.77224	9.74273	9.44251	9.59097	9.68095	9.69201	9.50831	9.47661	9.47582	9.46587	9.28786	9.44526	9.17077	9.47388	9.5899	9.53397
+	5	61.6162	MCM3=6650053	12.03	12.2076	12.1735	12.1922	12.1592	12.2829	12.0986	12.1049	12.2125	12.1748	11.8368	12.3274	11.885	12.1559	12.0955	11.8635	12.1217	11.9209	11.601	11.782	11.4821	11.9916	12.0826	11.9209
+	5	61.6162	MCM6=5690274	11.525	11.5375	11.6723	11.5298	11.599	11.7274	11.8418	11.7489	11.885	11.4275	11.3256	11.4058	11.4869	11.4058	11.2365	11.4375	11.5141	11.363	11.5977	11.5495	11.4275	11.3281	11.277	11.3525
+	5	61.6162	PRKCB=2190411	8.73084	8.90568	8.36328	8.87992	8.88165	8.57878	8.80004	8.78327	8.46194	8.76539	8.1432	8.36833	8.7803	8.26194	8.22755	8.73667	8.27969	8.23386	8.64457	8.37581	8.1807	8.64393	8.01341	8.02827
+	5	61.6162	PRKCB=3460564	8.96521	9.24405	9.23704	9.2533	9.22049	9.39376	8.89049	9.06928	9.13403	8.93358	8.17673	9.03231	8.83185	8.97069	8.77601	8.76555	9.11648	8.67026	8.88246	8.94333	8.84673	8.62358	8.65204	8.60191
+	5	61.6162	PRKCB=4490373	8.74587	8.86089	9.07318	8.91937	8.76722	8.98637	8.64811	8.75736	8.87494	8.70928	7.9793	8.61884	8.61405	8.52142	8.83035	8.82658	8.62487	8.57441	8.58989	8.67494	8.61971	8.46947	8.52439	8.33104
+	5	61.6162	PRKCB=5090563	12.1991	12.261	12.6521	12.1642	12.3666	12.5052	11.9714	12.2343	12.5758	11.7296	11.9009	12.0865	11.9765	12.0529	11.9373	12.0415	11.9945	11.9488	11.9361	11.8197	12.0336	11.5064	11.284	11.5558
+	5	61.6162	PRKCB=6840615	10.145	10.4662	10.1798	10.243	10.4735	10.4908	10.038	10.325	10.1763	9.96948	9.53762	10.0618	9.98761	9.99092	9.83593	9.78945	9.87743	9.70608	9.73629	9.98708	9.69082	9.69294	9.64073	9.24899
+	5	61.6162	TMEM71=1710541	9.02582	9.39337	9.24455	9.22652	9.38074	9.4499	8.90781	9.17147	9.23405	8.77441	8.51277	8.95791	9.06792	8.86985	8.91242	8.96976	9.1716	8.92179	8.6219	9.06216	8.9164	8.27345	8.45873	8.5256
+	5	61.6162	TOX=7550451	8.14203	8.35694	8.3539	8.31885	8.46035	8.46664	8.392	8.48583	8.48123	8.24051	8.07593	8.19836	8.11184	8.14505	8.02089	8.17475	8.25593	8.26341	8.17782	8.23843	8.08772	8.06445	8.0327	8.00854
+	5	61.6162	UBE2E1=2060465	11.1599	11.3403	11.2179	11.0747	11.4848	11.1348	11.3979	11.5071	11.1835	10.9927	11.1304	10.9607	11.0361	10.8607	11.0219	11.0269	10.9806	10.9639	11.199	11.1035	11.3068	10.8627	10.6552	10.8025
+	5	61.6162	UBE2E1=4050070	8.43818	8.48233	8.65529	8.25775	8.51901	8.35879	8.24172	8.62897	8.4153	8.34414	7.86934	8.29988	8.48854	8.3329	8.26793	8.4904	8.40787	8.45259	8.35587	8.41969	8.66695	8.22182	8.07311	8.42702
+	5	60.6061	ABCB9=5290598	9.97782	9.54056	9.76244	10.0541	9.86766	9.79317	10.086	9.79816	10.0274	8.9967	9.39849	9.25484	9.35744	9.42313	9.28546	9.57694	9.56359	9.71725	9.15382	9.22993	9.07765	8.63037	8.56157	8.67943
+	5	60.6061	ABCB9=6900241	10.9723	10.575	10.3658	11.1793	10.7149	10.8967	10.7991	10.7155	10.7222	10	10.0921	10.0462	10.3413	10.0389	10.2268	10.4676	10.2879	10.2789	10.1024	9.87137	9.79412	9.40569	9.28901	9.38432
+	5	60.6061	ANAPC1=7210259	9.33034	9.24754	9.08694	9.63155	9.54672	9.24351	9.3429	9.24195	9.0058	9.50931	8.94072	9.02239	9.20176	9.10187	9.07142	9.67723	9.36336	9.38358	9.2104	8.91774	9.04161	9.36613	9.15129	9.03825
+	5	60.6061	ARL6IP6=670382	8.91156	9.14984	9.1758	9.10215	8.96757	9.10223	8.9883	8.69021	9.00745	8.87807	7.91511	8.92944	9.12378	8.94706	8.90886	9.09732	8.95783	8.89931	8.83594	8.97333	8.76158	8.8726	8.79446	8.66182
+	5	60.6061	EEF1A1P11=2030008	14.4284	14.2892	14.1883	14.4665	14.3196	14.2059	14.2807	14.4351	14.0787	14.0828	13.6321	13.987	14.3018	14.0648	14.1653	14.2405	14.1834	14.1303	14.2452	14.2169	14.0046	14.17	14.0282	13.9407
+	5	60.6061	GCA=4230619	10.4977	10.6999	10.5	10.5202	10.663	10.6267	10.1861	10.6611	10.5278	10.2854	9.98695	10.4339	10.4304	10.3231	10.3684	10.426	10.1747	10.4459	10.313	10.1815	10.3314	10.313	10.3156	10.3321
+	5	60.6061	HS.291319=4070193	8.76611	8.9031	8.18597	8.81243	8.90086	8.28342	8.69469	8.80906	8.31204	8.55107	8.11103	8.07435	8.90973	8.37682	8.32123	8.92883	8.51103	8.35018	8.77939	8.52121	8.19657	8.87225	8.18532	8.25115
+	5	60.6061	LOC641849=3850278	9.0338	8.74287	8.19198	8.77077	8.74249	8.26172	8.56225	8.63986	8.18531	8.5144	8.02345	8.1385	8.76674	8.42392	8.25988	8.93029	8.21379	8.12703	8.69269	8.18549	8.00344	8.55521	8.20224	8.081
+	5	60.6061	MANBAL=6840022	9.09732	8.80048	8.76832	8.86097	9.0281	8.85211	8.80048	8.78746	8.52705	8.68579	8.46194	8.64624	8.82937	8.69957	8.7117	8.89231	8.75736	8.80141	8.83874	8.39628	8.564	8.81455	8.80418	8.36408
+	5	60.6061	MZT1=1660181	8.69901	8.30728	8.08906	8.82334	8.59629	8.03897	8.49616	8.53873	8.13003	8.24693	8.333	7.99553	8.19373	8.06923	7.98898	8.46359	8.03242	7.98575	8.46218	8.08602	8.01778	8.49998	7.92397	7.98352
+	5	60.6061	MZT1=3170187	9.87061	9.63726	9.72679	9.88981	9.69742	9.64517	9.336	9.36705	9.23544	9.53397	8.09961	9.30475	9.81985	9.50613	9.46375	9.77343	9.57412	9.26856	9.53523	9.59144	9.17515	9.5273	9.41834	9.48223
+	5	60.6061	NMT2=3930382	8.49708	8.6657	8.38803	8.52531	8.49451	8.4792	8.38643	8.67943	8.22232	8.50038	8.10157	8.10631	8.53923	8.3607	8.32917	8.48265	8.42546	8.43666	8.41884	8.40415	8.40296	8.43601	8.30178	8.27596
+	5	60.6061	NOL7=1820470	13.1915	13.0732	12.8158	13.2151	13.0587	12.8795	13.0434	13.1056	12.9882	13.0542	12.8183	12.8985	12.9379	12.9543	12.6327	13.1056	13.0781	12.8125	13.0859	13.2549	13.037	13.0015	12.9882	12.7057
+	5	60.6061	NUF2=2000458	8.95195	8.64357	8.15877	8.96521	8.76686	7.97798	9.03557	8.57753	8.19757	8.7603	8.0046	8.11513	8.8751	8.21099	8.28313	8.70634	8.3514	8.28462	8.70169	8.29566	8.26897	8.6921	8.24368	8.03266
+	5	60.6061	RHOB=3400332	8.52136	8.36265	8.06984	9.17418	8.42169	8.22985	8.45977	8.14832	7.92841	8.32369	7.94172	7.89907	8.4545	8.11444	8.12418	9.78257	8.49171	8.34726	8.68616	7.99808	8.21896	8.30372	8.10219	7.86675
+	5	60.6061	RIPOR2=3450201	11.3516	10.898	10.9259	11.3938	11.3368	11.4089	10.7624	11.0699	11.1013	10.5802	10.1545	10.5982	10.6918	10.4137	10.6844	10.8947	10.8138	10.8221	10.397	10.4587	10.124	10.1921	10.072	9.92671
+	5	60.6061	RPL10P9=5090484	14.5767	14.4003	14.2059	14.7753	14.3488	14.2546	14.4963	14.4195	14.1414	14.3572	13.6202	14.1032	14.4963	14.2926	14.3525	14.6785	14.4488	14.2295	14.4876	14.4444	14.2892	14.3445	14.3247	14.0406
+	5	60.6061	RPL12P6=6250408	11.1053	11.0107	10.3726	11.1221	10.9556	10.4805	10.8654	10.8648	10.3511	10.8393	10.312	9.98708	10.9944	10.6883	10.3372	10.9756	10.7955	10.1605	10.8737	10.8241	10.2595	10.8386	10.3454	9.80881
+	5	60.6061	RPL14P1=2360102	13.1611	13.2094	12.8869	13.3371	13.3063	12.7787	13.0711	13.3416	12.8599	13.218	12.5927	12.6909	13.2262	12.9199	12.8411	13.2065	12.9172	12.7686	13.1611	13.0015	12.5304	12.9907	12.5554	12.5052
+	5	60.6061	RPL7AP10=870019	12.2287	12.1969	11.5486	12.3188	12.3078	11.5955	11.9499	12.2932	11.664	12.0986	11.3348	11.4927	12.1387	11.7362	11.6256	12.2105	11.7893	11.4667	12.1434	11.8485	11.4347	11.9179	11.3827	11.1348
+	5	60.6061	RPL7AP62=160575	9.72976	9.69784	9.06383	9.61523	9.53779	8.97459	9.62002	9.66926	8.99004	9.40334	8.94347	9.04941	9.47413	9.40286	8.84482	9.61657	9.11071	8.8398	9.48373	9.38242	8.79886	9.26704	9.20176	8.66983
+	5	60.6061	RPL8=1050709	9.3247	9.18679	8.77974	9.16407	9.14999	8.71211	9.09643	9.12154	8.96463	9.05713	8.28795	8.72975	9.04982	8.91416	8.78385	9.30987	9.12541	8.71568	9.19282	9.31505	9.01783	8.91142	9.10877	8.56306
+	5	60.6061	RPS2P55=630128	12.8411	12.132	11.8723	12.7437	12.5369	11.525	12.2263	12.2947	11.6061	12.0749	11.454	11.1174	12.4428	12.008	11.6516	12.4791	11.8807	11.6023	12.2902	11.9524	11.5486	12.1347	11.4583	10.9737
+	5	60.6061	RPS7P11=3710603	12.8955	12.7557	12.3816	12.9974	12.7396	12.3773	12.5017	12.7686	12.3865	12.5927	11.9691	12.166	12.7368	12.6957	12.3156	12.7657	12.5052	12.3937	12.6837	12.7719	12.1164	12.5221	12.4054	12.0045
+	5	60.6061	TMEM14A=3780619	9.13324	9.03608	8.98442	9.33411	9.18885	9.04429	9.0052	9.19013	9.09485	8.88255	8.09121	8.69772	9.1809	9.01475	8.76356	8.99959	9.07387	8.96309	9.16049	9.20384	8.70884	9.17457	8.91363	8.62934
+	5	60.6061	ZNF140=6270056	8.34846	8.25816	8.1967	8.27692	8.44812	7.99726	8.3092	8.17471	8.11845	8.14386	7.97372	7.87823	8.27559	8.16614	8.09253	8.28191	8.06605	8.00823	8.28183	8.12501	7.94941	8.21589	8.10965	8.05529
+	5	60.6061	ZNF217=60672	9.3124	9.5324	8.99053	9.43548	9.23168	9.00854	9.00991	9.09702	8.82287	9.06057	8.16708	8.61089	9.14459	8.92368	8.74525	9.49387	8.91454	8.84695	9.06701	9.11794	8.73397	9.00631	8.59857	8.45731
+	5	59.596	ABCD3=1580736	8.55819	8.75372	8.73321	8.5935	8.51984	8.74656	8.51193	8.59584	8.70456	8.44059	7.99736	8.77338	8.6784	8.51648	8.41468	8.50453	8.61214	8.49281	8.61079	8.52968	8.49424	8.50628	8.56409	8.53742
+	5	59.596	HSPA6=160092	8.57542	8.69929	8.52158	8.64887	8.68365	8.55395	8.66867	8.66072	8.57684	8.57618	8.35525	8.42735	8.33682	8.29169	8.07558	8.31124	8.27792	8.20505	8.3546	8.39317	8.39635	8.19323	8.3233	7.91567
+	5	59.596	LGALS8=3420286	8.57025	8.57264	9.06026	8.43515	8.3872	8.65801	8.46024	8.65105	8.73397	8.50606	8.08248	8.97947	8.60759	8.9406	8.92741	8.41939	8.8695	8.78252	8.49429	9.11452	9.09252	8.64064	9.02924	9.04335
+	5	59.596	LGALS8=6270554	9.29509	9.35227	9.36478	9.48939	9.36828	9.25369	9.54965	9.49602	9.39187	9.51915	9.23364	9.42258	9.44931	9.24082	9.15306	9.50087	9.27931	9.35718	9.23322	9.09778	9.27228	9.64657	9.29923	9.41704
+	5	59.596	NUDT7=4120768	8.49657	8.45073	8.42648	8.36868	8.52314	8.37571	8.27181	8.38325	8.24583	8.34915	7.92965	8.26037	8.14282	8.28159	8.1135	8.18014	8.34631	8.02591	8.24411	8.15593	8.04405	8.17337	8.32241	8.24111
+	5	59.596	PPP1R12A=4010400	8.85743	8.57887	8.25536	8.72334	8.59512	8.05881	8.70884	8.76121	8.10909	8.72775	7.98593	8.0156	8.64135	8.1879	8.08787	8.72208	8.255	8.14729	8.47104	8.12405	8.24977	8.90905	8.1847	8.43622
+	5	59.596	RMI1=770286	8.89899	8.79067	8.93435	8.68292	8.70439	8.77038	8.66773	8.83319	8.73571	8.71028	8.00835	8.74994	8.76356	8.7358	8.69013	8.6086	8.82295	8.57232	8.64238	8.57	8.45249	8.68876	8.76916	8.7489
+	5	59.596	UHRF1=2940110	9.73072	9.73505	10.0483	9.78855	9.7534	9.98088	9.5937	9.56885	9.69666	9.61105	8.93819	9.55771	9.64316	9.74061	9.56851	9.54113	9.7371	9.46214	9.43325	9.6053	9.29605	9.48516	9.32133	9.25536
+	5	59.596	WDR33=3400356	9.16381	8.97743	8.41196	9.11688	9.11964	8.33644	8.89275	9.13093	8.28594	8.9799	8.18228	8.30717	9.05868	8.5144	8.32354	9.06792	8.33334	8.35885	9.21124	8.74552	8.46741	9.27321	8.49808	8.33374
+	5	58.5859	CAT=1240446	8.83705	9.00028	8.06846	8.74864	8.98708	8.03757	8.65929	8.98791	8.06295	8.49743	8.38919	8.09586	8.63653	8.30208	7.98833	8.60458	8.22069	8.11083	8.41732	8.21969	8.08962	8.64706	8.00288	8.04588
+	5	58.5859	CAT=1770500	9.85586	10.2386	10.1044	9.91908	10.2273	9.90596	9.70745	9.98534	9.84446	9.7312	9.50211	9.7008	9.97611	9.92852	9.82867	9.73901	9.89623	9.55922	9.6251	9.97051	9.41223	9.73541	9.82881	9.46162
+	5	58.5859	ITPR1=3990646	8.64914	8.86147	8.94706	8.62669	8.7596	8.85408	8.64393	8.60537	8.76228	8.53436	7.8299	8.68375	8.67479	8.71179	8.6012	8.60081	8.68761	8.55959	8.52332	8.68724	8.36515	8.50041	8.57481	8.45608
+	5	58.5859	LOC642817=1230022	11.479	11.1599	11.0518	11.0473	10.9433	10.6704	11.199	11.3754	10.6372	11.1221	10.3808	10.6305	11.284	11.0502	10.7477	10.898	11.0311	10.7879	11.1979	11.0496	10.6511	11.1969	10.813	10.4211
+	5	58.5859	MIRLET7D=2690630	8.12912	8.23681	8.2315	8.47696	8.39464	8.59543	8.19082	8.13453	8.13472	8.19618	7.86703	8.17256	8.12704	8.14451	8.10476	8.28781	8.51143	8.41011	8.34697	8.06592	8.05744	8.22396	8.26003	8.15496
+	5	58.5859	NPM1P25=160091	11.5364	11.318	10.681	11.5056	11.5977	10.7792	11.4018	11.4583	10.8858	11.4667	10.7835	10.6739	11.4366	10.9089	10.7726	11.4595	11.0124	10.8064	11.5901	11.1612	11.0453	11.5228	10.9042	10.777
+	5	58.5859	NPM1P25=5550376	8.79172	9.10927	9.11081	9.03659	8.89693	9.26628	9.0535	9.1259	8.99282	8.80819	8.91436	9.05374	9.04705	9.3265	9.27722	8.95262	9.19187	9.38125	9.2311	9.27544	9.63499	8.99565	9.27597	9.25536
+	5	57.5758	CD53=460102	11.6197	11.5688	11.4022	11.4426	11.6416	11.277	11.4808	11.7033	11.488	11.3063	10.8763	11.1979	11.4886	11.5495	11.2253	11.5943	11.2917	11.1516	11.3999	11.3743	11.0603	11.1609	10.8865	10.8838
+	5	56.5657	TUBA1B=6510176	13.7791	13.7913	13.7307	13.8411	13.7834	13.648	14.17	14.2023	13.8487	13.6747	13.5918	13.7358	13.5699	13.425	13.528	13.7133	13.3585	13.8835	13.5729	13.5918	13.7879	13.6541	13.6515	13.4075
+	5	55.5556	MCUB=1780259	11.5445	11.5026	11.1997	11.3772	11.525	11.11	11.3846	11.6337	11.3146	10.9482	11.0447	10.9459	11.3691	11.3837	11.1095	11.3929	11.4239	11.0079	11.3348	11.3621	11.121	10.7901	10.6671	10.3297
+	5	55.5556	RPL36P5=540451	12.5169	12.5238	12.0838	12.5594	12.3174	11.9092	12.339	12.4211	11.838	12.43	11.9662	11.6891	12.4813	12.0361	11.7663	12.5221	12.0644	11.7225	12.4066	12.3587	11.6133	12.31	11.6177	11.4821
+	5	54.5455	CCDC50=70603	11.7747	11.7702	11.5943	11.706	11.7846	11.7583	11.5451	11.6768	11.6023	11.599	11.2494	11.5228	11.6442	11.638	11.525	11.5471	11.5733	11.2641	11.359	11.4757	11.3247	11.498	11.5269	11.2183
+	5	54.5455	FBXO46=2360328	9.58819	9.73459	9.28634	9.43684	9.22235	9.31358	9.44472	9.31336	9.06525	9.33177	8.96241	9.17535	9.62113	9.52199	9.38933	9.37817	9.38843	9.09919	9.40544	9.51323	9.34352	9.52092	9.49345	9.31968
+	5	54.5455	FKBP1A=5050427	11.4839	11.3822	11.0621	11.4655	11.2847	11.299	11.3881	11.1142	11.2137	11.3553	11.1148	11.314	11.5624	11.4014	11.3509	11.5304	11.5535	11.3872	11.4175	11.4469	11.1885	11.2322	11.3049	10.8286
+	5	54.5455	HS.340072=7100402	10.043	9.57004	9.37966	10.112	9.3945	9.08929	9.52449	9.03067	9.05075	9.34383	8.64996	8.98777	9.99853	9.59083	9.13664	9.91002	9.48581	9.05267	9.70133	9.48234	8.99367	9.34622	9.16778	8.69395
+	5	54.5455	HS.574082=7570452	8.98695	8.84684	8.59205	8.84003	8.67683	8.63161	8.6724	8.70788	8.586	8.83266	8.04344	8.44101	9.11206	8.89824	8.64111	8.95751	8.85052	8.62916	8.86741	8.88856	8.62611	8.64706	8.61736	8.50806
+	5	54.5455	LOC100133803=5560747	8.5091	8.57887	8.0212	8.59927	8.56775	7.99676	8.43751	8.41464	7.99151	8.38293	7.83126	7.93106	8.34302	8.05256	8.28	8.55661	8.06475	7.99414	8.42546	7.99022	8.18814	8.47974	8.06556	7.91188
+	5	54.5455	RPS2P5=7150296	11.8299	11.7583	11.757	11.9476	11.5933	11.286	11.6674	11.7184	11.4667	11.6388	11.2097	11.1053	11.7769	11.9257	11.4839	11.9069	11.4039	11.3801	11.9283	11.6938	11.3447	11.5471	11.2777	11.1755
+	5	53.5354	AMY1A=1740220	8.9345	8.63187	8.50471	8.97217	8.87611	8.37528	8.99685	8.89099	8.53971	8.57542	8.17219	8.26784	8.74747	8.29	8.23105	8.80741	8.64536	8.57323	9.16002	8.88717	8.74765	8.55609	8.06128	8.23007
+	5	53.5354	EIF1B=6060414	11.01	11.0708	10.4377	11.0496	10.973	10.4557	11.0872	11.0618	10.7413	10.9146	10.4022	10.5408	11.0196	10.6299	10.8286	11.1126	10.6205	10.7612	11.2721	11.0916	11.0327	10.8757	10.5176	10.4133
+	5	53.5354	ZFP69B=5860367	8.10309	8.10604	7.92794	8.09234	8.15006	7.98158	8.21872	8.15164	8.06956	8.03421	7.84116	8.15665	8.05673	8.04837	7.96227	8.08455	7.96397	8.12947	8.36939	8.38473	8.10833	8.18916	7.8905	7.95964
+	5	51.5152	FBXO3=5490707	8.82676	8.65643	8.89152	8.85931	8.68769	8.81051	8.60565	8.44567	8.79501	8.61095	8.00785	8.68013	8.71191	8.82989	8.63193	8.57969	8.70846	8.68304	8.63797	8.72346	8.56741	8.66995	8.64804	8.45518
+	5	50.5051	ALDH4A1=1470427	8.4049	8.30076	8.45165	8.45702	8.3053	8.40107	8.38155	8.42138	8.56122	8.455	8.12586	8.42339	8.53923	8.38208	8.29841	8.3836	8.28414	8.55704	8.19108	7.89556	8.46129	8.24859	8.24758	8.22921
+	5	50.5051	IDH2=4880433	11.3113	10.9386	11.4757	11.2786	10.9465	11.3813	11.1554	10.8763	11.3516	10.9359	10.6142	11.0941	11.1135	10.8598	11.18	11.0381	10.8083	11.284	10.9386	10.8459	11.1348	10.4532	10.4008	10.6589
+	5	50.5051	PFKP=2360452	10.8746	10.527	10.6353	10.7061	10.4844	10.9429	10.6404	10.5824	10.9521	10.3148	10.0358	10.6066	10.5189	10.3094	10.3212	10.4735	10.1557	10.4799	10.3266	10.3694	10.5944	10.0566	10.1991	10.2553
+	5	50.5051	RPL12=6860192	13.7483	13.7941	13.5759	13.8602	13.6908	13.6541	13.5918	13.5134	13.4933	13.7672	13.0434	13.0495	13.7483	13.7672	13.425	13.7638	13.7394	13.4105	13.7133	13.8672	13.2262	13.5699	13.4134	13.0521
+	5	50.5051	TRIM5=1660010	9.00591	8.68664	8.55074	8.75712	8.599	8.6995	8.65736	8.40819	8.68129	8.55167	7.83161	8.43294	8.77156	8.70945	8.46315	8.79023	8.90072	8.42702	8.56152	8.83382	8.54491	8.47581	8.51343	8.27328
+	5	50.5051	VPS37B=3830647	10.5249	10.352	10.5579	10.6399	10.3417	10.5955	10.6985	10.4339	10.6653	10.1481	10.2999	10.4137	10.429	10.3208	10.3735	10.4965	10.3097	10.6665	10.2299	10.1767	10.4945	10.112	9.89281	10.2539
+	5	50.5051	YWHAZ=6100192	8.27018	8.25981	8.43416	8.19798	8.2166	8.30777	8.27376	8.13453	8.18023	8.02748	7.75019	8.22644	8.21618	8.13394	8.25664	8.18996	8.14905	8.20785	8.20236	8.18378	8.19596	8.06177	8.09882	8.16339
+	5	49.4949	C12orf75=5810743	11.4486	11.5765	11.6794	11.3881	11.479	11.69	10.9077	11.4667	11.4149	10.8871	10.2418	11.2104	11.3247	11.4268	11.4331	11.1679	11.5437	11.3892	11.0258	11.4418	11.3501	10.7955	11.1784	10.7389
+	5	49.4949	FADS1=2360020	10.1536	10.389	10.2537	9.96763	10.2734	10.3627	9.64611	10.1576	10.235	9.80648	9.7185	10.0498	9.69369	10.3829	10.1361	9.86069	10.1584	10.0481	9.75089	9.99614	10.1044	9.59223	9.95777	9.84125
+	5	49.4949	GATM=3940292	8.03257	8.27961	8.42676	8.1732	8.33015	8.29721	8.17303	8.24941	8.20522	7.99449	7.77449	8.14199	8.0731	8.11835	8.17012	8.12993	8.19445	8.14284	7.96832	8.34577	8.07961	7.90923	8.1183	8.0299
+	5	49.4949	HNRNPL=2360608	9.88052	9.65042	9.59144	9.37709	9.61501	9.42696	9.16843	9.33574	9.17966	9.4552	9.09231	9.06167	9.80699	9.61243	9.37391	9.83944	9.74971	9.23855	9.64814	9.79854	9.29731	9.56987	9.37212	9.10141
+	5	49.4949	NAP1L1=3460167	9.39308	9.428	9.32414	9.65784	9.56987	9.35304	9.29084	9.41916	9.53013	9.26132	9.20817	9.26766	9.35412	9.19589	9.34765	9.16778	9.38777	9.21609	9.27853	9.59277	9.20411	9.30283	9.32414	9.30999
+	5	49.4949	PMPCB=4220707	10.5842	11.2531	11.0899	10.6854	11.2479	11.3311	10.442	11.333	11.3361	10.4611	10.6294	11.2229	10.426	11.1709	11.0696	10.4971	11.249	11.1688	10.4797	11.1656	11.0995	10.3359	11.0705	10.7582
+	5	49.4949	SSB=610435	10.5082	10.5892	10.5359	10.4197	10.4491	10.6184	10.376	10.4115	10.5545	10.3482	9.95713	10.3841	10.4119	10.366	10.4873	10.3145	10.5035	10.3811	10.2818	10.6813	10.3092	10.3707	10.4996	10.0459
+	5	49.4949	SYNM=2760735	8.3281	8.46732	8.48612	8.30642	8.37159	8.41977	8.2385	8.35546	8.20239	8.2425	7.89173	8.28282	8.32025	8.42487	8.35402	8.21043	8.38847	8.21154	8.08584	8.47435	8.13775	8.12991	8.25666	8.15441
+	5	49.4949	TAGLN2=4070736	11.2014	11.0462	10.9437	11.0447	11.0343	11.0558	11.3273	10.8972	11.4434	11.1815	11.0252	11.0995	11.2681	11.2225	10.9627	11.1944	11.1666	11.0995	11.1635	11.2143	11.1477	10.7776	10.7513	10.6326
+	5	48.4848	DSE=7210170	9.02694	8.87446	9.16218	9.10398	8.90123	9.2325	9.30669	9.01697	9.29451	9.07498	8.80585	9.19544	8.86351	8.70077	8.99527	8.87531	8.64412	9.04429	8.92873	8.86147	9.22325	8.60042	8.51201	8.75579
+	5	48.4848	FGFBP2=10504	8.46693	8.16697	8.46722	8.39471	8.24928	8.42599	8.55367	8.39891	8.64522	8.51193	8.08788	8.70653	8.25105	8.01085	8.48427	8.24653	8.01457	8.46752	8.29353	8.0491	8.19971	8.23118	8.11516	8.21706
+	5	48.4848	H2AFX=6980497	9.38515	8.93313	9.41977	9.20442	9.1942	9.35731	9.31336	9.11166	9.2093	9.37091	9.09711	9.20363	9.19465	8.99404	9.33439	8.96896	9.10927	9.37935	9.17597	9.04396	9.06608	9.04277	8.87393	8.97333
+	5	48.4848	LOC100133583=3450736	10.4648	9.60016	10.835	10.5975	9.88475	10.756	10.8326	10.0188	11.1709	10.7122	9.39098	10.8925	10.4571	8.87287	10.2621	10.53	9.10509	10.1911	10.7419	9.50369	10.4129	10.5029	9.1293	9.89557
+	5	46.4646	SLC44A1=4290605	12.82	12.8847	12.9624	12.448	12.7818	13.0495	12.4574	12.5466	12.6091	12.5747	11.9945	12.5169	12.5258	12.9097	12.7194	12.3895	12.9306	12.6186	12.4606	12.7994	12.5466	12.346	12.7657	12.2888
+	5	45.4545	CARD16=2030170	8.24865	8.71722	8.55272	8.37939	8.52365	8.40727	8.24039	8.61447	8.34167	8.36118	8.07634	8.37483	8.1929	8.45959	8.38772	8.31674	8.45148	8.1487	8.12383	8.22158	8.09005	8.04929	8.10615	7.90683
+	5	45.4545	CCM2=4860634	9.21003	9.5175	9.26233	9.26516	9.61372	9.28587	8.86263	9.35274	9.24667	9.16307	8.54258	8.99565	9.20797	9.35438	9.14487	9.28144	9.36532	8.97865	8.83992	8.91937	8.68349	9.05736	9.05635	8.90686
+	5	45.4545	ZNF121=1850039	8.05906	8.32845	8.22037	8.10249	8.27518	8.20324	7.99845	8.32455	7.95575	7.93765	7.86552	7.84062	8.24539	8.31825	8.01727	8.29779	8.27441	7.99561	8.10062	7.99954	7.90683	7.88516	8.15061	7.95848
+	5	44.4444	TUBA1A=4490577	10.7804	10.604	9.62013	10.696	10.9639	10.1465	10.5573	10.864	10.2115	10.5176	10.0259	9.95732	10.4616	10.2231	9.65211	10.602	10.1806	9.83619	10.4185	10.1608	9.96012	10.2741	9.45834	9.65407
+	5	42.4242	NIPSNAP1=5490131	9.92796	9.63362	9.70574	9.75701	9.68518	9.73658	9.59535	9.75089	9.63463	9.56381	8.8758	9.53013	9.84008	9.53288	9.72565	9.90165	9.62761	9.72248	9.72402	9.50613	9.62013	9.6038	9.69201	9.50178
+	5	41.4141	DYNLT3=7330044	8.7818	8.68211	8.75717	8.8637	8.6565	8.89449	8.73442	8.70973	8.48678	8.67097	8.10924	8.50138	8.92227	8.51732	8.57732	8.84121	8.501	8.62702	8.80152	8.72148	8.4117	8.76121	8.56242	8.68292
+	5	33.3333	CD80=5390239	8.02851	8.17402	8.14925	8.04972	7.94291	8.02819	8.01266	8.15324	8.03897	8.03214	7.81726	8.09535	8.16308	8.2388	8.15568	8.0446	8.00864	8.00115	8.02262	8.12348	7.99283	7.93574	7.94655	7.82517
+	5	33.3333	RIDA=6420373	9.37921	9.63763	9.57139	9.52954	9.41999	9.52284	9.21769	9.41562	9.28915	9.20109	9.02743	9.39208	9.42159	9.47647	9.40221	9.41551	9.38586	9.37845	9.25139	9.44327	9.12843	9.17732	9.20316	9.1182
+	5	33.3333	RPL34=2490379	9.87169	10.1754	10.1189	10.1135	9.8325	10.0014	9.74441	9.82317	9.74561	9.63944	9.67109	10.0603	10.0796	10.1325	10.2674	10.0888	9.80589	9.98695	9.92447	9.99403	10.0111	9.72827	9.78388	9.77382
+	5	33.3333	WDR27=4830121	8.19511	8.20622	8.13569	8.23488	8.15094	8.10061	8.05516	8.14574	8.04687	7.99727	8.01768	8.26636	8.20182	8.64914	8.13519	8.11772	7.98399	8.20203	8.04549	8.15539	8.15525	7.96249	8.10965	8.13452
+	5	32.3232	CD47=4150193	9.65605	9.7871	9.80019	9.80978	9.81245	9.8406	9.64475	9.81126	9.83024	9.4201	9.46275	9.37045	9.58883	9.71198	9.53263	9.49019	9.56709	9.74016	9.66965	9.76364	9.75059	9.27585	9.41529	9.30269
+	5	32.3232	PTEN=6840072	9.70333	9.47817	9.65181	9.65042	9.66389	9.75207	9.50201	9.47166	9.54404	9.29096	9.61162	9.2867	9.22285	9.40479	9.2104	9.4633	9.46774	9.23533	9.28555	9.54888	9.18601	9.11292	9.25805	9.10716
+	5	32.3232	SNRNP40=6130220	10.1693	10.0447	10.2768	10.1952	9.85152	10.0188	10.0457	9.84927	10.0439	9.75246	10.2294	9.84252	9.89281	9.94534	9.79756	9.94434	9.92213	9.76421	9.85986	10.0279	9.97263	9.89817	9.82881	9.84224
+	5	32.3232	TCTEX1D2=7150433	9.25044	9.22374	9.28093	9.21438	9.2727	9.3154	9.1784	9.1537	9.26456	9.01901	9.1168	8.94975	9.10242	9.20244	9.07084	9.10833	9.17013	9.08643	9.19489	9.24562	8.92308	8.82109	8.91905	8.79568
+	5	30.303	HS.561735=7610402	8.71321	8.86881	8.723	8.75471	8.66039	8.68472	8.69822	8.42067	8.49594	8.64651	8.1156	8.62766	8.92516	8.77765	8.62349	8.74747	8.7772	8.6074	8.86397	8.58818	8.69407	8.65736	8.70015	8.63283
+	5	30.303	PINLYP=2640082	8.55927	8.64016	8.61037	8.49149	8.4431	8.3211	8.53468	8.39085	8.37832	8.34743	8.22247	8.3857	8.48667	8.51844	8.39657	8.16692	8.51984	8.41501	8.4352	8.44878	8.20381	8.41939	8.37049	8.10114
+	5	29.2929	RPL29=2350465	9.23322	9.21108	9.28546	9.08616	9.26827	9.27321	9.11249	9.17611	9.2104	9.08221	8.79075	9.16932	8.84742	8.98526	8.9165	8.88996	9.12788	8.82065	8.94966	9.33148	9.16562	8.80281	8.90806	8.5943
+	5	29.2929	RPL29=2450167	9.09796	9.08379	9.26145	9.05277	9.1124	9.08081	9.00876	9.06299	9.29381	8.89553	8.16264	8.91263	8.9164	8.94525	8.96061	8.88263	9.21781	8.80366	8.98493	9.49767	8.98068	8.71314	8.81341	8.6149
+	5	28.2828	CCND2=1570348	10.9089	11.1199	10.7577	11.039	10.9627	10.8316	11.2853	10.9955	11.0171	10.4086	9.95246	10.3749	10.3617	10.5589	10.4653	10.3115	10.708	10.452	10.8417	11.2716	10.9115	9.84252	10.1283	9.89757
+	5	28.2828	CCND2=3460520	12.132	12.4187	12.3255	12.5304	12.471	12.5169	12.9483	12.5179	12.4813	12.166	12.2888	12.1242	11.9934	12.1937	11.9586	12.0126	12.2477	11.8962	12.4492	12.7077	12.3038	11.6958	11.7675	11.6811
+	5	28.2828	FABP5P9=990717	9.36896	9.32619	9.32522	9.32883	9.52537	9.35227	9.36396	9.57596	9.34665	9.32344	9.15456	9.10984	9.16177	9.18592	9.12506	9.11292	9.13313	9.06549	9.42683	9.65109	9.3768	8.99527	8.96456	8.82896
+	5	28.2828	HMGCR=6550603	10.5907	10.5568	10.5029	10.3919	10.4213	10.5176	10.8043	10.756	10.7597	10.4541	10.5484	10.1673	10.4016	10.5802	10.2445	10.1888	10.1952	10.1721	10.632	10.8083	10.6014	10.2334	10.2451	10.2727
+	5	27.2727	RTCA=5420326	10.5738	10.6222	10.4667	10.5144	10.4812	10.3511	10.4928	10.487	10.3282	10.5433	9.93754	10.2921	10.4716	10.5593	10.3369	10.3732	10.6095	10.3751	10.6353	10.4277	10.2782	10.3497	10.3881	10.3273
+	5	26.2626	DYRK1A=6220551	8.99698	9.12801	9.06792	9.21472	9.07765	8.82219	8.98887	9.03853	8.95127	8.9588	8.52025	8.89795	9.05113	9.15711	8.97476	8.86857	9.10376	8.84441	9.30236	9.05535	8.97272	8.95624	9.01894	8.93107
+	5	25.2525	LOC442609=1990341	8.48466	8.0446	8.10448	8.29777	8.02066	8.0741	7.9123	7.89525	7.90484	8.00769	7.83679	7.845	8.16213	7.98677	7.92103	8.34654	8.07733	7.88896	8.04239	8.02349	7.893	8.0622	7.9587	7.85885
+	5	25.2525	POLR2J4=7330128	8.67317	8.28243	8.52469	8.59325	8.22996	8.19866	8.26171	8.07755	8.03228	8.21492	7.98123	8.07168	8.44393	8.13062	8.27526	8.84547	8.39728	8.20984	8.14468	8.25231	8.02775	8.24172	8.17272	8.03318
+	5	25.2525	PPP2R3C=1820072	10.5743	10.2382	10.53	10.5345	10.2115	10.5453	10.4372	10.3035	10.455	10.3682	9.55771	10.3682	10.4372	10.1321	10.2638	10.4445	10.5519	10.3995	10.4775	10.4168	10.3652	10.3307	10.1393	10.3627
+	5	25.2525	PPP2R3C=5270138	10.2553	10.0013	9.30197	10.271	9.9107	9.45401	10.3606	10.239	9.28226	10.1709	10.0024	9.28361	10.1325	9.4007	9.25565	10.2204	9.31172	9.46938	10.3279	9.40898	9.48549	10.2273	9.19477	9.43878
+	5	19.1919	MCTP2=990349	8.2416	8.16275	8.41075	8.22902	8.08002	8.33104	8.14445	8.14201	8.27875	8.15866	7.68315	8.14428	8.20471	8.25496	8.33479	8.22091	8.19887	8.25591	8.41822	8.41214	8.46548	8.06574	8.07691	7.91903
+	5	18.1818	CD248=2490113	8.27089	8.35052	8.0777	8.26784	8.21996	8.19485	8.20222	8.31124	8.13842	8.10608	7.8583	8.12087	8.0497	7.96454	7.88328	8.18248	8.16681	7.99859	8.27046	8.03178	8.09897	8.19502	8.15574	7.9231
+	5	18.1818	NOP58=2190189	11.5925	11.6948	11.3564	11.6252	11.8874	11.5441	11.68	11.7447	11.5658	11.462	11.1679	11.2062	11.4331	11.3485	11.2974	11.6001	11.4719	11.2229	11.7253	11.6651	11.6838	11.5244	11.4552	11.1554
+	5	18.1818	PSMG1=1010168	10.0787	10.357	9.97114	10.175	10.277	10.1037	10.3103	10.3573	10.1321	10.0414	9.71937	9.94127	9.94728	9.91727	9.76924	10.0105	9.96201	9.74585	10.2199	10.0737	10.0373	9.94783	10.1442	9.83551
+	5	14.1414	SBDSP1=5260717	9.14196	8.9244	9.06126	9.01042	8.78343	9.10266	8.80257	8.85408	9.10937	9.00307	8.42945	8.84958	8.98404	9.09949	8.86041	9.2007	9.12721	9.27069	8.99395	9.28555	9.28564	8.86185	8.81089	8.78746
+	5	11.1111	CLECL1=6370414	10.0394	10.4759	10.4016	10.3446	10.6653	10.4435	10.554	10.6427	10.5913	10.1313	10.0158	10.345	9.50369	9.56216	9.33992	9.81944	9.80019	9.41574	10.2699	10.4297	10.0921	9.50691	9.53275	9.29129
+	5	11.1111	EBP=4250156	10.554	10.4548	10.7541	10.6645	10.6473	10.5305	10.8661	10.4648	10.6665	10.5385	10.9417	10.3048	10.5243	10.6311	10.4339	10.7138	10.7149	10.5185	10.6125	10.6897	10.3957	10.395	10.397	10.1226
+	5	11.1111	HPRT1=6400270	10.7592	10.8467	10.8572	10.8386	10.9042	10.7822	10.8967	10.8796	10.9777	10.655	10.2759	10.9077	10.6932	10.5317	10.508	10.5813	10.6725	10.4665	10.7135	10.8935	10.6554	10.8443	10.5365	10.4965
+	5	11.1111	KBTBD8=6370523	9.72388	9.67689	9.80488	10.1531	9.91315	9.83006	10.3398	10.0161	9.95628	9.50544	9.78582	9.56562	9.4757	9.33477	9.39408	10.1942	9.81944	9.78945	9.78662	9.83349	9.7153	9.35449	9.1031	9.30587
+	5	11.1111	LSM3P3=5550328	11.8975	11.9283	11.856	11.9957	11.8936	12.0634	12.1198	12.1402	12.0326	11.8094	11.7605	12.03	11.7225	11.8128	11.6921	11.7779	11.7485	11.7922	11.8962	12.2427	11.8795	11.845	11.676	11.8334
+	5	11.1111	RAB11FIP1=4050102	8.31994	8.24406	8.25758	8.25694	8.36237	8.2998	8.58169	8.40136	8.69983	8.24529	8.44906	8.13183	8.13096	8.12043	8.05558	8.15358	8.15244	8.08906	8.43605	8.23988	8.15042	8.06495	8.1084	8.27036
+	5	11.1111	RAB11FIP1=6130156	9.07824	9.49171	9.24927	9.65868	9.7008	9.46812	9.49447	9.66052	9.6677	9.18679	9.19674	9.25067	8.92516	8.87611	8.77305	9.37243	9.15813	9.05064	9.2325	9.33192	9.2219	8.71965	8.91869	8.89984
+	5	11.1111	TRAF5=7610598	8.2685	8.3764	8.32539	8.2892	8.52782	8.33436	8.58128	8.56753	8.33229	8.16664	8.25723	8.33663	8.07725	8.02182	8.03985	8.20183	8.19118	8.10397	8.32414	8.16536	8.06846	8.04929	8.05063	8.14076
+	5	9.09091	AP1S1=7040079	8.46404	8.55655	8.80409	8.55483	8.47681	8.41346	8.41243	8.21273	8.27263	8.40621	7.99444	8.24165	8.45988	8.42365	8.47567	8.67769	8.51753	8.38255	8.48422	8.54123	8.36761	8.40991	8.4032	8.17459
+	5	9.09091	AP3S1=7200402	9.82145	9.9395	9.83336	10.0445	9.7933	9.75281	9.87508	9.81425	9.65244	9.58803	9.20797	9.51669	9.85655	9.92898	9.81425	9.9254	10.1211	9.65056	9.86588	10.2127	9.80019	9.70333	9.63124	9.38933
+	5	9.09091	DYNLRB1=4780047	10.3282	10.1601	9.48628	10.2972	10.1481	9.41008	10.2679	10.2739	9.54222	10.0913	10.0067	9.44526	10.0999	9.65669	9.39007	10.0518	9.85073	9.51686	10.1443	9.86214	9.52717	10.1579	9.61684	9.475
+	5	9.09091	DYNLRB1=6580369	10.8417	10.6985	10.7713	10.9477	10.7746	10.6767	10.4611	10.566	10.5589	10.7325	9.81389	10.4401	10.7384	10.6497	10.6725	10.9549	10.7205	10.4226	10.6411	11.0156	10.5114	10.6002	10.6408	10.3433
+	5	9.09091	DYNLRB1=7210224	10.8823	11.2586	11.1784	11.1107	11.0916	11.1612	10.8083	10.7886	10.7934	11.0542	10.4636	10.8075	11.1053	10.8267	10.9569	11.0957	11.0699	10.8201	10.9199	11.4358	10.9059	10.9761	10.9322	10.5367
+	5	9.09091	HSD17B11=6580487	10.1015	10.0828	10.0688	10.2337	10.3186	10.0911	9.6992	10.0506	9.80314	10.0405	9.32275	9.8881	10.0373	10.2424	10.0818	10.173	10.2422	9.96456	9.94534	10.3503	9.92518	10.0659	9.90499	9.58172
+	5	9.09091	LOC648695=4860703	9.93	9.9613	9.92125	10.102	10.0213	9.60748	9.73523	9.71034	9.54919	9.80161	9.08809	9.17331	10.1562	9.70333	9.76572	9.96408	9.96985	9.66783	9.91166	9.94534	9.65024	9.62794	9.93065	9.33068
+	5	9.09091	LYAR=5310369	9.63841	9.84279	9.41008	9.56202	9.78726	9.50408	9.77868	9.76762	9.81498	9.65751	9.3367	9.52972	9.35931	9.38358	8.94401	9.52752	9.3594	9.0599	9.71232	9.72815	9.456	9.40996	9.42863	9.15448
+	5	9.09091	LYAR=6220148	9.03207	8.98805	9.27694	8.87602	8.90771	8.89393	9.05088	9.12732	9.30643	9.12632	8.77287	9.04143	8.63029	8.51599	8.82975	8.6329	8.80383	8.64282	8.95024	9.48163	9.09395	8.85464	8.78327	8.82126
+	5	9.09091	RPL17=2000593	11.0922	11.1353	10.9102	11.1769	11.0124	10.8358	10.724	10.8757	10.781	10.8089	10.0234	10.6939	11.0279	11.0518	10.8015	11.0908	11.111	10.6526	10.8925	11.3197	10.7914	10.7799	10.8648	10.4915
+	5	9.09091	RPLP0=1470349	11.1492	11.2716	11.2634	11.0336	11.18	11.1082	10.8823	11.2365	11.1104	11.0132	10.0646	10.9292	11.2038	11.1997	11.151	11.0453	11.299	11.0368	11.1673	11.3676	11.1979	10.7921	11.0681	10.5547
+	5	9.09091	RPLP0=3940370	14.7634	14.6343	14.64	14.9984	14.5126	14.5947	14.3572	14.6899	14.6864	14.7136	13.5759	14.4934	14.769	14.8772	14.6201	14.8772	14.6148	14.5629	14.7229	14.7023	14.6785	14.5377	14.4585	14.2169
+	5	9.09091	RPS17=460445	13.2234	13.4541	13.3171	13.4495	13.3812	13.2616	13.1004	13.3734	13.03	13.1458	12.73	12.8668	13.1439	13.2008	13.2065	13.2262	13.3313	12.9122	13.1343	13.4105	12.9446	12.9758	13.0663	12.5349
+	5	8.08081	ARMC10P1=7000246	8.72265	8.92066	8.98493	8.89939	8.9508	8.80004	8.6184	8.57857	8.55223	8.78829	8.53198	8.57475	8.91833	8.81051	8.61906	8.75054	8.93358	8.60209	8.72148	8.86618	8.54442	8.87296	8.81089	8.73321
+	5	8.08081	COMMD10=6510719	9.0377	9.14815	9.33148	9.2455	9.10476	9.21517	9.01188	9.09089	9.2789	9.21576	7.98069	9.15162	9.16601	9.21195	9.12072	9.27694	9.16832	9.15554	9.21085	9.21993	9.07188	9.42947	9.20732	9.18431
+	5	8.08081	GTF2I=7210064	8.18854	8.18373	8.52622	7.97645	8.22264	7.92097	7.98668	7.98421	7.9567	8.07319	7.90218	7.97921	8.04934	8.05818	7.85137	8.06022	8.12756	8.0679	8.15112	8.04099	8.07692	8.07193	8.37049	7.93398
+	5	8.08081	KRIT1=5960446	8.7293	8.97164	8.90695	8.76662	8.83598	8.6595	8.71946	8.72334	8.58448	8.6096	7.95806	8.59673	8.72561	8.70547	8.58618	8.67694	8.75271	8.45702	8.81429	8.68743	8.61062	8.74684	8.73922	8.54781
+	5	8.08081	LYPLAL1=2900035	9.31325	9.36613	9.13632	9.12986	9.14686	9.15924	8.91844	9.36578	9.1271	9.11042	8.66695	9.04982	9.15471	9.13608	9.00508	9.17515	9.41529	9.07267	9.11794	9.50899	9.08694	9.09919	9.22285	8.91997
+	5	8.08081	RYK=1090523	8.78162	8.79673	8.51134	8.7451	8.80101	8.50669	8.56225	8.67117	8.23178	8.49141	7.88719	8.42189	8.66434	8.6061	8.45039	8.66409	8.77287	8.47749	8.51877	8.50557	8.27471	8.67906	8.50799	8.39429
+	5	8.08081	RYK=940424	8.16697	8.32114	8.44642	8.22674	8.24105	8.28819	7.9994	8.27819	8.13995	8.07226	8.02409	8.19332	8.1673	8.06575	8.11008	8.24806	8.2845	8.24026	8.27702	8.29291	8.12671	8.34645	8.19209	8.28649
+	5	8.08081	SNRNP27=1580768	10.0074	9.97541	10.3356	10.1518	10.1386	10.0595	9.93	9.89623	9.99853	10.0155	9.52168	9.93065	10.0993	10.0188	9.92706	10.2398	10.1072	9.96781	9.93612	10.1216	10.0288	10.2104	10.0561	9.88475
+	5	8.08081	TMEM167A=3850224	9.28118	9.14744	8.14974	9.04817	9.07627	8.18449	9.06485	9.10694	8.47156	8.99797	9.11316	8.24251	9.15448	8.33634	8.35785	8.99809	8.25918	8.2628	9.03306	8.48141	8.28172	8.90502	8.37743	8.31491
+	5	8.08081	TMEM167A=3870008	10.6246	10.5738	10.4895	10.4835	10.4641	10.4626	10.4016	10.5415	10.4882	10.3654	9.71606	10.4882	10.4988	10.6054	10.4091	10.5411	10.6258	10.5427	10.4965	10.5055	10.3676	10.3738	10.6066	10.2284
+	5	2.0202	TUBB6=1570092	8.77244	8.91476	9.0281	8.87557	9.16942	8.94605	9.25608	9.40917	9.31505	8.99983	9.14515	8.92749	8.71627	8.82635	8.94822	8.8328	8.98546	8.722	9.31472	9.35142	9.39463	8.68356	8.79265	8.79518
+	5	2.0202	TUBB6=520255	8.24665	8.50133	8.47323	8.32455	8.73483	8.39042	8.49171	8.63842	8.67125	8.26052	8.11707	8.3849	8.14017	8.22913	8.08125	8.20091	8.19431	8.13569	8.46478	8.5331	8.54869	8.00794	8.27357	8.10114
+	6	76.7677	OGT=1070300	12.0203	12.0034	11.2604	12.1115	12.0243	11.2803	12.0767	11.845	11.1045	11.9069	11.9058	11.3485	11.9058	11.7253	11.3639	11.9537	11.8038	11.5209	11.7961	11.2404	11.2179	11.9567	11.6118	11.89
+	6	76.7677	OGT=1430176	10.5098	10.7283	10.639	10.5813	10.5902	10.7164	10.2776	10.2901	10.1475	10.5848	9.63155	10.4063	10.5763	10.864	10.5472	10.6246	10.639	10.4333	10.3356	10.5638	10.2317	10.5573	10.7176	10.5556
+	6	76.7677	SLC4A7=620543	9.8325	9.86345	9.30096	9.85617	9.81514	9.48796	9.63558	9.48083	9.00337	9.70823	10.1361	9.37527	9.77471	9.45772	9.11519	9.89161	9.23824	9.2478	9.16407	8.83309	8.72393	9.49586	9.36372	9.49625
+	6	76.7677	TP53INP1=5420538	11.9986	11.7177	10.5545	12.2061	11.9586	10.8122	12.0594	11.4149	10.3148	11.5121	12.0537	10.6243	11.8863	11.2755	10.704	11.6948	10.9109	10.8176	11.0655	10.2746	10.193	11.8038	10.7368	11.2288
+	6	76.7677	TP53INP1=6660630	12.8712	12.7847	12.7877	13.3171	12.8712	12.9624	12.7937	12.3684	12.3895	12.6756	12.7657	12.6986	12.9403	12.85	12.8023	12.8352	12.8285	12.6659	12.0165	12.0634	11.831	12.5576	12.7764	12.8932
+	6	75.7576	CHEK2P1=4290468	8.81549	8.95384	8.34893	8.90721	8.87776	8.25669	8.59165	8.52121	8.10368	8.7803	8.75968	8.3093	8.61558	8.26699	8.30733	8.62036	8.41482	8.11605	8.4557	8.11398	8.17324	8.42988	8.40621	8.2337
+	6	75.7576	CIP2A=6280719	9.29951	9.24817	9.06861	9.30401	9.19013	9.08801	9.19921	9.06485	8.99395	9.25787	8.84026	8.91548	9.00086	8.90896	8.58618	9.12132	8.82504	8.49728	8.95742	8.76832	8.80315	9.07112	8.66705	8.73263
+	6	75.7576	GMPR2=5090392	10.6342	10.5154	9.58618	10.4799	10.4899	9.65828	10.2734	10.3222	9.42919	10.3186	10.3775	9.73728	10.5694	9.83518	9.63393	10.6008	9.74092	9.57727	10.2884	9.55557	9.38087	10.4197	9.70374	9.81206
+	6	75.7576	NDC80=1050470	9.38571	9.27707	8.55812	9.46761	9.56414	8.6934	9.42947	9.19258	8.78767	9.45267	9.10833	8.67897	9.30888	8.74747	8.49866	9.29323	8.49585	8.52221	9.06778	8.49552	8.531	9.32687	8.60036	8.50849
+	6	75.7576	PARPBP=990136	9.79061	9.64223	9.27056	9.93279	9.75601	9.13503	9.52102	9.40221	9.04602	9.84167	9.5917	9.18726	9.5118	9.14228	8.94198	9.60585	8.92709	8.94906	9.14769	8.55265	8.75119	9.69437	8.95742	9.06041
+	6	75.7576	PLAG1=6770497	8.69655	8.54056	8.43779	8.55887	8.58774	8.45818	8.40024	8.41352	8.29231	8.62535	8.97561	8.72975	8.56953	8.3995	8.49708	8.70161	8.51753	8.27862	8.4838	8.30565	8.16612	8.70218	8.31436	8.45476
+	6	75.7576	SAP30=1780673	9.39628	9.19013	8.58668	9.34781	9.48939	8.49625	9.12112	9.00009	8.3554	9.13786	8.96137	8.53441	9.30758	8.70838	8.44216	9.10957	8.65342	8.36896	8.9369	8.35124	8.31904	9.39007	8.48314	8.45795
+	6	75.7576	SKAP2=6040008	9.10787	9.13103	8.52242	9.01594	9.07072	8.51277	8.93136	9.04754	8.26516	9.09119	9.06897	8.57654	9.16528	8.41557	8.34018	9.17597	8.33379	8.31564	8.94147	8.36992	8.37765	9.05617	8.12008	8.39798
+	6	75.7576	STX7=4780358	9.24014	9.19724	8.97109	9.22604	9.26585	8.86147	9.06049	9.17266	8.7491	9.18592	8.77251	8.86389	9.10022	8.78406	8.70087	9.00777	8.69638	8.52691	8.92179	8.46564	8.58448	9.17554	8.73752	8.73693
+	6	75.7576	TTK=5870725	9.80632	9.64565	9.51986	9.67	9.80978	9.53397	9.72194	9.46676	9.53864	9.80758	9.742	9.54371	9.85951	9.35681	9.39935	9.6354	9.48337	9.47126	9.51072	9.13675	9.08943	9.61991	9.44219	9.37935
+	6	75.7576	YIPF4=7320379	9.93848	9.83593	9.15319	9.74107	9.72417	9.16897	9.58157	9.72287	9.02706	9.76119	9.69192	9.36067	9.83113	9.34797	9.1729	9.60361	9.24082	9.02595	9.63393	9.09473	9.12648	9.73344	9.29923	9.22613
+	6	75.7576	ZMIZ2=7150541	9.00237	9.10566	8.81955	8.92766	8.80383	8.61623	8.78142	8.66781	8.49292	8.95799	9.02414	8.8328	9.04742	8.65217	8.66925	9.03618	8.67267	8.62647	8.75619	8.52968	8.50352	8.93073	8.68551	8.61893
+	6	74.7475	ARHGAP4=7200240	10.3239	10.2604	10.2866	10.3698	10.2719	10.3525	10.4842	10.2488	10.2414	10.4	10.4279	10.0896	10.3995	10.0589	10.2247	10.2894	10.1089	10.0371	10.201	9.86809	9.91214	10.3235	10.1034	10.1832
+	6	74.7475	DNM1L=3890632	8.71018	8.68626	8.2384	8.74321	8.71408	8.24317	8.74379	8.62438	8.06563	8.79213	8.53653	8.24026	8.64706	8.26194	8.26169	8.56724	8.18219	8.11641	8.52422	8.09816	7.98357	8.68635	8.19824	8.33882
+	6	74.7475	DOCK8=3520202	10.7856	10.6395	10.0358	10.609	10.5777	10.0561	10.6484	10.5583	10.0049	10.6589	10.1752	10.0681	10.5288	9.98414	9.79644	10.4794	10.0063	9.8293	10.4367	10.0362	9.89175	10.5568	9.84653	10.0646
+	6	74.7475	HS.556018=6350093	9.57046	9.8325	8.48085	9.49967	9.66874	8.72953	9.37284	9.3766	8.44716	9.59682	9.18138	8.87446	9.33763	8.84398	8.63573	9.26034	8.76268	8.69301	9.21057	8.37784	8.35174	9.47126	8.72775	8.79899
+	6	74.7475	MAT2B=3170398	12.0466	11.9857	11.7162	11.8839	11.9857	11.2572	11.8494	11.9034	11.251	11.9916	12.0258	11.5578	11.9386	11.7131	11.6337	11.6369	11.5835	11.5546	11.5026	11.3754	11.1737	12.1937	11.8083	11.7151
+	6	74.7475	MAT2B=6250373	8.47761	8.39251	8.56379	8.43889	8.27933	8.46427	8.21054	8.30991	8.32917	8.41225	7.77081	8.38251	8.34906	8.48309	8.25117	8.43241	8.45931	8.44818	8.2478	8.29079	8.18015	8.42079	8.37599	8.42949
+	6	74.7475	MAT2B=7380673	8.47847	8.90426	8.76093	8.5232	8.60908	8.55121	8.02969	8.54896	8.46737	8.63116	8.00724	8.57986	8.63283	8.68814	8.55084	8.47525	8.61736	8.51126	8.35974	8.46335	8.24511	8.75736	8.67058	8.56741
+	6	74.7475	NOC3L=7560201	10.3595	9.98239	9.35872	10.166	9.85617	9.26856	10.0828	9.94061	9.16228	10.1189	10.1975	9.18572	10.0084	9.10999	9.21793	9.91151	9.0931	9.11542	9.73541	8.69013	8.84695	10.0009	9.01496	9.43615
+	6	74.7475	RFWD2=7570066	9.74273	9.59293	8.91142	9.63212	9.5175	8.82896	9.56641	9.51686	8.74628	9.6108	9.98945	8.80597	9.51627	8.81016	8.99928	9.68494	8.93566	8.8427	9.26718	8.71068	8.91861	9.6187	8.79392	8.94998
+	6	73.7374	AASDHPPT=7040717	9.58872	9.7403	8.86536	9.25823	9.5388	8.7207	9.53311	9.72733	8.73263	9.57111	9.50891	8.77391	9.54806	9.01705	9.00446	9.48494	8.93926	8.88294	9.47051	8.93511	8.64463	9.5445	9.02449	9.0669
+	6	73.7374	AIDA=4640445	10.8782	10.6506	10.0669	10.8101	10.7588	9.88711	10.5	10.5886	9.83806	10.6579	10.9244	10.0787	10.7045	10.271	9.91786	10.7106	10.5127	10.0352	10.4676	10.025	9.87428	10.6047	10.1211	10.1192
+	6	73.7374	CAPRIN1=4070324	9.3745	9.46602	9.32783	9.5273	9.51221	9.53288	9.65407	9.49202	9.56898	9.49062	9.99295	9.49503	9.68914	9.62668	9.38833	9.46602	9.44716	9.33659	9.49625	9.45865	9.26333	9.56684	9.63226	9.49356
+	6	73.7374	CCP110=5260082	9.78907	9.73866	9.01851	9.6762	9.5225	9.04602	9.35086	9.22235	8.67258	9.53523	9.56359	8.88783	9.61991	9.43325	8.96218	9.51015	9.13608	9.02978	9.30551	8.78046	8.83223	9.78482	9.28298	9.23888
+	6	73.7374	CLIP1=2260066	9.91452	10.0185	9.33815	9.87137	10.071	9.10151	9.77471	10.0084	9.00296	9.97363	10.1369	9.29509	9.78533	9.60212	9.37347	9.78298	9.37367	9.43261	9.67172	9.25106	9.1031	10.0146	9.5388	9.4624
+	6	73.7374	CLIP1=6110427	8.16868	8.07031	8.24543	7.93283	8.16914	8.14318	8.02029	8.08256	8.20858	8.10371	7.9144	8.15531	8.02133	7.9907	8.0906	8.12947	8.08074	8.09649	8.14275	8.21817	7.92469	8.16144	8.17909	8.27221
+	6	73.7374	CPOX=1240242	9.8096	9.9254	8.48825	9.72867	9.73693	8.73473	9.66418	9.67061	8.50133	9.59223	10.1789	8.67175	9.64711	8.71275	8.48779	9.56654	8.87622	8.61558	9.37845	8.72461	8.50731	9.49187	8.91023	8.76504
+	6	73.7374	DDB1=4010551	9.034	9.01446	8.70788	9.2539	9.27503	9.03618	8.94072	8.94944	8.82989	9.25712	9.49269	8.80892	9.0004	8.84312	8.87828	9.61774	9.05998	9.30319	9.12669	9.23694	9.00999	9.2099	8.85494	8.89596
+	6	73.7374	DUSP6=5260288	8.8916	8.86325	8.41255	9.48796	9.58036	8.98968	9.13675	9.16228	8.77519	9.15228	9.24496	8.53893	8.91586	8.48012	8.54244	9.54039	8.91353	8.87667	9.08177	8.70192	8.83913	9.22613	8.62796	8.52378
+	6	73.7374	ECT2=6840215	9.27597	8.88762	8.43078	9.33177	9.17939	8.62199	9.33992	9.15183	8.43248	9.3412	9.3429	8.42088	9.18929	9.18657	8.25566	9.26145	8.33974	8.35587	8.99698	8.0705	8.1255	9.1335	8.41412	8.4431
+	6	73.7374	EDEM3=5670398	9.3535	9.53288	8.7819	9.3869	9.3939	8.54672	9.44898	9.59737	8.64209	9.74441	9.64711	8.9175	9.54113	9.28361	8.94048	9.31679	8.80121	8.7745	9.46443	8.90215	8.4766	9.64059	8.84353	8.96953
+	6	73.7374	FLI1=2100689	9.63054	9.44526	8.37056	9.53275	9.41426	8.64102	9.52972	9.43337	8.53626	9.53762	9.65868	8.66672	9.23879	8.79218	8.2845	9.56609	8.64028	8.52754	9.42159	8.60151	8.61156	9.52954	8.75075	8.62438
+	6	73.7374	GABARAPL2=20091	8.16023	8.17402	7.86918	8.28294	8.35677	8.22142	8.27001	8.20006	8.09822	8.66033	8.76047	8.1962	8.3572	7.94608	8.00568	8.20904	8.14549	8.04643	8.08791	7.81177	8.04096	8.3211	8.18199	8.01364
+	6	73.7374	GON4L=1440091	9.84266	9.63241	9.39901	9.82494	9.97263	9.55372	9.82199	9.48117	9.21261	10.0622	9.89943	9.7284	10.0875	9.7202	9.75627	9.77368	9.48505	9.35291	9.63212	9.13286	9.26398	9.95851	9.75859	9.6677
+	6	73.7374	GPR143=7040619	8.05726	8.16158	7.98207	8.07093	8.20307	8.10285	8.40693	8.09195	8.0017	8.09053	8.68769	8.26276	8.2495	8.0222	8.21233	8.06697	7.99444	8.12803	8.03757	8.10448	7.93791	8.1489	8.00874	8.26997
+	6	73.7374	HS.535028=5960095	10.0307	9.85213	9.2007	10.1867	10.1975	9.53995	9.89993	9.93033	9.14686	9.95851	10.1478	9.57189	9.73523	9.43684	9.40521	10.1057	9.62679	9.52152	9.7379	9.22079	9.24082	9.9772	9.43212	9.45009
+	6	73.7374	HS.571622=4210440	8.29577	8.17546	8.21602	8.31825	8.24674	8.18614	8.38251	8.24476	8.20622	8.39988	8.65227	8.22145	8.42799	8.46014	8.23831	8.28313	8.16855	8.23308	8.26529	8.14608	8.37678	8.26592	8.20266	8.15039
+	6	73.7374	HSPA1A=6380717	8.89023	8.49263	8.12541	8.60944	8.42106	8.12754	8.54438	8.39085	8.05367	8.82975	8.6459	7.99066	8.78156	8.17917	7.95768	8.64742	8.11515	8.05781	8.56877	7.90981	7.95702	8.73434	8.22273	8.03797
+	6	73.7374	IBTK=6200647	9.9588	9.87743	9.21116	10.1321	9.99363	9.31019	10.0655	9.94493	8.98864	9.95933	10.3905	9.09599	10.0051	9.3386	9.24269	10.0827	9.39408	9.22993	9.87169	9.26486	9.05396	10.0221	9.10749	9.43817
+	6	73.7374	LOC100133800=6760056	8.82002	8.80585	8.10448	8.3531	8.65045	8.23085	8.42648	8.57168	8.1606	8.76093	9.36449	8.11191	8.69309	8.23178	8.22951	8.78881	8.28155	8.34595	8.60385	8.18504	8.16138	8.80484	8.25092	8.13626
+	6	73.7374	LOC646301=4220292	8.16761	8.72156	8.26191	8.29246	8.38069	8.26172	8.1582	8.31124	8.09683	8.33276	8.41102	8.16417	8.23594	8.19949	8.0264	8.27675	8.29345	8.30914	8.34334	8.36861	8.19828	8.23774	8.19945	8.0501
+	6	73.7374	LOC732450=6270711	8.82436	8.95252	8.1797	8.53436	8.82787	8.2628	8.69049	8.79315	8.30415	9.10022	9.35227	8.12268	8.94662	8.51318	8.2167	8.91814	8.29685	8.15442	8.92288	8.22158	8.16451	9.09351	8.1943	8.1242
+	6	73.7374	MBNL2=2450546	9.50744	9.42431	8.2903	9.1784	9.33522	8.34466	9.14302	9.66356	8.30829	9.14535	9.71682	8.4984	9.37868	8.84805	8.45883	9.22093	8.52121	8.31311	9.17457	8.33151	8.41732	9.11648	8.56664	8.35302
+	6	73.7374	MBNL2=990128	11.1477	11.2828	10.3154	10.9556	11.0219	10.3446	10.8339	10.9042	9.79061	10.93	11.0916	10.0772	11.1624	10.8519	10.4628	10.9331	10.5055	10.2955	10.4587	10.2509	10.1028	10.8796	10.5626	10.5689
+	6	73.7374	MGA=3190364	8.79917	8.78415	8.39219	8.92639	8.67529	8.48547	8.69707	8.43155	8.31742	8.75477	9.0214	8.22488	8.79953	8.90502	8.39233	8.53603	8.20146	8.1912	8.66645	8.24082	8.18199	8.54038	8.28427	8.57647
+	6	73.7374	NBPF8=450100	9.31968	9.64778	8.6825	8.86041	9.83719	8.54468	9.3184	9.39989	8.70829	9.54919	10.2076	8.7045	9.76333	9.27112	9.07404	9.94481	9.17955	8.79023	9.49171	8.75483	8.59725	9.69829	8.65269	8.83891
+	6	73.7374	PIK3CG=3130136	10.6113	10.2632	9.46072	9.86181	10.1868	9.50891	10.2912	10.1655	9.30429	10.6611	11.0738	9.49457	10.3282	10.2119	9.6112	10.627	9.61268	9.6743	10.208	9.55387	9.38402	10.6288	10.1269	10.239
+	6	73.7374	PNPLA8=450458	9.16617	9.0908	8.38766	9.01329	8.99552	8.38734	9.06049	8.80281	8.50838	9.059	9.10022	8.46102	9.01865	8.74533	8.53363	9.00738	8.56849	8.51364	8.88562	8.48617	8.44892	9.27649	8.64582	8.68002
+	6	73.7374	PRPF4B=2810678	8.93661	8.804	8.51454	9.2007	9.19973	8.59401	9.08159	8.80842	8.21731	8.91436	8.98743	8.11147	8.87355	8.52598	8.50059	9.06744	8.6686	8.42841	8.88631	8.3753	8.25156	8.92154	8.48368	8.42654
+	6	73.7374	RAD21=2260551	8.99004	9.59969	8.29391	8.96838	9.70595	8.26037	8.98478	9.5939	8.30233	8.65496	9.92213	8.25837	8.81986	8.77646	8.30491	8.86052	8.59535	8.21841	8.87702	8.3753	8.09968	8.93011	8.57435	8.42436
+	6	73.7374	RAD21=6040487	9.76845	9.65736	9.75141	9.00854	9.9447	9.62013	9.39081	9.75969	9.80232	10.0051	10.4348	9.97611	9.95134	9.79225	9.7889	9.83826	9.69784	9.721	9.64711	9.62173	9.52328	9.68113	9.70595	9.73901
+	6	73.7374	RALGPS2=130646	8.69716	8.62603	8.8726	8.52091	8.74305	8.804	8.4052	8.70973	8.79083	8.70854	7.94091	8.9729	8.84695	8.78367	8.70244	8.78829	8.85275	8.79929	8.89662	8.68626	8.64143	8.95262	8.90806	8.92673
+	6	73.7374	RALGPS2=6250630	9.77519	9.57572	9.22993	9.59603	9.69258	9.21517	9.6554	9.56962	9.23364	9.89458	10.8443	9.56312	9.78805	9.36955	9.39616	9.7185	9.20398	9.19724	9.65801	9.04941	9.35706	10.2021	9.58942	9.91727
+	6	73.7374	RNF20=2630619	9.74938	9.71904	9.39989	9.67519	9.61721	9.53582	9.6194	9.51541	9.43349	9.73147	9.77771	9.50282	9.71215	9.64073	9.42243	9.59899	9.36729	9.10927	9.45255	9.12346	9.22808	9.80161	9.44565	9.56414
+	6	73.7374	SBDS=50170	8.94793	8.66241	8.33673	9.08185	8.97554	8.16749	8.72426	8.92673	7.9942	8.71649	9.09164	8.19211	8.9106	8.34158	8.18395	9.00191	8.3439	8.1723	8.71018	8.08721	7.9951	8.82919	8.14256	8.48265
+	6	73.7374	SMARCA2=5290474	10.7963	10.8051	9.80325	10.7553	10.7582	9.5249	10.6516	10.5193	9.56684	10.4587	10.9537	9.61796	10.5573	9.91764	9.79061	10.5103	9.87477	9.87878	10.3004	9.64457	9.50599	10.6659	9.97141	9.96707
+	6	73.7374	SPIN4=3420075	9.00982	8.9345	8.26606	8.96603	8.85464	8.44789	8.88396	8.86985	8.33293	8.94525	8.88009	8.25548	8.94716	8.51648	8.27709	8.82442	8.37641	8.18835	8.8295	8.24591	8.34531	8.99745	8.40568	8.58668
+	6	73.7374	SREK1=5900731	9.28627	9.00179	8.59911	9.41337	9.25626	8.33209	9.38151	9.04346	8.33425	9.03103	9.14487	8.47702	9.22664	8.60163	8.44181	9.23606	8.40042	8.56866	9.06049	8.36861	8.32455	9.1222	8.28427	8.64499
+	6	73.7374	SYNJ1=650020	9.09769	8.91079	8.38517	9.0515	9.05713	8.40751	8.83874	8.83536	8.23676	9.18816	9.01486	8.67103	8.98991	8.86212	8.49934	9.00471	8.38756	8.41316	8.88312	8.18964	8.39333	9.23679	8.6731	8.99137
+	6	73.7374	TACC3=4390484	10.3865	10.1531	9.82548	10.2288	10.1677	9.85306	10.3684	10.085	9.77719	10.2124	10.2645	9.87595	10.1765	10.1281	9.66132	10.1813	9.81376	9.83649	9.95321	9.43231	9.42539	10.2776	9.63669	9.90456
+	6	73.7374	TRAPPC11=4050474	9.5012	9.32849	8.68733	9.46214	9.43246	8.69518	9.41652	9.45447	8.67399	9.63036	9.55447	8.49359	9.3635	8.79343	8.44607	9.44327	8.60936	8.54728	9.2252	8.3546	8.6094	9.56043	8.778	8.75028
+	6	73.7374	TRIR=6580202	10.7368	10.996	10.9723	10.9643	10.9806	10.9244	11.2461	10.8332	10.8993	10.9386	11.5056	11.2662	11.0596	10.9009	11.0376	10.9472	10.8939	10.8559	11.0252	10.9109	10.8796	10.9213	10.8586	11.1013
+	6	73.7374	TUBD1=5270239	8.5887	8.58956	7.83092	8.1519	8.39138	7.85528	8.4777	8.50531	7.84445	8.53647	8.71063	7.98598	8.56597	8.03556	7.96766	8.14594	7.92105	7.8384	8.46583	8.03617	7.8861	8.54888	7.95074	8.0311
+	6	73.7374	UBE2D2=4760047	9.10449	9.21057	8.91218	9.04754	9.25608	8.72191	8.96572	9.28986	8.89899	9.10201	9.13136	9.04773	9.17208	9.26916	9.19477	9.19102	8.94838	9.13466	8.9977	8.75563	9.04982	9.15358	8.91278	9.08481
+	6	73.7374	UBE4A=520706	9.68646	9.78518	8.87012	9.65956	9.69976	8.93097	9.77771	9.59574	8.7596	9.61007	9.8399	9.08586	9.54643	9.01669	9.00698	9.66596	8.84192	9.0004	9.44845	8.90091	8.5805	9.68898	9.03962	9.27809
+	6	73.7374	UBXN1=6290068	11.1959	11.1606	11.1537	11.3494	11.2196	11.3781	11.5121	11.269	11.3397	11.2716	11.4676	11.4552	11.3837	11.1865	11.1166	11.2665	11.2762	11.2531	11.2681	10.8339	11.2322	11.2747	11.3403	11.1666
+	6	73.7374	WAC=6660673	11.3754	11.3772	9.90909	11.1526	11.286	9.9613	11.3822	11.3348	9.77397	11.4922	11.4635	10.1157	11.3516	10.8763	9.95282	11.3691	10.8661	9.88511	11.2874	10.7336	9.79257	11.5518	10.9627	10.227
+	6	73.7374	YIPF5=380703	8.56844	8.58618	7.97682	8.44921	8.4032	7.73943	8.36055	8.47405	7.82213	8.53746	8.89023	7.9695	8.54874	8.40858	7.93127	8.39103	8.07572	7.8184	8.4763	7.89224	7.92241	8.5091	8.02224	8.00388
+	6	73.7374	ZNF281=1240064	9.428	9.40598	8.65365	8.72137	9.56134	8.60517	9.15013	9.50178	8.56664	9.32291	9.88052	8.75372	9.42517	8.96801	8.76653	9.58942	8.90134	8.79246	9.36322	8.80303	8.68541	9.56898	8.85427	8.95293
+	6	73.7374	ZNF493=4250427	8.82886	8.87197	8.64642	8.93894	8.84918	8.68178	9.01055	8.71357	8.66235	9.07563	9.27597	8.85559	9.01887	8.63822	8.69929	8.83309	8.56699	8.67574	8.69083	8.6566	8.55272	8.98486	8.6416	8.96691
+	6	72.7273	LOC643387=1660348	9.43231	9.46602	8.52242	9.25459	9.44059	8.54147	9.54156	9.58123	8.33006	9.47758	9.48269	8.66427	9.49047	8.70797	8.72156	9.4624	8.56229	8.52371	9.49402	8.42727	8.53034	9.58095	8.65459	8.71179
+	6	72.7273	SPTAN1=6650037	9.76435	9.83944	9.6736	9.96233	9.77738	9.87038	10.1434	9.9277	9.67655	9.949	9.91595	9.62996	9.94248	9.74504	9.79475	9.81985	9.93016	9.73921	9.59277	9.52607	9.50023	9.93368	9.82388	9.74481
+	6	72.7273	VPS50=460682	8.61008	8.55971	7.97347	8.51323	8.49539	7.95277	8.73056	8.68243	8.02715	8.71633	8.42497	8.06439	8.70145	7.99448	8.08904	8.5892	8.05256	7.84172	8.51656	7.89556	7.8816	8.70383	8.2588	8.22759
+	6	72.7273	ZNF700=670209	8.52171	8.85717	8.27977	8.60831	8.65373	8.35799	8.82109	8.89016	8.32635	8.66611	8.53198	8.36663	8.74669	8.39384	8.26542	8.55387	8.51945	8.21337	8.50708	8.34893	8.03493	8.73213	8.40882	8.35923
+	6	71.7172	GLRX2=1240414	8.52901	8.49171	8.67776	8.43611	8.39551	8.56786	8.29871	8.26294	8.34381	8.53578	8.21482	8.56699	8.66925	8.57218	8.52859	8.53069	8.41202	8.36773	8.50849	8.40538	8.60104	8.44581	8.61512	8.47081
+	6	71.7172	GLRX2=6980274	8.85385	9.10716	8.35237	8.97782	8.79275	8.24673	9.03241	8.99756	8.2328	8.97013	8.84703	8.42672	9.22622	8.43013	8.30733	9.1146	8.5032	8.28187	8.98404	8.28561	8.20028	9.16139	8.57025	8.51495
+	6	71.7172	LOC148430=2480041	11.8675	11.6549	11.2974	12.1296	11.9775	10.1884	11.4149	12.3207	11.8997	12.4813	11.656	10.7451	11.3892	11.5199	11.6155	11.7596	11.199	11.2288	11.4114	10.9059	10.4367	11.6325	11.1156	10.9932
+	6	71.7172	OSBPL11=5690041	8.19764	8.36833	7.88158	8.12871	8.19842	7.8568	8.11257	8.57593	7.92316	8.18695	7.91773	7.90737	8.01898	8.02429	7.96612	8.0876	7.86483	7.90475	8.02262	7.75133	7.79221	8.15246	7.86342	7.86447
+	6	71.7172	SLC9A7P1=1400717	8.11388	8.16207	8.06219	8.04694	8.04107	7.93086	8.02347	8.01155	8.06059	8.18868	8.50483	7.91542	7.98562	7.98754	8.06652	8.10553	8.03436	8.00115	7.94514	7.82362	7.92529	7.93757	7.82951	7.95848
+	6	70.7071	NDUFA10=6040291	10.0405	9.89325	9.76701	10.0902	9.97225	9.80664	10.207	10.0516	10.1245	10.1549	10.7106	9.94864	10.1699	9.8056	9.742	10.0715	9.87541	9.79958	9.96306	9.96291	9.78838	10.0669	9.72402	10.0875
+	6	70.7071	NDUFAF5=6040279	9.5311	9.57139	9.46388	9.87844	9.94913	9.76845	9.57853	9.74938	9.60548	9.742	9.33712	9.66037	9.69934	9.59935	9.66113	9.92917	10.0024	9.70179	9.70745	9.54704	9.54581	9.74229	9.65766	9.64711
+	6	70.7071	NDUFAF5=7050288	8.6334	8.89438	8.78285	9.10364	9.14467	8.99677	9.05983	8.82086	8.58038	8.86041	9.22949	8.88598	8.9999	9.01496	8.84673	9.09068	8.88365	8.85494	8.93975	8.79353	8.72629	9.16355	8.87431	8.9977
+	6	70.7071	TBCB=5690576	10.4773	10.4899	10.4463	10.4325	10.2607	10.4247	10.7618	10.4052	10.5862	10.5137	10.6342	10.5766	10.734	10.345	10.2288	10.4857	10.0936	10.3026	10.5005	10.4243	10.3917	10.5249	10.0358	10.2839
+	6	62.6263	TOP1P2=2230279	8.85018	8.77191	8.25663	8.81492	8.83477	8.32303	8.69707	8.76326	8.0046	8.74747	8.70602	8.31935	8.77475	8.33199	8.14163	8.7147	8.09609	7.96376	8.76481	8.10534	8.02058	8.69317	8.01104	8.156
+	6	57.5758	ACTRT1=2710368	8.73321	8.7234	8.55937	8.709	8.55009	8.55872	8.80219	8.78515	8.73016	8.54852	8.06147	8.4618	8.84742	8.57102	8.69108	8.71092	8.64264	8.53447	8.7942	8.57516	8.49714	8.70137	8.75285	8.62587
+	6	57.5758	DHX15=2900735	11.9105	11.8461	11.6974	11.9386	11.9023	11.8074	11.8795	11.825	11.6525	11.8599	11.5141	11.7308	11.7702	11.7213	11.6536	11.6177	11.5397	11.6784	11.8119	11.5035	11.5527	11.8494	11.6723	11.6357
+	6	57.5758	DHX15=4590333	10.7604	10.6847	10.4135	10.781	10.6243	10.4971	10.9665	10.7637	10.6222	10.8058	10.5761	10.6781	10.6944	10.3477	10.5259	10.6521	10.4787	10.3915	10.7537	10.3584	10.3811	10.8847	10.5743	10.4477
+	6	57.5758	PAXBP1=6280626	9.77608	9.55585	9.50899	9.62963	9.43711	9.48458	9.68095	9.5899	9.61696	9.56709	9.21542	9.48628	9.50639	9.49818	9.37767	9.5134	9.47032	9.32189	9.7441	9.35438	9.48039	9.66389	9.61034	9.51835
+	6	57.5758	PAXBP1=6770753	8.61582	8.40773	8.61906	8.6012	8.48678	8.79673	8.56849	8.54807	8.67072	8.49912	8.10882	8.39742	8.45823	8.27235	8.60311	8.55084	8.70846	8.87712	8.34447	8.57732	8.60652	8.43601	8.37528	8.53177
+	6	57.5758	PIK3R1=1470753	8.89078	8.56866	8.68996	8.79164	8.59718	8.60732	8.74241	8.61	8.74824	8.63937	8.51595	8.57435	8.60191	8.42672	8.67248	8.63497	8.52048	8.39269	8.6243	8.48238	8.48583	8.77411	8.57857	8.85253
+	6	54.5455	TRIM56=2510239	8.7762	8.81769	8.63297	8.6344	8.62448	8.3822	8.67925	8.7286	8.66879	8.94083	8.94492	8.6657	8.78936	8.90253	8.79129	8.71573	8.37007	8.57264	8.73004	8.61084	8.58936	8.95347	8.58095	8.66873
+	6	43.4343	EED=5490253	9.04361	8.76321	8.45103	8.98777	8.78129	8.25872	8.87992	8.68664	8.25408	8.93511	8.96757	8.20518	8.96423	8.24539	8.37289	9.04856	8.34631	8.30585	8.84453	8.29113	8.14643	9.00941	8.36005	8.41884
+	6	43.4343	EED=5700743	8.6646	8.43424	7.86044	8.56215	8.53664	7.95411	8.51445	8.44642	7.91303	8.4841	8.1349	7.89374	8.54182	8.30998	7.9129	8.41327	7.95131	7.84132	8.36821	7.84851	7.95547	8.56031	7.86091	7.94705
+	6	42.4242	GLMN=7570240	9.80057	9.67272	9.63212	9.82531	9.74874	9.71376	9.80401	9.552	9.57021	9.79164	9.71421	9.66644	9.77047	9.3171	9.39811	9.62204	9.37631	9.31825	9.82867	9.53098	9.42839	9.7759	9.47949	9.4719
+	6	38.3838	LOC643167=3870152	10.7838	10.827	10.481	10.8399	10.7904	10.7704	10.7305	10.7553	10.4393	10.8586	10.4764	10.6313	10.7804	10.6111	10.5496	10.6683	10.4779	10.3972	10.7014	10.3508	10.4477	10.7483	10.7934	10.6311
+	6	38.3838	NT5C2=1010253	11.023	10.9331	10.7588	10.966	10.8043	10.6326	10.9627	10.8746	10.6634	10.8572	10.7166	10.6665	10.9874	10.9651	10.815	10.9798	10.6756	10.7425	10.7726	10.4945	10.6808	11.0311	10.7106	10.8101
+	6	36.3636	IFI16=3870594	10.9569	10.6066	10.2208	10.6411	10.7274	10.4297	10.5968	10.73	10.3316	10.7792	9.88377	10.1867	10.4095	10.5634	10.3433	10.4616	10.3253	10.1873	10.1806	10.076	9.9395	10.366	10.1845	10.0258
+	6	36.3636	NUDCD2=610376	9.22577	9.17032	8.58731	9.23072	9.21472	8.66972	9.05713	9.06635	8.44672	9.2597	8.60136	8.47435	9.18024	8.60841	8.65365	9.26272	8.57481	8.5988	8.9587	8.56271	8.43127	9.10914	8.53477	8.78843
+	6	36.3636	SLC33A1=4490470	10.1703	10.2009	9.68968	10.2671	10.0213	9.62581	9.96621	9.75614	9.14006	10.2622	9.76263	9.58123	10.2455	9.82276	9.7527	10.1249	9.72815	9.64941	9.80451	9.34613	9.37148	10.0133	9.61591	9.65407
+	6	35.3535	ANKRD10=4540689	9.16985	8.9345	8.65195	8.86612	8.97606	8.94605	8.45608	8.54638	8.28457	8.7373	8.8295	8.5779	9.03314	8.56392	8.53453	8.8108	8.65217	8.37997	8.49117	8.57072	8.39457	8.79298	8.53986	8.33281
+	6	35.3535	ANKRD10=6900674	9.62948	9.39197	8.97217	9.49134	9.3124	9.11563	8.98567	8.93264	9.06549	9.27722	8.83096	8.85427	9.62381	9.26945	9.23544	9.64475	8.95273	8.94083	9.4792	8.54762	8.80437	9.21993	8.82598	8.93144
+	6	35.3535	BUB1=2070224	11.4382	11.0149	10.7035	11.3474	11.0409	10.5264	11.0258	10.6423	10.1339	10.9841	10.5144	10.3413	11.2333	10.8208	10.5738	11.1459	10.6102	10.5534	10.5648	9.90144	9.85951	10.869	10.2337	10.3446
+	6	35.3535	CKS2=6200468	10.6653	10.5611	10.5211	10.708	10.4805	10.1222	10.2705	10.1597	9.96516	10.3515	10.1597	10.2196	10.6611	10.4181	10.2866	10.5029	10.2779	10.0164	10.3437	10.0967	9.87716	10.4269	10.2005	9.98239
+	6	35.3535	CKS2=780528	11.5853	11.6111	11.0021	11.6268	11.4317	11.0021	11.3855	11.2965	10.8443	11.5389	11.1869	10.8347	11.4175	11.0938	10.759	11.2747	10.8598	10.9009	11.2813	10.913	10.628	11.4593	10.9292	10.8852
+	6	35.3535	LOC729559=3130041	10.173	10.2174	9.82092	10.3619	10.0464	9.7678	9.90874	9.91039	9.52183	10.1624	9.78635	9.75207	10.313	10.0438	9.74906	10.099	10.0295	9.8282	9.93873	9.58337	9.30643	10.0551	9.85968	9.69183
+	6	34.3434	APAF1=1820324	8.81754	9.06424	8.8862	9.02595	8.88028	8.62145	8.58654	8.56927	8.68885	8.86866	8.95547	8.82959	8.88275	8.7247	8.48427	8.76973	8.63425	8.34265	8.59725	8.63536	8.54991	8.89734	8.60883	8.84816
+	6	34.3434	ASPM=6130441	11.4719	11.269	10.9037	11.2721	11.2236	10.8627	11.3174	10.9446	10.7318	11.2762	10.9365	10.8805	11.2202	10.9859	10.7789	11.1338	10.9207	10.5216	10.7681	10.4103	10.3582	11.1095	10.8709	10.7261
+	6	34.3434	CHEK2=5260685	8.82311	8.89138	8.72	8.8351	8.82647	8.58706	8.53374	8.61231	8.45702	8.70192	8.72537	8.587	8.8377	8.64796	8.45134	8.60565	8.80997	8.46947	8.37378	8.4159	8.28233	8.74372	8.51654	8.41341
+	6	34.3434	DEPDC1=6200201	8.95742	8.79023	8.60759	8.97865	8.83832	8.63593	8.73542	8.74193	8.41047	8.9123	8.56261	8.48825	8.77421	8.63894	8.44427	8.72027	8.6859	8.34623	8.49204	8.23929	8.14898	8.6646	8.60466	8.60472
+	6	34.3434	HMMR=4050400	10.6844	10.382	9.45834	10.518	10.5264	9.48581	10.2836	10.2463	9.30236	10.483	10.618	9.66528	10.4581	9.94822	9.41733	10.2435	9.42839	9.4988	9.75749	9.06473	9.15629	10.3189	9.474	9.64125
+	6	34.3434	HMMR=4060064	11.1088	10.9411	10.9914	11.0355	10.7017	10.9688	10.3227	10.5806	10.5583	10.9265	9.97301	10.8929	10.9723	10.73	10.6561	10.7835	10.7286	10.5202	10.0609	10.106	10.0856	10.6235	10.6753	10.4571
+	6	34.3434	PKIA=510435	9.10131	9.07464	8.97109	9.09262	9.13058	8.81316	8.77459	8.87438	8.63894	8.97192	9.00999	8.80063	9.17355	8.83725	8.63724	8.86254	8.96964	8.70456	8.51844	8.53903	8.29513	9.02569	8.8883	8.7676
+	6	34.3434	ZNF439=6650672	8.86032	8.83248	8.5291	8.8848	8.81784	8.6459	8.64932	8.74661	8.46077	8.96061	8.66867	8.48607	8.98601	8.75868	8.69816	8.79324	8.58471	8.20073	8.564	8.48709	8.34618	8.9926	8.58326	8.58411
+	6	33.3333	AIM2=1260270	10.7778	10.9322	10.2334	10.633	10.7787	10.2187	9.97782	10.2231	9.99744	10.8214	10.5355	10.0487	10.7494	10.7965	10.0724	10.5935	10.5931	9.77368	10.0906	10.1037	9.50844	10.2979	10.0932	9.56006
+	6	33.3333	ANLN=6450669	8.61787	8.47277	8.4902	8.68292	8.65729	8.36904	8.59245	8.40256	8.35959	8.54345	8.0296	8.29296	8.53554	8.7247	8.20488	8.4183	8.29829	8.37268	8.29353	8.26092	8.05855	8.27187	8.4731	8.25628
+	6	33.3333	ARL5A=2630209	10.8996	10.9514	10.8107	10.9874	10.9695	10.8393	10.6659	10.8143	10.7739	10.7718	10.2877	10.7644	10.7582	10.9235	10.8634	10.7176	10.8818	10.7106	10.6516	10.7681	10.647	10.7281	10.9359	10.7799
+	6	33.3333	BCL6=6280458	9.83958	10.032	9.94599	9.98695	10.4309	10.145	9.56229	9.69666	9.82449	9.63587	9.84167	9.94333	9.66494	9.52686	9.43124	9.92381	9.83143	9.64684	9.29497	9.19612	9.04205	9.25106	9.31493	9.13403
+	6	33.3333	C21orf33=5050376	10.9656	11.2022	11.0065	11.0327	11.2974	11.1135	10.9922	10.9621	10.8244	10.8953	11.4629	10.9627	11.1112	11.2828	11.0188	10.8614	11.2586	11.0279	10.8107	10.6489	10.5654	10.8058	11.103	10.8251
+	6	33.3333	FAM122B=4610577	9.62323	9.3766	9.14662	9.58671	9.5474	9.34205	9.34657	9.44059	9.03091	9.28845	9.08368	9.18459	9.46443	9.40205	9.30461	9.43852	9.2693	9.18901	9.09001	9.0515	8.95783	9.26553	9.09886	9.19601
+	6	33.3333	HS.296031=4150102	9.99014	10.085	9.85455	9.93929	9.97674	10.0734	10.1242	9.89391	9.79905	9.79873	10.1703	9.87933	10.0502	10.0696	10.025	10.0947	10.0541	9.88203	9.7594	9.91595	9.64565	9.85166	9.91054	9.94645
+	6	33.3333	IL10RB=5050368	9.5202	9.73194	9.58222	9.60585	9.64977	9.46082	9.43182	9.4519	9.38892	9.57287	9.78767	9.40878	9.25369	9.4015	9.24667	9.51669	9.59628	9.30207	9.21219	9.3643	9.16271	9.51305	9.39408	9.40584
+	6	33.3333	IL10RB=5670719	12.1242	12.058	11.9283	11.9916	11.8782	11.885	11.6068	11.831	11.68	11.782	11.7422	11.6118	11.819	11.838	11.8662	11.843	11.5495	11.7788	11.6103	11.333	11.3161	11.7583	11.6549	11.7121
+	6	33.3333	ITPRIP=2690324	9.1856	9.38284	9.26233	9.24257	9.59545	9.53815	9.22604	9.36186	9.35669	9.28144	9.12767	9.57508	9.10288	9.41392	9.19152	9.36372	9.57125	9.49202	9.0301	8.99318	8.89413	9.0532	9.15395	9.06389
+	6	33.3333	ITPRIP=2970347	9.34605	9.04126	8.94083	9.21184	9.35037	8.97355	9.03898	9.17067	9.05704	9.02868	9.13324	8.97947	8.89596	8.84086	8.92358	9.00471	9.15319	9.02007	8.8342	8.6144	8.62379	8.76814	8.63536	8.62689
+	6	33.3333	KLHL14=780300	9.47689	9.55585	9.11611	9.30627	9.32207	9.20266	9.21639	9.08673	8.89795	9.22577	8.85513	8.6795	9.08562	9.08749	9.06879	9.10119	8.92298	9.00963	8.78478	8.51164	8.37845	8.83319	8.66422	8.7489
+	6	33.3333	LARS=940020	10.0954	10.087	10.0608	10.2739	10.0879	10.0005	10.0483	9.64457	9.80772	9.97642	9.98778	10.038	9.79274	9.7955	9.8881	9.86143	9.72217	9.7526	9.55737	9.53658	9.43086	9.68252	9.64457	9.59193
+	6	33.3333	LOC100134304=870209	9.77471	9.91532	9.81873	9.78024	9.9005	9.52705	9.45473	9.65109	9.28619	9.7972	9.88581	9.55508	9.70254	9.85488	9.56261	9.62013	9.6677	9.47856	9.26159	9.24053	9.17769	9.61243	9.46478	9.33553
+	6	33.3333	LOC650276=4150524	13.8151	13.886	14.2295	14.3488	14.1182	14.2495	13.7162	13.9476	13.468	14.0002	14.2059	13.7394	14.0002	14.0234	14.1182	13.6939	14.0499	13.7358	13.9961	13.6793	13.6288	13.7941	13.8239	13.9445
+	6	33.3333	NFKBIZ=2470348	9.91214	9.91865	10.0493	10.7318	10.5317	10.4022	9.79203	9.83846	9.66544	9.74171	9.81645	9.80811	9.81027	9.75601	9.62421	10.4115	10.4648	10.313	9.55508	9.34673	9.35086	9.50282	9.38635	9.27902
+	6	33.3333	PLEKHG1=430348	8.66416	8.86848	8.41412	8.78867	8.69957	8.38494	8.50728	8.67592	8.25997	8.4841	8.21716	8.35514	8.58931	8.48214	8.39209	8.46302	8.31019	8.29779	8.30742	8.33767	8.19971	8.48947	8.43143	8.37877
+	6	33.3333	PLEKHG1=4920670	8.77839	9.18167	8.89016	8.82287	8.9171	8.76653	8.43409	8.73278	8.65045	8.61171	9.01349	8.73679	8.74419	9.016	8.90079	8.58031	8.85352	8.67574	8.3235	8.5925	8.33239	8.47397	8.84489	8.84192
+	6	33.3333	PNPO=3180600	10.4641	10.3726	10.4197	10.5055	10.3966	10.426	10.1851	10.218	10.182	10.295	10.3029	10.1562	10.3515	10.2662	10.3239	10.3442	10.1975	10.1576	10.0793	10.0996	9.86325	10.1162	10.1526	10.1806
+	6	33.3333	RAB37=1500600	9.27086	9.16761	9.11362	9.38991	9.25674	8.85116	9.26974	8.81309	8.92101	8.92507	9.7526	8.86313	9.30335	9.16355	8.76565	8.96398	9.02116	8.81664	8.75455	8.8489	8.51396	8.79797	8.98423	8.49281
+	6	33.3333	RCBTB2=1400035	10.6793	10.4377	9.94882	10.6404	10.2263	9.88191	10.082	10.0571	9.64303	10.1897	9.83349	9.82494	10.3163	10.1458	9.74441	10.1099	9.98452	9.84237	9.69891	9.43154	9.34622	9.82531	9.79475	9.60612
+	6	33.3333	RCSD1=1170703	9.66783	9.8056	9.62963	9.64992	9.95435	9.64475	9.19832	9.45578	9.37921	9.34184	9.86003	9.50221	9.3814	9.58502	9.34575	9.28815	9.85166	9.69696	8.81569	9.27023	8.93011	9.20771	9.45388	9.31472
+	6	33.3333	RPA1=1510440	10.8299	10.9493	10.1103	10.7621	11.0021	9.95071	10.4425	10.7726	9.92125	10.4771	10.5978	9.86364	10.5949	10.7255	9.8781	10.4939	10.7099	9.95321	10.1718	10.2844	9.30948	10.0742	10.4362	9.71994
+	6	33.3333	RPA1=3120671	9.70388	9.49387	9.80232	9.60612	9.5469	9.76647	9.46641	9.55038	9.71606	9.7202	9.14148	9.58942	9.61625	9.59535	9.50561	9.552	9.50899	9.60392	9.14556	9.29589	9.19477	9.28564	9.27298	9.29014
+	6	33.3333	SLC2A1=4590370	9.47348	9.68014	9.74906	9.73658	10.0651	9.68968	9.28929	9.851	9.66052	9.65273	9.76323	9.69037	9.33192	9.39861	9.52	9.39508	9.99683	9.79873	9.09036	9.40544	9.09622	9.39423	9.40761	9.11477
+	6	33.3333	TGIF2=1340020	8.88074	8.88575	8.85733	8.84958	8.75642	8.71946	8.90973	8.75477	8.69477	8.62312	8.93381	8.6958	9.06497	9.1442	8.90771	8.85449	8.83119	8.53417	8.81316	8.76933	8.66291	8.62965	8.80292	8.73463
+	6	33.3333	TNFSF10=870202	9.06619	9.04108	8.7751	9.23522	9.08749	8.90666	8.65593	8.64433	8.71386	8.70779	8.77765	8.59791	8.8932	8.56767	8.24572	8.90585	8.72027	8.47831	8.30692	8.28561	7.92802	8.38303	8.41191	8.1062
+	6	33.3333	TRANK1=150400	9.49457	9.18459	9.05396	9.30475	9.14138	9.06549	8.95917	8.7621	8.82484	8.90558	8.94312	8.87215	9.13752	8.92932	8.85237	9.00009	9.12093	8.94376	8.69909	8.82647	8.53453	8.73679	8.91119	8.76141
+	6	33.3333	VCL=70592	9.46257	9.40996	9.55083	9.51508	9.63181	9.58004	9.13466	9.16952	9.38959	9.22904	9.40557	9.36109	9.13479	9.23533	9.20605	9.31885	9.42619	9.38432	9.01977	9.19612	8.94423	9.10463	9.12648	9.30387
+	6	33.3333	ZCCHC7=4900193	9.54083	9.48516	9.58312	9.7284	9.78872	9.62356	9.15663	9.36729	9.02484	9.32731	9.77828	9.26644	9.3563	9.25536	9.27634	9.45953	9.56898	9.52579	8.97069	8.90841	8.79452	9.01557	9.09202	9.11889
+	6	30.303	AASDH=4150561	8.95305	8.71689	8.69973	8.97915	8.65144	8.5913	8.79508	8.6917	8.61473	8.94282	8.71435	8.63949	8.9302	8.75294	8.70594	8.90771	8.59535	8.58218	8.58425	8.45689	8.39522	8.88932	8.80819	8.85523
+	6	30.303	AHSA2=1170220	10.369	10.1632	9.83719	10.2658	9.93706	9.71769	9.95982	9.79061	9.50257	10.1317	9.83606	9.85262	10.2268	9.94452	9.89641	10.2017	9.76066	9.67076	9.7207	9.44391	9.46641	10.1789	9.86162	9.9008
+	6	30.303	DCP2=6960349	10.905	10.7159	10.5324	10.8038	10.6535	10.7281	10.7656	10.2858	10.3958	10.8823	10.7389	10.7164	10.8943	10.7762	10.7666	10.6227	10.4667	10.4463	10.4226	10.1369	10.25	11.0579	10.8336	10.8326
+	6	30.303	KIAA0586=990129	9.11232	8.89583	8.74831	8.98191	8.91605	8.75183	8.59424	8.54007	8.56532	8.87476	8.87973	8.73152	9.10509	9.06229	8.7251	8.95811	8.84586	8.67714	8.52242	8.49485	8.31603	9.06415	8.96373	8.7783
+	6	30.303	MANEA=4610091	10.0216	9.82867	9.46115	9.62291	9.62188	9.12599	9.52741	9.55232	8.98217	9.8106	9.35609	9.35755	9.92576	9.50008	9.51915	9.48117	9.34503	9.1809	9.18275	9.0114	8.67631	9.92028	9.49019	9.55232
+	6	30.303	RPS6KA5=6220438	9.41129	9.22334	9.26553	9.45124	9.18388	9.15239	9.03752	9.03349	8.9302	9.54314	9.27809	9.18601	9.70487	9.38635	9.3535	9.54888	9.37347	9.27144	8.99053	8.91579	8.69281	9.84252	9.50178	9.54903
+	6	30.303	THYN1=2140176	9.90303	10.0128	9.94645	9.96306	10.0324	9.9952	9.79892	9.55626	9.68761	9.91978	10	9.77332	9.97161	9.79816	9.76924	9.85858	9.78907	9.62633	9.67121	9.87336	9.6378	10.1509	10.0498	9.86654
+	6	30.303	THYN1=5360121	9.9613	9.74784	9.67535	9.75811	9.56742	9.61255	9.51824	9.47837	9.54384	9.71725	9.74743	9.42501	9.77815	9.62356	9.64541	9.69437	9.53211	9.63429	9.51957	9.52752	9.35403	9.65567	9.73271	9.55431
+	6	28.2828	LOC729369=2450044	9.34726	9.6433	8.70153	8.88145	9.10351	8.63283	9.17404	9.32376	8.51026	9.44441	9.5293	8.86548	9.38515	9.41574	8.95891	8.83939	8.57278	8.36377	8.94293	8.85375	8.31262	9.36504	9.2768	9.07512
+	6	27.2727	BIRC5=1230682	10.2143	9.66311	9.97244	10.382	9.69037	9.89641	10.1296	9.28111	9.69934	10.0972	9.77505	9.88377	10.3939	9.51895	9.88581	10.1048	9.60424	9.75642	9.7972	9.06152	9.33177	10.105	9.58429	9.60246
+	6	27.2727	BTG1=4730369	12.9379	12.6186	12.577	12.8326	12.8104	12.6696	12.3847	12.5725	12.1979	12.4337	12.0404	12.1937	12.3975	12.6091	12.1242	12.7686	12.7348	12.2263	12.2287	12.0654	11.6118	12.2088	12.0621	12.1347
+	6	27.2727	CENPE=2510639	8.97925	8.96088	8.70701	9.21597	8.89399	8.79439	8.9011	8.83289	8.5118	8.93904	8.36947	8.60063	8.94356	8.46335	8.40751	8.9031	8.67125	8.54189	8.52443	8.2528	8.30219	8.73434	8.50357	8.7563
+	6	27.2727	CENPE=6100564	10.1205	9.94599	9.89345	10.0811	9.76333	9.9196	9.84927	9.51761	9.69696	9.82788	9.4418	9.67272	9.82639	9.84008	9.62633	9.94534	9.78038	9.67045	9.31505	9.41746	9.19821	9.65344	9.5678	9.82788
+	6	27.2727	ING4=1430767	8.7273	8.25245	8.37184	8.56589	8.37732	8.41767	8.59512	8.32232	8.34381	8.80703	9.11519	8.42918	8.53786	8.22625	8.46741	8.37438	8.31626	8.38228	8.44502	8.085	8.30515	8.70577	8.40568	8.39863
+	6	27.2727	LAMP5=4290026	9.4409	8.28536	8.61706	9.37541	8.42169	8.85449	9.21438	8.18411	8.60732	9.06347	7.92345	8.47833	8.97791	8.31418	8.31019	8.9151	8.12082	8.2828	8.89169	8.1926	8.11901	8.57525	8.21126	8.1242
+	6	27.2727	NCKIPSD=7320468	8.78424	8.59368	8.48667	8.73388	8.37473	8.32892	8.40024	8.50879	8.24452	8.59927	7.99937	8.43294	8.495	8.34865	8.41846	8.56392	8.4393	8.29737	8.36996	8.3476	8.18152	8.60451	8.45	8.49733
+	6	27.2727	NUSAP1=1500553	11.4218	11.4007	11.3822	11.4469	11.1693	11.3455	11.2322	11.3239	11.2475	11.3723	11.0571	11.2777	11.2353	11.0765	11.1182	11.1013	11.1852	11.1304	10.7469	10.9783	10.8916	11.2721	11.235	11.0502
+	6	27.2727	NUSAP1=6350053	9.92953	9.83913	9.40463	10.0999	9.86588	9.27192	9.62794	9.63212	9.11249	9.86697	8.89973	9.12891	9.915	9.18264	9.22591	9.95951	9.38284	9.12944	9.54888	9.30848	9.04866	9.76364	9.24907	8.99377
+	6	27.2727	TRAPPC13=3890682	8.54865	8.33461	8.39085	8.44846	8.43167	8.41182	8.2633	8.29464	8.32433	8.39256	7.78938	8.27384	8.37125	8.06013	8.22891	8.44515	8.20174	8.1912	8.29803	8.06753	8.17856	8.38847	8.18616	8.18411
+	6	27.2727	UBE2C=4260368	11.7805	11.4434	11.5901	11.9511	11.5331	11.6369	11.3999	11.3247	11.2867	11.5071	10.6205	11.3099	11.5189	11.3709	11.1666	11.601	11.475	11.2917	11.1237	11.1394	10.9717	11.314	11.0927	10.9207
+	6	27.2727	UBE2C=5310471	11.2005	10.9585	10.7513	11.3958	11.1572	10.6819	10.9429	10.8161	10.3578	11.11	10.3253	10.3531	11.1213	10.4658	10.4032	11.0886	10.8244	10.411	10.7325	10.2686	10.0253	10.7718	10.173	10.0763
+	6	25.2525	LOC100128916=7050672	7.96254	7.97561	7.8141	7.96129	7.89961	7.93428	8.06939	8.18933	8.14918	7.96579	8.06955	7.88706	8.06055	8.024	8.11394	7.96944	8.01414	8.02771	7.95691	7.93663	8.00292	8.11961	7.91519	7.97492
+	6	25.2525	PCBP2=6660309	7.94858	8.05106	8.23471	8.12871	8.02648	8.15642	8.32164	8.19415	8.24277	8.11254	8.8083	8.1975	8.41921	8.37237	8.28565	8.20146	8.20503	8.06028	8.22205	8.1146	8.03535	8.25308	8.09828	7.93343
+	6	25.2525	TMEM132B=6370093	8.00382	8.0036	7.97682	8.04547	7.96794	8.08167	8.2166	8.12566	8.12586	8.02827	8.20112	7.92792	8.01829	8.03602	8.08787	8.11351	8.07414	8.01314	8.02925	7.91133	7.88382	8.13623	7.91194	7.96532
+	6	24.2424	CAMK2G=1010475	8.75981	8.60917	8.57406	8.61029	8.70033	8.66308	8.6883	8.66653	8.55887	8.55208	7.79104	8.67688	8.6094	8.7241	8.73304	8.76314	8.59945	8.60625	8.56292	8.4663	8.5622	8.73752	8.53408	8.4667
+	6	24.2424	EAF2=6770600	11.6155	11.2634	11.3247	11.6525	11.638	11.4504	11.3918	11.312	11.254	11.5669	10.9761	11.3494	11.564	11.3718	11.4676	11.6966	11.1606	11.4375	11.2517	11.1937	11.0196	11.4839	11.1716	11.2183
+	6	24.2424	GTF2A1=5910133	8.37743	8.37936	8.34002	8.35273	8.36611	8.4031	8.45947	8.37089	8.21524	8.27294	8.10157	8.43937	8.49964	8.36129	8.66853	8.47643	8.31541	8.37571	8.13498	8.15019	8.0906	8.39536	8.29235	8.29253
+	6	23.2323	ABCB10=4810048	9.61268	9.52667	9.28479	9.5012	9.51824	9.3367	9.45374	9.44421	9.24294	9.17173	9.44441	9.22079	9.45267	9.57596	9.47817	9.42839	9.16407	9.30096	9.28701	8.98134	9.11452	9.5443	9.33978	9.21506
+	6	23.2323	C2CD2=6770209	9.14148	8.99552	8.91486	8.93721	8.99868	8.87393	8.89613	8.79841	8.73812	8.97594	9.27259	8.86081	9.07671	9.20584	9.0515	9.06792	8.86389	8.98231	8.78046	8.69666	8.84761	9.07606	8.95534	8.9346
+	6	23.2323	CRNKL1=270309	8.33584	8.35298	8.43298	8.30642	8.26793	8.36169	8.43779	8.19445	8.41921	8.28308	7.95295	8.28	8.35454	8.31204	8.31019	8.3995	8.1995	8.27862	8.28243	8.22833	8.22921	8.4647	8.38643	8.29829
+	6	23.2323	FBXO8=3420647	9.70042	9.54903	9.68314	9.43758	9.33379	9.38099	9.41977	9.33922	9.4359	9.38635	9.15228	9.38087	9.53936	9.40533	9.29634	9.40508	9.32905	9.25854	9.50489	9.31607	9.23808	9.42057	9.38679	9.30999
+	6	23.2323	HIST1H2AC=6590594	9.73271	9.4414	9.76593	9.61432	9.45803	9.40025	9.38218	9.29605	9.47281	9.64778	8.59974	9.32054	9.67862	9.20541	9.45682	9.60794	9.21231	9.26221	9.52	9.42839	9.19282	9.49292	9.5249	9.24574
+	6	23.2323	NEK1=4760674	8.7892	8.74691	8.35774	8.90123	8.63214	8.45026	8.58965	8.37332	8.15794	8.67783	8.64852	8.25893	8.76356	8.74669	8.63573	8.80651	8.31762	8.52136	8.4218	8.21407	7.94488	8.72905	8.50305	8.429
+	6	23.2323	NSUN6=6220372	8.51665	8.61447	8.58161	8.56109	8.32994	8.29886	8.31603	8.19356	8.17686	8.29109	8.16638	8.2338	8.37558	8.27202	8.26693	8.56805	8.18192	8.14284	8.36746	8.24591	8.02477	8.35893	8.30461	8.14747
+	6	23.2323	RSBN1L=2060300	9.54956	9.57838	9.53815	9.42775	9.32172	9.26585	9.28298	9.40834	9.28021	9.2727	9.23594	9.07587	9.70759	9.41337	9.34529	9.23888	9.18459	8.91691	9.37576	9.01475	8.94846	9.29141	9.30669	9.16668
+	6	23.2323	UBE4B=2140563	9.61991	9.54022	9.30047	9.62668	9.52183	9.53252	9.52259	9.19334	9.17088	9.36995	9.72502	9.261	9.65394	9.54718	9.50811	9.80401	9.46774	9.56443	9.37314	9.14407	9.24426	9.5343	9.46523	9.57448
+	6	22.2222	C1orf43=4890113	8.4557	8.62922	8.54102	8.52091	8.49872	8.17869	8.5327	8.51692	8.21414	8.57086	7.8538	8.0631	8.53122	8.10691	8.14342	8.44878	8.10477	7.98737	8.46741	8.20226	8.06457	8.57352	8.13071	8.06526
+	6	22.2222	CFLAR=1240593	11.8038	11.8771	11.4392	11.4392	11.4993	11.3604	11.4066	11.3872	11.0499	11.7526	12.4768	11.3938	11.8397	11.843	11.6582	11.7384	11.7131	11.3564	11.6277	11.5458	11.2333	11.9537	11.8128	11.7368
+	6	22.2222	CIPC=380379	8.9837	8.99723	8.71195	8.92544	8.91278	8.69638	8.56995	8.87973	8.56866	8.88642	8.92056	8.86012	9.11249	8.87393	8.79663	8.97638	8.92647	8.60377	8.63593	8.58584	8.35231	8.84869	8.93607	8.7147
+	6	22.2222	CIPC=7050204	8.7615	8.79631	8.71775	8.70077	8.8115	8.88939	8.55775	8.56	8.62829	8.62266	8.7223	8.75294	8.96691	8.81051	8.75148	8.79106	8.80533	8.7617	8.54345	8.62022	8.56011	8.59559	9.00497	8.54781
+	6	22.2222	CYTIP=1260523	8.89078	8.96513	8.77813	8.93288	9.1174	8.46989	8.762	8.85116	8.55395	8.87776	8.89681	8.55553	8.93607	8.89681	8.81689	8.89393	8.80315	8.59671	8.65929	8.60451	8.48736	8.96495	8.92488	8.91795
+	6	22.2222	CYTIP=1980523	8.82097	8.82582	8.71661	8.76722	8.66308	8.62058	8.52059	8.7286	8.56616	8.78239	8.94186	8.72137	8.90123	8.92089	8.95715	8.58366	8.56593	8.59736	8.59512	8.87875	8.69203	8.74816	8.90253	8.79518
+	6	22.2222	EXOSC3=6130196	9.78211	9.78257	9.84849	9.56922	9.4486	9.53494	9.48692	9.73901	9.60361	9.80019	9.25608	9.53397	9.74481	9.49152	9.43086	9.20908	9.48796	9.1247	9.57946	9.63481	9.31795	9.78089	9.56018	9.47426
+	6	22.2222	HMGN1=4390195	11.9334	11.8975	12.0393	11.782	11.8807	11.7121	11.6777	11.7628	11.8038	11.9124	10.9453	11.7242	11.861	11.7318	11.6685	11.847	11.6228	11.5535	11.9147	11.8264	11.7033	11.955	11.7151	11.7463
+	6	22.2222	HS.137971=6020692	10.7477	10.633	10.3674	10.5683	10.7198	10.2089	10.4386	10.389	9.98382	10.3897	10.648	10.1125	10.4915	10.6623	10.4587	10.3632	10.2723	10.2777	10.3273	10.1442	10.1366	10.54	10.5568	10.5894
+	6	22.2222	HS.294103=2030048	9.39588	9.56528	9.23072	9.43891	9.4015	9.1544	9.19438	9.28161	8.85275	9.4624	9.83265	9.17505	9.4359	9.51072	9.21624	9.41855	9.51072	9.00446	9.08326	9.09721	8.94966	9.39837	9.19751	9.4477
+	6	22.2222	PIPSL=4640070	9.35917	9.37091	9.64207	9.38822	9.3007	9.2791	9.41426	9.32758	9.21307	9.37212	9.0515	9.16778	9.3869	9.13136	9.1871	9.26598	9.36229	9.14168	9.30429	9.36361	9.25582	9.34966	9.43661	9.28794
+	6	22.2222	SLC35A5=1500132	11.1386	10.8364	11.0182	11.0115	11.1635	10.7835	10.9376	11.1272	10.7477	10.9037	10.9632	10.7739	11.286	11.5035	11.0368	10.9529	11.2383	10.8393	10.8515	10.9813	10.8728	11.1119	11.0054	10.96
+	6	22.2222	TMEM218=4050463	11.1701	11.2383	11.1249	11.1616	11.3273	10.8187	10.8776	10.9493	11.1937	11.2114	11.4595	11.3639	11.2525	11.3813	11.1716	11.3832	11.4736	11.1748	10.8709	11.0107	10.9607	11.1364	11.3743	11.1401
+	6	22.2222	TMEM41B=1230546	10.719	10.942	10.5648	10.827	10.8058	10.6815	10.6573	10.7343	10.447	10.756	11.5035	10.7149	10.8001	10.9459	10.6918	10.7704	10.913	10.6072	10.4307	10.3738	10.3168	10.5842	10.8494	10.7198
+	6	21.2121	C4A=7320685	8.10561	8.0949	7.94738	8.14905	8.06804	7.99459	8.01633	8.17291	8.08498	8.08015	8.73752	8.13896	8.05346	8.0905	7.94482	8.18322	8.07548	8.16841	7.96479	8.10074	8.06968	8.05401	8.11931	8.20457
+	6	21.2121	CATSPER2P1=3390142	8.30675	8.17717	8.35659	8.21211	8.13865	8.29886	8.17097	8.15795	7.9362	8.23089	8.18178	8.14987	8.23701	8.02429	8.0026	8.16295	8.06431	8.06712	8.16003	8.19736	8.18015	8.17798	8.34684	8.10225
+	6	21.2121	DKFZP586I1420=4570064	8.56299	8.42328	8.61068	8.58248	8.47525	8.52996	8.76662	8.3895	8.35467	8.77087	8.98864	8.63257	8.55483	8.52486	8.46474	8.63913	8.60151	8.57932	8.4316	8.39317	8.52365	8.45188	8.7772	8.50229
+	6	21.2121	DKFZP586I1420=7050139	8.63625	8.81584	8.68807	8.78928	8.70945	8.70602	8.6825	8.77519	8.63894	8.67248	8.77138	8.71307	8.7313	8.99677	8.68375	8.74366	8.70009	8.76047	8.44897	8.64326	8.44048	8.69973	8.88145	9.01216
+	6	21.2121	FAM160B1=5220672	9.94756	9.85437	9.63523	9.53184	9.80733	9.62446	10.0113	9.7972	9.63378	9.73344	10.064	9.75059	9.94913	9.87508	9.88998	9.7534	9.89175	9.8052	9.90559	9.70487	9.68718	10.0483	10.0472	10.2439
+	6	21.2121	GLS=5570427	11.1379	10.8621	10.7704	11.1545	10.7325	10.6222	10.8871	10.757	10.4077	10.9874	11.1656	11.0085	11.1382	11.1107	10.7217	10.8075	10.7494	10.644	10.6725	10.4704	10.4545	10.9768	10.939	11.035
+	6	21.2121	KRTAP4-8=3870240	8.16868	8.09613	8.0008	8.02392	8.0178	7.77646	7.98517	8.17751	7.89416	8.04895	8.55441	8.13484	8.06217	8.38473	7.97232	8.0955	8.53991	8.13186	7.9581	7.94622	7.87713	8.04581	8.10112	8.43571
+	6	21.2121	LOC100130623=7150392	9.10035	9.45953	9.15448	9.27585	9.49447	9.11668	9.08749	9.36122	9.04465	9.2478	9.1608	9.02414	9.36268	9.53964	9.32687	9.35515	9.45997	9.2192	9.00191	9.13675	9.05423	9.17481	9.48855	9.18308
+	6	21.2121	PRKAB2=5860307	8.48854	8.61893	8.42949	8.50869	8.42624	8.45818	8.56911	8.61162	8.47445	8.51143	8.66342	8.43431	8.52782	8.65021	8.5098	8.60917	8.39483	8.47643	8.51268	8.20272	8.29177	8.67416	8.63797	8.6134
+	6	21.2121	TSC1=4040373	9.95681	10.0438	9.70163	9.81873	9.83958	9.61162	9.78373	9.87016	9.41977	9.95151	10.1839	9.80786	9.88918	10.0362	9.72679	9.82766	9.77678	9.78089	9.67577	9.56885	9.60827	10.095	10.0622	10.0959
+	6	21.2121	YWHAE=2140762	9.93197	10.035	9.75382	10.0241	9.66494	9.80161	10.3775	10.2972	10.0691	9.97815	10.1783	9.85213	10.1434	10.3751	9.96811	9.87268	9.96306	9.92335	9.98088	9.93065	9.82199	10.1699	10.0018	10.2511
+	6	20.202	HS.541987=3780075	8.02211	8.15951	7.76729	8.20365	8.03219	7.96792	7.87597	8.12852	7.91946	8.07876	8.62929	8.08262	8.02825	8.06481	8.1867	7.92795	8.00028	8.00115	7.97038	8.03073	7.95852	7.97395	8.0314	8.04817
+	6	20.202	MTMR4=2120068	10.197	10.2989	10.0649	10.2398	10.2381	10.2906	10.0253	9.91764	10.0234	10.232	10.3924	10.1573	10.1268	10.1235	10.1438	10.0204	10.0827	10.13	9.7691	9.52563	9.69328	10.2405	9.99704	10.1686
+	6	20.202	PIF1=4810646	9.55183	9.75627	9.3869	9.69723	9.59935	9.6033	9.2994	9.28619	9.19452	9.57389	9.71504	9.62742	9.55922	9.83634	9.64796	9.46202	9.47623	9.43804	9.12541	9.09473	9.11166	9.57901	9.49238	9.48025
+	6	19.1919	POLG2=4230133	9.23618	8.99896	9.15698	8.87296	8.96679	8.81423	8.81606	8.93967	8.65187	9.23347	8.98442	8.8854	9.20887	9.16101	8.66925	8.82327	8.9289	8.42426	8.89646	8.69075	8.52534	9.23091	8.80418	9.04404
+	6	19.1919	UQCC1=7040307	10.4281	10.3586	9.95014	10.1903	10.09	9.91619	9.80368	10.1434	9.62777	10.2723	10.3301	10.1309	10.3808	10.2058	10.0498	10.0369	9.79133	9.84534	10.0929	9.6065	9.74215	10.4721	10.1253	10.1631
+	6	18.1818	LOC286208=3180468	8.98637	9.06679	8.9268	8.90253	8.86244	8.98743	8.76814	8.67521	8.71386	9.01055	9.2979	8.96478	8.86881	9.32376	9.10398	8.89177	8.84289	8.98423	8.85124	8.83623	8.83791	9.04846	8.94627	8.92897
+	6	10.101	EDRF1=3190020	10.2884	10.3048	9.8343	9.79061	9.81438	9.44682	9.98193	10.0055	9.73866	10.3393	10.1211	10.0153	10.2124	9.91249	9.86697	9.69183	9.50821	9.5175	9.93873	9.58681	9.58004	10.3747	10.1588	10.1942
+	6	10.101	KCTD6=5130168	8.63573	8.84464	8.82504	8.7565	8.83393	8.82676	8.75554	8.90059	9.09099	9.01783	8.8726	9.00179	8.90704	8.87494	8.89177	8.63913	8.67366	8.66611	8.81007	8.83939	8.77459	8.87022	8.81708	8.84878
+	6	10.101	KCTD6=5290193	9.80664	9.9021	9.45062	9.43937	9.65567	9.41182	9.88038	9.83113	9.46012	9.87016	9.90154	9.50336	9.73599	9.53779	9.64905	9.41518	9.21781	9.36163	9.72502	9.39308	9.57745	9.86235	9.82119	9.6487
+	6	9.09091	AGPAT2=3850370	8.16557	8.17865	8.01239	8.10541	8.21177	8.23123	8.22415	8.05288	8.06384	8.03815	8.70981	8.42261	8.02896	8.06923	8.14286	8.09288	8.12586	8.13132	8.18408	7.97645	8.13775	8.16805	8.15368	8.0343
+	6	9.09091	GOLPH3L=7050192	10.0663	10.1545	9.95807	9.79442	9.87595	9.94018	9.79304	9.9008	9.3581	10.2379	10.3606	9.99226	10.0777	10.0721	9.9921	9.76939	10.0305	9.75859	9.66356	9.55135	9.54083	10.1658	10.0992	10.0272
+	6	9.09091	MIR1974=2260349	9.3155	9.95321	9.62668	9.24574	9.81688	9.14864	9.26501	9.30681	9.09893	10.0225	10.7886	9.46191	9.52571	9.6817	9.51221	9.15104	9.6411	8.78478	9.55809	9.19164	9.29521	9.66755	9.78298	9.81837
+	6	9.09091	PHF14=2640180	8.50329	8.38155	8.40233	8.45444	8.27933	8.47733	8.46474	8.29996	8.29595	8.56717	8.6959	8.47992	8.51766	8.50918	8.48386	8.36573	8.49141	8.1996	8.16761	8.32007	8.19329	8.39251	8.50357	8.48314
+	6	9.09091	RBM6=7380088	10.1737	10.2832	9.97301	10.0016	10.2111	9.81452	10.0612	9.72359	9.64517	10.1501	10.6891	10.0686	10.0007	10.2748	10.0506	9.95435	10.0993	9.897	9.68401	9.84964	9.71095	10.1965	10.2177	9.95732
+	6	9.09091	RSAD1=540382	8.76787	8.92347	8.67694	8.75994	8.81642	8.81096	8.75579	8.73204	8.60391	8.66391	9.18286	8.72542	8.68159	8.67897	8.71018	8.71195	8.79292	8.74924	8.55546	8.50329	8.24047	8.83932	9.1239	8.68243
+	6	9.09091	TTC21A=580240	8.78751	8.77592	8.49724	8.89629	8.66918	8.45943	8.677	8.58796	8.54888	8.7803	9.19152	8.6041	8.78586	8.92227	8.87438	8.66895	8.83957	8.76662	8.43833	8.46441	8.55055	8.88575	8.84878	8.57025
+	6	9.09091	UBE3B=5420025	8.45912	8.39333	8.07371	8.52939	8.39313	8.18487	8.47567	8.24338	8.08693	8.56122	8.57486	8.34869	8.3445	8.5936	8.36784	8.44077	8.33798	8.2628	8.22277	8.1879	7.98458	8.45416	8.4466	8.34827
+	6	6.06061	DDX39B=160132	10.7901	10.8347	10.8393	10.8675	10.8353	10.7336	11.151	10.7159	10.5638	10.8406	11.4142	11.0705	10.7856	10.7432	10.7974	10.7477	10.7663	10.4847	10.6526	10.7149	10.5848	10.8684	10.989	10.8051
+	6	4.0404	C9orf85=520050	8.16454	8.35146	8.2384	8.26592	8.30491	8.1407	8.18674	8.13291	8.07626	8.27083	8.91011	8.22358	8.15838	8.08783	7.94328	8.15314	8.09316	7.9739	8.19139	8.20649	8.19373	8.34813	8.43705	8.23998
+	6	4.0404	CCDC93=2850392	8.28943	8.27663	8.22958	8.21171	8.17196	8.19694	8.13289	8.05565	8.08901	8.34381	8.27001	8.32531	8.08599	8.23018	8.00388	8.09077	8.1274	8.15146	8.24364	8.25796	8.12046	8.26419	8.20809	8.48723
+	6	4.0404	FAM117A=1400259	8.42471	8.7799	8.40995	8.42586	8.69348	8.64655	8.61274	8.57661	8.30548	8.70586	8.8493	8.93079	8.61074	8.44393	8.32051	8.51917	8.41822	8.4985	8.57508	8.59049	8.43004	8.84162	8.76768	8.57204
+	6	4.0404	GPSM3=6420386	10.9477	10.686	10.57	10.7141	10.7069	10.7061	10.6489	10.7222	10.6299	10.5524	10.5315	10.4672	10.8358	10.4748	10.5423	10.5706	10.8785	10.3586	10.4726	10.3883	10.3511	10.4377	10.4899	10.1247
+	6	4.0404	KLHL29=4590327	8.53952	8.41458	8.20677	8.36328	8.30559	8.08525	8.53712	8.34659	8.13842	8.58654	8.38211	8.50352	8.43708	8.23843	8.33379	8.27165	8.24185	8.10165	8.37716	8.33072	8.30865	8.61962	8.51885	8.74652
+	6	4.0404	KLHL29=510703	7.97339	8.07215	8.01621	7.92518	7.98641	7.98648	8.12424	7.89663	7.83092	8.18147	8.26619	8.18173	7.87386	7.92929	7.85462	7.95719	7.97123	8.11674	7.95621	7.96078	7.96063	8.05284	8.22778	8.21568
+	6	4.0404	RPS2=5220037	13.9639	13.9772	13.8524	13.987	14.0314	14.0867	13.9407	14.0918	13.9805	13.9772	13.771	13.8913	14.1182	13.9216	13.9551	13.9259	14.1448	13.9051	14.0148	13.532	13.8111	13.771	14.0002	13.4323
+	7	96.9697	ACOT9=5220497	9.02582	8.94919	8.88473	8.9474	9.17077	8.95956	9.49033	9.35981	9.18863	9.07239	8.96436	8.881	9.15013	8.88983	9.12876	8.99367	8.99045	8.80242	9.20831	8.96162	9.10006	8.99821	9.06159	8.89803
+	7	96.9697	ACOT9=7160592	9.55922	9.57946	9.66511	9.49656	9.3584	9.63797	9.61501	9.56414	9.85968	9.51508	8.98486	9.63694	9.35706	9.57349	9.52667	9.51167	9.50763	9.70871	9.73247	9.8325	9.81688	9.37484	9.55641	9.68914
+	7	96.9697	ANXA7=6330044	10.6267	10.6299	11.0284	10.7752	10.9171	10.9899	10.7968	10.9152	11.1221	10.7358	10.5606	10.8326	10.6616	10.8399	10.8264	10.9866	11.2169	10.9932	11.0673	11.2755	11.2618	10.7597	11.137	11.0182
+	7	96.9697	ATE1=6770243	8.06567	8.05774	8.15877	8.22045	8.21627	8.38055	8.3036	8.77929	8.814	8.17781	7.8937	8.18814	8.11723	8.04104	8.21863	8.12617	8.42332	8.3893	8.55638	8.82484	8.96691	8.24348	8.27194	8.24653
+	7	96.9697	ATL3=1240243	10.2829	10.2265	10.4587	10.4345	10.455	10.6805	10.6047	10.5393	10.8435	10.2667	10.1767	10.6566	10.3818	10.3601	10.3909	10.4783	10.6918	10.648	10.3573	10.7368	10.7075	10.2719	10.4174	10.452
+	7	96.9697	C9orf78=3890524	11.2081	11.0361	11.0566	11.0462	11.1257	11.2924	11.1904	11.1119	11.1304	11.1784	10.5171	10.9352	11.0008	11.0878	10.9331	11.1329	11.141	11.0603	11.2803	11.2169	11.1537	11.2917	11.0245	11.1965
+	7	96.9697	CARNS1=3180504	8.10135	8.34132	8.42852	8.28248	8.52314	8.65401	8.43751	8.38119	8.56479	8.35307	8.1139	8.52168	8.17362	8.24986	8.27189	8.30511	8.49141	8.40628	8.50483	8.55668	8.60625	8.46172	8.54529	8.48214
+	7	96.9697	CARNS1=6860639	8.29996	8.5844	8.46588	8.51861	8.80926	8.81569	8.58589	8.8341	8.64045	8.38956	8.61767	8.6795	8.34209	8.59198	8.50756	8.50487	8.90874	8.71923	8.61372	8.83111	8.90764	8.68664	8.8752	8.72092
+	7	96.9697	COX20=1110315	8.57079	8.57639	8.78486	8.62772	8.62448	8.85034	8.8083	8.83203	9.01851	8.53821	7.84952	8.79508	8.58931	8.25191	8.60171	8.73483	8.45795	8.57051	9.11611	8.78843	9.04932	8.71535	8.50637	8.62379
+	7	96.9697	DDX31=1820133	8.52598	8.51877	8.69301	8.53674	8.44235	8.63257	8.61893	8.62864	8.89138	8.56169	8.37911	8.75571	8.55233	8.54781	8.66925	8.58056	8.53668	8.64375	8.80651	8.82519	8.98763	8.56805	8.61618	8.69217
+	7	96.9697	DSTN=3190634	10.6203	10.5824	9.74691	10.6918	10.6288	9.60548	10.9866	10.7995	9.79791	10.6246	11.1088	9.64517	10.5771	10.2546	9.9952	10.6579	9.93368	9.77185	10.93	10.2735	10.1709	10.7644	9.89781	9.99569
+	7	96.9697	DSTN=6900612	11.1593	11.2333	11.3239	11.1716	11.098	11.2467	11.3166	11.2467	11.3621	11.0205	11.1364	11.2762	11.1635	11.2706	11.2867	11.2762	11.4007	11.399	11.2847	11.6306	11.6143	10.9672	11.2187	11.2634
+	7	96.9697	EIF3J=4280020	9.56684	9.65828	9.87986	9.77471	9.8282	9.94803	9.90195	10.1153	10.0818	9.79506	9.44366	10.0207	9.62617	9.92687	9.81467	9.61971	9.91619	9.8343	10.0089	10.1555	10.043	9.74874	10.0502	9.84224
+	7	96.9697	FAM57A=5910600	8.20787	8.31762	8.53174	8.21171	8.29517	8.47829	8.40987	8.47328	8.91209	8.22618	8.05093	8.49574	8.09288	8.1879	8.5122	8.15998	8.24118	8.50377	8.5832	8.76093	9.00227	8.21866	8.2951	8.37509
+	7	96.9697	FOXN3=4230470	10.877	10.9346	11.137	10.8406	11.0115	11.1979	11.5209	10.9109	11.3189	10.8847	10.8302	11.1088	11.1288	11.061	11.0768	11.0663	11.11	11.0618	11.4711	11.6268	11.4375	10.9974	11.0415	11.2104
+	7	96.9697	GMEB2=2100437	9.45997	9.48705	9.54341	9.58447	9.56709	9.61196	9.90819	9.69723	9.72491	9.5933	9.33401	9.63523	9.57676	9.59181	9.58717	9.51703	9.84748	9.77608	9.78614	10.0046	9.79704	9.64657	9.71186	9.60924
+	7	96.9697	GSTT2B=2060670	7.98961	8.24859	8.09783	8.09123	8.32854	8.10981	8.09181	8.27907	8.1829	8.02953	8.07593	7.97761	8.09162	8.002	8.16252	8.05437	7.94117	8.3226	8.35974	8.19082	8.51844	8.0409	7.99845	8.45943
+	7	96.9697	GUCY2EP=3120328	8.04357	7.95619	7.97584	7.96087	8.10022	8.1032	8.32709	8.08212	8.04355	8.00978	7.90618	8.15094	7.94035	8.95525	8.16362	8.0046	8.19035	7.94746	7.93884	8.13974	8.20203	7.90584	8.24244	8.17777
+	7	96.9697	HS.369017=3940678	8.64484	8.49657	8.75062	8.72905	8.73026	8.75901	8.66135	8.61281	8.70645	8.46014	8.0296	8.61827	8.46189	8.7489	8.53668	8.66549	9.06415	8.61623	8.74747	8.82319	8.8775	8.61156	8.81201	8.66592
+	7	96.9697	HS.543887=6840477	8.19318	8.27982	8.44768	8.02508	8.22288	8.36558	8.31559	8.10306	8.5091	8.14458	7.96847	8.41917	8.13955	8.1029	8.27871	8.29398	8.16229	8.45863	8.26735	8.63221	8.88905	8.22371	8.08305	8.37179
+	7	96.9697	HS.545589=1660437	8.14903	8.12919	8.36216	8.34384	8.08859	8.34804	8.62082	8.45234	8.64924	8.43472	8.05418	8.3548	8.33229	8.32638	8.44427	8.44366	8.42017	8.55739	8.46435	8.69386	8.67943	8.44235	8.29933	8.43622
+	7	96.9697	IL27RA=4250735	9.25536	9.02706	9.25083	9.0535	8.9171	9.10006	9.39152	9.18036	9.40794	9.22402	9.08541	9.3767	9.07253	8.82219	9.09231	8.95516	8.9814	9.08916	9.7318	9.1784	9.43981	9.30452	9.06928	9.40996
+	7	96.9697	ITFG2=6550195	9.3409	9.48039	9.63558	9.57727	9.71725	9.93706	9.77841	9.85275	9.91619	9.64941	9.32172	9.81245	9.37122	9.7284	9.69463	9.53184	9.78635	9.69784	9.61894	9.72614	9.76727	9.63304	9.97883	9.69802
+	7	96.9697	ITPA=360445	8.75773	8.75477	9.11771	8.8637	8.76962	9.00153	9.05778	8.95317	9.22881	8.85228	8.82036	9.07098	8.62766	8.74003	8.88506	8.9872	8.63573	8.98083	8.96309	8.93894	9.24961	8.90091	8.73263	9.15218
+	7	96.9697	KBTBD11=5050093	9.05385	8.57993	9.24195	9.02449	8.5361	9.59067	9.82706	9.31189	9.97929	9.22496	8.29185	9.61464	8.96738	8.66089	9.44421	9.12746	8.65909	9.63095	9.99896	9.54672	10.5413	9.55447	8.91586	9.90317
+	7	96.9697	MAPK6=7160348	10.7017	10.5626	10.7159	10.6866	10.5689	10.7293	10.7981	10.6399	10.8885	10.6151	10.4555	10.7128	10.5472	10.6866	10.5734	10.6799	10.719	10.708	10.7247	10.9679	11.2853	10.6072	10.8258	10.6566
+	7	96.9697	METTL22=650626	9.4552	9.34712	9.66661	9.55626	9.43047	9.89405	9.68304	9.68947	9.86325	9.51194	9.47348	9.80191	9.50008	9.52438	9.52328	9.68462	9.69604	9.83593	9.67316	9.75125	9.93016	9.47633	9.49134	9.721
+	7	96.9697	MRPL21=1300315	10.4748	10.3879	10.8008	10.429	10.4405	10.7211	10.7604	10.5	10.8684	10.4939	10.3369	10.5853	10.4928	10.4063	10.5089	10.6294	10.4545	10.6781	10.6712	10.8565	10.7995	10.4569	10.4882	10.5508
+	7	96.9697	NINJ1=7380706	9.20277	9.30512	9.43615	9.33338	9.52579	9.66926	9.54534	10.0402	10.0103	9.26776	9.25194	9.5012	9.30693	9.14138	9.70431	9.54622	9.57492	9.64624	9.96082	9.8694	10.4709	9.34146	9.56099	9.62291
+	7	96.9697	NR2F2=6020458	8.19248	7.92499	8.06512	8.004	8.12381	8.24501	8.1057	8.43904	8.45906	7.9511	7.99862	7.86294	7.98665	8.00603	8.16134	8.07143	8.21583	8.22951	8.17887	8.20043	8.20381	8.07066	8.09112	8.27665
+	7	96.9697	ODC1=4070017	11.5624	11.7526	11.9803	11.7975	11.8166	12.0441	12.1242	12.0466	12.5221	11.7548	11.6966	12.0213	11.6177	11.7912	11.8461	11.8542	12.1735	12.2716	12.037	12.3998	12.4939	11.5389	11.8987	11.831
+	7	96.9697	OSGIN1=4010086	8.1255	8.18769	8.09783	8.08906	8.21816	8.35917	8.34607	8.37625	8.57338	8.07449	7.88779	8.26963	8.14518	8.13903	8.10476	8.11093	8.21789	8.32725	8.25221	8.5725	8.83586	8.11446	8.33075	8.3089
+	7	96.9697	PATL1=5310427	9.66843	9.59589	9.71783	9.71173	9.55847	9.83634	9.69201	9.75859	9.92576	9.58222	9.3049	9.67794	9.60266	9.76864	9.63304	9.59083	9.48144	9.80575	9.91283	9.69145	9.86712	9.77088	9.66579	9.9208
+	7	96.9697	PIAS2=2320735	9.31463	9.11529	9.47095	9.54314	9.39187	9.62259	9.81425	9.63155	9.93406	9.45875	9.01828	9.59778	9.30869	9.49387	9.48768	9.59853	9.75811	9.68462	10.041	10.1099	10.0781	9.57224	9.68014	9.68418
+	7	96.9697	PRKACB=3830025	8.43238	8.50806	8.66033	8.49897	8.62669	8.7207	8.70526	8.97955	9.14501	8.35708	8.09325	8.54811	8.28213	8.36558	8.53393	8.61628	8.77325	8.61171	8.67125	9.08149	8.82609	8.30467	8.4049	8.2962
+	7	96.9697	PRKACB=5670156	8.31239	8.18277	8.47388	8.13777	8.30092	8.2046	8.29455	8.57014	8.43189	8.06112	7.76248	8.2909	8.25663	8.33669	8.42714	8.40359	8.28688	8.32695	8.34294	8.3476	8.329	8.29207	8.4725	8.60944
+	7	96.9697	PSMD12=7210373	10.7739	10.7488	10.9002	10.8417	10.9322	10.9543	11.04	11.1079	11.2097	10.7817	10.2921	10.8406	10.7604	10.7829	10.8208	10.8347	10.9743	10.9235	11.0673	11.4347	11.2365	10.8214	10.9417	10.8724
+	7	96.9697	PSMD9=2140189	8.00887	8.11052	8.01314	8.06785	8.21564	8.38776	8.39988	8.3398	8.44181	8.09347	7.95727	8.24845	8.10002	8.0731	8.15623	8.1062	8.31074	8.35546	8.28617	8.34145	8.3867	8.01422	8.36312	8.18021
+	7	96.9697	PTS=4050437	10.5804	10.51	10.5913	10.6952	10.7921	10.6366	10.7541	10.6966	10.8972	10.632	10.2989	10.7222	10.4982	10.6134	10.5831	10.6897	10.8031	10.7856	10.8935	10.8572	10.8526	10.7045	10.5729	10.5813
+	7	96.9697	PTS=6280341	8.72281	8.99983	9.08916	8.91967	8.85911	9.07043	8.86139	8.99417	9.28845	8.80303	8.5584	8.8854	8.72092	8.72434	9.0138	8.87188	8.88913	9.06728	9.11304	9.25168	9.34992	8.93542	9.14186	8.90585
+	7	96.9697	RGL1=3180039	9.82639	9.70838	10.2039	9.60302	9.49625	10.0635	10.2976	10.1923	10.7384	9.9033	9.5134	9.99139	9.95777	9.76435	10.2243	9.76101	9.68699	10.0649	10.4281	10.1145	10.7553	10.0051	9.71276	10.1708
+	7	96.9697	RGS20=6400403	7.94996	8.01598	8.08996	8.02751	8.06161	8.0721	8.27181	8.23426	8.54329	8.15978	7.73907	8.21137	7.94322	7.95914	8.1074	8.02112	7.95597	8.15818	8.37125	8.46142	8.37545	8.04634	7.98492	8.30685
+	7	96.9697	RNASEH1=1510661	10.7325	10.5994	10.9621	10.6725	10.8251	11.0711	10.8704	10.9703	11.2482	10.8888	10.6246	10.9632	10.719	10.7099	10.9813	11.0013	11.0596	11.0343	11.1035	11.2035	11.3723	10.6611	11.0171	11.1257
+	7	96.9697	RPL10L=5050072	8.25023	8.13479	8.19506	8.09384	8.13062	8.11605	8.26784	8.15408	8.25751	8.21713	7.99297	8.29182	8.07197	7.96454	8.04748	8.29235	8.11809	8.33154	8.20185	8.5725	8.43563	8.18456	8.07311	8.28414
+	7	96.9697	RWDD1=1030438	8.13224	8.241	8.12151	8.15416	8.29917	8.29608	8.21137	8.2825	8.44272	8.20304	7.88469	8.23745	8.11881	8.04509	8.2147	8.12505	8.26251	8.46998	8.40773	8.55797	8.29872	8.1967	8.23167	8.26384
+	7	96.9697	SERPINB8=1770376	8.728	8.55272	9.02475	8.8377	8.71127	8.94333	9.19438	8.8775	9.3546	8.82582	8.04152	8.96436	8.77872	8.46213	8.7117	8.94186	8.80453	9.03928	9.03408	9.0535	9.24122	8.79631	8.71633	8.89984
+	7	96.9697	SERPINB8=3400672	9.02906	8.85796	9.0462	9.0371	8.97554	9.1876	9.27392	9.29535	9.60445	9.05808	9.15117	9.25067	8.96495	8.82256	9.10047	9.13466	8.97726	9.19698	9.51383	9.14873	9.47388	9.0173	8.72259	9.17343
+	7	96.9697	SH2B2=3610390	8.55242	8.49566	8.53076	8.709	8.35336	8.67459	8.92721	8.72246	8.814	8.64197	8.00598	8.72092	8.47318	8.39321	8.73879	8.50522	8.59712	8.65818	8.90352	8.8108	9.02674	8.78211	8.44305	8.8398
+	7	96.9697	SLC20A1=6420731	9.50201	9.72206	10.0202	9.78982	9.73374	10.1358	10.2268	9.98452	10.3632	9.84485	9.68462	9.9033	9.6609	9.83761	9.82766	9.79257	10.0046	10.0326	10.2492	10.1683	10.5315	9.61105	9.62307	9.75925
+	7	96.9697	SMARCE1=2650064	9.7379	9.61785	10.0397	10.0581	9.80699	10.382	10.2127	9.96349	10.3115	9.96811	9.71017	10.1881	9.81837	9.85821	10.1977	10.0986	9.97642	10.4154	10.0425	9.99505	10.2894	10.2595	9.92447	10.4201
+	7	96.9697	SNORA48=3360703	7.85355	7.97994	8.01314	7.9168	8.13471	8.24424	8.27652	8.24991	8.46117	8.13289	7.97796	8.23676	7.94931	8.02896	8.02942	7.98017	8.02225	8.18373	8.19729	8.31292	8.40747	8.13889	8.08371	8.08906
+	7	96.9697	SNORA62=5870475	8.83791	8.93226	9.09252	8.76141	8.74747	9.12102	9.19196	9.24817	9.5678	9.07789	8.74924	9.08857	8.86097	8.77421	8.92179	8.99309	8.98381	9.15463	9.12702	9.50074	9.35086	8.85307	8.89099	9.00828
+	7	96.9697	SP2=1260201	9.10131	9.17525	9.23405	9.25253	9.08491	9.29816	9.36163	9.31531	9.48817	9.22125	8.99527	9.41506	9.02674	9.18623	9.17057	9.21665	9.35872	9.36053	9.36578	9.34155	9.48448	9.14316	9.40544	9.22794
+	7	96.9697	SREBF1=3390343	9.38959	9.48665	9.37435	9.3974	9.54602	9.56312	9.7486	9.74374	9.57946	9.33532	9.14692	9.39562	9.43486	9.38358	9.26868	9.48309	9.99476	9.57207	9.57224	9.67563	9.83792	9.27585	9.53964	9.46362
+	7	96.9697	SUMO3=5900682	11.0182	11.2669	11.5169	11.3801	11.6177	11.7559	11.6974	11.7651	12.0606	11.3146	11.4212	11.9023	11.2813	11.5649	11.4434	11.4114	11.6811	11.6989	11.6536	11.8038	11.9511	11.5244	11.7028	11.6406
+	7	96.9697	TADA2B=6550709	9.18999	9.39152	9.5311	9.29314	9.23663	9.56609	9.36211	9.34221	9.67237	9.08801	9.24053	9.34693	9.1081	9.42646	9.48651	9.35304	9.56742	9.76864	9.5006	9.94356	9.70388	9.0908	9.30612	9.57632
+	7	96.9697	TNPO1=2470020	9.38492	9.12279	9.31101	9.36937	9.37888	9.50725	9.3872	9.51117	9.57572	9.24315	8.75021	9.43182	9.26021	9.25449	9.26442	9.18308	9.41704	9.33512	9.36186	9.69696	9.63362	9.33458	9.46202	9.40777
+	7	96.9697	TRK-TTT3-5=60397	8.3562	8.57117	8.82729	8.58618	8.5839	8.82859	8.78142	8.70137	8.88654	8.5913	8.74427	8.70244	8.46427	8.41496	8.77628	9.04836	9.16381	9.17147	8.68966	9.42539	9.17795	8.67783	8.71222	8.66286
+	7	96.9697	U2AF1=1450102	9.75125	9.76978	9.95386	9.66418	9.81543	10.1063	9.90636	9.99935	10.1135	9.70658	9.65567	9.83006	9.79343	9.64565	9.86485	9.85885	9.64657	9.95732	10.1579	10.0161	10.217	9.83518	9.6193	9.87861
+	7	96.9697	UBE2Q1=6330754	9.00019	8.88074	8.90187	8.86624	8.7751	8.89758	9.02377	9.01318	9.02967	8.80101	8.78239	8.99327	8.77541	8.90292	8.78945	8.85646	8.97964	9.04346	8.97122	9.02071	9.336	8.91142	8.97581	8.99552
+	7	96.9697	UTP11=6280152	10.3058	10.4287	10.4074	10.3087	10.544	10.5005	10.6191	10.5634	10.6526	10.2365	10.3627	10.5055	10.2993	10.4735	10.4042	10.4147	10.5706	10.3952	10.6059	10.6924	10.6573	10.399	10.4558	10.482
+	7	96.9697	VAT1L=3460392	8.14903	7.91058	8.20353	8.04107	8.0558	8.23377	8.05516	8.17163	8.1217	8.04213	7.88631	7.93324	7.92769	8.1265	8.03035	7.94213	7.99444	8.0222	8.19023	8.05982	8.09778	8.20603	8.14668	8.21033
+	7	96.9697	ZBED2=3940088	10.5515	10.757	11.284	10.7835	10.8507	11.2014	11.286	11.1088	11.4963	10.7646	10.6218	11.1635	10.7704	10.8312	11.0361	10.9315	10.869	11.0625	11.6155	11.18	11.7022	10.8161	10.6561	10.8066
+	7	95.9596	ABCA1=4060358	8.51732	8.85717	8.80936	8.60096	8.83546	8.72015	9.32118	9.57923	9.35157	8.41535	8.26619	8.71992	8.64968	9.03861	8.95135	8.73981	9.06347	8.87593	9.35731	9.68898	9.57657	8.44742	8.77251	8.8804
+	7	95.9596	AIMP2=6960056	10.6235	10.5599	10.7817	10.6299	10.5406	10.7621	10.7799	10.6817	11.0687	10.8182	10.352	10.7403	10.5022	10.6252	10.5862	10.575	10.5583	10.5611	10.889	10.9042	10.7776	10.5689	10.6576	10.6526
+	7	95.9596	ANKLE2=4280673	7.97941	7.92132	8.07441	8.04972	8.26363	8.09047	8.29386	8.0728	8.17377	7.95947	7.88426	8.13072	8.14178	8.35951	8.07719	7.94906	7.97192	8.05619	8.10509	8.16424	8.00344	8.10807	7.86843	7.82184
+	7	95.9596	ARHGAP25=3850148	10.6336	10.6543	10.7343	10.5029	10.6102	10.8375	10.731	11.2046	11.1452	10.602	10.4569	11.3223	10.4222	10.624	10.6676	10.46	10.5487	10.5389	10.8838	10.9986	11.012	10.5413	10.8001	10.6799
+	7	95.9596	BSPRY=5560050	8.76572	8.77311	8.97542	8.749	8.64217	8.79941	9.20706	9.01225	9.1362	8.55981	9.05799	8.89208	8.63676	8.72667	8.56934	8.81112	8.64102	8.65113	9.27321	9.39639	9.41223	8.59056	8.76356	8.80237
+	7	95.9596	BYSL=4860356	8.91814	8.91671	8.978	8.84192	8.89931	8.90502	9.25002	9.33148	9.22794	8.96827	8.66209	9.20633	8.76733	8.97434	8.89177	8.50293	8.81061	8.84014	9.24879	9.18167	9.30501	8.80219	8.86548	8.90771
+	7	95.9596	C12orf49=3170102	8.6035	8.72589	8.80574	8.79579	8.6956	8.90666	9.09089	8.96099	8.99959	8.71519	8.33634	8.9175	8.60684	8.71139	8.84958	8.66235	8.89462	8.76307	8.82422	9.00277	8.96309	8.62438	8.89662	8.71568
+	7	95.9596	CCL4L1=2970575	10.0495	10.5583	10.9707	10.5369	10.4825	10.8251	10.8386	10.4726	11.0899	9.76939	9.7832	10.8043	9.71819	9.89484	10.3726	10.9737	10.1773	10.7261	11.4839	11.251	11.9775	9.19891	9.75969	9.83778
+	7	95.9596	CCNYL1=2060112	8.36185	8.48012	8.52622	8.63903	8.61665	8.65525	8.66662	8.69309	8.82738	8.40389	7.9144	8.64968	8.40617	8.65021	8.65643	8.49187	8.72063	8.68899	8.73122	9.02967	9.00569	8.25857	8.43219	8.43696
+	7	95.9596	CDYL=1050114	8.77087	8.59995	8.58161	8.61447	8.4747	8.59488	8.76579	8.63404	8.76905	8.51482	8.22094	8.66006	8.63029	8.35716	8.59911	8.48434	8.70161	8.5091	8.66867	8.73172	8.69625	8.63683	8.6981	8.58031
+	7	95.9596	CSTF2=6280079	9.74357	9.66843	9.83071	9.93016	9.70208	9.95966	9.78662	9.73658	9.92865	9.91764	9.63978	9.73259	9.54806	9.58157	9.63463	9.59628	9.59825	9.49937	9.81759	9.74601	9.66797	9.73147	9.7889	9.75232
+	7	95.9596	CTNNAL1=290475	9.36729	9.3911	9.6187	9.42484	9.40658	9.77771	9.74339	9.75219	9.8684	9.44001	9.09404	9.67637	9.4042	9.50544	9.55	9.25229	9.50931	9.62561	9.76864	9.75207	10.0111	9.28214	9.52314	9.45788
+	7	95.9596	CTNNAL1=940722	9.31393	9.50039	8.99578	9.5654	9.43509	9.12986	9.3546	9.53923	9.20277	9.44406	9.3412	9.18346	9.33401	9.09721	9.14525	9.25982	9.03091	9.16642	9.69237	9.37058	9.39562	9.1542	8.97202	9.21231
+	7	95.9596	DCAF4=940129	8.65836	8.79246	8.7286	8.54679	8.65866	8.59671	9.06126	8.88532	9.11353	8.42282	9.01426	8.57102	8.46752	8.55761	8.82075	8.69386	8.80077	8.71408	9.04054	9.11408	9.08634	8.53441	8.7592	8.5791
+	7	95.9596	EFHD2=1070544	10.4569	10.2204	10.3883	10.2488	10.369	10.5487	10.5117	10.4996	10.4619	10.4209	10.135	10.3235	10.2608	10.0686	10.1925	10.2034	10.2334	10.367	10.5848	10.4002	10.5237	10.2676	10.086	10.2486
+	7	95.9596	EWSR1=4890397	8.96128	8.98944	9.00912	8.95317	8.93435	8.9406	9.15382	9.31145	9.17769	9.01607	8.92774	9.23642	9.07365	9.28461	8.96495	8.91661	8.77883	8.77151	9.27972	9.18101	9.0608	8.89393	8.69888	8.81745
+	7	95.9596	EWSR1=670072	11.4317	11.254	11.3881	11.4185	11.5078	11.5204	11.5375	11.5835	11.7463	11.4532	11.2153	11.6777	11.3368	11.3938	11.4798	11.3846	11.525	11.4947	11.5765	11.7114	11.7628	11.4418	11.4142	11.4598
+	7	95.9596	G0S2=6180427	8.13867	8.10169	8.25392	8.13457	8.1078	8.24625	8.41798	8.38992	8.7273	8.17795	7.94359	8.25452	8.07874	8.22159	8.11726	8.00427	8.07668	8.22526	8.40296	8.25971	8.27268	8.10002	8.17862	8.09816
+	7	95.9596	GAB2=540368	8.85941	8.66039	8.78376	8.80366	8.93915	8.8278	9.02758	9.18431	9.19322	8.74808	8.63382	8.989	8.76855	8.85911	8.917	8.78967	8.88455	8.98328	9.29141	9.39639	9.43673	8.67821	8.82853	8.8313
[truncated: 15,543 more rows]

## Sheet: MedianExpPerTimeP
				-TGFB				+TGFB
[truncated: 17,381 more rows]
