# Supplementary material for: Growth Factor–like Gene Regulation Is Separable from Survival and Maturation in Antibody-Secreting Cells
Source: J Immunol. 2019 Jan 14;202(4):1287–300. doi: 10.4049/jimmunol.1801407 (PMC6360259; doi:10.4049/jimmunol.1801407)
Supplement: Data Supplement [file JI_1801407.zip › JI_1801407_Supplemental_Table_7.xlsx]

## Sheet: TGFBneg0_vs_TGFBpos0_DN
ABCB1=1230048
ABCB1=4210039
ABCG1=5860377
ABCG1=6060377
ABHD12=7610382
ABI3=3840717
ABLIM1=2570112
ABLIM1=3610315
ABLIM1=6400243
ADA=7210192
AES=1230458
AES=6180176
AFF1=6060142
AIF1=6520154
ALDH2=840253
ANKRD33=4860707
ANO7=6020008
ARHGAP27=7330070
ARHGEF19=6250546
ARMC5=2060154
ATG4A=6060358
ATP2B4=6900630
BASP1=2140121
BCAR3=4070053
BCOR=510576
BCOR=6760273
BEX2=4830674
BHLHE40=2640735
BLVRA=2940022
BMF=7650209
BRI3=6270095
BST2=4900674
BTG2=1010487
C12orf4=6420551
C15orf39=870110
CACFD1=1990477
CALCOCO1=2140398
CAMK1D=2030280
CAMK1D=4210022
CCDC189=4070424
CCR10=2680753
CD226=3940754
CD3EAP=5220400
CD44=4560193
CD44=5860152
CHAD=4890167
CHST15=7320041
CLIC3=5870136
COASY=360747
CSRNP1=7560041
CTLA4=1230201
CTSA=6840246
CTSB=240309
CXCL13=1110564
CXCR4=1300280
CXCR4=7320288
CYB5R3=4260010
CYP26A1=5270072
DBNDD2=6420168
DCBLD1=5700747
DDX23=5090450
DDX24=1010735
DEAF1=7610279
DENND1B=4860575
DERL3=4570066
DERL3=6270408
DHRS7=3930731
DKFZP779L1853=4920653
DNAJC27=620072
DNASE2=6200315
DRAP1=3990598
DYRK2=2100743
DYRK2=6330553
EBLN2=3180324
ECE2=630674
EFNA4=1780278
ERF=610678
ERN1=3290008
ESR2=4010544
ESR2=6200291
FAM102A=3840215
FAM107B=6040603
FAM50A=7000014
FAM89B=2000224
FARSB=5550463
FBXO18=2470259
FCRL4=3180156
FLOT1=3780181
GADD45B=4920110
GALNT11=4480669
GALNT6=4490164
GBGT1=4490687
GCDH=6660201
GNAT1=6020142
GPR183=4490520
GPX7=4200543
GRHL1=4250131
GRK5=1710523
GSDMB=5390608
GSTP1=830047
GUCY2EP=3120328
GYG1=670528
HCG2040054=5050482
HCST=1580088
HCST=2260113
HIVEP2=6590730
HPCAL1=520184
HS.208623=1300626
HS.412918=1770288
HS.554324=580102
HS.575473=4560195
HSPBAP1=6420142
IDS=3610162
IKZF3=6900091
IL15=870408
IL21R=10630
IL2RA=130021
INAFM1=1300369
IRAK2=3930750
IRF7=1470382
IRS1=1710091
IRX1=5550270
ITGB5=2650114
ITPR3=6180133
KLHDC4=4180176
KLHL21=1240386
KLHL6=2470338
KMT2E=2710767
LARGE1=10768
LINC00623=4040653
LINC01235=1500672
LOC100130131=510639
LOC641825=6620576
LOC643665=5820730
LOC645100=6550441
LOC652045=380110
LOC727899=460088
LPIN1=6200670
LSG1=6660619
LZTS2=2940671
MAN1B1=1780661
MAP3K14=6400369
MED22=4860689
METTL13=6520408
MFGE8=5560075
MIAT=430438
MUM1=6100630
MXD4=3710647
MYADM=2970730
NEO1=4260053
NME3=6450424
NOTCH1=5080167
NPSR1=3190743
NSF=290670
NSMCE2=2480719
NUAK2=380202
OR2A42=6020379
ORAI2=6400113
ORMDL3=1500112
PALD1=2100201
PCBP2=6660309
PHLDB1=5130093
PIGM=1230719
PIGT=3840689
PLCH2=650452
PLEKHH3=1070709
PLEKHM1=7550437
PMEPA1=240400
POLD4=1050240
PPP1R16B=5490333
PPP4R1=2060286
PRAF2=5270093
PRDX5=520750
PRKCD=4230626
PTPN7=3610082
PTPRCAP=1430341
RAB31=6590341
RAB35=3390192
RALA=2810382
RAPGEF1=6270037
RARRES3=2650564
RASA3=160605
RASAL3=360039
RASAL3=520273
RASD1=2710735
RASSF5=5810176
RASSF6=2320056
RASSF6=2370370
RBM38=3140750
RBM38=3420372
REEP5=520324
REPS2=5690148
RETREG3=2650010
RGS10=3830092
RGS1=4490176
RNF213=7400743
RNLS=6380414
RPS6KL1=7330008
RRAS=4570670
RXRA=7000356
SASH3=4730037
SBNO2=3190609
SCAMP3=1980082
SCYL1=1470376
SEPHS1=5960544
SERPINA10=5870707
SGSM3=270475
SH2B3=6560301
SH3KBP1=6020152
SLC16A2=2650112
SLC22A17=4010367
SLC2A5=7560541
SLC35A5=1500132
SLC35E1=5390403
SLFN11=1990379
SMAD7=4220767
SMCO4=4900747
SMIM5=3180435
SNX29=1660047
SNX6=3420008
SOCS1=1990300
SPSB1=7100382
ST6GALNAC4=10379
STAG3L2=3710711
SUCLG1=4150142
SYNE2=10634
SYS1=5090097
TFAP4=3520504
TGDS=1430762
TLR7=7200753
TMEM134=670671
TMEM243=4290575
TNIP1=2680100
TNK2=1850482
TOX2=1010736
TOX2=1400601
TRIM26=6020463
TRIM41=540239
TRIM7=580746
TTC32=5420300
TUBG2=3520128
UAP1L1=6100609
UBQLN4=3610487
URB1=5570458
URGCP=10201
VDR=5960440
VEGFB=4060333
VPREB1=4180692
VPS9D1=4760433
VSIR=6620292
WDR81=5130594
YIF1B=6520192
ZDHHC14=7610091

## Sheet: TGFBneg0_vs_TGFBpos0_UP
ABCB9=5290598
ABCB9=6900241
ACAT2=7330753
ACYP1=3440689
ADAP1=830735
ADD3=3420747
ADK=1030241
AFF3=650753
ALDOC=7330544
ALKAL2=130128
ALOX5AP=3930343
ANP32AP1=5220279
APBB1IP=1820722
ARHGAP17=160561
ARHGEF3=6250435
BANK1=4010139
BBIP1=4610022
BCL11A=3170440
BCL11A=6580450
BCL6=6280458
BEND5=4540398
BID=1440037
BIN1=5130440
BIRC3=5080021
BNIP3=6770608
BTLA=2450494
BTLA=2810064
CASP1=7050382
CCDC24=2320402
CCDC6=7330435
CCL3L3=2810010
CCND2=1570348
CCR2=580706
CCR2=6040711
CD19=7210136
CD248=2490113
CD24=610437
CD37=1510133
CD48=2030767
CD72=4200546
CD86=4040022
CD86=4210465
CDKN2D=7050326
CEP78=4760091
CGNL1=110100
CIP2A=6280719
CISD1=6220441
CLEC4A=2570022
CLEC4A=4050202
CLECL1=6370414
CLIC4=3170762
COTL1=1070678
CSE1L=5130674
DCK=5290703
DHRS9=630315
DHRS9=7160468
DLEU2=1500661
DLGAP5=240221
DPYSL2=3290685
ELL3=2000102
EPB41L4A-AS1=4070376
FABP5=4150048
FAM117B=3120292
FCMR=5270520
FCRL3=6180228
FCRLA=3780193
FGFBP3=3460670
FGR=360619
FGR=6660475
FYN=610164
FYN=6290725
GAPT=6480079
GLIPR2=830278
GPER1=270593
GTF2I=7210064
HCK=6270022
HHEX=5130750
HK2=7150661
HNRNPA1P6=1710228
HNRNPAB=3370487
HOMER2=3850630
HOPX=3850246
HS.10862=1940563
HS.413494=4760504
HS.66187=870632
HSPA6=160092
HSPD1P5=7100376
HTR3A=2640731
HVCN1=3800735
IL10RB=5050368
IL12A=4120114
IMPDH2=4590026
IRF8=150072
ITGAX=4490500
KBTBD8=6370523
KLF2=3850692
KLHL14=780300
KYNU=3460685
LBH=2810246
LCP1=6350161
LDLR=1440736
LFNG=6620392
LINC02538=5570753
LMO2=3850059
LOC100129759=6980482
LOC100132106=2970228
LOC148915=3310392
LOC390466=3710471
LOC654103=7320707
LOC728835=6560201
LTB=5310053
LTB=5420091
LY86=6840408
LY9=3170703
LYAR=5310369
LYAR=6220148
LYSMD2=770538
MARCH1=4610113
MCM10=7570181
MCOLN2=5490068
MID1IP1=6580121
MIR155HG=5860722
MND1=7550730
MX2=5490470
MYC=6270646
MYC=6550600
MYO1G=3450195
NAPSA=2100296
NAPSB=3290259
NHP2=130673
NHP2=2760673
NSUN6=6220372
NUDT7=4120768
PCLAF=5090754
PDE7A=4890592
PECAM1=430747
PFKFB4=7400653
PIK3C2B=4610180
PIK3CD=3360717
PLAC8=2490372
PLAC8=4830113
PLEK=4810020
PNRC2=360280
POLQ=4060056
PRIM1=6200390
PRKCB=5090563
PRKCB=6840615
PSMB8=3180026
PSMB8=3420632
PTEN=6840072
PTGER4=2940438
PTPN2=3990731
RAB11FIP1=6130156
RANBP1=7000735
RASGRP2=6560722
RB1=6280474
RIPOR2=3450201
RPA3=4150458
RPL29=2350465
RPS21=2690338
RPS24=10546
RPSAP18=4250446
RPSAP46=2120164
S100A4=3990458
S100A4=5290270
SCD=2140128
SETBP1=5310079
SHISA2=7650523
SIGLEC10=4480497
SIGLEC14=1400593
SMC4=5910689
SNORD17=1430037
SNRNP40=6130220
SNRPF=460114
SNRPF=650301
SNTB1=3420739
SNTB2=1240750
SNX5=630100
SORD2P=5720470
SP110=3840593
ST3GAL5=5260403
ST8SIA4=4230017
SWAP70=6200753
SYPL1=3170360
TCL1A=70110
TMEM106C=1430537
TMEM156=2000364
TMEM173=3460008
TMEM267=240576
TNFSF10=870202
TPI1=1940360
TRAF5=7610598
TRANK1=150400
TRIM22=5960747
UBASH3B=1940524
UBE2E1=2060465
VCL=70592
VNN2=2690239
VPS25=4570543
YBX3=2320129
ZBTB32=7560273
ZMAT5=6550180
ZWINT=3800474

## Sheet: TGFBneg30_vs_TGFBneg0_DN
ABHD17B=7510129
ANKZF1=580598
ARID4B=2470603
ATP5J=650259
BCDIN3D=7400246
BCL3=6330725
BHLHE40=2640735
BTG2=1010487
BTN3A3=1430717
C11orf24=6110348
C11orf54=2470463
C12orf65=2320392
C17orf80=1430678
C2orf42=5420719
CDKN1B=130309
CLK1=3440138
CLK3=4640041
CRK=4780086
CRK=6550196
CRKL=5960767
DBT=4060768
EBLN2=3180324
EDRF1=3190020
ESRRAP2=4210647
EVI5=4540176
EXOSC3=6130196
F2R=7160743
FBXL18=990523
FGFBP3=3460670
FNBP4=7650091
FRAT2=7330026
GADD45B=4920110
GPR176=1990484
HS.443185=7100544
HS.555252=520451
HSPA1B=3850433
ID3=7570324
IFNAR2=450397
INTS13=6400082
INTS6=1820341
JUN=6510367
KIAA0907=2060482
LEAP2=4570546
LINC02538=5570753
LOC148413=2060541
LOC642033=3710682
LOC647326=510630
LOC728565=2060372
LOC730173=6840601
LRP2BP=1110288
MAP3K8=1470215
MAP7D1=4880735
MRFAP1=2340372
N4BP2L1=6550133
NABP1=4260253
NUP210=2320215
PHF13=3060022
PHTF1=6900521
PPP1R10=6480474
PRDM1=450379
RBM25=2230424
RNF146=1090594
RSBN1=6370215
RSRP1=2320408
SGK1=4390450
SIAH1=2850435
SIRT4=4570131
SLA=1990753
SLA=5870164
SNX5=5270121
SOCS1=1990300
SOCS3=4230102
ST8SIA4=4230017
STAMBPL1=7150059
TANK=2230113
TMEM156=2000364
TNFAIP1=1690681
TRIM13=1410600
TRIM4=2810674
UBE2Z=650372
WASH7P=2650376
ZC3H10=2140026
ZKSCAN4=3390053
ZNF160=6980474
ZNF175=6940458
ZNF234=5720072
ZNF248=6620608
ZNF322=2650240
ZNF322P1=6560594
ZNF616=150291
ZNF770=2070747
ZNF830=2230541
ZSWIM3=3850255

## Sheet: TGFBneg30_vs_TGFBneg0_UP
ABCB9=6900241
ATF3=4780128
BAG3=1340075
BCLAF1=3870634
BIN3-IT1=7050154
CARNS1=6860639
CBX4=3830170
CCDC94=2370601
CCL3=6590682
CCL3L1=4250053
CCL3L1=610524
CCL3L3=2810010
CCNL1=450554
CD69=2710575
CD69=6900634
CENPU=2120678
CHAC1=1500082
CIRBP=7560047
CSRNP1=7560041
CTBP2=1010494
DDIT3=830619
DUSP1=6860377
DUSP2=6960687
DUSP5=5390161
DUSP6=5260288
EBF1=1110592
EGR1=870338
EGR2=6020255
EGR3=2370373
EIF1=3710544
EIF2B2=3130079
EIF4A1=3400403
ETNK1=2600224
EYA3=290541
F8A1=1110551
FOS=4280017
FOSB=7160239
GPR183=4490520
H1FX=7610538
HNRNPA2B1=1570722
HNRNPC=5670487
HS.384605=460689
HS.478682=6520100
IER2=6480615
JUNB=7550500
JUND=620280
KAT14=1070551
KLF11=5700088
KLF6=360110
KLF6=4040097
LOC100129322=1570136
LOC285074=2810093
LOC649431=6620053
LOC650518=7650528
LOC654126=1070519
LOC729887=2470128
MARCH8=2600634
MIR155HG=5860722
MIR193BHG=1940427
MIRLET7D=2690630
MOAP1=270224
MYLIP=4830424
N4BP2L2=990020
NDUFAF5=6040279
NDUFAF5=7050288
NFKBIA=4280113
NFKBIZ=2470348
NFYC-AS1=1570390
OXCT2=1400037
PELI1=3450092
PMAIP1=2750367
PPP1R15A=1340600
PPP1R2=4250343
RAB11FIP1=6130156
RAB30=2900669
RGS1=4490176
RHBDD2=510373
RIPOR2=3450201
RNF10=6760291
RPRD2=3420377
SARS2=4730168
SELENOS=3420037
SERF2=1300093
SKP1=2940369
SLC11A2=1820037
SLC16A2=2650112
SLC3A2=5420575
SLC7A5=270152
SNHG17=4850390
SNIP1=2690270
SNORA41=3450327
SNORA67=1240577
SNORA70=650278
SNORD35B=3190561
SON=1110017
SON=3520041
SRF=20022
SRSF6=3060110
STMN1=3460707
STX11=60470
TACO1=6620544
TAGAP=5360364
TAGAP=5890739
TLE1P1=5050598
TMEM62=5050735
TMEM70=3780161
TNF=2640301
TSC22D3=6350446
TSC22D3=6350632
UBALD2=520278
UBE2E3=5340048
UBE2G1=150630
UBE2J1=5080020
USP46=6060152
USP6NL=2470053
VAMP2=4200575
VN1R2=1440553
WWP2=3800603
YRDC=3440224
ZFAND2A=870379
ZNF101=1440605
ZNF256=4390349
ZNF280D=770605
ZNF35=5090010

## Sheet: TGFBneg30_vs_TGFBpos30_DN
ABCB1=4210039
ABCG1=6060377
ABI3=3840717
ABLIM1=2570112
ABLIM1=6400243
ADA=7210192
AIFM1=1940577
ALB=4230156
APH1B=7160224
AQP3=1050040
ARF1=5550491
ARHGAP27=7330070
ARHGEF11=7150070
ARHGEF40=7320274
ARSA=4920546
ASAP1=6840129
ATN1=4390543
ATP2B4=6900630
B9D2=4280088
BASP1=2140121
BCAR3=4070053
BCOR=510576
BCOR=6760273
BEX2=4830674
BHLHE40=2640735
BMF=7650209
BRI3=6270095
BTG2=1010487
C12orf4=6420551
C3orf35=610273
CACNB3=1980328
CARS=7000682
CCDC189=4070424
CCDC92=4830682
CCL3L3=2810010
CD44=4560193
CD44=5860152
CD69=2710575
CDK2AP2=2100411
CFI=1690609
CHAC1=1500082
CLIC3=5870136
CREBRF=6860228
CSPG4P5=1710670
CSRNP1=7560041
CTLA4=1230201
CTLA4=6400333
CTNNA1=5890451
CTSA=6840246
CTSB=240309
CTSB=60121
CXCL13=1110564
CXCR4=1300280
CXCR4=7320288
CXXC5=1010048
CXXC5=1050279
CYBA=4070392
CYP17A1=3890278
DBNDD2=6420168
DDIT4=3190148
DERL3=4570066
DERL3=6270408
DHRS11=3450747
DHRS7=3930731
DNAJB9=2760164
DNASE2=6200315
DUSP1=6860377
DUSP2=6960687
DUSP4=2060102
DUSP4=2650041
DUSP5=5390161
DYRK2=2100743
DYRK2=6330553
EGR1=870338
EGR2=6020255
EGR3=2370373
ENTPD1=5550279
ERGIC3=160669
ERGIC3=6200259
ESR2=4010544
ESR2=6200291
ETS1=240333
EVA1B=7100561
F2RL3=7160154
FAM102A=1850546
FAM102A=3840215
FAM107B=6040603
FAM133CP=4480072
FAM155B=4830008
FAM215A=6110327
FAM89B=2000224
FBXW7=1850504
FCRL4=3180156
FERMT3=6060315
FGF18=4540739
FGFBP3=3460670
FICD=3850687
FKBP2=1010068
FLJ32255=5340278
FLOT1=3780181
FOS=4280017
FOSB=7160239
FYTTD1=1470050
FZD7=460670
GADD45B=4920110
GBAP1=3400576
GCDH=6660201
GLIPR1=6220746
GPR132=5870692
GPR180=3180563
GPX7=4200543
GSPT2=7610754
GYG1=670528
HEY2=2350685
HIST2H2AA4=4290148
HIST2H2AC=6100022
HM13=270039
HM13=7210110
HOXB2=3460097
HPCAL1=520184
HS.143018=5290433
HS.184721=6560072
HS.400131=6900056
HS.412918=1770288
HS.538535=2490717
HS.550307=6510411
HS.551755=3140605
HS.554324=580102
HS.562118=3360541
HS.569953=2000612
HS.571887=4610184
HS.571946=3870296
HS.575808=7160332
HS.581580=3170240
IDS=3610162
IER2=6480615
IER3=1190367
IKZF3=6900091
IL10RA=4490053
IL21R=10630
IL2RA=130021
INAFM1=1300369
IRAK2=3930750
IRF2=580722
IRF7=1470382
IRF7=6400176
JUNB=7550500
KLF6=360110
KLF6=4040097
KLHL6=2470338
KLK10=5960192
KRTAP4-8=3870240
LINC00623=4040653
LOC100130451=540538
LOC100133478=3830577
LOC196752=150224
LOC641825=6620576
LOC642033=3710682
LOC649049=4570475
LOC650717=6020193
LOC652326=5560673
LOC652726=2340446
LOC653352=290301
LOC654161=3420427
LOC730744=6220327
LPIN1=6200670
LRIG1=2450367
LRRC29=5550576
LSP1=4180068
MAN1C1=6280184
MAP7D1=4880735
MBOAT7=3800470
MFGE8=5560075
MIAT=430438
MOGS=4230309
MOS=2510328
MRI1=4860402
MUL1=6400097
MUM1=6100630
MXD4=3710647
MYADM=2970730
MYLK=3710762
NAA60=4590451
NARF=2360491
NBPF10=1510681
NFE2L1=4210176
NFKBIA=4280113
NFKBIB=2360537
NFKBID=3120500
NIPAL3=5090739
NOC4L=4670307
NOTCH1=5080167
OCIAD2=6420392
ORAI2=6400113
PALD1=2100201
PAPD5=520017
PARVB=2140221
PCGF3=2000291
PFKFB3=1470601
PFKFB3=4120053
PHACTR1=3170139
PIAS4=1470315
PIGT=3840689
PIK3R2=2140097
PLCH2=650452
PNPLA2=1190463
POLD4=1050240
PPP1R14BP2=3440064
PPP1R16B=5490333
PPT2=1780397
PRAF2=5270093
PRKCD=4230626
PTPN7=3610082
PTPRCAP=1430341
RAB30=2900669
RAB31=6590341
RAB35=3390192
RALGDS=2140735
RAPGEF1=6270037
RAPSN=4780370
RARRES3=2650564
RASA4DP=7400097
RASAL3=360039
RASAL3=520273
RASSF6=2320056
RASSF6=2370370
RBM38=3140750
RBM38=3420372
RBMX2=2650682
RECQL5=670079
REPS2=5690148
RGS1=4490176
RHBDF2=380050
RNF103=6580332
RNF121=2370445
RNF19A=1690184
RNF213=3400270
RNF213=7400743
RNU1-1=7330681
RNU1-3=5670152
RNU4ATAC=1660021
RNVU1-18=2970482
RNVU1-7=2360091
S100A11=110682
SASH3=4730037
SBF1=3940692
SCARNA18=2750670
SCIN=730592
SCYL1=1580093
SEC14L1=1770044
SEC14L1=4200441
SERF2=1580309
SETX=4250601
SH2B3=6560301
SH3KBP1=6020152
SIAH2=1980768
SLC10A3=780278
SLC22A17=4010367
SLC25A39=650634
SLC26A6=1340487
SLC28A1=6350484
SLC2A5=7560541
SLC35C2=4230437
SLFN11=1990379
SMAD7=4220767
SMIM3=130364
SMPD1=70433
SNORA28=1780008
SNORA67=1240577
SNORA79=1090196
SOCS1=1990300
SOCS3=4230102
SOX30=150487
SPAG1=4760131
SPRN=2340458
SPSB1=7100382
SRF=20022
ST6GALNAC4=7000132
STAG3L1=2070735
STAG3L2=3710711
STAG3L3=3440441
SUCLG1=4150142
SYS1=5090097
TAX1BP1=4920739
TCEAL4=4920487
TGFB3=1030008
TGFBRAP1=6660133
TIPARP=6760546
TLR6=2600735
TMEM243=4290575
TNF=2640301
TNIP1=2680100
TNK2=1850482
TOR3A=430411
TOX2=1010736
TRADD=2650706
TRIB1=4810520
TRIM8=940435
TRK-TTT3-5=60397
TRO=5260561
TROVE2=4810390
TSC22D3=6350446
TSC22D3=6350632
TSPYL6=5390139
TUBG2=3520128
TYMP=2350504
UBE2Z=650372
UBL5=6420541
UPP1=7570673
VDR=5960440
VEGFB=4060333
VPREB1=4180692
VSIR=6620292
VWA3A=3370168
YY1=610279
ZCCHC6=1230746
ZDHHC14=7610091
ZFAND2A=870379
ZFP36=2900348
ZFP36L2=7050300
ZNF275=3360008
ZNF331=510767
ZNF641=6650747

## Sheet: TGFBneg30_vs_TGFBpos30_min0_DN
AJUBA=2000167
ALB=4230156
CCL3=6590682
CCL3L1=610524
CCL3L3=2810010
CD69=2710575
CFI=1690609
CHAC1=1500082
COL4A3BP=2630053
COMT=520446
CYP27C1=5900601
DDIT4=3190148
DUOXA2=6620307
DUSP1=6860377
DUSP2=6960687
EGR1=870338
EGR3=2370373
FGFBP3=3460670
FOS=4280017
FOSB=7160239
GJA5=990646
GTF2I=7210064
HS.127100=2570647
HS.538535=2490717
HS.545074=6330446
HS.551755=3140605
HS.552008=2350288
HS.560906=4280050
HS.581662=1660288
HSPA1B=3850433
ICA1L=6940709
IER2=6480615
JUNB=7550500
KLF6=360110
KLF6=4040097
KLK10=5960192
LAMTOR3=4280671
LINC02538=5570753
LOC100130451=540538
LOC100133465=1260161
LOC391334=4150121
LOC641772=3940129
LOC642033=3710682
LOC644124=150594
LOC644642=1850754
LOC645113=10092
LOC650188=6550564
LOC654002=540181
LOC729793=1260528
NFKBIA=4280113
NR2C1=2650554
OR56B1=6100612
RNF19A=1690184
RNU4ATAC=1660021
RPL10L=5050072
SCARNA18=2750670
SIAH2=1980768
SLC28A1=6350484
STIM1=1260524
TGFBRAP1=6660133
TNF=2640301
TRK-TTT3-5=60397
TRO=5260561
TSC22D3=6350446
TSC22D3=6350632
TSPO=1230019
VARS=4670672
VN2R17P=5670019
VPS25=4570543
ZIC5=4120528
ZMAT5=6550180
ZNF384=2100347

## Sheet: TGFBneg30_vs_TGFBpos30_min0_UP
ANKLE2=4280673
BLM=2450717
C18orf25=1410563
C6orf62=5860754
CCR9=5220661
COLGALT1=7380279
CTBP2=1010494
CTDP1=6620433
EBLN2=3180324
ECE2=630674
EFR3A=110161
EPG5=4810079
FARSB=5550463
GEN1=2810408
GLE1=2140630
GRK5=1710523
HCG2040054=5050482
HIVEP2=6590730
HNRNPM=6510437
HS.466840=2900215
HS.564967=2470289
HS.582985=6580673
IL5RA=830519
KCTD6=5130168
LINC01235=1500672
LOC100134734=6860711
LOC650276=4150524
LOC650518=7650528
LOC731196=3830068
MARS=2690707
MED22=6590661
MRPS5=10343
NOP2=1010630
PHF20=4210241
PIF1=4810646
POLR1C=1010653
PRPF3=2260615
PRRC2A=1430059
PSMB9=6450692
REXO4=1190221
SLC27A6=6650364
SULT1A4=5490594
TGDS=1430762
TUFM=6370097
XPO6=6420189
YIF1B=6520192
ZNF777=5860240
ZNF823=5220041

## Sheet: TGFBneg30_vs_TGFBpos30_UP
ABCB9=5290598
ABCB9=6900241
ABCE1=1090543
ACAT2=7330753
ADAP1=830735
AFF3=650753
ALKAL2=130128
ALKAL2=2570575
ALOX5AP=3930343
ANKRD10=4540689
APAF1=1820324
APBB1IP=1820722
ARHGAP17=160561
ARHGEF3=6250435
ASF1B=2630673
BANK1=4010139
BCL11A=3170440
BCL11A=6580450
BCL6=6280458
BID=1440037
BIN1=5130440
BNIP3=6770608
BTLA=2450494
BTLA=2810064
CASP1=450491
CASP1=7050382
CCDC24=2320402
CCDC50=70603
CCDC6=7330435
CCND2=1570348
CCND2=3460520
CCR2=580706
CCR2=6040711
CCT2=7100288
CD19=7210136
CD37=3800373
CD48=2030767
CD55=830274
CD72=4200546
CD86=4040022
CD86=4210465
CDC45=2320170
CDCA7=2070520
CDKN2D=7050326
CENPM=1450192
CEP63=2690064
CGNL1=110100
CHAMP1=4480504
CIP2A=6280719
CLEC4A=4050202
CLECL1=6370414
COQ2=5720128
CPNE8=580592
CPSF3=5720564
CSE1L=5130674
CSE1L=7000634
CSTF2=6280079
DEK=4480180
DHRS9=630315
DHRS9=7160468
DHX15=2900735
DKC1=6980327
DOCK11=7610730
DPYSL2=3290685
ELL3=2000102
FABP5=4150048
FABP5P9=990717
FAM111A=2680278
FAM117B=3120292
FAM8A1=4780768
FANCD2=2690240
FCER2=830152
FCGR2B=6650341
FCMR=5270520
FCRLA=3780193
FES=4120689
FGR=360619
FGR=6660475
FYN=610164
FYN=6290725
GAPT=6480079
GEMIN4=6450300
GEN1=2810408
GLIPR2=830278
GLMN=7570240
GPR18=4120224
HASPIN=2900692
HBD=1450358
HCK=6270022
HHEX=5130750
HK2=7150661
HLA-DMB=4900731
HLA-DOA=4200452
HMCES=1500762
HMGN2=4050541
HNRNPA1P6=5360189
HOMER2=3850630
HOPX=3850246
HPRT1=6400270
HS.10862=1940563
HS.371609=1510608
HS.413494=4760504
HS.57079=5960021
HS.66187=870632
HSPA6=160092
HSPD1=70605
HSPD1P5=7100376
HTR3A=2640731
IFITM2=1230767
IRF8=150072
ITGAX=4490500
KIF20B=5900433
KLF2=3850692
KYNU=3460685
LARS=940020
LCP1=6350161
LDLR=1440736
LFNG=6620392
LMO2=3850059
LOC148915=3310392
LOC643167=3870152
LOC650276=4150524
LOC650518=7650528
LRRC58=1690161
LSM2=4540349
LTA4H=1430524
LTB=5310053
LTB=5420091
LY86=6840408
LY9=3170703
LYAR=5310369
MAP4K1=4590477
MARCH1=4610113
MCM10=7570181
MCOLN2=5490068
MND1=3870372
MS4A1=1190519
MS4A1=3190521
MTPN=5890630
MTSS1=3170300
MX2=5490470
MYC=6550600
MYO1G=3450195
MYOF=4670592
NAP1L1=3460167
NAPSB=3290259
NCAPG=1450280
NHP2=4570136
NIN=5310717
PABPC1L=5490301
PDE7A=4890592
PECAM1=430747
PFKFB4=7400653
PFKP=2360452
PLAC8=2490372
PLAC8=4830113
PLCB2=2060451
PLCL2=670711
PLEK=4810020
PLEKHG1=430348
PNRC2=360280
POLQ=4060056
PRAG1=2640441
PRKCB=3460564
PRKCB=5090563
PRKCB=6840615
PSMA6=7040470
PSMB8=3180026
PSMB9=1940180
PSMG1=1010168
PTEN=6840072
PTGER4=2940438
PTK2=450253
RAB11FIP1=6130156
RANBP1=7000735
RAPGEF6=3390504
RASGRP2=6560722
RB1=6280474
RIPOR2=3450201
RPA3=4150458
RPL29=2350465
RPSAP46=2120164
S100A4=5290270
SAMD9=1240142
SCD=2140128
SEMA4B=5080280
SETBP1=5310079
SF3B3=1090239
SHISA2=7650523
SIGLEC10=4480497
SIGLEC14=1400593
SMAD3=6840328
SMC4=5910689
SNHG1=5720278
SNRPF=460114
SNTB1=3420739
SNX5=630100
SP110=1340491
SP110=3840593
SPIB=6620161
ST3GAL5=3890382
ST3GAL5=5260403
STX7=4780358
SUPT16H=780753
SYAP1=6580678
SYPL1=1190452
SYPL1=3170360
TCL1A=70110
THOC1=5570309
TMEM156=3390253
TMEM173=3460008
TMEM71=1710541
TNFRSF10B=2600463
TNFSF10=870202
TNFSF12=1090747
TP53INP1=6660630
TPI1=1940360
TRIM22=5960747
TRMT5=5960253
TUBB6=520255
TUBBP2=3310288
UBASH3B=1940524
UVRAG=1570220
VNN2=2690239
WASF4P=3930022
XAF1=450189
XPO1=5690333
ZBTB32=7560273
ZMAT3=3140543
ZWINT=3800474

## Sheet: TGFBneg120_vs_TGFBneg0_DN
AARS2=540255
ACACA=2190414
ACAD11=3370136
ACSS2=4490524
ACSS2=4670544
ACTR2=5570196
ACVR1=6940360
ADCY10P1=2000553
AHSA2=1170220
AIM2=1260270
ANKIB1=2970672
ANKRD10=4540689
ANKRD23=1300634
ANKRD36B=4570075
ANKS1A=5390064
ANKZF1=580598
ANTXR2=10685
AP1S1=7040079
APAF1=1820324
APBB3=4120279
APBB3=7320402
APOL3=1980750
APOLD1=1770364
ARF2P=240152
ARHGAP33=60167
ARMC10P1=7000246
ARMCX2=3930201
ASB3=5720458
ASB3=60309
ATF7IP2=2480075
ATG4C=5090291
ATM=4250008
ATP5J=650259
ATP8B2=6960168
AURKA=4730605
BANP=3780450
BCL2L13=7200452
BICD1=6220767
BNIP3=6770608
BORA=580719
BPTF=4780192
BRD8=3420689
BRD8=670397
BTN3A1=3130600
BTN3A3=1430717
C11orf54=2470463
C18orf54=4920189
C5orf51=1710343
C5orf51=3180132
C8orf16=2000286
CAPN3=3870441
CCDC117=6940541
CCDC14=4390612
CD27-AS1=7320484
CDC20=1500010
CDC25B=4760338
CDK5RAP3=4230228
CDKN1B=130309
CDKN2C=4920593
CENPE=6100564
CEP350=5340553
CEPT1=2190730
CEPT1=5870403
CERS6=5690064
CETN3=830136
CFLAR=1240593
CGGBP1=3370687
CHD9=1710474
CHEK2=5260685
CHM=780376
CHMP5=6450326
CHMP5=7650347
CHST15=7320041
CKAP5=630333
CKS2=6200468
CLCN3=3440463
CLDN15=3780291
CLEC16A=160224
CMC1=4810543
COG6=5420376
CRELD1=3400619
CSPP1=3870608
CTBP1=4900088
CTC1=5310181
CTDSP2=650681
CUL4B=1300220
CYTH2=6560133
DBT=4060768
DCAKD=3890670
DCK=5290703
DFFA=50224
DFFB=3830095
DGKA=6940088
DNAJB6=5860315
DYNLL1=4230520
DYNLL1=6220086
ELF2=3130059
ELMO1=2750154
ELP4=4120619
EVI5=4540176
EXOC4=3180278
FAM111A=2680278
FAM189B=1850047
FAM72B=3440424
FASTKD1=4810546
FBXO46=2360328
FCRL2=6770070
FLJ77644=7380243
FOXO4=4480575
GALK2=10692
GALK2=4070706
GBP5=1510364
GEMIN2=5360326
GLCCI1=5290079
GLDC=4210397
GLRX2=1240414
GMCL1=110095
GMCL1=3290717
GOLPH3L=7050192
GPR183=4040037
GSDMB=6270615
GTF2E2=1570538
GTF2I=7210064
HAGH=4900333
HERC4=3830040
HEXDC=3840370
HIBCH=4640750
HIKESHI=780440
HIPK2=10332
HIST1H2BD=290730
HLTF=4480520
HMMR=4060064
HNRNPDL=6860678
HNRNPK=7000463
HNRNPL=2360608
HPGD=4250364
HPS5=4760521
HS.137971=6020692
HS.171171=2060608
HS.374460=130356
HS.397465=6840475
HS.443185=7100544
HSD17B4=4220088
HSPA1B=3850433
HSPA8=430672
HSPH1=160598
ICMT=5550348
IL10RB=5670719
INSIG2=2070039
INTS10=3310441
INTS13=6400082
IQGAP2=4220440
JUN=6510367
KAT2A=4830301
KAT2B=7200703
KDM3B=2120086
KDM5A=730068
KIAA0586=990129
KIAA0907=2060482
KIFAP3=1940482
KLHL14=780300
KLHL6=2470338
KLHL7=3290164
KNSTRN=6270452
KYAT1=3450040
LARP1B=1510082
LINC00174=1660762
LINC00324=5810167
LMAN2L=1190673
LOC100130367=4060044
LOC100130550=4060224
LOC100134304=870209
LOC148413=2060541
LOC283710=6110176
LOC286208=3180468
LOC390466=3710471
LOC442609=1990341
LOC642033=3710682
LOC642131=2360739
LOC653972=6940678
LOC728059=4040519
LOC728565=2060372
LOC728715=6770746
LOC730994=3800273
LOC88523=1440452
LPAR6=2760112
LRP5=630066
LRRC20=6620379
LRRCC1=1500681
LTN1=2940181
MANBA=4230168
MANEA=4610091
MAT2B=7380673
MBD6=1770343
MED7=6060452
METTL15=7330050
METTL3=6860524
MGME1=5960736
MIAT=430438
MIS18BP1=1450603
MITD1=5050255
MKNK2=940152
MLLT6=4640392
MRI1=160736
MRPS31=630403
MRPS33=7380491
MST1=3710202
MT1X=6620528
MT2A=450615
MTIF3=6560181
MYPOP=3140202
MZF1=1030053
N4BP2L2=7200097
NCF1=3940438
NIF3L1=3420139
NIPAL3=5090739
NIPBL=4150494
NPEPPS=670332
NSL1=6980747
NSUN5P2=2970167
NSUN6=6220372
NUP210=2320215
NUPL2=5340209
NXPE3=460487
OAS2=7320561
OGT=1430176
OIP5=7000161
ORC2=6620475
OSBPL7=1440575
OSTF1=6380463
PABPC1L=5490301
PABPN1=7610301
PAN2=2490291
PAPD5=520017
PAPSS1=130187
PATL2=2970494
PBRM1=1470072
PCMTD1=3290187
PCNX1=7050626
PDCD7=7320307
PDXDC1=4590725
PFKFB4=7400653
PHF21A=6580164
PIF1=4810646
PKIA=510435
PLEKHG1=4920670
PLPBP=1050039
PNISR=1580204
PNISR=2060433
PNISR=2120376
POLG2=4230133
POLR2J4=7330128
PPIL3=4390390
PPOX=3120609
PPP1R21=3940242
PPP1R21=520598
PPP2R5B=3290386
PPWD1=770379
PQBP1=3400196
PRR14=7570711
PSMB8=3180026
PTPN2=3990731
PUM1=3870543
PUM2=4250563
PUS7L=540487
QRICH1=7320743
RAB5B=2850626
RABL2B=2360156
RAD51C=7610129
RAP2A=780050
RB1=6280474
RBM4B=1710639
RBM6=7380088
RCBTB2=1400035
RCSD1=1170703
REXO2=4230554
RHBDF2=3420523
RHBDF2=380050
RHOT1=4010411
RNF145=2260603
RPL18AP16=2570286
RPL34=2490379
RPS27P19=1470639
RPS6=6270546
RPS6KA5=6220438
RPUSD3=6660195
RSRP1=2320408
RXRB=6380431
SAFB=5270731
SAMD9=1240142
SAMD9L=3170136
SCAF11=4010445
SDCCAG3=7040553
SDHA=360424
SEMA4B=5080280
SERF2=1580309
SETDB2=5390646
SGK494=4280328
SGO2=3520754
SIRT4=4570131
SLC15A2=6560093
SLC25A28=2360392
SLC25A42=620692
SLC26A6=150692
SLC35A1=6510204
SLC35E1=990603
SLC35E2B=360731
SLMAP=270243
SMA4=510133
SMARCAL1=6350647
SMC4=5910689
SNX27=6480095
SNX5=5270121
SP100=6650541
SP140=3140041
SPATA31D5P=4260129
SRBD1=2230730
SRPK2=2000468
SRSF4=7200037
SS18L1=6510661
ST8SIA4=4230017
STAMBP=1740364
STAT2=130519
STK38=830424
STK4=4250398
STMN3=4780224
STT3A=2570692
STX16=7040315
STX4=7380164
TAF12=4200626
TAF15=10176
TBCK=3940411
TCEA1=110427
TCEAL8=160474
TCF12=4200291
TCF12=50086
THAP11=6580370
THYN1=2140176
THYN1=5360121
TIA1=1030047
TIA1=5310358
TMEM156=2000364
TMEM156=3390253
TMEM165=460672
TMEM175=1090564
TMEM19=110196
TMEM267=240576
TNRC6B=2760768
TP53INP1=6660630
TPP2=4050451
TPX2=6290358
TRA2A=3610619
TRAF3IP3=3450154
TRANK1=150400
TRIM52=6130044
TRIM69=1470025
TRIP11=2760136
TRMT1L=4890647
TROAP=4760646
TSHR=3520563
TSHZ1=1780300
TTC9C=3400349
UBAP2L=7610152
UBR2=1990725
ULK1=1740373
UQCC1=7040307
USO1=110669
USP1=3400008
UTP14C=7560674
VAMP4=2100722
WDR19=6510397
WDR92=7560136
YEATS2=5260537
YY1=610279
ZCCHC11=4260093
ZCCHC7=4900193
ZDHHC8=4590154
ZFC3H1=1980044
ZMIZ2=7150541
ZMYM6=7550722
ZMYND8=1090438
ZNF160=6980474
ZNF234=5720072
ZNF248=6620608
ZNF384=6550719
ZNF397=2320673
ZNF654=4070600
ZNF654=4230524
ZNF75D=460132
ZNF770=2070747
ZNRD1=4890112

## Sheet: TGFBneg120_vs_TGFBneg0_UP
AAED1=1740075
AAR2=5130129
ABCA1=4060358
ABCE1=1090543
ABCE1=5310152
ABCF1=7380113
ABCG1=6060377
ABHD12=7100615
ABHD12=7610382
ACOT9=5220497
ACTB=5570132
ADNP2=7330270
ADO=4480546
ADORA2A=7560440
ADPRHL2=730010
AES=1230458
AFG3L2=1170538
AKAP8L=5340593
ALG14=2340524
ALG14=50128
ANKRD33=4860707
ARHGAP17=160561
ARHGAP25=3850148
ARHGDIA=4760255
ARMC5=2060154
ARMC7=730020
ARPC5L=4830056
ASMTL=6760619
ASNS=1510296
ATE1=6770243
ATG101=1780367
ATL3=1240243
ATP5D=1110377
ATP6V0C=3610397
BCAR3=4070053
BCCIP=990598
BEX2=4830674
BHLHE40=2640735
BLVRA=2940022
BMF=110280
BRI3=6270095
BRK1=2000546
BRMS1=4810129
BRPF1=3130138
BSPRY=5560050
BYSL=4860356
C12orf49=3170102
C7orf50=5810671
CAMSAP1=1340411
CAPZB=4670167
CAPZB=6620072
CBLB=5270132
CCDC86=650300
CCND2=3460520
CD74=7040008
CD79A=7510170
CD83=5050162
CD83=6620026
CD86=4210465
CDKN1A=6660382
CDV3=3130356
CEBPA=1430280
CENPU=2120678
CFL1=4250458
CHAC1=1500082
CHAF1B=4610731
CHMP6=4480592
CIRBP=7560047
CLECL1=6370414
CMTM3=3890551
CMTM3=6020746
CORO1A=5390113
CSNK1D=1110736
CSNK1D=780762
CTNNAL1=290475
CTPS1=6370273
CXCR5=3890400
CYP20A1=270332
CYP20A1=3360133
DBNDD2=6420168
DCAF4=940129
DCTPP1=7650435
DDIT3=830619
DDIT4=3190148
DDX24=1010735
DEDD=870364
DEF8=4210066
DGKD=4120491
DHCR7=5360678
DHX37=4260142
DLEU2=1500661
DLX1=1450341
DNPEP=5570754
DOK3=1980431
DUSP12=460280
DUSP23=1710674
DUSP2=6960687
DUSP4=2650041
DUSP5=5390161
E2F6=7510707
EFTUD2=6980475
EGLN2=1400408
EGR1=870338
EHD4=6400647
EHMT1=160546
EIF1=3710544
EIF3B=4390136
EIF3B=6290603
EIF3D=5050669
EIF3J=4280020
EIF4A1=3400403
EIF4A3=5270110
ELMSAN1=6370201
EMG1=4850091
EML4=110139
EMP1=3940435
EPB41L4A-AS1=150441
ERCC1=3840056
ETF1=3170181
ETNK1=2600224
EWSR1=670072
EXOSC6=6330025
EYA3=290541
EZR=2100612
EZR=2640369
F8A1=1110551
FAM107B=6040603
FAM86JP=3370669
FARSB=5550463
FAU=6770025
FBXO31=7380327
FBXO33=5870202
FDX2=5090053
FERMT3=6060315
FLJ12078=3130086
FOXN3=4230470
FTLP2=2260196
G0S2=6180427
G6PC3=380242
GAB2=540368
GABARAPL1=6420465
GADD45B=4920110
GAR1=1340647
GARS=5700278
GFM1=3440195
GHDC=2030754
GID8=7400689
GJB2=5260095
GMEB2=2100437
GMFB=5260044
GNA15=5670424
GPT2=5290148
GRK6=7570717
GTPBP4=1090437
H1FX=7610538
HABP4=6510689
HIST1H1E=1030017
HIST1H2BK=6110630
HIST1H3D=2140524
HIST2H2AC=6100022
HLA-DMB=4900731
HMOX1=6660601
HNRNPC=5670487
HS.213061=150343
HS.25892=3130358
HS.522924=150392
HS.545589=1660437
HS.553310=7320279
HS.579530=990719
HSP90AB1=4830100
HTRA2=6940209
ICOSLG=5690603
IDS=3610162
IFNGR1=2470358
IL15=870408
ILDR1=2680241
ILF3=1450075
IRAK1=4040564
ITFG2=6550195
ITPK1=6110731
JUND=620280
KBTBD11=5050093
KBTBD8=6370523
KCNK12=1940193
KIF21B=4490025
KLF11=5700088
KLHL21=1240386
KMT5B=2480661
KMT5B=3850343
LANCL2=7560301
LAPTM5=5360376
LARP1B=5910164
LAT2=3060092
LOC100129322=1570136
LOC100131336=1850050
LOC100131531=7610259
LOC100132564=3780767
LOC649431=6620053
LOC650518=7650528
LOC652595=730689
LOC653103=830138
LOC653506=2030132
LOC728069=5560279
LOC728908=4230487
LOC729887=2470128
LONP1=540717
LPAR5=2260241
LRMP=7150324
LTA=1030743
LTBP3=3520093
LY6E=4890270
MAD2L2=2510278
MAFG=6290328
MAGEA12=4830739
MAP1LC3A=5490240
MAP1S=150148
MAP2K3=3170017
MAPKAPK2=4260661
MARS=2690707
MAST4=4260309
METRNL=4150689
METRNL=50095
METTL1=1990358
MIDN=940291
MIR155HG=5860722
MIR193BHG=1940427
MIR600HG=1050050
MLF2=6400474
MNT=6760255
MPDU1=4890403
MRPS16=4830577
MRTO4=130220
MTMR14=1260373
MTMR14=2470068
MTMR14=4220121
MYB=7380670
NAB1=6250040
NAB2=6250440
NFKBIE=540139
NIFK=1090327
NINJ1=7380706
NIPA2=4670020
NOL6=3180706
NOP16=380370
NOP16=4780561
NOP2=1010630
NOP2=6960538
NQO1=5360347
NR2F2=6020458
NRDE2=2680164
NUP93=5310068
ODC1=4070017
OPA1=1510682
OSGIN1=4010086
OTUB1=4780707
OXCT2=1400037
PAG1=1240228
PARL=5270347
PARVB=1820386
PDRG1=1770519
PEA15=3610228
PELP1=3310041
PER2=6040286
PEX16=6580608
PHACTR1=3170139
PIAS2=2320735
PIM3=2190452
PLEKHO2=3990546
PMM2=1260315
PNO1=2000450
POLR1C=1010653
POLR1C=5700167
POLR1E=4040504
POLR3C=6130138
PPAN=1230673
PPP1R16B=5490333
PPP3CC=5690382
PPP4R1=2060286
PPRC1=7160100
PRAG1=2640441
PRAG1=3370242
PRDM1=5260392
PRELID1=6220379
PRKACB=3830025
PRNP=3170162
PSAT1=4850674
PSAT1P3=7560364
PSMD12=7210373
PSMD13=7550601
PSMD9=2140189
PTPN6=6400465
PTPN7=3610082
PUF60=5050082
RAB11FIP1=4050102
RAB11FIP1=6130156
RAB30=2900669
RAB40B=510484
RALY=7200333
RARA=7050600
RBM38=3140750
RBM38=3420372
RELB=730440
RGL1=3180039
RGS10=3830092
RGS1=4490176
RGS20=6400403
RHBDD2=510373
RHBDD2=6650746
RHEBL1=4590398
RHOG=4010753
RILPL2=1660286
RIMBP3=3990544
RIOK1=60500
RN7SK=2640719
RNF10=6760291
RNF185=290307
RNF216P1=2750139
RNU1-1=7330681
RNU1-3=5670152
RNU11=4200379
RNU4-2=3850189
RNU6-15P=4780504
RNU6-1=3610279
RNU6ATAC=6960048
RNVU1-18=2970482
RNVU1-7=2360091
RPF2=2350368
RPF2P1=6760600
RPSAP9=6770689
RRP12=3460687
RRP15=4900484
RRP1=240154
SARS2=4730168
SASH3=4730037
SCARNA10=2760332
SERPINB8=3400672
SERTAD1=4290072
SH2B3=6560301
SH3BGRL3=6280240
SHKBP1=3800307
SKP1=2940369
SLC15A3=4220044
SLC1A5=7610433
SLC20A1=6420731
SLC25A17=2490403
SLC25A26=1850458
SLC30A1=5490546
SLC30A1=5860521
SLC35A4=380189
SLC39A3=5670136
SLC3A2=4880161
SLC3A2=5420575
SLC7A1=20241
SLC7A5=270152
SMARCE1=2650064
SNHG15=6280725
SNHG17=4850390
SNORA25=4850278
SNORA28=1780008
SNORA2B=5390767
SNORA38B=380017
SNORA48=3360703
SNORA51=6760132
SNORA57=4850711
SNORA62=5870475
SNORA63=4200711
SNORA67=1240577
SNORA6=6980653
SNORA74B=3170598
SNORA80A=5260280
SNORD35A=3840091
SNORD55=4180408
SNX6=2120500
SNX8=3930356
SPATA2L=450673
SPRED1=5700707
SPRYD3=3180521
SPSB1=7100382
SQSTM1=4260044
SREBF1=3390343
SRF=20022
SRSF6=3060110
STMN1=3460707
SUMO3=5900682
SURF6=2600452
SUSD5=4640575
SYNCRIP=4880500
TAGAP=4860242
TAGAP=5360364
TAGAP=5890739
TCEAL4=4920487
TFIP11=2570441
TFRC=2940435
TIGAR=2350762
TIMM23=3840446
TIMM23=4230050
TK1=4730196
TMEM222=6980039
TMEM70=3780161
TMEM9B=7550608
TNF=2640301
TNFRSF8=4850253
TOM1=2360706
TOMM20=6290681
TOMM40=1740494
TOX2=1010736
TP53BP2=150095
TP53INP2=5360392
TRIB3=1990630
TRIM26=6020463
TRIP13=5700373
TRMO=3440446
TSSC4=160309
TTL=7320386
TUBA1B=6510176
TUBB6=1570092
TWF2=5340132
TWISTNB=5570343
TXNRD1=730286
UAP1L1=6100609
UBALD1=1660086
UBALD2=520278
UBE2G1=150630
UBE2J1=5080020
UQCR10=6130332
URM1=60390
UTP4=4200162
VAPA=7200368
VN1R2=1440553
VPS18=990672
WARS=3710068
WDR1=7150475
WDR25=2260370
WRN=5720433
WWP2=3800603
YARS=3520040
YTHDF1=2850441
YWHAE=2140762
ZBED2=3940088
ZBTB32=7560273
ZBTB43=2060037
ZC3H12A=2490017
ZFAND2A=870379
ZFPM1=7320494
ZNF10=5550497
ZNF215=1980619
ZNF275=3360008
ZNF296=2970397
ZNF317=3290768
ZNF35=5090010
ZNF544=3400072
ZNF79=5390347
ZNF800=7150682
ZNFX1=3800487
ZYX=7050484
ZYX=7320594

[truncated: 16 more sheets: TGFBneg120_vs_TGFBpos120_DN, TGFBneg120_vs_TGFBpos120_min0_D, TGFBneg120_vs_TGFBpos120_min0_U, TGFBneg120_vs_TGFBpos120_UP, TGFBneg360_vs_TGFBneg0_DN, TGFBneg360_vs_TGFBneg0_UP, TGFBneg360_vs_TGFBpos360_DN, TGFBneg360_vs_TGFBpos360_min0_D, TGFBneg360_vs_TGFBpos360_min0_U, TGFBneg360_vs_TGFBpos360_UP, TGFBpos30_vs_TGFBpos0_DN, TGFBpos30_vs_TGFBpos0_UP, TGFBpos120_vs_TGFBpos0_DN, TGFBpos120_vs_TGFBpos0_UP, TGFBpos360_vs_TGFBpos0_DN, TGFBpos360_vs_TGFBpos0_UP]
