# Supplementary material for: Growth Factor–like Gene Regulation Is Separable from Survival and Maturation in Antibody-Secreting Cells
Source: J Immunol. 2019 Jan 14;202(4):1287–300. doi: 10.4049/jimmunol.1801407 (PMC6360259; doi:10.4049/jimmunol.1801407)
Supplement: Data Supplement [file JI_1801407.zip › JI_1801407_Supplemental_Table_8.xlsx]

## Sheet: totalStability_TGFB-SDF1_MEPG3_
Module#	ModuleName	Gene	GeneModuleStability%
1	Bcell_BLIMP1-Repressed	ADAP1	100
1	Bcell_BLIMP1-Repressed	ADD3	100
1	Bcell_BLIMP1-Repressed	AFF3	100
1	Bcell_BLIMP1-Repressed	ALKBH2	100
1	Bcell_BLIMP1-Repressed	APBB1IP	100
1	Bcell_BLIMP1-Repressed	ARHGEF3	100
1	Bcell_BLIMP1-Repressed	BCAS4	100
1	Bcell_BLIMP1-Repressed	BCL11A	100
1	Bcell_BLIMP1-Repressed	BIN1	100
1	Bcell_BLIMP1-Repressed	BIRC3	100
1	Bcell_BLIMP1-Repressed	C12ORF45	100
1	Bcell_BLIMP1-Repressed	C17ORF53	100
1	Bcell_BLIMP1-Repressed	C19ORF48	100
1	Bcell_BLIMP1-Repressed	C1ORF162	100
1	Bcell_BLIMP1-Repressed	C1ORF228	100
1	Bcell_BLIMP1-Repressed	CBLB	100
1	Bcell_BLIMP1-Repressed	CCDC6	100
1	Bcell_BLIMP1-Repressed	CD19	100
1	Bcell_BLIMP1-Repressed	CD1C	100
1	Bcell_BLIMP1-Repressed	CD22	100
1	Bcell_BLIMP1-Repressed	CD24	100
1	Bcell_BLIMP1-Repressed	CD72	100
1	Bcell_BLIMP1-Repressed	CD79B	100
1	Bcell_BLIMP1-Repressed	CDC7	100
1	Bcell_BLIMP1-Repressed	CDCA5	100
1	Bcell_BLIMP1-Repressed	CDK14	100
1	Bcell_BLIMP1-Repressed	CDKN2D	100
1	Bcell_BLIMP1-Repressed	CENPL	100
1	Bcell_BLIMP1-Repressed	CGNL1	100
1	Bcell_BLIMP1-Repressed	CIITA	100
1	Bcell_BLIMP1-Repressed	CLEC4A	100
1	Bcell_BLIMP1-Repressed	CPED1	100
1	Bcell_BLIMP1-Repressed	CSE1L	100
1	Bcell_BLIMP1-Repressed	CSRP1	100
1	Bcell_BLIMP1-Repressed	CYB561A3	100
1	Bcell_BLIMP1-Repressed	CYBB	100
1	Bcell_BLIMP1-Repressed	CYSLTR1	100
1	Bcell_BLIMP1-Repressed	CYTH1	100
1	Bcell_BLIMP1-Repressed	DEK	100
1	Bcell_BLIMP1-Repressed	DENND2D	100
1	Bcell_BLIMP1-Repressed	DPYSL2	100
1	Bcell_BLIMP1-Repressed	DSCC1	100
1	Bcell_BLIMP1-Repressed	DUS2	100
1	Bcell_BLIMP1-Repressed	E2F2	100
1	Bcell_BLIMP1-Repressed	EBF1	100
1	Bcell_BLIMP1-Repressed	ELL3	100
1	Bcell_BLIMP1-Repressed	ELOVL6	100
1	Bcell_BLIMP1-Repressed	ENTPD4	100
1	Bcell_BLIMP1-Repressed	FAM117B	100
1	Bcell_BLIMP1-Repressed	FAM207A	100
1	Bcell_BLIMP1-Repressed	FANCA	100
1	Bcell_BLIMP1-Repressed	FBXO5	100
1	Bcell_BLIMP1-Repressed	FCGR2B	100
1	Bcell_BLIMP1-Repressed	FCRL3	100
1	Bcell_BLIMP1-Repressed	FCRLA	100
1	Bcell_BLIMP1-Repressed	FCRLB	100
1	Bcell_BLIMP1-Repressed	FES	100
1	Bcell_BLIMP1-Repressed	FOXM1	100
1	Bcell_BLIMP1-Repressed	FYN	100
1	Bcell_BLIMP1-Repressed	GINS2	100
1	Bcell_BLIMP1-Repressed	GLIPR2	100
1	Bcell_BLIMP1-Repressed	GPER1	100
1	Bcell_BLIMP1-Repressed	GPR18	100
1	Bcell_BLIMP1-Repressed	GSN	100
1	Bcell_BLIMP1-Repressed	HAUS8	100
1	Bcell_BLIMP1-Repressed	HCK	100
1	Bcell_BLIMP1-Repressed	HLA-DMB	100
1	Bcell_BLIMP1-Repressed	HLA-DQA1	100
1	Bcell_BLIMP1-Repressed	HOMER2	100
1	Bcell_BLIMP1-Repressed	HS.371609	100
1	Bcell_BLIMP1-Repressed	HS.413494	100
1	Bcell_BLIMP1-Repressed	HS.57079	100
1	Bcell_BLIMP1-Repressed	HS.66187	100
1	Bcell_BLIMP1-Repressed	HTR3A	100
1	Bcell_BLIMP1-Repressed	IFITM1	100
1	Bcell_BLIMP1-Repressed	IFITM2	100
1	Bcell_BLIMP1-Repressed	IMPDH2	100
1	Bcell_BLIMP1-Repressed	ITGAX	100
1	Bcell_BLIMP1-Repressed	KLF2	100
1	Bcell_BLIMP1-Repressed	L2HGDH	100
1	Bcell_BLIMP1-Repressed	LFNG	100
1	Bcell_BLIMP1-Repressed	LMO2	100
1	Bcell_BLIMP1-Repressed	LOC100130298	100
1	Bcell_BLIMP1-Repressed	LOC100133678	100
1	Bcell_BLIMP1-Repressed	LOC148915	100
1	Bcell_BLIMP1-Repressed	LOC642031	100
1	Bcell_BLIMP1-Repressed	LOC646897	100
1	Bcell_BLIMP1-Repressed	LOC654103	100
1	Bcell_BLIMP1-Repressed	LTA	100
1	Bcell_BLIMP1-Repressed	LTB	100
1	Bcell_BLIMP1-Repressed	LY86	100
1	Bcell_BLIMP1-Repressed	LY9	100
1	Bcell_BLIMP1-Repressed	LYL1	100
1	Bcell_BLIMP1-Repressed	MAP3K5	100
1	Bcell_BLIMP1-Repressed	MAP4K1	100
1	Bcell_BLIMP1-Repressed	MARCH1	100
1	Bcell_BLIMP1-Repressed	MCOLN2	100
1	Bcell_BLIMP1-Repressed	MND1	100
1	Bcell_BLIMP1-Repressed	MS4A1	100
1	Bcell_BLIMP1-Repressed	MX2	100
1	Bcell_BLIMP1-Repressed	MYO1G	100
1	Bcell_BLIMP1-Repressed	NAPSA	100
1	Bcell_BLIMP1-Repressed	NAPSB	100
1	Bcell_BLIMP1-Repressed	NUDT1	100
1	Bcell_BLIMP1-Repressed	NUP155	100
1	Bcell_BLIMP1-Repressed	NUP88	100
1	Bcell_BLIMP1-Repressed	PARP14	100
1	Bcell_BLIMP1-Repressed	PDE7A	100
1	Bcell_BLIMP1-Repressed	PECAM1	100
1	Bcell_BLIMP1-Repressed	PGLS	100
1	Bcell_BLIMP1-Repressed	PHGDH	100
1	Bcell_BLIMP1-Repressed	PIK3C2B	100
1	Bcell_BLIMP1-Repressed	PLAC8	100
1	Bcell_BLIMP1-Repressed	PLCB2	100
1	Bcell_BLIMP1-Repressed	PLCL2	100
1	Bcell_BLIMP1-Repressed	PLEK	100
1	Bcell_BLIMP1-Repressed	POLQ	100
1	Bcell_BLIMP1-Repressed	PRKDC	100
1	Bcell_BLIMP1-Repressed	PTK2	100
1	Bcell_BLIMP1-Repressed	PTPRO	100
1	Bcell_BLIMP1-Repressed	QTRT1	100
1	Bcell_BLIMP1-Repressed	RASGRP2	100
1	Bcell_BLIMP1-Repressed	RHOG	100
1	Bcell_BLIMP1-Repressed	RNF44	100
1	Bcell_BLIMP1-Repressed	RPSAP29	100
1	Bcell_BLIMP1-Repressed	SCD	100
1	Bcell_BLIMP1-Repressed	SESN3	100
1	Bcell_BLIMP1-Repressed	SETBP1	100
1	Bcell_BLIMP1-Repressed	SF3B3	100
1	Bcell_BLIMP1-Repressed	SIGLEC10	100
1	Bcell_BLIMP1-Repressed	SIGLEC14	100
1	Bcell_BLIMP1-Repressed	SIPA1	100
1	Bcell_BLIMP1-Repressed	SLC25A19	100
1	Bcell_BLIMP1-Repressed	SLC43A3	100
1	Bcell_BLIMP1-Repressed	SMAD3	100
1	Bcell_BLIMP1-Repressed	SNORD17	100
1	Bcell_BLIMP1-Repressed	SNTB2	100
1	Bcell_BLIMP1-Repressed	SP110	100
1	Bcell_BLIMP1-Repressed	SP140	100
1	Bcell_BLIMP1-Repressed	SPC25	100
1	Bcell_BLIMP1-Repressed	SPTBN1	100
1	Bcell_BLIMP1-Repressed	SRSF10	100
1	Bcell_BLIMP1-Repressed	ST3GAL5	100
1	Bcell_BLIMP1-Repressed	SWAP70	100
1	Bcell_BLIMP1-Repressed	SYPL1	100
1	Bcell_BLIMP1-Repressed	TCL1A	100
1	Bcell_BLIMP1-Repressed	TLR10	100
1	Bcell_BLIMP1-Repressed	TMEM106C	100
1	Bcell_BLIMP1-Repressed	TNFRSF10B	100
1	Bcell_BLIMP1-Repressed	TNFSF12	100
1	Bcell_BLIMP1-Repressed	TUBBP2	100
1	Bcell_BLIMP1-Repressed	UQCC3	100
1	Bcell_BLIMP1-Repressed	VNN2	100
1	Bcell_BLIMP1-Repressed	WDFY4	100
1	Bcell_BLIMP1-Repressed	XAF1	100
1	Bcell_BLIMP1-Repressed	XRCC3	100
1	Bcell_BLIMP1-Repressed	ZDBF2	100
1	Bcell_BLIMP1-Repressed	ZMAT3	100
1	Bcell_BLIMP1-Repressed	ACYP1	98.9899
1	Bcell_BLIMP1-Repressed	CASP1	98.9899
1	Bcell_BLIMP1-Repressed	CISD1	98.9899
1	Bcell_BLIMP1-Repressed	FGR	98.9899
1	Bcell_BLIMP1-Repressed	GEN1	98.9899
1	Bcell_BLIMP1-Repressed	HHEX	98.9899
1	Bcell_BLIMP1-Repressed	SORD2P	98.9899
1	Bcell_BLIMP1-Repressed	ACOT7	97.9798
1	Bcell_BLIMP1-Repressed	CENPM	97.9798
1	Bcell_BLIMP1-Repressed	FCER2	97.9798
1	Bcell_BLIMP1-Repressed	FOXO3	97.9798
1	Bcell_BLIMP1-Repressed	GDPD5	97.9798
1	Bcell_BLIMP1-Repressed	HMGA1	97.9798
1	Bcell_BLIMP1-Repressed	MX1	97.9798
1	Bcell_BLIMP1-Repressed	PARP12	97.9798
1	Bcell_BLIMP1-Repressed	POLD2	97.9798
1	Bcell_BLIMP1-Repressed	PTPN6	97.9798
1	Bcell_BLIMP1-Repressed	RPA3	97.9798
1	Bcell_BLIMP1-Repressed	SERPINB6	97.9798
1	Bcell_BLIMP1-Repressed	SPIB	97.9798
1	Bcell_BLIMP1-Repressed	TUBB4B	97.9798
1	Bcell_BLIMP1-Repressed	VPS4A	97.9798
1	Bcell_BLIMP1-Repressed	AKR7A2	96.9697
1	Bcell_BLIMP1-Repressed	ATP5I	96.9697
1	Bcell_BLIMP1-Repressed	CNN2	96.9697
1	Bcell_BLIMP1-Repressed	COLGALT1	96.9697
1	Bcell_BLIMP1-Repressed	GPR176	96.9697
1	Bcell_BLIMP1-Repressed	HINT2	96.9697
1	Bcell_BLIMP1-Repressed	HS.573264	96.9697
1	Bcell_BLIMP1-Repressed	IL4R	96.9697
1	Bcell_BLIMP1-Repressed	ITPRIPL2	96.9697
1	Bcell_BLIMP1-Repressed	TMC6	96.9697
1	Bcell_BLIMP1-Repressed	TMEM173	96.9697
1	Bcell_BLIMP1-Repressed	TSPAN33	96.9697
1	Bcell_BLIMP1-Repressed	CXCR5	95.9596
1	Bcell_BLIMP1-Repressed	HMGCS1	95.9596
1	Bcell_BLIMP1-Repressed	LOC728148	95.9596
1	Bcell_BLIMP1-Repressed	NUP98	95.9596
1	Bcell_BLIMP1-Repressed	RAB40B	95.9596
1	Bcell_BLIMP1-Repressed	RPS12	95.9596
1	Bcell_BLIMP1-Repressed	THSD1P1	95.9596
1	Bcell_BLIMP1-Repressed	AAGAB	94.9495
1	Bcell_BLIMP1-Repressed	ARHGAP17	94.9495
1	Bcell_BLIMP1-Repressed	BID	94.9495
1	Bcell_BLIMP1-Repressed	CD86	94.9495
1	Bcell_BLIMP1-Repressed	DHCR7	94.9495
1	Bcell_BLIMP1-Repressed	DHRS9	94.9495
1	Bcell_BLIMP1-Repressed	EPB41L4A-AS1	94.9495
1	Bcell_BLIMP1-Repressed	GMPS	94.9495
1	Bcell_BLIMP1-Repressed	GPX1P1	94.9495
1	Bcell_BLIMP1-Repressed	HS.25555	94.9495
1	Bcell_BLIMP1-Repressed	IRF8	94.9495
1	Bcell_BLIMP1-Repressed	LOC643433	94.9495
1	Bcell_BLIMP1-Repressed	NFE2L3	94.9495
1	Bcell_BLIMP1-Repressed	NHP2	94.9495
1	Bcell_BLIMP1-Repressed	PIK3CD	94.9495
1	Bcell_BLIMP1-Repressed	POLE4	94.9495
1	Bcell_BLIMP1-Repressed	POLR1E	94.9495
1	Bcell_BLIMP1-Repressed	PSPC1	94.9495
1	Bcell_BLIMP1-Repressed	SLAMF1	94.9495
1	Bcell_BLIMP1-Repressed	SYT11	94.9495
1	Bcell_BLIMP1-Repressed	TBC1D22A	94.9495
1	Bcell_BLIMP1-Repressed	ZDHHC2	94.9495
1	Bcell_BLIMP1-Repressed	BLOC1S1	93.9394
1	Bcell_BLIMP1-Repressed	CD300A	93.9394
1	Bcell_BLIMP1-Repressed	HS.579530	93.9394
1	Bcell_BLIMP1-Repressed	LBH	93.9394
1	Bcell_BLIMP1-Repressed	LYN	93.9394
1	Bcell_BLIMP1-Repressed	PTMAP8	93.9394
1	Bcell_BLIMP1-Repressed	RFESD	93.9394
1	Bcell_BLIMP1-Repressed	SNX29P2	93.9394
1	Bcell_BLIMP1-Repressed	SRFBP1	93.9394
1	Bcell_BLIMP1-Repressed	UXT	93.9394
1	Bcell_BLIMP1-Repressed	LINC00467	92.9293
1	Bcell_BLIMP1-Repressed	LOC731049	90.9091
1	Bcell_BLIMP1-Repressed	HS.345700	89.899
1	Bcell_BLIMP1-Repressed	CDT1	88.8889
1	Bcell_BLIMP1-Repressed	LOC403323	88.8889
1	Bcell_BLIMP1-Repressed	IPO11	87.8788
1	Bcell_BLIMP1-Repressed	ARF3	84.8485
1	Bcell_BLIMP1-Repressed	CCNF	84.8485
1	Bcell_BLIMP1-Repressed	CDCA2	84.8485
1	Bcell_BLIMP1-Repressed	LOC651816	84.8485
1	Bcell_BLIMP1-Repressed	LOC728037	84.8485
1	Bcell_BLIMP1-Repressed	MIS18A	84.8485
1	Bcell_BLIMP1-Repressed	PRC1	84.8485
1	Bcell_BLIMP1-Repressed	FAM95A	81.8182
1	Bcell_BLIMP1-Repressed	GPI	81.8182
1	Bcell_BLIMP1-Repressed	ZBTB33	81.8182
1	Bcell_BLIMP1-Repressed	IL5RA	77.7778
1	Bcell_BLIMP1-Repressed	MYBL2	77.7778
1	Bcell_BLIMP1-Repressed	AIFM1	69.697
1	Bcell_BLIMP1-Repressed	KIF2C	69.697
1	Bcell_BLIMP1-Repressed	RANGAP1	69.697
1	Bcell_BLIMP1-Repressed	ZWINT	69.697
1	Bcell_BLIMP1-Repressed	HSPD1P5	68.6869
1	Bcell_BLIMP1-Repressed	FAM98C	65.6566
1	Bcell_BLIMP1-Repressed	SAPCD2	65.6566
1	Bcell_BLIMP1-Repressed	UNC93B6	65.6566
1	Bcell_BLIMP1-Repressed	GMPSP1	61.6162
1	Bcell_BLIMP1-Repressed	MCM7	61.6162
1	Bcell_BLIMP1-Repressed	ST3GAL6	61.6162
1	Bcell_BLIMP1-Repressed	THOC5	54.5455
1	Bcell_BLIMP1-Repressed	ARPC4	46.4646
1	Bcell_BLIMP1-Repressed	NUCKS1	46.4646
1	Bcell_BLIMP1-Repressed	HS.436006	45.4545
1	Bcell_BLIMP1-Repressed	PCYT2	45.4545
1	Bcell_BLIMP1-Repressed	PMPCA	45.4545
1	Bcell_BLIMP1-Repressed	PYCR3	45.4545
1	Bcell_BLIMP1-Repressed	RPS10P14	45.4545
1	Bcell_BLIMP1-Repressed	AARSD1	42.4242
1	Bcell_BLIMP1-Repressed	LOC731835	42.4242
1	Bcell_BLIMP1-Repressed	MRPS12	42.4242
1	Bcell_BLIMP1-Repressed	ZNF624	42.4242
1	Bcell_BLIMP1-Repressed	CTPS1	40.404
1	Bcell_BLIMP1-Repressed	DCTPP1	40.404
1	Bcell_BLIMP1-Repressed	LOC606724	40.404
1	Bcell_BLIMP1-Repressed	SLC15A3	40.404
1	Bcell_BLIMP1-Repressed	TBC1D17	34.3434
1	Bcell_BLIMP1-Repressed	UNCX	34.3434
1	Bcell_BLIMP1-Repressed	ABCA7	28.2828
1	Bcell_BLIMP1-Repressed	HS.565857	28.2828
1	Bcell_BLIMP1-Repressed	KDM4B	28.2828
2	Translation_ER-targeting	GAPDH	95.9596
2	Translation_ER-targeting	GAPDHP23	95.9596
2	Translation_ER-targeting	GAPDHP33	95.9596
2	Translation_ER-targeting	HECA	95.9596
2	Translation_ER-targeting	LOC732165	95.9596
2	Translation_ER-targeting	ADNP	94.9495
2	Translation_ER-targeting	AMD1	94.9495
2	Translation_ER-targeting	HIST1H3D	94.9495
2	Translation_ER-targeting	HNRNPA2B1	94.9495
2	Translation_ER-targeting	IGF1	94.9495
2	Translation_ER-targeting	LOC387825	94.9495
2	Translation_ER-targeting	LOC441506	94.9495
2	Translation_ER-targeting	NDUFB10	94.9495
2	Translation_ER-targeting	PGAM4	94.9495
2	Translation_ER-targeting	PTTG3P	94.9495
2	Translation_ER-targeting	RPL17P25	94.9495
2	Translation_ER-targeting	RPS2P28	94.9495
2	Translation_ER-targeting	RPS2P48	94.9495
2	Translation_ER-targeting	RPSAP30	94.9495
2	Translation_ER-targeting	RPSAP47	94.9495
2	Translation_ER-targeting	SKA2	94.9495
2	Translation_ER-targeting	TLK1	94.9495
2	Translation_ER-targeting	AHNAK	93.9394
2	Translation_ER-targeting	AK4	93.9394
2	Translation_ER-targeting	ATXN1	93.9394
2	Translation_ER-targeting	B4GALT1	93.9394
2	Translation_ER-targeting	CDC42SE2	93.9394
2	Translation_ER-targeting	FAM8A1	93.9394
2	Translation_ER-targeting	FANCI	93.9394
2	Translation_ER-targeting	FDFT1	93.9394
2	Translation_ER-targeting	FGD2	93.9394
2	Translation_ER-targeting	HMGB2	93.9394
2	Translation_ER-targeting	HSPD1	93.9394
2	Translation_ER-targeting	KIF11	93.9394
2	Translation_ER-targeting	LOC402644	93.9394
2	Translation_ER-targeting	LOC644889	93.9394
2	Translation_ER-targeting	LOC647856	93.9394
2	Translation_ER-targeting	LOC650157	93.9394
2	Translation_ER-targeting	LOC653874	93.9394
2	Translation_ER-targeting	MTPN	93.9394
2	Translation_ER-targeting	NIN	93.9394
2	Translation_ER-targeting	P4HA1	93.9394
2	Translation_ER-targeting	PCNA	93.9394
2	Translation_ER-targeting	PDLIM1	93.9394
2	Translation_ER-targeting	PFAS	93.9394
2	Translation_ER-targeting	PSIP1	93.9394
2	Translation_ER-targeting	PSMB8	93.9394
2	Translation_ER-targeting	RAP1BL	93.9394
2	Translation_ER-targeting	RIF1	93.9394
2	Translation_ER-targeting	RPL12P32	93.9394
2	Translation_ER-targeting	RPL14	93.9394
2	Translation_ER-targeting	RPS29P18	93.9394
2	Translation_ER-targeting	RPSAP19	93.9394
2	Translation_ER-targeting	SYAP1	93.9394
2	Translation_ER-targeting	USP1	93.9394
2	Translation_ER-targeting	ACTR3	92.9293
2	Translation_ER-targeting	HSPA4	92.9293
2	Translation_ER-targeting	JAM3	92.9293
2	Translation_ER-targeting	LDHB	92.9293
2	Translation_ER-targeting	LIMS1	92.9293
2	Translation_ER-targeting	LOC647037	92.9293
2	Translation_ER-targeting	MBNL1	92.9293
2	Translation_ER-targeting	MSH6	92.9293
2	Translation_ER-targeting	PSMC1P9	92.9293
2	Translation_ER-targeting	THOC1	92.9293
2	Translation_ER-targeting	TPI1P2	92.9293
2	Translation_ER-targeting	CAST	91.9192
2	Translation_ER-targeting	HLA-F	91.9192
2	Translation_ER-targeting	HLA-G	91.9192
2	Translation_ER-targeting	IDI1	91.9192
2	Translation_ER-targeting	IGLL3P	91.9192
2	Translation_ER-targeting	LOC728672	91.9192
2	Translation_ER-targeting	PPIAP33	91.9192
2	Translation_ER-targeting	PPT1	91.9192
2	Translation_ER-targeting	RPL15P11	91.9192
2	Translation_ER-targeting	RPL37A	91.9192
2	Translation_ER-targeting	RPS15A	91.9192
2	Translation_ER-targeting	RPS7P10	91.9192
2	Translation_ER-targeting	SMNDC1	91.9192
2	Translation_ER-targeting	TXNDC9	91.9192
2	Translation_ER-targeting	AMY1C	90.9091
2	Translation_ER-targeting	CARMIL1	90.9091
2	Translation_ER-targeting	CDC5L	90.9091
2	Translation_ER-targeting	CHP1	90.9091
2	Translation_ER-targeting	CRY1	90.9091
2	Translation_ER-targeting	DBI	90.9091
2	Translation_ER-targeting	DEPDC1B	90.9091
2	Translation_ER-targeting	FAM162A	90.9091
2	Translation_ER-targeting	GNA13	90.9091
2	Translation_ER-targeting	HIVEP2	90.9091
2	Translation_ER-targeting	HMGN1P30	90.9091
2	Translation_ER-targeting	HMGN2P18	90.9091
2	Translation_ER-targeting	IRF4	90.9091
2	Translation_ER-targeting	LOC646900	90.9091
2	Translation_ER-targeting	NNT	90.9091
2	Translation_ER-targeting	PMAIP1	90.9091
2	Translation_ER-targeting	PPIAP29	90.9091
2	Translation_ER-targeting	PSMA3	90.9091
2	Translation_ER-targeting	TATDN1	90.9091
2	Translation_ER-targeting	TMEM45A	90.9091
2	Translation_ER-targeting	ABCE1	89.899
2	Translation_ER-targeting	ACSL4	89.899
2	Translation_ER-targeting	BRIX1	89.899
2	Translation_ER-targeting	CD48	89.899
2	Translation_ER-targeting	EXOSC9	89.899
2	Translation_ER-targeting	FABP5P2	89.899
2	Translation_ER-targeting	GMFB	89.899
2	Translation_ER-targeting	GMNN	89.899
2	Translation_ER-targeting	GOLPH3	89.899
2	Translation_ER-targeting	GOLT1B	89.899
2	Translation_ER-targeting	HIST1H1C	89.899
2	Translation_ER-targeting	HS.283402	89.899
2	Translation_ER-targeting	LCP1	89.899
2	Translation_ER-targeting	NUP54	89.899
2	Translation_ER-targeting	PLEKHO1	89.899
2	Translation_ER-targeting	RANBP1	89.899
2	Translation_ER-targeting	SLC25A13	89.899
2	Translation_ER-targeting	SNX5P1	89.899
2	Translation_ER-targeting	TCP1	89.899
2	Translation_ER-targeting	TSPAN13	89.899
2	Translation_ER-targeting	CDK1	88.8889
2	Translation_ER-targeting	DHFRP2	88.8889
2	Translation_ER-targeting	INTS8	88.8889
2	Translation_ER-targeting	MTMR6	88.8889
2	Translation_ER-targeting	OTUD6B	88.8889
2	Translation_ER-targeting	RANP6	88.8889
2	Translation_ER-targeting	RGS2	88.8889
2	Translation_ER-targeting	RPS17P16	88.8889
2	Translation_ER-targeting	CCL4L2	87.8788
2	Translation_ER-targeting	LOC100129158	87.8788
2	Translation_ER-targeting	LOC727803	87.8788
2	Translation_ER-targeting	PTGER4	87.8788
2	Translation_ER-targeting	RPL28P5	87.8788
2	Translation_ER-targeting	SMARCA5	87.8788
2	Translation_ER-targeting	CCT6P1	86.8687
2	Translation_ER-targeting	EXOSC10	86.8687
2	Translation_ER-targeting	HSPE1	86.8687
2	Translation_ER-targeting	IER3IP1	86.8687
2	Translation_ER-targeting	NPM1P34	86.8687
2	Translation_ER-targeting	RPL29P6	86.8687
2	Translation_ER-targeting	RTN4	86.8687
2	Translation_ER-targeting	UQCRC2	86.8687
2	Translation_ER-targeting	LOC649555	85.8586
2	Translation_ER-targeting	WASF4P	85.8586
2	Translation_ER-targeting	ARPP19	84.8485
2	Translation_ER-targeting	ATF4	84.8485
2	Translation_ER-targeting	COLQ	84.8485
2	Translation_ER-targeting	RBM34	84.8485
2	Translation_ER-targeting	RPS15AP19	84.8485
2	Translation_ER-targeting	RRN3	84.8485
2	Translation_ER-targeting	TMSB4XP8	84.8485
2	Translation_ER-targeting	XRCC6P1	84.8485
2	Translation_ER-targeting	FRG1JP	83.8384
2	Translation_ER-targeting	HEBP2	83.8384
2	Translation_ER-targeting	LOC100132658	83.8384
2	Translation_ER-targeting	LOC642989	83.8384
2	Translation_ER-targeting	LOC647673	83.8384
2	Translation_ER-targeting	NACA	83.8384
2	Translation_ER-targeting	RAB6A	83.8384
2	Translation_ER-targeting	RBX1	83.8384
2	Translation_ER-targeting	RPL18AP3	83.8384
2	Translation_ER-targeting	RPS27P13	83.8384
2	Translation_ER-targeting	RPS29P17	83.8384
2	Translation_ER-targeting	TPT1P4	83.8384
2	Translation_ER-targeting	ATP11B	82.8283
2	Translation_ER-targeting	ATP5C1	82.8283
2	Translation_ER-targeting	AZIN1	82.8283
2	Translation_ER-targeting	BBIP1	82.8283
2	Translation_ER-targeting	C14ORF166	82.8283
2	Translation_ER-targeting	C8ORF59	82.8283
2	Translation_ER-targeting	CACYBPP2	82.8283
2	Translation_ER-targeting	CEP128	82.8283
2	Translation_ER-targeting	ECI2	82.8283
2	Translation_ER-targeting	EEF1A1P24	82.8283
2	Translation_ER-targeting	EEF1B2P6	82.8283
2	Translation_ER-targeting	EIF2AK3	82.8283
2	Translation_ER-targeting	EIF3FP2	82.8283
2	Translation_ER-targeting	EIF4BP3	82.8283
2	Translation_ER-targeting	EIF4BP7	82.8283
2	Translation_ER-targeting	FAM49B	82.8283
2	Translation_ER-targeting	FAM72D	82.8283
2	Translation_ER-targeting	FAM89A	82.8283
2	Translation_ER-targeting	FNDC3A	82.8283
2	Translation_ER-targeting	G3BP1	82.8283
2	Translation_ER-targeting	GLOD4	82.8283
2	Translation_ER-targeting	HNRNPA1P10	82.8283
2	Translation_ER-targeting	HNRNPA1P33	82.8283
2	Translation_ER-targeting	HNRNPA1P35	82.8283
2	Translation_ER-targeting	HNRNPA1P39	82.8283
2	Translation_ER-targeting	HNRNPA1P53	82.8283
2	Translation_ER-targeting	HNRNPUL1	82.8283
2	Translation_ER-targeting	IQGAP1	82.8283
2	Translation_ER-targeting	KDM3A	82.8283
2	Translation_ER-targeting	KIAA1551	82.8283
2	Translation_ER-targeting	KPNA2	82.8283
2	Translation_ER-targeting	LOC100130092	82.8283
2	Translation_ER-targeting	LOC100131859	82.8283
2	Translation_ER-targeting	LOC100132528	82.8283
2	Translation_ER-targeting	LOC100132715	82.8283
2	Translation_ER-targeting	LOC128192	82.8283
2	Translation_ER-targeting	LOC387791	82.8283
2	Translation_ER-targeting	LOC402251	82.8283
2	Translation_ER-targeting	LOC440927	82.8283
2	Translation_ER-targeting	LOC441743	82.8283
2	Translation_ER-targeting	LOC642975	82.8283
2	Translation_ER-targeting	LOC648771	82.8283
2	Translation_ER-targeting	LOC654121	82.8283
2	Translation_ER-targeting	LOC728973	82.8283
2	Translation_ER-targeting	LOC730754	82.8283
2	Translation_ER-targeting	LOC731985	82.8283
2	Translation_ER-targeting	MAK16	82.8283
2	Translation_ER-targeting	MAN1A1	82.8283
2	Translation_ER-targeting	MOB1A	82.8283
2	Translation_ER-targeting	MORF4L1	82.8283
2	Translation_ER-targeting	NACAP1	82.8283
2	Translation_ER-targeting	NAE1	82.8283
2	Translation_ER-targeting	NEDD9	82.8283
2	Translation_ER-targeting	NPTN	82.8283
2	Translation_ER-targeting	NUCB2	82.8283
2	Translation_ER-targeting	PDIA3P1	82.8283
2	Translation_ER-targeting	POLR2J3	82.8283
2	Translation_ER-targeting	POTEKP	82.8283
2	Translation_ER-targeting	PPIB	82.8283
2	Translation_ER-targeting	PRDM1	82.8283
2	Translation_ER-targeting	PRKRA	82.8283
2	Translation_ER-targeting	PRRC1	82.8283
2	Translation_ER-targeting	PSMA6	82.8283
2	Translation_ER-targeting	RAP1B	82.8283
2	Translation_ER-targeting	RPL15P3	82.8283
2	Translation_ER-targeting	RPL17P7	82.8283
2	Translation_ER-targeting	RPL18AP6	82.8283
2	Translation_ER-targeting	RPL19P9	82.8283
2	Translation_ER-targeting	RPL21P119	82.8283
2	Translation_ER-targeting	RPL21P134	82.8283
2	Translation_ER-targeting	RPL21P16	82.8283
2	Translation_ER-targeting	RPL21P39	82.8283
2	Translation_ER-targeting	RPL23A	82.8283
2	Translation_ER-targeting	RPL23AP21	82.8283
2	Translation_ER-targeting	RPL26P12	82.8283
2	Translation_ER-targeting	RPL26P19	82.8283
2	Translation_ER-targeting	RPL29P11	82.8283
2	Translation_ER-targeting	RPL29P15	82.8283
2	Translation_ER-targeting	RPL31P4	82.8283
2	Translation_ER-targeting	RPL36AP37	82.8283
2	Translation_ER-targeting	RPL4P5	82.8283
2	Translation_ER-targeting	RPL7P23	82.8283
2	Translation_ER-targeting	RPS10P11	82.8283
2	Translation_ER-targeting	RPS10P13	82.8283
2	Translation_ER-targeting	RPS18	82.8283
2	Translation_ER-targeting	RPS18P12	82.8283
2	Translation_ER-targeting	RPS25P8	82.8283
2	Translation_ER-targeting	RPS27AP11	82.8283
2	Translation_ER-targeting	RPS27AP16	82.8283
2	Translation_ER-targeting	RPS27P21	82.8283
2	Translation_ER-targeting	RPS29P16	82.8283
2	Translation_ER-targeting	RPS6P1	82.8283
2	Translation_ER-targeting	SDHDP2	82.8283
2	Translation_ER-targeting	SEC24D	82.8283
2	Translation_ER-targeting	SELENOF	82.8283
2	Translation_ER-targeting	SNRPGP15	82.8283
2	Translation_ER-targeting	SUCLG2	82.8283
2	Translation_ER-targeting	SUMO1P3	82.8283
2	Translation_ER-targeting	TEX30	82.8283
2	Translation_ER-targeting	TMED7	82.8283
2	Translation_ER-targeting	TMEM263	82.8283
2	Translation_ER-targeting	TOGARAM1	82.8283
2	Translation_ER-targeting	UBE2V1P2	82.8283
2	Translation_ER-targeting	UBE2V2	82.8283
2	Translation_ER-targeting	UQCRBP1	82.8283
2	Translation_ER-targeting	UQCRHP2	82.8283
2	Translation_ER-targeting	UTP3	82.8283
2	Translation_ER-targeting	VDAC3P1	82.8283
2	Translation_ER-targeting	WIPF1	82.8283
2	Translation_ER-targeting	WTAP	82.8283
2	Translation_ER-targeting	XPO4	82.8283
2	Translation_ER-targeting	ZNF33A	82.8283
2	Translation_ER-targeting	IFI27L2	81.8182
2	Translation_ER-targeting	LOC100129681	81.8182
2	Translation_ER-targeting	RPLP2P3	81.8182
2	Translation_ER-targeting	RPS15AP11	81.8182
2	Translation_ER-targeting	RPS15AP17	81.8182
2	Translation_ER-targeting	TPT1P9	81.8182
2	Translation_ER-targeting	TXNL1	81.8182
2	Translation_ER-targeting	ALDH1L2	80.8081
2	Translation_ER-targeting	CLIC4	80.8081
2	Translation_ER-targeting	HELLS	80.8081
2	Translation_ER-targeting	HMGB1	80.8081
2	Translation_ER-targeting	LRRC58	80.8081
2	Translation_ER-targeting	METTL7A	80.8081
2	Translation_ER-targeting	RNPC3	80.8081
2	Translation_ER-targeting	TRMT10C	80.8081
2	Translation_ER-targeting	VBP1	80.8081
2	Translation_ER-targeting	ZFP36L1	80.8081
2	Translation_ER-targeting	CMPK1	79.798
2	Translation_ER-targeting	LOC100130154	79.798
2	Translation_ER-targeting	LOC729086	79.798
2	Translation_ER-targeting	CHPT1	78.7879
2	Translation_ER-targeting	DAPP1	78.7879
2	Translation_ER-targeting	PHBP11	78.7879
2	Translation_ER-targeting	RPL31P49	78.7879
2	Translation_ER-targeting	RPS12P29	78.7879
2	Translation_ER-targeting	RPL12P14	77.7778
2	Translation_ER-targeting	EML4	76.7677
2	Translation_ER-targeting	FAM104A	76.7677
2	Translation_ER-targeting	GDI1	76.7677
2	Translation_ER-targeting	GOLM1	76.7677
2	Translation_ER-targeting	NFX1	76.7677
2	Translation_ER-targeting	PHF23	76.7677
2	Translation_ER-targeting	HMGB1P37	75.7576
2	Translation_ER-targeting	LOC651149	75.7576
2	Translation_ER-targeting	CNBP	74.7475
2	Translation_ER-targeting	FH	74.7475
2	Translation_ER-targeting	HAT1	74.7475
2	Translation_ER-targeting	LOC401676	74.7475
2	Translation_ER-targeting	LOC440063	74.7475
2	Translation_ER-targeting	LOC643997	74.7475
2	Translation_ER-targeting	RPL7P32	74.7475
2	Translation_ER-targeting	RPS14P3	74.7475
2	Translation_ER-targeting	TMEM154	74.7475
2	Translation_ER-targeting	ANXA2P1	73.7374
2	Translation_ER-targeting	ARPC5	73.7374
2	Translation_ER-targeting	AVEN	73.7374
2	Translation_ER-targeting	BUB3	73.7374
2	Translation_ER-targeting	C1GALT1	73.7374
2	Translation_ER-targeting	CCT8P1	73.7374
2	Translation_ER-targeting	CENPW	73.7374
2	Translation_ER-targeting	CERNA2	73.7374
2	Translation_ER-targeting	CHD1	73.7374
2	Translation_ER-targeting	CHSY1	73.7374
2	Translation_ER-targeting	CKAP2	73.7374
2	Translation_ER-targeting	COTL1	73.7374
2	Translation_ER-targeting	COX7B	73.7374
2	Translation_ER-targeting	CSNK2A3	73.7374
2	Translation_ER-targeting	DDX17	73.7374
2	Translation_ER-targeting	DNAJC10	73.7374
2	Translation_ER-targeting	EAF1	73.7374
2	Translation_ER-targeting	EEF1A1P9	73.7374
2	Translation_ER-targeting	EIF4A2P4	73.7374
2	Translation_ER-targeting	ELOVL5	73.7374
2	Translation_ER-targeting	ERGIC2	73.7374
2	Translation_ER-targeting	FAM103A1	73.7374
2	Translation_ER-targeting	FAM133B	73.7374
2	Translation_ER-targeting	FAM98A	73.7374
2	Translation_ER-targeting	FDPS	73.7374
2	Translation_ER-targeting	FGFR1OP2	73.7374
2	Translation_ER-targeting	FKBP3	73.7374
2	Translation_ER-targeting	FTH1P12	73.7374
2	Translation_ER-targeting	GDI2	73.7374
2	Translation_ER-targeting	GGH	73.7374
2	Translation_ER-targeting	GPR65	73.7374
2	Translation_ER-targeting	H3F3AP5	73.7374
2	Translation_ER-targeting	H3F3AP6	73.7374
2	Translation_ER-targeting	HACD2	73.7374
2	Translation_ER-targeting	HIF1A	73.7374
2	Translation_ER-targeting	HIST1H2BH	73.7374
2	Translation_ER-targeting	HLA-DPB1	73.7374
2	Translation_ER-targeting	HMGB1P1	73.7374
2	Translation_ER-targeting	HS.259679	73.7374
2	Translation_ER-targeting	HS.447737	73.7374
2	Translation_ER-targeting	HS.576735	73.7374
2	Translation_ER-targeting	HSD17B7P2	73.7374
2	Translation_ER-targeting	HSPD1P4	73.7374
2	Translation_ER-targeting	LMO4	73.7374
2	Translation_ER-targeting	LOC100129759	73.7374
2	Translation_ER-targeting	LOC100130308	73.7374
2	Translation_ER-targeting	LOC100132457	73.7374
2	Translation_ER-targeting	LOC100133812	73.7374
2	Translation_ER-targeting	LOC100134273	73.7374
2	Translation_ER-targeting	LOC100134504	73.7374
2	Translation_ER-targeting	LOC391532	73.7374
2	Translation_ER-targeting	LOC442727	73.7374
2	Translation_ER-targeting	LOC641768	73.7374
2	Translation_ER-targeting	LOC641848	73.7374
2	Translation_ER-targeting	LOC648622	73.7374
2	Translation_ER-targeting	LOC649548	73.7374
2	Translation_ER-targeting	LOC651202	73.7374
2	Translation_ER-targeting	LOC651894	73.7374
2	Translation_ER-targeting	LOC728026	73.7374
2	Translation_ER-targeting	LOC728031	73.7374
2	Translation_ER-targeting	LOC730288	73.7374
2	Translation_ER-targeting	LOC730740	73.7374
2	Translation_ER-targeting	LOC731640	73.7374
2	Translation_ER-targeting	MCTS1	73.7374
2	Translation_ER-targeting	MED23	73.7374
2	Translation_ER-targeting	MRPL1	73.7374
2	Translation_ER-targeting	MRPL19	73.7374
2	Translation_ER-targeting	MRPL48	73.7374
2	Translation_ER-targeting	MSMO1	73.7374
2	Translation_ER-targeting	MSTO1	73.7374
2	Translation_ER-targeting	NARS	73.7374
2	Translation_ER-targeting	NDUFAB1	73.7374
2	Translation_ER-targeting	NEK2	73.7374
2	Translation_ER-targeting	NMI	73.7374
2	Translation_ER-targeting	NOL8	73.7374
2	Translation_ER-targeting	PABPC1	73.7374
2	Translation_ER-targeting	PABPC1P4	73.7374
2	Translation_ER-targeting	PIGH	73.7374
2	Translation_ER-targeting	PNRC2P1	73.7374
2	Translation_ER-targeting	PPIAP31	73.7374
2	Translation_ER-targeting	PSMC5	73.7374
2	Translation_ER-targeting	PTMA	73.7374
2	Translation_ER-targeting	RASGRP1	73.7374
2	Translation_ER-targeting	RHOQP3	73.7374
2	Translation_ER-targeting	RNASEH2B	73.7374
2	Translation_ER-targeting	RPL10AP6	73.7374
2	Translation_ER-targeting	RPL13P5	73.7374
2	Translation_ER-targeting	RPL17P18	73.7374
2	Translation_ER-targeting	RPL17P22	73.7374
2	Translation_ER-targeting	RPL17P36	73.7374
2	Translation_ER-targeting	RPL17P8	73.7374
2	Translation_ER-targeting	RPL21P131	73.7374
2	Translation_ER-targeting	RPL21P14	73.7374
2	Translation_ER-targeting	RPL21P20	73.7374
2	Translation_ER-targeting	RPL21P28	73.7374
2	Translation_ER-targeting	RPL21P45	73.7374
2	Translation_ER-targeting	RPL21P61	73.7374
2	Translation_ER-targeting	RPL21P87	73.7374
2	Translation_ER-targeting	RPL21P97	73.7374
2	Translation_ER-targeting	RPL23	73.7374
2	Translation_ER-targeting	RPL23AP61	73.7374
2	Translation_ER-targeting	RPL23AP64	73.7374
2	Translation_ER-targeting	RPL23AP87	73.7374
2	Translation_ER-targeting	RPL26P33	73.7374
2	Translation_ER-targeting	RPL29P9	73.7374
2	Translation_ER-targeting	RPL31P17	73.7374
2	Translation_ER-targeting	RPL32P18	73.7374
2	Translation_ER-targeting	RPL36AP49	73.7374
2	Translation_ER-targeting	RPL36AP8	73.7374
2	Translation_ER-targeting	RPL36P14	73.7374
2	Translation_ER-targeting	RPL39P32	73.7374
2	Translation_ER-targeting	RPL4P2	73.7374
2	Translation_ER-targeting	RPL5	73.7374
2	Translation_ER-targeting	RPL6P10	73.7374
2	Translation_ER-targeting	RPL7	73.7374
2	Translation_ER-targeting	RPL7AP9	73.7374
2	Translation_ER-targeting	RPL9	73.7374
2	Translation_ER-targeting	RPLP1	73.7374
2	Translation_ER-targeting	RPLP1P4	73.7374
2	Translation_ER-targeting	RPN2	73.7374
2	Translation_ER-targeting	RPS11P5	73.7374
2	Translation_ER-targeting	RPS12P23	73.7374
2	Translation_ER-targeting	RPS12P4	73.7374
2	Translation_ER-targeting	RPS15P1	73.7374
2	Translation_ER-targeting	RPS15P4	73.7374
2	Translation_ER-targeting	RPS23P8	73.7374
2	Translation_ER-targeting	RPS26P31	73.7374
2	Translation_ER-targeting	RPS26P35	73.7374
2	Translation_ER-targeting	RPS27	73.7374
2	Translation_ER-targeting	RPS27P29	73.7374
2	Translation_ER-targeting	RPS27P7	73.7374
2	Translation_ER-targeting	RPS28	73.7374
2	Translation_ER-targeting	RPS29P14	73.7374
2	Translation_ER-targeting	RPS2P40	73.7374
2	Translation_ER-targeting	RPS3A	73.7374
2	Translation_ER-targeting	RPS3AP13	73.7374
2	Translation_ER-targeting	RPS3AP44	73.7374
2	Translation_ER-targeting	RPS3P3	73.7374
2	Translation_ER-targeting	RPS4XP16	73.7374
2	Translation_ER-targeting	RPS8P10	73.7374
2	Translation_ER-targeting	SACM1L	73.7374
2	Translation_ER-targeting	SAR1A	73.7374
2	Translation_ER-targeting	SEC24A	73.7374
2	Translation_ER-targeting	SLBP	73.7374
2	Translation_ER-targeting	SLC38A2	73.7374
2	Translation_ER-targeting	SS18	73.7374
2	Translation_ER-targeting	SUB1	73.7374
2	Translation_ER-targeting	TM2D1	73.7374
2	Translation_ER-targeting	TPI1P1	73.7374
2	Translation_ER-targeting	TRIP12	73.7374
2	Translation_ER-targeting	UAP1	73.7374
2	Translation_ER-targeting	UBA6	73.7374
2	Translation_ER-targeting	UBLCP1	73.7374
2	Translation_ER-targeting	UGP2	73.7374
2	Translation_ER-targeting	USP8	73.7374
2	Translation_ER-targeting	VIM	73.7374
2	Translation_ER-targeting	WSB1	73.7374
2	Translation_ER-targeting	ZNF644	73.7374
2	Translation_ER-targeting	ALG5	72.7273
2	Translation_ER-targeting	CAP1P1	72.7273
2	Translation_ER-targeting	CUL4A	72.7273
2	Translation_ER-targeting	CYCSP55	72.7273
2	Translation_ER-targeting	HIGD1A	72.7273
2	Translation_ER-targeting	HSP90B3P	72.7273
2	Translation_ER-targeting	IER5	72.7273
2	Translation_ER-targeting	IMPA1	72.7273
2	Translation_ER-targeting	MTX2	72.7273
2	Translation_ER-targeting	OSBPL8	72.7273
2	Translation_ER-targeting	OTUD1	72.7273
2	Translation_ER-targeting	PTGES3	72.7273
2	Translation_ER-targeting	RHOC	72.7273
2	Translation_ER-targeting	STIM1	72.7273
2	Translation_ER-targeting	VPS37A	72.7273
2	Translation_ER-targeting	XRCC6	72.7273
2	Translation_ER-targeting	YWHAG	72.7273
2	Translation_ER-targeting	ZNF146	72.7273
2	Translation_ER-targeting	BTK	71.7172
2	Translation_ER-targeting	CDCA3	71.7172
2	Translation_ER-targeting	CERK	71.7172
2	Translation_ER-targeting	LOC645138	71.7172
2	Translation_ER-targeting	MTF2	71.7172
2	Translation_ER-targeting	RPS13P2	71.7172
2	Translation_ER-targeting	TBC1D9	71.7172
2	Translation_ER-targeting	TRA2B	71.7172
2	Translation_ER-targeting	TUBA4A	71.7172
2	Translation_ER-targeting	UBQLN2	71.7172
2	Translation_ER-targeting	ZC3H11B	71.7172
2	Translation_ER-targeting	ALOX5AP	70.7071
2	Translation_ER-targeting	MRPL15	70.7071
2	Translation_ER-targeting	TMEM97	70.7071
2	Translation_ER-targeting	UQCRHL	70.7071
2	Translation_ER-targeting	ATP1B3	69.697
2	Translation_ER-targeting	BTG3	69.697
2	Translation_ER-targeting	CCNH	69.697
2	Translation_ER-targeting	FRG1	69.697
2	Translation_ER-targeting	FTH1P11	69.697
2	Translation_ER-targeting	FTH1P2	69.697
2	Translation_ER-targeting	FTH1P20	69.697
2	Translation_ER-targeting	FTH1P3	69.697
2	Translation_ER-targeting	FTH1P8	69.697
2	Translation_ER-targeting	LOC653878	69.697
2	Translation_ER-targeting	MTDH	69.697
2	Translation_ER-targeting	NDUFB9	69.697
2	Translation_ER-targeting	RASSF2	69.697
2	Translation_ER-targeting	SFPQ	69.697
2	Translation_ER-targeting	TARS	69.697
2	Translation_ER-targeting	CEP295	68.6869
2	Translation_ER-targeting	DDX52	68.6869
2	Translation_ER-targeting	RPL9P32	67.6768
2	Translation_ER-targeting	RPS2P51	67.6768
2	Translation_ER-targeting	RPS2P9	67.6768
2	Translation_ER-targeting	RPSAP39	67.6768
2	Translation_ER-targeting	RAPGEF2	66.6667
2	Translation_ER-targeting	CPSF3	65.6566
2	Translation_ER-targeting	HLA-DOA	65.6566
2	Translation_ER-targeting	MCM10	65.6566
2	Translation_ER-targeting	FYTTD1	63.6364
2	Translation_ER-targeting	HNRNPA1P2	63.6364
2	Translation_ER-targeting	PPIAL4A	55.5556
2	Translation_ER-targeting	SP3	50.5051
2	Translation_ER-targeting	SLC35E1	48.4848
2	Translation_ER-targeting	LOC100130516	41.4141
2	Translation_ER-targeting	CCNG2	40.404
2	Translation_ER-targeting	CNIH4	38.3838
2	Translation_ER-targeting	LOC100129211	36.3636
2	Translation_ER-targeting	PRR13	29.2929
2	Translation_ER-targeting	LINC01720	27.2727
2	Translation_ER-targeting	GPR1	19.1919
2	Translation_ER-targeting	MBD4	15.1515
3	EZH2-PositiveTargets	AIRE	100
3	EZH2-PositiveTargets	AOC4P	100
3	EZH2-PositiveTargets	BLZF1	100
3	EZH2-PositiveTargets	CATSPER2	100
3	EZH2-PositiveTargets	CCBE1	100
3	EZH2-PositiveTargets	CCDC125	100
3	EZH2-PositiveTargets	CFAP74	100
3	EZH2-PositiveTargets	CRCP	100
3	EZH2-PositiveTargets	DMC1	100
3	EZH2-PositiveTargets	DTWD2	100
3	EZH2-PositiveTargets	EXO5	100
3	EZH2-PositiveTargets	FKBP14	100
3	EZH2-PositiveTargets	GOLGA6L6	100
3	EZH2-PositiveTargets	HS.132283	100
3	EZH2-PositiveTargets	IL17RD	100
3	EZH2-PositiveTargets	LCOR	100
3	EZH2-PositiveTargets	LEP	100
3	EZH2-PositiveTargets	LINC01018	100
3	EZH2-PositiveTargets	LOC100127975	100
3	EZH2-PositiveTargets	LOC100129502	100
3	EZH2-PositiveTargets	LOC100130053	100
3	EZH2-PositiveTargets	LOC100131718	100
3	EZH2-PositiveTargets	LOC100131989	100
3	EZH2-PositiveTargets	LOC100132391	100
3	EZH2-PositiveTargets	LOC100132585	100
3	EZH2-PositiveTargets	LOC100134159	100
3	EZH2-PositiveTargets	LOC338999	100
3	EZH2-PositiveTargets	LOC389765	100
3	EZH2-PositiveTargets	LOC391859	100
3	EZH2-PositiveTargets	LOC641737	100
3	EZH2-PositiveTargets	LOC644250	100
3	EZH2-PositiveTargets	LOC648921	100
3	EZH2-PositiveTargets	LOC653086	100
3	EZH2-PositiveTargets	LOC653377	100
3	EZH2-PositiveTargets	LOC730990	100
3	EZH2-PositiveTargets	LRRC37BP1	100
3	EZH2-PositiveTargets	LUC7L3	100
3	EZH2-PositiveTargets	MIGA1	100
3	EZH2-PositiveTargets	NLRP8	100
3	EZH2-PositiveTargets	PAXIP1-AS1	100
3	EZH2-PositiveTargets	PNPT1	100
3	EZH2-PositiveTargets	PPA2	100
3	EZH2-PositiveTargets	RAB42P1	100
3	EZH2-PositiveTargets	RBM25	100
3	EZH2-PositiveTargets	RHBDL2	100
3	EZH2-PositiveTargets	RNY3	100
3	EZH2-PositiveTargets	RPL21P68	100
3	EZH2-PositiveTargets	SLC2A3P1	100
3	EZH2-PositiveTargets	ST8SIA6-AS1	100
3	EZH2-PositiveTargets	SULT1A1	100
3	EZH2-PositiveTargets	TMEM267	100
3	EZH2-PositiveTargets	TNFSF14	100
3	EZH2-PositiveTargets	TNRC6C-AS1	100
3	EZH2-PositiveTargets	USP49	100
3	EZH2-PositiveTargets	XRCC2	100
3	EZH2-PositiveTargets	ZNF14	100
3	EZH2-PositiveTargets	ZNF223	100
3	EZH2-PositiveTargets	ZNF682	100
3	EZH2-PositiveTargets	ZNF738	100
3	EZH2-PositiveTargets	ZNF91	100
3	EZH2-PositiveTargets	GALNT1	98.9899
3	EZH2-PositiveTargets	HS.571207	95.9596
3	EZH2-PositiveTargets	ANKRD36C	93.9394
3	EZH2-PositiveTargets	DOPEY2	93.9394
3	EZH2-PositiveTargets	LOC642333	89.899
3	EZH2-PositiveTargets	LOC653080	89.899
3	EZH2-PositiveTargets	SPTLC1	89.899
3	EZH2-PositiveTargets	LARP4	87.8788
3	EZH2-PositiveTargets	PTBP3	87.8788
3	EZH2-PositiveTargets	BICD2	73.7374
3	EZH2-PositiveTargets	NDE1	56.5657
3	EZH2-PositiveTargets	ST8SIA4	56.5657
3	EZH2-PositiveTargets	LOC643287	45.4545
3	EZH2-PositiveTargets	WSB2	41.4141
3	EZH2-PositiveTargets	EIF3A	33.3333
4	GrowthFactorSignalling_SRF_IEG	ACTB	100
4	GrowthFactorSignalling_SRF_IEG	ARRDC5	100
4	GrowthFactorSignalling_SRF_IEG	ATF3	100
4	GrowthFactorSignalling_SRF_IEG	BCLAF1	100
4	GrowthFactorSignalling_SRF_IEG	BEGAIN	100
4	GrowthFactorSignalling_SRF_IEG	BNIP2	100
4	GrowthFactorSignalling_SRF_IEG	C11ORF58	100
4	GrowthFactorSignalling_SRF_IEG	C12ORF66	100
4	GrowthFactorSignalling_SRF_IEG	C16ORF91	100
4	GrowthFactorSignalling_SRF_IEG	CBX4	100
4	GrowthFactorSignalling_SRF_IEG	CCDC94	100
4	GrowthFactorSignalling_SRF_IEG	CCL3	100
4	GrowthFactorSignalling_SRF_IEG	CCL3L1	100
4	GrowthFactorSignalling_SRF_IEG	CCL3L3	100
4	GrowthFactorSignalling_SRF_IEG	CHAC1	100
4	GrowthFactorSignalling_SRF_IEG	CSRNP1	100
4	GrowthFactorSignalling_SRF_IEG	DDX3X	100
4	GrowthFactorSignalling_SRF_IEG	DNAJB12	100
4	GrowthFactorSignalling_SRF_IEG	DUSP1	100
4	GrowthFactorSignalling_SRF_IEG	DUSP12	100
4	GrowthFactorSignalling_SRF_IEG	DUSP2	100
4	GrowthFactorSignalling_SRF_IEG	EGR1	100
4	GrowthFactorSignalling_SRF_IEG	EGR2	100
4	GrowthFactorSignalling_SRF_IEG	EGR3	100
4	GrowthFactorSignalling_SRF_IEG	EIF1	100
4	GrowthFactorSignalling_SRF_IEG	EIF2B2	100
4	GrowthFactorSignalling_SRF_IEG	EIF4A1	100
4	GrowthFactorSignalling_SRF_IEG	EYA3	100
4	GrowthFactorSignalling_SRF_IEG	FOS	100
4	GrowthFactorSignalling_SRF_IEG	FOSB	100
4	GrowthFactorSignalling_SRF_IEG	H1FX	100
4	GrowthFactorSignalling_SRF_IEG	HNRNPC	100
4	GrowthFactorSignalling_SRF_IEG	HS.478682	100
4	GrowthFactorSignalling_SRF_IEG	HS.522924	100
4	GrowthFactorSignalling_SRF_IEG	IER2	100
4	GrowthFactorSignalling_SRF_IEG	JUNB	100
4	GrowthFactorSignalling_SRF_IEG	KLF6	100
4	GrowthFactorSignalling_SRF_IEG	LINC02538	100
4	GrowthFactorSignalling_SRF_IEG	LOC100128510	100
4	GrowthFactorSignalling_SRF_IEG	LOC100129322	100
4	GrowthFactorSignalling_SRF_IEG	LOC649431	100
4	GrowthFactorSignalling_SRF_IEG	LOC654126	100
4	GrowthFactorSignalling_SRF_IEG	MED10	100
4	GrowthFactorSignalling_SRF_IEG	N4BP2L2	100
4	GrowthFactorSignalling_SRF_IEG	OSBPL3	100
4	GrowthFactorSignalling_SRF_IEG	OXCT2	100
4	GrowthFactorSignalling_SRF_IEG	PDE4B	100
4	GrowthFactorSignalling_SRF_IEG	PELI1	100
4	GrowthFactorSignalling_SRF_IEG	PPP1R2	100
4	GrowthFactorSignalling_SRF_IEG	PROSER1	100
4	GrowthFactorSignalling_SRF_IEG	PRPF38A	100
4	GrowthFactorSignalling_SRF_IEG	RAB30	100
4	GrowthFactorSignalling_SRF_IEG	SMDT1	100
4	GrowthFactorSignalling_SRF_IEG	SNIP1	100
4	GrowthFactorSignalling_SRF_IEG	SNORA10	100
4	GrowthFactorSignalling_SRF_IEG	SNORA41	100
4	GrowthFactorSignalling_SRF_IEG	SNORA70	100
4	GrowthFactorSignalling_SRF_IEG	SNORA84	100
4	GrowthFactorSignalling_SRF_IEG	SRSF3	100
4	GrowthFactorSignalling_SRF_IEG	SRSF6	100
4	GrowthFactorSignalling_SRF_IEG	TACO1	100
4	GrowthFactorSignalling_SRF_IEG	TAGAP	100
4	GrowthFactorSignalling_SRF_IEG	TLE1P1	100
4	GrowthFactorSignalling_SRF_IEG	TLR6	100
4	GrowthFactorSignalling_SRF_IEG	TNF	100
4	GrowthFactorSignalling_SRF_IEG	TRIB1	100
4	GrowthFactorSignalling_SRF_IEG	TSC22D3	100
4	GrowthFactorSignalling_SRF_IEG	UBALD2	100
4	GrowthFactorSignalling_SRF_IEG	USP46	100
4	GrowthFactorSignalling_SRF_IEG	USP6NL	100
4	GrowthFactorSignalling_SRF_IEG	VAMP2	100
4	GrowthFactorSignalling_SRF_IEG	ZNF256	100
4	GrowthFactorSignalling_SRF_IEG	ZNF280D	100
4	GrowthFactorSignalling_SRF_IEG	ZNF548	100
4	GrowthFactorSignalling_SRF_IEG	ACOT2	98.9899
4	GrowthFactorSignalling_SRF_IEG	C21ORF91	98.9899
4	GrowthFactorSignalling_SRF_IEG	CPD	98.9899
4	GrowthFactorSignalling_SRF_IEG	CUTC	98.9899
4	GrowthFactorSignalling_SRF_IEG	DDIT3	98.9899
4	GrowthFactorSignalling_SRF_IEG	DEGS1	98.9899
4	GrowthFactorSignalling_SRF_IEG	DUSP4	98.9899
4	GrowthFactorSignalling_SRF_IEG	DUSP5	98.9899
4	GrowthFactorSignalling_SRF_IEG	ETNK1	98.9899
4	GrowthFactorSignalling_SRF_IEG	LOC729887	98.9899
4	GrowthFactorSignalling_SRF_IEG	MIR193BHG	98.9899
4	GrowthFactorSignalling_SRF_IEG	NR4A2	98.9899
4	GrowthFactorSignalling_SRF_IEG	PPP1R15A	98.9899
4	GrowthFactorSignalling_SRF_IEG	RNF10	98.9899
4	GrowthFactorSignalling_SRF_IEG	SH2D2A	98.9899
4	GrowthFactorSignalling_SRF_IEG	SKP1	98.9899
4	GrowthFactorSignalling_SRF_IEG	SRF	98.9899
4	GrowthFactorSignalling_SRF_IEG	STK17B	98.9899
4	GrowthFactorSignalling_SRF_IEG	STX11	98.9899
4	GrowthFactorSignalling_SRF_IEG	YRDC	98.9899
4	GrowthFactorSignalling_SRF_IEG	ZNF669	98.9899
4	GrowthFactorSignalling_SRF_IEG	ZSCAN2	98.9899
4	GrowthFactorSignalling_SRF_IEG	BCAP29	97.9798
4	GrowthFactorSignalling_SRF_IEG	CD69	97.9798
4	GrowthFactorSignalling_SRF_IEG	ENC1	97.9798
4	GrowthFactorSignalling_SRF_IEG	EVI2A	97.9798
4	GrowthFactorSignalling_SRF_IEG	FUCA2	97.9798
4	GrowthFactorSignalling_SRF_IEG	HS.445414	97.9798
4	GrowthFactorSignalling_SRF_IEG	ING3	97.9798
4	GrowthFactorSignalling_SRF_IEG	JARID2	97.9798
4	GrowthFactorSignalling_SRF_IEG	NFKBID	97.9798
4	GrowthFactorSignalling_SRF_IEG	SPAG9	97.9798
4	GrowthFactorSignalling_SRF_IEG	TP53INP2	97.9798
4	GrowthFactorSignalling_SRF_IEG	UBE2L3	97.9798
4	GrowthFactorSignalling_SRF_IEG	ZNF165	97.9798
4	GrowthFactorSignalling_SRF_IEG	CD70	96.9697
4	GrowthFactorSignalling_SRF_IEG	CPT2	96.9697
4	GrowthFactorSignalling_SRF_IEG	NFKBIA	95.9596
4	GrowthFactorSignalling_SRF_IEG	NSG2	95.9596
4	GrowthFactorSignalling_SRF_IEG	NOTCH2	94.9495
4	GrowthFactorSignalling_SRF_IEG	MIR939	93.9394
4	GrowthFactorSignalling_SRF_IEG	BNIP1	92.9293
4	GrowthFactorSignalling_SRF_IEG	SYT15	92.9293
4	GrowthFactorSignalling_SRF_IEG	ELL	88.8889
4	GrowthFactorSignalling_SRF_IEG	MARCH7	88.8889
4	GrowthFactorSignalling_SRF_IEG	MARCH8	88.8889
4	GrowthFactorSignalling_SRF_IEG	CTNNB1	82.8283
4	GrowthFactorSignalling_SRF_IEG	CASP4	78.7879
4	GrowthFactorSignalling_SRF_IEG	ELK4	78.7879
4	GrowthFactorSignalling_SRF_IEG	WWP2	78.7879
4	GrowthFactorSignalling_SRF_IEG	LOC387826	77.7778
4	GrowthFactorSignalling_SRF_IEG	ST13P7	77.7778
4	GrowthFactorSignalling_SRF_IEG	DNAAF1	74.7475
4	GrowthFactorSignalling_SRF_IEG	CPEB4	73.7374
4	GrowthFactorSignalling_SRF_IEG	LAP3	73.7374
4	GrowthFactorSignalling_SRF_IEG	LOC100133923	73.7374
4	GrowthFactorSignalling_SRF_IEG	LOC649841	73.7374
4	GrowthFactorSignalling_SRF_IEG	LOC651961	73.7374
4	GrowthFactorSignalling_SRF_IEG	MDFIC	73.7374
4	GrowthFactorSignalling_SRF_IEG	PLA2G16	73.7374
4	GrowthFactorSignalling_SRF_IEG	AZI2	72.7273
4	GrowthFactorSignalling_SRF_IEG	LOC644422	72.7273
4	GrowthFactorSignalling_SRF_IEG	MINDY3	64.6465
4	GrowthFactorSignalling_SRF_IEG	UBC	64.6465
4	GrowthFactorSignalling_SRF_IEG	ZNF431	64.6465
4	GrowthFactorSignalling_SRF_IEG	PIK3C2A	60.6061
4	GrowthFactorSignalling_SRF_IEG	SLC11A2	47.4747
4	GrowthFactorSignalling_SRF_IEG	TMEM70	47.4747
4	GrowthFactorSignalling_SRF_IEG	BCRP7	45.4545
4	GrowthFactorSignalling_SRF_IEG	TMEM62	45.4545
4	GrowthFactorSignalling_SRF_IEG	LOC728565	43.4343
4	GrowthFactorSignalling_SRF_IEG	NSL1	43.4343
4	GrowthFactorSignalling_SRF_IEG	SMA4	43.4343
4	GrowthFactorSignalling_SRF_IEG	STMN1	30.303
4	GrowthFactorSignalling_SRF_IEG	TPM3	30.303
4	GrowthFactorSignalling_SRF_IEG	WDR43	30.303
4	GrowthFactorSignalling_SRF_IEG	ZBTB32	15.1515
4	GrowthFactorSignalling_SRF_IEG	SON	13.1313
5	Glycolysis_Ribosome	ALDOC	94.9495
5	Glycolysis_Ribosome	HS.10862	94.9495
5	Glycolysis_Ribosome	PTTG1	94.9495
5	Glycolysis_Ribosome	RPSAP18	94.9495
5	Glycolysis_Ribosome	RPSAP46	94.9495
5	Glycolysis_Ribosome	WDR54	94.9495
5	Glycolysis_Ribosome	ALDOA	89.899
5	Glycolysis_Ribosome	COX7A2L	89.899
5	Glycolysis_Ribosome	HNRNPA1P59	89.899
5	Glycolysis_Ribosome	LOC644774	89.899
5	Glycolysis_Ribosome	LOC654189	89.899
5	Glycolysis_Ribosome	LOC732007	89.899
5	Glycolysis_Ribosome	MILR1	89.899
5	Glycolysis_Ribosome	PGAM1	89.899
5	Glycolysis_Ribosome	RPL39L	89.899
5	Glycolysis_Ribosome	RPS21	89.899
5	Glycolysis_Ribosome	ZDHHC13	89.899
5	Glycolysis_Ribosome	CCNDBP1	88.8889
5	Glycolysis_Ribosome	HNRNPM	88.8889
5	Glycolysis_Ribosome	PPIAP8	88.8889
5	Glycolysis_Ribosome	RPSAP12	88.8889
5	Glycolysis_Ribosome	SGO1	88.8889
5	Glycolysis_Ribosome	TMEM123	88.8889
5	Glycolysis_Ribosome	VPS25	88.8889
5	Glycolysis_Ribosome	ADGRA3	87.8788
5	Glycolysis_Ribosome	CCS	87.8788
5	Glycolysis_Ribosome	NSMCE1	87.8788
5	Glycolysis_Ribosome	CDC42	86.8687
5	Glycolysis_Ribosome	CENPU	86.8687
5	Glycolysis_Ribosome	DFNA5	86.8687
5	Glycolysis_Ribosome	DLEU2	86.8687
5	Glycolysis_Ribosome	LOC643319	86.8687
5	Glycolysis_Ribosome	LOC648210	86.8687
5	Glycolysis_Ribosome	LOC651073	86.8687
5	Glycolysis_Ribosome	LOC728188	86.8687
5	Glycolysis_Ribosome	RPL22	86.8687
5	Glycolysis_Ribosome	TIPIN	86.8687
5	Glycolysis_Ribosome	ZC3H4	86.8687
5	Glycolysis_Ribosome	C9ORF38	84.8485
5	Glycolysis_Ribosome	ELF1	82.8283
5	Glycolysis_Ribosome	MAPKAP1	82.8283
5	Glycolysis_Ribosome	LOC652481	78.7879
5	Glycolysis_Ribosome	RB1	78.7879
5	Glycolysis_Ribosome	TATDN3	78.7879
5	Glycolysis_Ribosome	OXSR1	67.6768
5	Glycolysis_Ribosome	FTO	66.6667
5	Glycolysis_Ribosome	HMGN2	66.6667
5	Glycolysis_Ribosome	BMP5	65.6566
5	Glycolysis_Ribosome	FOXN2	65.6566
5	Glycolysis_Ribosome	GNG2	65.6566
5	Glycolysis_Ribosome	MYC	65.6566
5	Glycolysis_Ribosome	SNX5	65.6566
5	Glycolysis_Ribosome	CDKN3	64.6465
5	Glycolysis_Ribosome	EPSTI1	64.6465
5	Glycolysis_Ribosome	AKAP11	63.6364
5	Glycolysis_Ribosome	EMC6	63.6364
5	Glycolysis_Ribosome	H3F3AP4	63.6364
5	Glycolysis_Ribosome	HIGD1AP1	63.6364
5	Glycolysis_Ribosome	HIST1H2BJ	63.6364
5	Glycolysis_Ribosome	HNRNPA1P4	63.6364
5	Glycolysis_Ribosome	KAT5	63.6364
5	Glycolysis_Ribosome	LOC730167	63.6364
5	Glycolysis_Ribosome	MAGOH	63.6364
5	Glycolysis_Ribosome	MRPS21	63.6364
5	Glycolysis_Ribosome	NDUFB4P12	63.6364
5	Glycolysis_Ribosome	PRPF18	63.6364
5	Glycolysis_Ribosome	PTPN22	63.6364
5	Glycolysis_Ribosome	SNHG6	63.6364
5	Glycolysis_Ribosome	SUMO2P3	63.6364
5	Glycolysis_Ribosome	TCEAL8	63.6364
5	Glycolysis_Ribosome	TUBAP2	63.6364
5	Glycolysis_Ribosome	UQCRB	63.6364
5	Glycolysis_Ribosome	YWHAB	63.6364
5	Glycolysis_Ribosome	ACAT2	62.6263
5	Glycolysis_Ribosome	ACLY	62.6263
5	Glycolysis_Ribosome	ALKAL2	62.6263
5	Glycolysis_Ribosome	BACH2	62.6263
5	Glycolysis_Ribosome	BANK1	62.6263
5	Glycolysis_Ribosome	BEND5	62.6263
5	Glycolysis_Ribosome	BLM	62.6263
5	Glycolysis_Ribosome	BTF3	62.6263
5	Glycolysis_Ribosome	BTLA	62.6263
5	Glycolysis_Ribosome	CCR2	62.6263
5	Glycolysis_Ribosome	CD55	62.6263
5	Glycolysis_Ribosome	CDCA4	62.6263
5	Glycolysis_Ribosome	CDCA7	62.6263
5	Glycolysis_Ribosome	CHCHD2P6	62.6263
5	Glycolysis_Ribosome	CLEC2D	62.6263
5	Glycolysis_Ribosome	DUT	62.6263
5	Glycolysis_Ribosome	FCMR	62.6263
5	Glycolysis_Ribosome	HAUS1P2	62.6263
5	Glycolysis_Ribosome	HK2	62.6263
5	Glycolysis_Ribosome	HNRNPA1P63	62.6263
5	Glycolysis_Ribosome	HOPX	62.6263
5	Glycolysis_Ribosome	KIF20B	62.6263
5	Glycolysis_Ribosome	KYNU	62.6263
5	Glycolysis_Ribosome	LDLR	62.6263
5	Glycolysis_Ribosome	LOC100129118	62.6263
5	Glycolysis_Ribosome	LOC100133372	62.6263
5	Glycolysis_Ribosome	LOC644762	62.6263
5	Glycolysis_Ribosome	LOC645385	62.6263
5	Glycolysis_Ribosome	LOC652113	62.6263
5	Glycolysis_Ribosome	LOC727761	62.6263
5	Glycolysis_Ribosome	LOC729964	62.6263
5	Glycolysis_Ribosome	LOC731314	62.6263
5	Glycolysis_Ribosome	MAD2L1	62.6263
5	Glycolysis_Ribosome	MED1	62.6263
5	Glycolysis_Ribosome	MID1IP1	62.6263
5	Glycolysis_Ribosome	MIR22HG	62.6263
5	Glycolysis_Ribosome	MYOF	62.6263
5	Glycolysis_Ribosome	NCAPG	62.6263
5	Glycolysis_Ribosome	PCLAF	62.6263
5	Glycolysis_Ribosome	PNRC2	62.6263
5	Glycolysis_Ribosome	PRKCQ-AS1	62.6263
5	Glycolysis_Ribosome	PSMB9	62.6263
5	Glycolysis_Ribosome	RELL1	62.6263
5	Glycolysis_Ribosome	RFC5	62.6263
5	Glycolysis_Ribosome	S100A4	62.6263
5	Glycolysis_Ribosome	S1PR1	62.6263
5	Glycolysis_Ribosome	SHISA2	62.6263
5	Glycolysis_Ribosome	SLC27A6	62.6263
5	Glycolysis_Ribosome	SNORD31	62.6263
5	Glycolysis_Ribosome	SNTB1	62.6263
5	Glycolysis_Ribosome	TMEM189-UBE2V1	62.6263
5	Glycolysis_Ribosome	TOMM5	62.6263
5	Glycolysis_Ribosome	TPI1	62.6263
5	Glycolysis_Ribosome	TRIM22	62.6263
5	Glycolysis_Ribosome	TRMT5	62.6263
5	Glycolysis_Ribosome	TTC39C	62.6263
5	Glycolysis_Ribosome	TUBA1C	62.6263
5	Glycolysis_Ribosome	TUBB	62.6263
5	Glycolysis_Ribosome	TVP23C	62.6263
5	Glycolysis_Ribosome	UBASH3B	62.6263
5	Glycolysis_Ribosome	YAE1D1	62.6263
5	Glycolysis_Ribosome	CD37	61.6162
5	Glycolysis_Ribosome	CEP63	61.6162
5	Glycolysis_Ribosome	DOCK11	61.6162
5	Glycolysis_Ribosome	ID2	61.6162
5	Glycolysis_Ribosome	LOC100134189	61.6162
5	Glycolysis_Ribosome	LOC730534	61.6162
5	Glycolysis_Ribosome	MCM3	61.6162
5	Glycolysis_Ribosome	MCM6	61.6162
5	Glycolysis_Ribosome	PRKCB	61.6162
5	Glycolysis_Ribosome	TMEM71	61.6162
5	Glycolysis_Ribosome	TOX	61.6162
5	Glycolysis_Ribosome	UBE2E1	61.6162
5	Glycolysis_Ribosome	ABCB9	60.6061
5	Glycolysis_Ribosome	ANAPC1	60.6061
5	Glycolysis_Ribosome	ARL6IP6	60.6061
5	Glycolysis_Ribosome	EEF1A1P11	60.6061
5	Glycolysis_Ribosome	GCA	60.6061
5	Glycolysis_Ribosome	HS.291319	60.6061
5	Glycolysis_Ribosome	LOC641849	60.6061
5	Glycolysis_Ribosome	MANBAL	60.6061
5	Glycolysis_Ribosome	MZT1	60.6061
5	Glycolysis_Ribosome	NMT2	60.6061
5	Glycolysis_Ribosome	NOL7	60.6061
5	Glycolysis_Ribosome	NUF2	60.6061
5	Glycolysis_Ribosome	RHOB	60.6061
5	Glycolysis_Ribosome	RIPOR2	60.6061
5	Glycolysis_Ribosome	RPL10P9	60.6061
5	Glycolysis_Ribosome	RPL12P6	60.6061
5	Glycolysis_Ribosome	RPL14P1	60.6061
5	Glycolysis_Ribosome	RPL7AP10	60.6061
5	Glycolysis_Ribosome	RPL7AP62	60.6061
5	Glycolysis_Ribosome	RPL8	60.6061
5	Glycolysis_Ribosome	RPS2P55	60.6061
5	Glycolysis_Ribosome	RPS7P11	60.6061
5	Glycolysis_Ribosome	TMEM14A	60.6061
5	Glycolysis_Ribosome	ZNF140	60.6061
5	Glycolysis_Ribosome	ZNF217	60.6061
5	Glycolysis_Ribosome	ABCD3	59.596
5	Glycolysis_Ribosome	HSPA6	59.596
5	Glycolysis_Ribosome	LGALS8	59.596
5	Glycolysis_Ribosome	NUDT7	59.596
5	Glycolysis_Ribosome	PPP1R12A	59.596
5	Glycolysis_Ribosome	RMI1	59.596
5	Glycolysis_Ribosome	UHRF1	59.596
5	Glycolysis_Ribosome	WDR33	59.596
5	Glycolysis_Ribosome	CAT	58.5859
5	Glycolysis_Ribosome	ITPR1	58.5859
5	Glycolysis_Ribosome	LOC642817	58.5859
5	Glycolysis_Ribosome	MIRLET7D	58.5859
5	Glycolysis_Ribosome	NPM1P25	58.5859
5	Glycolysis_Ribosome	CD53	57.5758
5	Glycolysis_Ribosome	TUBA1B	56.5657
5	Glycolysis_Ribosome	MCUB	55.5556
5	Glycolysis_Ribosome	RPL36P5	55.5556
5	Glycolysis_Ribosome	CCDC50	54.5455
5	Glycolysis_Ribosome	FBXO46	54.5455
5	Glycolysis_Ribosome	FKBP1A	54.5455
5	Glycolysis_Ribosome	HS.340072	54.5455
5	Glycolysis_Ribosome	HS.574082	54.5455
5	Glycolysis_Ribosome	LOC100133803	54.5455
5	Glycolysis_Ribosome	RPS2P5	54.5455
5	Glycolysis_Ribosome	AMY1A	53.5354
5	Glycolysis_Ribosome	EIF1B	53.5354
5	Glycolysis_Ribosome	ZFP69B	53.5354
5	Glycolysis_Ribosome	FBXO3	51.5152
5	Glycolysis_Ribosome	ALDH4A1	50.5051
5	Glycolysis_Ribosome	IDH2	50.5051
5	Glycolysis_Ribosome	PFKP	50.5051
5	Glycolysis_Ribosome	RPL12	50.5051
5	Glycolysis_Ribosome	TRIM5	50.5051
5	Glycolysis_Ribosome	VPS37B	50.5051
5	Glycolysis_Ribosome	YWHAZ	50.5051
5	Glycolysis_Ribosome	C12ORF75	49.4949
5	Glycolysis_Ribosome	FADS1	49.4949
5	Glycolysis_Ribosome	GATM	49.4949
5	Glycolysis_Ribosome	HNRNPL	49.4949
5	Glycolysis_Ribosome	NAP1L1	49.4949
5	Glycolysis_Ribosome	PMPCB	49.4949
5	Glycolysis_Ribosome	SSB	49.4949
5	Glycolysis_Ribosome	SYNM	49.4949
5	Glycolysis_Ribosome	TAGLN2	49.4949
5	Glycolysis_Ribosome	DSE	48.4848
5	Glycolysis_Ribosome	FGFBP2	48.4848
5	Glycolysis_Ribosome	H2AFX	48.4848
5	Glycolysis_Ribosome	LOC100133583	48.4848
5	Glycolysis_Ribosome	SLC44A1	46.4646
5	Glycolysis_Ribosome	CARD16	45.4545
5	Glycolysis_Ribosome	CCM2	45.4545
5	Glycolysis_Ribosome	ZNF121	45.4545
5	Glycolysis_Ribosome	TUBA1A	44.4444
5	Glycolysis_Ribosome	NIPSNAP1	42.4242
5	Glycolysis_Ribosome	DYNLT3	41.4141
5	Glycolysis_Ribosome	CD80	33.3333
5	Glycolysis_Ribosome	RIDA	33.3333
5	Glycolysis_Ribosome	RPL34	33.3333
5	Glycolysis_Ribosome	WDR27	33.3333
5	Glycolysis_Ribosome	CD47	32.3232
5	Glycolysis_Ribosome	PTEN	32.3232
5	Glycolysis_Ribosome	SNRNP40	32.3232
5	Glycolysis_Ribosome	TCTEX1D2	32.3232
5	Glycolysis_Ribosome	HS.561735	30.303
5	Glycolysis_Ribosome	PINLYP	30.303
5	Glycolysis_Ribosome	RPL29	29.2929
5	Glycolysis_Ribosome	CCND2	28.2828
5	Glycolysis_Ribosome	FABP5P9	28.2828
5	Glycolysis_Ribosome	HMGCR	28.2828
5	Glycolysis_Ribosome	RTCA	27.2727
5	Glycolysis_Ribosome	DYRK1A	26.2626
5	Glycolysis_Ribosome	LOC442609	25.2525
5	Glycolysis_Ribosome	POLR2J4	25.2525
5	Glycolysis_Ribosome	PPP2R3C	25.2525
5	Glycolysis_Ribosome	MCTP2	19.1919
5	Glycolysis_Ribosome	CD248	18.1818
5	Glycolysis_Ribosome	NOP58	18.1818
5	Glycolysis_Ribosome	PSMG1	18.1818
5	Glycolysis_Ribosome	SBDSP1	14.1414
5	Glycolysis_Ribosome	CLECL1	11.1111
5	Glycolysis_Ribosome	EBP	11.1111
5	Glycolysis_Ribosome	HPRT1	11.1111
5	Glycolysis_Ribosome	KBTBD8	11.1111
5	Glycolysis_Ribosome	LSM3P3	11.1111
5	Glycolysis_Ribosome	RAB11FIP1	11.1111
5	Glycolysis_Ribosome	TRAF5	11.1111
5	Glycolysis_Ribosome	AP1S1	9.09091
5	Glycolysis_Ribosome	AP3S1	9.09091
5	Glycolysis_Ribosome	DYNLRB1	9.09091
5	Glycolysis_Ribosome	HSD17B11	9.09091
5	Glycolysis_Ribosome	LOC648695	9.09091
5	Glycolysis_Ribosome	LYAR	9.09091
5	Glycolysis_Ribosome	RPL17	9.09091
5	Glycolysis_Ribosome	RPLP0	9.09091
5	Glycolysis_Ribosome	RPS17	9.09091
5	Glycolysis_Ribosome	ARMC10P1	8.08081
5	Glycolysis_Ribosome	COMMD10	8.08081
5	Glycolysis_Ribosome	GTF2I	8.08081
5	Glycolysis_Ribosome	KRIT1	8.08081
5	Glycolysis_Ribosome	LYPLAL1	8.08081
5	Glycolysis_Ribosome	RYK	8.08081
5	Glycolysis_Ribosome	SNRNP27	8.08081
5	Glycolysis_Ribosome	TMEM167A	8.08081
5	Glycolysis_Ribosome	TUBB6	2.0202
6	MitoticSpindle_CellCycle	OGT	76.7677
6	MitoticSpindle_CellCycle	SLC4A7	76.7677
6	MitoticSpindle_CellCycle	TP53INP1	76.7677
6	MitoticSpindle_CellCycle	CHEK2P1	75.7576
6	MitoticSpindle_CellCycle	CIP2A	75.7576
6	MitoticSpindle_CellCycle	GMPR2	75.7576
6	MitoticSpindle_CellCycle	NDC80	75.7576
6	MitoticSpindle_CellCycle	PARPBP	75.7576
6	MitoticSpindle_CellCycle	PLAG1	75.7576
6	MitoticSpindle_CellCycle	SAP30	75.7576
6	MitoticSpindle_CellCycle	SKAP2	75.7576
6	MitoticSpindle_CellCycle	STX7	75.7576
6	MitoticSpindle_CellCycle	TTK	75.7576
6	MitoticSpindle_CellCycle	YIPF4	75.7576
6	MitoticSpindle_CellCycle	ZMIZ2	75.7576
6	MitoticSpindle_CellCycle	ARHGAP4	74.7475
6	MitoticSpindle_CellCycle	DNM1L	74.7475
6	MitoticSpindle_CellCycle	DOCK8	74.7475
6	MitoticSpindle_CellCycle	HS.556018	74.7475
6	MitoticSpindle_CellCycle	MAT2B	74.7475
6	MitoticSpindle_CellCycle	NOC3L	74.7475
6	MitoticSpindle_CellCycle	RFWD2	74.7475
6	MitoticSpindle_CellCycle	AASDHPPT	73.7374
6	MitoticSpindle_CellCycle	AIDA	73.7374
6	MitoticSpindle_CellCycle	CAPRIN1	73.7374
6	MitoticSpindle_CellCycle	CCP110	73.7374
6	MitoticSpindle_CellCycle	CLIP1	73.7374
6	MitoticSpindle_CellCycle	CPOX	73.7374
6	MitoticSpindle_CellCycle	DDB1	73.7374
6	MitoticSpindle_CellCycle	DUSP6	73.7374
6	MitoticSpindle_CellCycle	ECT2	73.7374
6	MitoticSpindle_CellCycle	EDEM3	73.7374
6	MitoticSpindle_CellCycle	FLI1	73.7374
6	MitoticSpindle_CellCycle	GABARAPL2	73.7374
6	MitoticSpindle_CellCycle	GON4L	73.7374
6	MitoticSpindle_CellCycle	GPR143	73.7374
6	MitoticSpindle_CellCycle	HS.535028	73.7374
6	MitoticSpindle_CellCycle	HS.571622	73.7374
6	MitoticSpindle_CellCycle	HSPA1A	73.7374
6	MitoticSpindle_CellCycle	IBTK	73.7374
6	MitoticSpindle_CellCycle	LOC100133800	73.7374
6	MitoticSpindle_CellCycle	LOC646301	73.7374
6	MitoticSpindle_CellCycle	LOC732450	73.7374
6	MitoticSpindle_CellCycle	MBNL2	73.7374
6	MitoticSpindle_CellCycle	MGA	73.7374
6	MitoticSpindle_CellCycle	NBPF8	73.7374
6	MitoticSpindle_CellCycle	PIK3CG	73.7374
6	MitoticSpindle_CellCycle	PNPLA8	73.7374
6	MitoticSpindle_CellCycle	PRPF4B	73.7374
6	MitoticSpindle_CellCycle	RAD21	73.7374
6	MitoticSpindle_CellCycle	RALGPS2	73.7374
6	MitoticSpindle_CellCycle	RNF20	73.7374
6	MitoticSpindle_CellCycle	SBDS	73.7374
6	MitoticSpindle_CellCycle	SMARCA2	73.7374
6	MitoticSpindle_CellCycle	SPIN4	73.7374
6	MitoticSpindle_CellCycle	SREK1	73.7374
6	MitoticSpindle_CellCycle	SYNJ1	73.7374
6	MitoticSpindle_CellCycle	TACC3	73.7374
6	MitoticSpindle_CellCycle	TRAPPC11	73.7374
6	MitoticSpindle_CellCycle	TRIR	73.7374
6	MitoticSpindle_CellCycle	TUBD1	73.7374
6	MitoticSpindle_CellCycle	UBE2D2	73.7374
6	MitoticSpindle_CellCycle	UBE4A	73.7374
6	MitoticSpindle_CellCycle	UBXN1	73.7374
6	MitoticSpindle_CellCycle	WAC	73.7374
6	MitoticSpindle_CellCycle	YIPF5	73.7374
6	MitoticSpindle_CellCycle	ZNF281	73.7374
6	MitoticSpindle_CellCycle	ZNF493	73.7374
6	MitoticSpindle_CellCycle	LOC643387	72.7273
6	MitoticSpindle_CellCycle	SPTAN1	72.7273
6	MitoticSpindle_CellCycle	VPS50	72.7273
6	MitoticSpindle_CellCycle	ZNF700	72.7273
6	MitoticSpindle_CellCycle	GLRX2	71.7172
6	MitoticSpindle_CellCycle	LOC148430	71.7172
6	MitoticSpindle_CellCycle	OSBPL11	71.7172
6	MitoticSpindle_CellCycle	SLC9A7P1	71.7172
6	MitoticSpindle_CellCycle	NDUFA10	70.7071
6	MitoticSpindle_CellCycle	NDUFAF5	70.7071
6	MitoticSpindle_CellCycle	TBCB	70.7071
6	MitoticSpindle_CellCycle	TOP1P2	62.6263
6	MitoticSpindle_CellCycle	ACTRT1	57.5758
6	MitoticSpindle_CellCycle	DHX15	57.5758
6	MitoticSpindle_CellCycle	PAXBP1	57.5758
6	MitoticSpindle_CellCycle	PIK3R1	57.5758
6	MitoticSpindle_CellCycle	TRIM56	54.5455
6	MitoticSpindle_CellCycle	EED	43.4343
6	MitoticSpindle_CellCycle	GLMN	42.4242
6	MitoticSpindle_CellCycle	LOC643167	38.3838
6	MitoticSpindle_CellCycle	NT5C2	38.3838
6	MitoticSpindle_CellCycle	IFI16	36.3636
6	MitoticSpindle_CellCycle	NUDCD2	36.3636
6	MitoticSpindle_CellCycle	SLC33A1	36.3636
6	MitoticSpindle_CellCycle	ANKRD10	35.3535
6	MitoticSpindle_CellCycle	BUB1	35.3535
6	MitoticSpindle_CellCycle	CKS2	35.3535
6	MitoticSpindle_CellCycle	LOC729559	35.3535
6	MitoticSpindle_CellCycle	APAF1	34.3434
6	MitoticSpindle_CellCycle	ASPM	34.3434
6	MitoticSpindle_CellCycle	CHEK2	34.3434
6	MitoticSpindle_CellCycle	DEPDC1	34.3434
6	MitoticSpindle_CellCycle	HMMR	34.3434
6	MitoticSpindle_CellCycle	PKIA	34.3434
6	MitoticSpindle_CellCycle	ZNF439	34.3434
6	MitoticSpindle_CellCycle	AIM2	33.3333
6	MitoticSpindle_CellCycle	ANLN	33.3333
6	MitoticSpindle_CellCycle	ARL5A	33.3333
6	MitoticSpindle_CellCycle	BCL6	33.3333
6	MitoticSpindle_CellCycle	C21ORF33	33.3333
6	MitoticSpindle_CellCycle	FAM122B	33.3333
6	MitoticSpindle_CellCycle	HS.296031	33.3333
6	MitoticSpindle_CellCycle	IL10RB	33.3333
6	MitoticSpindle_CellCycle	ITPRIP	33.3333
6	MitoticSpindle_CellCycle	KLHL14	33.3333
6	MitoticSpindle_CellCycle	LARS	33.3333
6	MitoticSpindle_CellCycle	LOC100134304	33.3333
6	MitoticSpindle_CellCycle	LOC650276	33.3333
6	MitoticSpindle_CellCycle	NFKBIZ	33.3333
6	MitoticSpindle_CellCycle	PLEKHG1	33.3333
6	MitoticSpindle_CellCycle	PNPO	33.3333
6	MitoticSpindle_CellCycle	RAB37	33.3333
6	MitoticSpindle_CellCycle	RCBTB2	33.3333
6	MitoticSpindle_CellCycle	RCSD1	33.3333
6	MitoticSpindle_CellCycle	RPA1	33.3333
6	MitoticSpindle_CellCycle	SLC2A1	33.3333
6	MitoticSpindle_CellCycle	TGIF2	33.3333
6	MitoticSpindle_CellCycle	TNFSF10	33.3333
6	MitoticSpindle_CellCycle	TRANK1	33.3333
6	MitoticSpindle_CellCycle	VCL	33.3333
6	MitoticSpindle_CellCycle	ZCCHC7	33.3333
6	MitoticSpindle_CellCycle	AASDH	30.303
6	MitoticSpindle_CellCycle	AHSA2	30.303
6	MitoticSpindle_CellCycle	DCP2	30.303
6	MitoticSpindle_CellCycle	KIAA0586	30.303
6	MitoticSpindle_CellCycle	MANEA	30.303
6	MitoticSpindle_CellCycle	RPS6KA5	30.303
6	MitoticSpindle_CellCycle	THYN1	30.303
6	MitoticSpindle_CellCycle	LOC729369	28.2828
6	MitoticSpindle_CellCycle	BIRC5	27.2727
6	MitoticSpindle_CellCycle	BTG1	27.2727
6	MitoticSpindle_CellCycle	CENPE	27.2727
6	MitoticSpindle_CellCycle	ING4	27.2727
6	MitoticSpindle_CellCycle	LAMP5	27.2727
6	MitoticSpindle_CellCycle	NCKIPSD	27.2727
6	MitoticSpindle_CellCycle	NUSAP1	27.2727
6	MitoticSpindle_CellCycle	TRAPPC13	27.2727
6	MitoticSpindle_CellCycle	UBE2C	27.2727
6	MitoticSpindle_CellCycle	LOC100128916	25.2525
6	MitoticSpindle_CellCycle	PCBP2	25.2525
6	MitoticSpindle_CellCycle	TMEM132B	25.2525
6	MitoticSpindle_CellCycle	CAMK2G	24.2424
6	MitoticSpindle_CellCycle	EAF2	24.2424
6	MitoticSpindle_CellCycle	GTF2A1	24.2424
6	MitoticSpindle_CellCycle	ABCB10	23.2323
6	MitoticSpindle_CellCycle	C2CD2	23.2323
6	MitoticSpindle_CellCycle	CRNKL1	23.2323
6	MitoticSpindle_CellCycle	FBXO8	23.2323
6	MitoticSpindle_CellCycle	HIST1H2AC	23.2323
6	MitoticSpindle_CellCycle	NEK1	23.2323
6	MitoticSpindle_CellCycle	NSUN6	23.2323
6	MitoticSpindle_CellCycle	RSBN1L	23.2323
6	MitoticSpindle_CellCycle	UBE4B	23.2323
6	MitoticSpindle_CellCycle	C1ORF43	22.2222
6	MitoticSpindle_CellCycle	CFLAR	22.2222
6	MitoticSpindle_CellCycle	CIPC	22.2222
6	MitoticSpindle_CellCycle	CYTIP	22.2222
6	MitoticSpindle_CellCycle	EXOSC3	22.2222
6	MitoticSpindle_CellCycle	HMGN1	22.2222
6	MitoticSpindle_CellCycle	HS.137971	22.2222
6	MitoticSpindle_CellCycle	HS.294103	22.2222
6	MitoticSpindle_CellCycle	PIPSL	22.2222
6	MitoticSpindle_CellCycle	SLC35A5	22.2222
6	MitoticSpindle_CellCycle	TMEM218	22.2222
6	MitoticSpindle_CellCycle	TMEM41B	22.2222
6	MitoticSpindle_CellCycle	C4A	21.2121
6	MitoticSpindle_CellCycle	CATSPER2P1	21.2121
6	MitoticSpindle_CellCycle	DKFZP586I1420	21.2121
6	MitoticSpindle_CellCycle	FAM160B1	21.2121
6	MitoticSpindle_CellCycle	GLS	21.2121
6	MitoticSpindle_CellCycle	KRTAP4-8	21.2121
6	MitoticSpindle_CellCycle	LOC100130623	21.2121
6	MitoticSpindle_CellCycle	PRKAB2	21.2121
6	MitoticSpindle_CellCycle	TSC1	21.2121
6	MitoticSpindle_CellCycle	YWHAE	21.2121
6	MitoticSpindle_CellCycle	HS.541987	20.202
6	MitoticSpindle_CellCycle	MTMR4	20.202
6	MitoticSpindle_CellCycle	PIF1	20.202
6	MitoticSpindle_CellCycle	POLG2	19.1919
6	MitoticSpindle_CellCycle	UQCC1	19.1919
6	MitoticSpindle_CellCycle	LOC286208	18.1818
6	MitoticSpindle_CellCycle	EDRF1	10.101
6	MitoticSpindle_CellCycle	KCTD6	10.101
6	MitoticSpindle_CellCycle	AGPAT2	9.09091
6	MitoticSpindle_CellCycle	GOLPH3L	9.09091
6	MitoticSpindle_CellCycle	MIR1974	9.09091
6	MitoticSpindle_CellCycle	PHF14	9.09091
6	MitoticSpindle_CellCycle	RBM6	9.09091
6	MitoticSpindle_CellCycle	RSAD1	9.09091
6	MitoticSpindle_CellCycle	TTC21A	9.09091
6	MitoticSpindle_CellCycle	UBE3B	9.09091
6	MitoticSpindle_CellCycle	DDX39B	6.06061
6	MitoticSpindle_CellCycle	C9ORF85	4.0404
6	MitoticSpindle_CellCycle	CCDC93	4.0404
6	MitoticSpindle_CellCycle	FAM117A	4.0404
6	MitoticSpindle_CellCycle	GPSM3	4.0404
6	MitoticSpindle_CellCycle	KLHL29	4.0404
6	MitoticSpindle_CellCycle	RPS2	4.0404
7	MYC-Targets_CoreSerumResponse	ACOT9	96.9697
7	MYC-Targets_CoreSerumResponse	ANXA7	96.9697
7	MYC-Targets_CoreSerumResponse	ATE1	96.9697
7	MYC-Targets_CoreSerumResponse	ATL3	96.9697
7	MYC-Targets_CoreSerumResponse	C9ORF78	96.9697
7	MYC-Targets_CoreSerumResponse	CARNS1	96.9697
7	MYC-Targets_CoreSerumResponse	COX20	96.9697
7	MYC-Targets_CoreSerumResponse	DDX31	96.9697
7	MYC-Targets_CoreSerumResponse	DSTN	96.9697
7	MYC-Targets_CoreSerumResponse	EIF3J	96.9697
7	MYC-Targets_CoreSerumResponse	FAM57A	96.9697
7	MYC-Targets_CoreSerumResponse	FOXN3	96.9697
7	MYC-Targets_CoreSerumResponse	GMEB2	96.9697
7	MYC-Targets_CoreSerumResponse	GSTT2B	96.9697
7	MYC-Targets_CoreSerumResponse	GUCY2EP	96.9697
7	MYC-Targets_CoreSerumResponse	HS.369017	96.9697
7	MYC-Targets_CoreSerumResponse	HS.543887	96.9697
7	MYC-Targets_CoreSerumResponse	HS.545589	96.9697
7	MYC-Targets_CoreSerumResponse	IL27RA	96.9697
7	MYC-Targets_CoreSerumResponse	ITFG2	96.9697
7	MYC-Targets_CoreSerumResponse	ITPA	96.9697
7	MYC-Targets_CoreSerumResponse	KBTBD11	96.9697
7	MYC-Targets_CoreSerumResponse	MAPK6	96.9697
7	MYC-Targets_CoreSerumResponse	METTL22	96.9697
7	MYC-Targets_CoreSerumResponse	MRPL21	96.9697
7	MYC-Targets_CoreSerumResponse	NINJ1	96.9697
7	MYC-Targets_CoreSerumResponse	NR2F2	96.9697
7	MYC-Targets_CoreSerumResponse	ODC1	96.9697
7	MYC-Targets_CoreSerumResponse	OSGIN1	96.9697
7	MYC-Targets_CoreSerumResponse	PATL1	96.9697
7	MYC-Targets_CoreSerumResponse	PIAS2	96.9697
7	MYC-Targets_CoreSerumResponse	PRKACB	96.9697
7	MYC-Targets_CoreSerumResponse	PSMD12	96.9697
7	MYC-Targets_CoreSerumResponse	PSMD9	96.9697
7	MYC-Targets_CoreSerumResponse	PTS	96.9697
7	MYC-Targets_CoreSerumResponse	RGL1	96.9697
7	MYC-Targets_CoreSerumResponse	RGS20	96.9697
7	MYC-Targets_CoreSerumResponse	RNASEH1	96.9697
7	MYC-Targets_CoreSerumResponse	RPL10L	96.9697
7	MYC-Targets_CoreSerumResponse	RWDD1	96.9697
7	MYC-Targets_CoreSerumResponse	SERPINB8	96.9697
7	MYC-Targets_CoreSerumResponse	SH2B2	96.9697
7	MYC-Targets_CoreSerumResponse	SLC20A1	96.9697
7	MYC-Targets_CoreSerumResponse	SMARCE1	96.9697
7	MYC-Targets_CoreSerumResponse	SNORA48	96.9697
7	MYC-Targets_CoreSerumResponse	SNORA62	96.9697
7	MYC-Targets_CoreSerumResponse	SP2	96.9697
7	MYC-Targets_CoreSerumResponse	SREBF1	96.9697
7	MYC-Targets_CoreSerumResponse	SUMO3	96.9697
7	MYC-Targets_CoreSerumResponse	TADA2B	96.9697
7	MYC-Targets_CoreSerumResponse	TNPO1	96.9697
7	MYC-Targets_CoreSerumResponse	TRK-TTT3-5	96.9697
7	MYC-Targets_CoreSerumResponse	U2AF1	96.9697
7	MYC-Targets_CoreSerumResponse	UBE2Q1	96.9697
7	MYC-Targets_CoreSerumResponse	UTP11	96.9697
7	MYC-Targets_CoreSerumResponse	VAT1L	96.9697
7	MYC-Targets_CoreSerumResponse	ZBED2	96.9697
7	MYC-Targets_CoreSerumResponse	ABCA1	95.9596
7	MYC-Targets_CoreSerumResponse	AIMP2	95.9596
7	MYC-Targets_CoreSerumResponse	ANKLE2	95.9596
7	MYC-Targets_CoreSerumResponse	ARHGAP25	95.9596
7	MYC-Targets_CoreSerumResponse	BSPRY	95.9596
7	MYC-Targets_CoreSerumResponse	BYSL	95.9596
7	MYC-Targets_CoreSerumResponse	C12ORF49	95.9596
7	MYC-Targets_CoreSerumResponse	CCL4L1	95.9596
7	MYC-Targets_CoreSerumResponse	CCNYL1	95.9596
7	MYC-Targets_CoreSerumResponse	CDYL	95.9596
7	MYC-Targets_CoreSerumResponse	CSTF2	95.9596
7	MYC-Targets_CoreSerumResponse	CTNNAL1	95.9596
7	MYC-Targets_CoreSerumResponse	DCAF4	95.9596
7	MYC-Targets_CoreSerumResponse	EFHD2	95.9596
7	MYC-Targets_CoreSerumResponse	EWSR1	95.9596
7	MYC-Targets_CoreSerumResponse	G0S2	95.9596
7	MYC-Targets_CoreSerumResponse	GAB2	95.9596
7	MYC-Targets_CoreSerumResponse	GJB2	95.9596
7	MYC-Targets_CoreSerumResponse	GNL2	95.9596
7	MYC-Targets_CoreSerumResponse	GRK6	95.9596
7	MYC-Targets_CoreSerumResponse	GTPBP4	95.9596
7	MYC-Targets_CoreSerumResponse	HMCES	95.9596
7	MYC-Targets_CoreSerumResponse	HS.25892	95.9596
7	MYC-Targets_CoreSerumResponse	HS.403972	95.9596
7	MYC-Targets_CoreSerumResponse	HVCN1	95.9596
7	MYC-Targets_CoreSerumResponse	ID3	95.9596
7	MYC-Targets_CoreSerumResponse	ILDR1	95.9596
7	MYC-Targets_CoreSerumResponse	LOC644563	95.9596
7	MYC-Targets_CoreSerumResponse	LOC648907	95.9596
7	MYC-Targets_CoreSerumResponse	LOC728069	95.9596
7	MYC-Targets_CoreSerumResponse	LONRF1	95.9596
7	MYC-Targets_CoreSerumResponse	LPAR5	95.9596
7	MYC-Targets_CoreSerumResponse	MAPKAPK2	95.9596
7	MYC-Targets_CoreSerumResponse	MAPRE1	95.9596
7	MYC-Targets_CoreSerumResponse	METTL1	95.9596
7	MYC-Targets_CoreSerumResponse	NFATC1	95.9596
7	MYC-Targets_CoreSerumResponse	NFKBIE	95.9596
7	MYC-Targets_CoreSerumResponse	NOLC1	95.9596
7	MYC-Targets_CoreSerumResponse	OPA1	95.9596
7	MYC-Targets_CoreSerumResponse	PPAT	95.9596
7	MYC-Targets_CoreSerumResponse	PSMF1	95.9596
7	MYC-Targets_CoreSerumResponse	RILPL2	95.9596
7	MYC-Targets_CoreSerumResponse	RPF2	95.9596
7	MYC-Targets_CoreSerumResponse	SLC35F2	95.9596
7	MYC-Targets_CoreSerumResponse	SNHG15	95.9596
7	MYC-Targets_CoreSerumResponse	SNHG17	95.9596
7	MYC-Targets_CoreSerumResponse	SPRYD3	95.9596
7	MYC-Targets_CoreSerumResponse	SRI	95.9596
7	MYC-Targets_CoreSerumResponse	TMEM126A	95.9596
7	MYC-Targets_CoreSerumResponse	TOMM40	95.9596
7	MYC-Targets_CoreSerumResponse	TRAF3IP2	95.9596
7	MYC-Targets_CoreSerumResponse	TRIB3	95.9596
7	MYC-Targets_CoreSerumResponse	TUBG1	95.9596
7	MYC-Targets_CoreSerumResponse	ZFPM1	95.9596
7	MYC-Targets_CoreSerumResponse	ZNF79	95.9596
7	MYC-Targets_CoreSerumResponse	ZNF800	95.9596
7	MYC-Targets_CoreSerumResponse	ZNFX1	95.9596
7	MYC-Targets_CoreSerumResponse	CIRBP	94.9495
7	MYC-Targets_CoreSerumResponse	LOC728908	94.9495
7	MYC-Targets_CoreSerumResponse	MPST	94.9495
7	MYC-Targets_CoreSerumResponse	POLR1C	94.9495
7	MYC-Targets_CoreSerumResponse	RHEB	94.9495
7	MYC-Targets_CoreSerumResponse	SLC25A17	94.9495
7	MYC-Targets_CoreSerumResponse	MRTO4	93.9394
7	MYC-Targets_CoreSerumResponse	SLC16A6	93.9394
7	MYC-Targets_CoreSerumResponse	LANCL2	92.9293
7	MYC-Targets_CoreSerumResponse	ZNF35	92.9293
7	MYC-Targets_CoreSerumResponse	SLC6A9	87.8788
7	MYC-Targets_CoreSerumResponse	SNORD25	87.8788
7	MYC-Targets_CoreSerumResponse	CMTM3	86.8687
7	MYC-Targets_CoreSerumResponse	GEMIN4	86.8687
7	MYC-Targets_CoreSerumResponse	GFM1	86.8687
7	MYC-Targets_CoreSerumResponse	GPT2	86.8687
7	MYC-Targets_CoreSerumResponse	HS.355933	86.8687
7	MYC-Targets_CoreSerumResponse	MARCKSL1	86.8687
7	MYC-Targets_CoreSerumResponse	MRPL20	86.8687
7	MYC-Targets_CoreSerumResponse	NFKB1	86.8687
7	MYC-Targets_CoreSerumResponse	NIFK	86.8687
7	MYC-Targets_CoreSerumResponse	PSAT1	86.8687
7	MYC-Targets_CoreSerumResponse	PSAT1P3	86.8687
7	MYC-Targets_CoreSerumResponse	SEH1L	86.8687
7	MYC-Targets_CoreSerumResponse	SEM1	86.8687
7	MYC-Targets_CoreSerumResponse	SLC3A2	86.8687
7	MYC-Targets_CoreSerumResponse	SLC7A1	86.8687
7	MYC-Targets_CoreSerumResponse	UTP4	86.8687
7	MYC-Targets_CoreSerumResponse	DDX21	85.8586
7	MYC-Targets_CoreSerumResponse	LOC644363	85.8586
7	MYC-Targets_CoreSerumResponse	GFOD1	84.8485
7	MYC-Targets_CoreSerumResponse	HS.551538	84.8485
7	MYC-Targets_CoreSerumResponse	NR2C2AP	84.8485
7	MYC-Targets_CoreSerumResponse	HS.569948	83.8384
7	MYC-Targets_CoreSerumResponse	PPP1R10	83.8384
7	MYC-Targets_CoreSerumResponse	ZSWIM3	83.8384
7	MYC-Targets_CoreSerumResponse	BANF1	80.8081
7	MYC-Targets_CoreSerumResponse	FABP5	80.8081
7	MYC-Targets_CoreSerumResponse	IFNGR1	80.8081
7	MYC-Targets_CoreSerumResponse	MTHFD2	80.8081
7	MYC-Targets_CoreSerumResponse	NOP16	80.8081
7	MYC-Targets_CoreSerumResponse	PRELID1P1	80.8081
7	MYC-Targets_CoreSerumResponse	RAN	80.8081
7	MYC-Targets_CoreSerumResponse	TOMM20	80.8081
7	MYC-Targets_CoreSerumResponse	RRP15	79.798
7	MYC-Targets_CoreSerumResponse	MNT	76.7677
7	MYC-Targets_CoreSerumResponse	PAK1IP1	76.7677
7	MYC-Targets_CoreSerumResponse	SLC1A5	76.7677
7	MYC-Targets_CoreSerumResponse	ZNF215	76.7677
7	MYC-Targets_CoreSerumResponse	RGCC	74.7475
7	MYC-Targets_CoreSerumResponse	FOXO1	73.7374
7	MYC-Targets_CoreSerumResponse	GNA15	73.7374
7	MYC-Targets_CoreSerumResponse	NUP35	73.7374
7	MYC-Targets_CoreSerumResponse	SIRT6	73.7374
7	MYC-Targets_CoreSerumResponse	SNRPB	73.7374
7	MYC-Targets_CoreSerumResponse	SNRPF	73.7374
7	MYC-Targets_CoreSerumResponse	TRIP13	73.7374
7	MYC-Targets_CoreSerumResponse	MTMR12	72.7273
7	MYC-Targets_CoreSerumResponse	MRPL45P2	71.7172
7	MYC-Targets_CoreSerumResponse	PRAG1	70.7071
7	MYC-Targets_CoreSerumResponse	ARHGAP19	68.6869
7	MYC-Targets_CoreSerumResponse	CHAF1B	68.6869
7	MYC-Targets_CoreSerumResponse	DKC1	68.6869
7	MYC-Targets_CoreSerumResponse	H2AFZ	68.6869
7	MYC-Targets_CoreSerumResponse	HNRNPAB	68.6869
7	MYC-Targets_CoreSerumResponse	LRMP	68.6869
7	MYC-Targets_CoreSerumResponse	LYSMD2	68.6869
7	MYC-Targets_CoreSerumResponse	MXD3	68.6869
7	MYC-Targets_CoreSerumResponse	NOP2	68.6869
7	MYC-Targets_CoreSerumResponse	PEX7	68.6869
7	MYC-Targets_CoreSerumResponse	VTA1	68.6869
7	MYC-Targets_CoreSerumResponse	LSM3	66.6667
7	MYC-Targets_CoreSerumResponse	YBX3	65.6566
7	MYC-Targets_CoreSerumResponse	COL4A3BP	62.6263
7	MYC-Targets_CoreSerumResponse	FRMD6-AS1	62.6263
7	MYC-Targets_CoreSerumResponse	HS.550139	62.6263
7	MYC-Targets_CoreSerumResponse	RPF2P1	62.6263
7	MYC-Targets_CoreSerumResponse	SPDYE8P	62.6263
7	MYC-Targets_CoreSerumResponse	CAMSAP1	59.596
7	MYC-Targets_CoreSerumResponse	IGF2BP2	59.596
7	MYC-Targets_CoreSerumResponse	SNRPC	59.596
7	MYC-Targets_CoreSerumResponse	PPTC7	58.5859
7	MYC-Targets_CoreSerumResponse	HIST2H2AA4	56.5657
7	MYC-Targets_CoreSerumResponse	RPL23AP57	54.5455
7	MYC-Targets_CoreSerumResponse	RPS24	54.5455
7	MYC-Targets_CoreSerumResponse	CYP20A1	53.5354
7	MYC-Targets_CoreSerumResponse	KIF21B	53.5354
7	MYC-Targets_CoreSerumResponse	LLPH	53.5354
7	MYC-Targets_CoreSerumResponse	PNO1	53.5354
7	MYC-Targets_CoreSerumResponse	TIMM23	53.5354
7	MYC-Targets_CoreSerumResponse	BRK1	52.5253
7	MYC-Targets_CoreSerumResponse	ECD	52.5253
7	MYC-Targets_CoreSerumResponse	KMT5B	52.5253
7	MYC-Targets_CoreSerumResponse	SMIM19	52.5253
7	MYC-Targets_CoreSerumResponse	TIGAR	52.5253
7	MYC-Targets_CoreSerumResponse	FBXO21	50.5051
7	MYC-Targets_CoreSerumResponse	LARP1B	49.4949
7	MYC-Targets_CoreSerumResponse	HSD17B12	43.4343
7	MYC-Targets_CoreSerumResponse	KANK1	43.4343
7	MYC-Targets_CoreSerumResponse	DEDD	42.4242
7	MYC-Targets_CoreSerumResponse	EEF1E1	42.4242
7	MYC-Targets_CoreSerumResponse	LYRM2	42.4242
7	MYC-Targets_CoreSerumResponse	NOL6	42.4242
7	MYC-Targets_CoreSerumResponse	PPP3CC	42.4242
7	MYC-Targets_CoreSerumResponse	HS.213061	40.404
7	MYC-Targets_CoreSerumResponse	MAP3K20	40.404
7	MYC-Targets_CoreSerumResponse	MAP6D1	40.404
7	MYC-Targets_CoreSerumResponse	ACTG1	39.3939
7	MYC-Targets_CoreSerumResponse	ADNP2	39.3939
7	MYC-Targets_CoreSerumResponse	ADO	39.3939
7	MYC-Targets_CoreSerumResponse	ANKRD11	39.3939
7	MYC-Targets_CoreSerumResponse	ANXA2	39.3939
7	MYC-Targets_CoreSerumResponse	ARPC5L	39.3939
7	MYC-Targets_CoreSerumResponse	ATP5E	39.3939
7	MYC-Targets_CoreSerumResponse	ATP5S	39.3939
7	MYC-Targets_CoreSerumResponse	AUP1	39.3939
7	MYC-Targets_CoreSerumResponse	BCL2L11	39.3939
7	MYC-Targets_CoreSerumResponse	BTBD7	39.3939
7	MYC-Targets_CoreSerumResponse	C5ORF30	39.3939
7	MYC-Targets_CoreSerumResponse	CCDC86	39.3939
7	MYC-Targets_CoreSerumResponse	CENPN	39.3939
7	MYC-Targets_CoreSerumResponse	CIDECP	39.3939
7	MYC-Targets_CoreSerumResponse	CXCR3	39.3939
7	MYC-Targets_CoreSerumResponse	DCUN1D5	39.3939
7	MYC-Targets_CoreSerumResponse	DOCK10	39.3939
7	MYC-Targets_CoreSerumResponse	DPM1	39.3939
7	MYC-Targets_CoreSerumResponse	EHD4	39.3939
7	MYC-Targets_CoreSerumResponse	ELMSAN1	39.3939
7	MYC-Targets_CoreSerumResponse	EXOSC6	39.3939
7	MYC-Targets_CoreSerumResponse	FBXO33	39.3939
7	MYC-Targets_CoreSerumResponse	GFI1	39.3939
7	MYC-Targets_CoreSerumResponse	H1F0	39.3939
7	MYC-Targets_CoreSerumResponse	HNRNPA1P6	39.3939
7	MYC-Targets_CoreSerumResponse	HS.538259	39.3939
7	MYC-Targets_CoreSerumResponse	HS.546375	39.3939
7	MYC-Targets_CoreSerumResponse	INSIG1	39.3939
7	MYC-Targets_CoreSerumResponse	KLF11	39.3939
7	MYC-Targets_CoreSerumResponse	KRAS	39.3939
7	MYC-Targets_CoreSerumResponse	LAT2	39.3939
7	MYC-Targets_CoreSerumResponse	LOC440871	39.3939
7	MYC-Targets_CoreSerumResponse	LOC648470	39.3939
7	MYC-Targets_CoreSerumResponse	LOC649009	39.3939
7	MYC-Targets_CoreSerumResponse	LOC653103	39.3939
7	MYC-Targets_CoreSerumResponse	LOC653994	39.3939
7	MYC-Targets_CoreSerumResponse	LOC728835	39.3939
7	MYC-Targets_CoreSerumResponse	LSM12	39.3939
7	MYC-Targets_CoreSerumResponse	METTL2A	39.3939
7	MYC-Targets_CoreSerumResponse	MIR155HG	39.3939
7	MYC-Targets_CoreSerumResponse	MIR600HG	39.3939
7	MYC-Targets_CoreSerumResponse	MTSS1	39.3939
7	MYC-Targets_CoreSerumResponse	NAMPT	39.3939
7	MYC-Targets_CoreSerumResponse	NIP7	39.3939
7	MYC-Targets_CoreSerumResponse	NOCT	39.3939
7	MYC-Targets_CoreSerumResponse	NRAS	39.3939
7	MYC-Targets_CoreSerumResponse	OAT	39.3939
7	MYC-Targets_CoreSerumResponse	PIGW	39.3939
7	MYC-Targets_CoreSerumResponse	PRNP	39.3939
7	MYC-Targets_CoreSerumResponse	RASA3	39.3939
7	MYC-Targets_CoreSerumResponse	RBBP8	39.3939
7	MYC-Targets_CoreSerumResponse	RHEBL1	39.3939
7	MYC-Targets_CoreSerumResponse	RIOK1	39.3939
7	MYC-Targets_CoreSerumResponse	RNU1-1	39.3939
7	MYC-Targets_CoreSerumResponse	RUBCN	39.3939
7	MYC-Targets_CoreSerumResponse	SAMSN1	39.3939
7	MYC-Targets_CoreSerumResponse	SDCBP	39.3939
7	MYC-Targets_CoreSerumResponse	SLC30A1	39.3939
7	MYC-Targets_CoreSerumResponse	SLC37A1	39.3939
7	MYC-Targets_CoreSerumResponse	SLC7A5	39.3939
7	MYC-Targets_CoreSerumResponse	SPRED1	39.3939
7	MYC-Targets_CoreSerumResponse	SQLE	39.3939
7	MYC-Targets_CoreSerumResponse	STAT4	39.3939
7	MYC-Targets_CoreSerumResponse	STX2	39.3939
7	MYC-Targets_CoreSerumResponse	SYNCRIP	39.3939
7	MYC-Targets_CoreSerumResponse	TGFBR2	39.3939
7	MYC-Targets_CoreSerumResponse	TNFRSF13B	39.3939
7	MYC-Targets_CoreSerumResponse	TNFRSF1B	39.3939
7	MYC-Targets_CoreSerumResponse	TPM4	39.3939
7	MYC-Targets_CoreSerumResponse	TPRKB	39.3939
7	MYC-Targets_CoreSerumResponse	TWISTNB	39.3939
7	MYC-Targets_CoreSerumResponse	UBE2E3	39.3939
7	MYC-Targets_CoreSerumResponse	VAMP5	39.3939
7	MYC-Targets_CoreSerumResponse	VAPA	39.3939
7	MYC-Targets_CoreSerumResponse	WDR1	39.3939
7	MYC-Targets_CoreSerumResponse	WRN	39.3939
7	MYC-Targets_CoreSerumResponse	ZHX2	39.3939
7	MYC-Targets_CoreSerumResponse	ZNF585A	39.3939
7	MYC-Targets_CoreSerumResponse	FGFR3	38.3838
7	MYC-Targets_CoreSerumResponse	PSMD6	38.3838
7	MYC-Targets_CoreSerumResponse	ZDHHC17	38.3838
7	MYC-Targets_CoreSerumResponse	C3ORF14	37.3737
7	MYC-Targets_CoreSerumResponse	FANCD2	37.3737
7	MYC-Targets_CoreSerumResponse	GBP1	37.3737
7	MYC-Targets_CoreSerumResponse	HNRNPA3	37.3737
7	MYC-Targets_CoreSerumResponse	MIR17HG	37.3737
7	MYC-Targets_CoreSerumResponse	EIF4E3	36.3636
7	MYC-Targets_CoreSerumResponse	AHCTF1	35.3535
7	MYC-Targets_CoreSerumResponse	ARHGAP12	35.3535
7	MYC-Targets_CoreSerumResponse	DGKD	35.3535
7	MYC-Targets_CoreSerumResponse	DDX19B	32.3232
7	MYC-Targets_CoreSerumResponse	ALYREF	31.3131
7	MYC-Targets_CoreSerumResponse	AMY1B	31.3131
7	MYC-Targets_CoreSerumResponse	CBWD3	31.3131
7	MYC-Targets_CoreSerumResponse	HNRNPA1	31.3131
7	MYC-Targets_CoreSerumResponse	NAPG	29.2929
7	MYC-Targets_CoreSerumResponse	ZSWIM6	29.2929
7	MYC-Targets_CoreSerumResponse	CYTOR	23.2323
7	MYC-Targets_CoreSerumResponse	EMP1	23.2323
7	MYC-Targets_CoreSerumResponse	ENDOD1	23.2323
7	MYC-Targets_CoreSerumResponse	GADD45G	23.2323
7	MYC-Targets_CoreSerumResponse	SPRR1B	23.2323
7	MYC-Targets_CoreSerumResponse	GRAMD4	20.202
7	MYC-Targets_CoreSerumResponse	HS.570229	20.202
7	MYC-Targets_CoreSerumResponse	LOC100133224	20.202
7	MYC-Targets_CoreSerumResponse	SDHAP1	20.202
8	ProteinExport_OxPhos	ACOXL	100
8	ProteinExport_OxPhos	ARID1A	100
8	ProteinExport_OxPhos	ATP2C1	100
8	ProteinExport_OxPhos	BOLA2	100
8	ProteinExport_OxPhos	C9ORF62	100
8	ProteinExport_OxPhos	CALM3	100
8	ProteinExport_OxPhos	CCNC	100
8	ProteinExport_OxPhos	CD38	100
8	ProteinExport_OxPhos	CDCA7L	100
8	ProteinExport_OxPhos	CHCHD7	100
8	ProteinExport_OxPhos	CHD2	100
8	ProteinExport_OxPhos	CLDN23	100
8	ProteinExport_OxPhos	COMT	100
8	ProteinExport_OxPhos	COX6B1	100
8	ProteinExport_OxPhos	CREB3	100
8	ProteinExport_OxPhos	CSNK1A1	100
8	ProteinExport_OxPhos	CSTB	100
8	ProteinExport_OxPhos	DHX40	100
8	ProteinExport_OxPhos	DPAGT1	100
8	ProteinExport_OxPhos	EIF2D	100
8	ProteinExport_OxPhos	ELOC	100
8	ProteinExport_OxPhos	FMC1	100
8	ProteinExport_OxPhos	FUBP3	100
8	ProteinExport_OxPhos	GLDC	100
8	ProteinExport_OxPhos	HAX1	100
8	ProteinExport_OxPhos	HNRNPK	100
8	ProteinExport_OxPhos	HS.279842	100
8	ProteinExport_OxPhos	HS.545074	100
8	ProteinExport_OxPhos	HS.571599	100
8	ProteinExport_OxPhos	IKBIP	100
8	ProteinExport_OxPhos	JAK1	100
8	ProteinExport_OxPhos	KAT14	100
8	ProteinExport_OxPhos	KIF5B	100
8	ProteinExport_OxPhos	LOC100130707	100
8	ProteinExport_OxPhos	LOC100132717	100
8	ProteinExport_OxPhos	LOC649150	100
8	ProteinExport_OxPhos	LOC652826	100
8	ProteinExport_OxPhos	LOC729217	100
8	ProteinExport_OxPhos	LOC729446	100
8	ProteinExport_OxPhos	MATR3	100
8	ProteinExport_OxPhos	ME2	100
8	ProteinExport_OxPhos	MED27	100
8	ProteinExport_OxPhos	MEI1	100
8	ProteinExport_OxPhos	METTL23	100
8	ProteinExport_OxPhos	MOB4	100
8	ProteinExport_OxPhos	MRPL33	100
8	ProteinExport_OxPhos	MRPS34	100
8	ProteinExport_OxPhos	MSI2	100
8	ProteinExport_OxPhos	NDUFA7	100
8	ProteinExport_OxPhos	NDUFB6	100
8	ProteinExport_OxPhos	NME6	100
8	ProteinExport_OxPhos	OSTC	100
8	ProteinExport_OxPhos	OSTCP2	100
8	ProteinExport_OxPhos	PECR	100
8	ProteinExport_OxPhos	PIGK	100
8	ProteinExport_OxPhos	PIGP	100
8	ProteinExport_OxPhos	PRDX2	100
8	ProteinExport_OxPhos	PSMA1	100
8	ProteinExport_OxPhos	PSMC4	100
8	ProteinExport_OxPhos	RNFT2	100
8	ProteinExport_OxPhos	RNPS1P1	100
8	ProteinExport_OxPhos	SIN3A	100
8	ProteinExport_OxPhos	SLC25A43	100
8	ProteinExport_OxPhos	SLC50A1	100
8	ProteinExport_OxPhos	SLX1B	100
8	ProteinExport_OxPhos	SMIM11A	100
8	ProteinExport_OxPhos	SPCS2P4	100
8	ProteinExport_OxPhos	SRP9	100
8	ProteinExport_OxPhos	SRP9P1	100
8	ProteinExport_OxPhos	STT3B	100
8	ProteinExport_OxPhos	TMA7	100
8	ProteinExport_OxPhos	TRAF3	100
8	ProteinExport_OxPhos	VAMP7	100
8	ProteinExport_OxPhos	WWC3	100
8	ProteinExport_OxPhos	ACACB	98.9899
8	ProteinExport_OxPhos	ACSL3	98.9899
8	ProteinExport_OxPhos	APOBEC3F	98.9899
8	ProteinExport_OxPhos	ATP5H	98.9899
8	ProteinExport_OxPhos	BCCIP	98.9899
8	ProteinExport_OxPhos	C21ORF59	98.9899
8	ProteinExport_OxPhos	CACYBP	98.9899
8	ProteinExport_OxPhos	CCT7	98.9899
8	ProteinExport_OxPhos	CMTM7	98.9899
8	ProteinExport_OxPhos	COX17	98.9899
8	ProteinExport_OxPhos	EIF2S3	98.9899
8	ProteinExport_OxPhos	ERCC6L2	98.9899
8	ProteinExport_OxPhos	GCSH	98.9899
8	ProteinExport_OxPhos	GNG10	98.9899
8	ProteinExport_OxPhos	HADH	98.9899
8	ProteinExport_OxPhos	HIBCH	98.9899
8	ProteinExport_OxPhos	HMBS	98.9899
8	ProteinExport_OxPhos	HSPB11	98.9899
8	ProteinExport_OxPhos	LOC100128326	98.9899
8	ProteinExport_OxPhos	LOC100130914	98.9899
8	ProteinExport_OxPhos	LOC100133840	98.9899
8	ProteinExport_OxPhos	LOC100134537	98.9899
8	ProteinExport_OxPhos	LOC401845	98.9899
8	ProteinExport_OxPhos	MCRIP2	98.9899
8	ProteinExport_OxPhos	PCNP	98.9899
8	ProteinExport_OxPhos	PRDX3	98.9899
8	ProteinExport_OxPhos	RBM47	98.9899
8	ProteinExport_OxPhos	RPL35A	98.9899
8	ProteinExport_OxPhos	RPS7	98.9899
8	ProteinExport_OxPhos	SDHAF3	98.9899
8	ProteinExport_OxPhos	SLCO3A1	98.9899
8	ProteinExport_OxPhos	SUMO2	98.9899
8	ProteinExport_OxPhos	TNFAIP8	98.9899
8	ProteinExport_OxPhos	TRIM33	98.9899
8	ProteinExport_OxPhos	UFM1	98.9899
8	ProteinExport_OxPhos	USP22	98.9899
8	ProteinExport_OxPhos	YBX3P1	98.9899
8	ProteinExport_OxPhos	ZFX	98.9899
8	ProteinExport_OxPhos	AP1G1	97.9798
8	ProteinExport_OxPhos	APOBEC3B	97.9798
8	ProteinExport_OxPhos	CCZ1B	97.9798
8	ProteinExport_OxPhos	CMTM6	97.9798
8	ProteinExport_OxPhos	COX5B	97.9798
8	ProteinExport_OxPhos	EIF3M	97.9798
8	ProteinExport_OxPhos	GOLIM4	97.9798
8	ProteinExport_OxPhos	IRF2BP2	97.9798
8	ProteinExport_OxPhos	OSTF1	97.9798
8	ProteinExport_OxPhos	SETSIP	97.9798
8	ProteinExport_OxPhos	SNRPN	97.9798
8	ProteinExport_OxPhos	TMEM19	97.9798
8	ProteinExport_OxPhos	ALG13	96.9697
8	ProteinExport_OxPhos	ANAPC10	96.9697
8	ProteinExport_OxPhos	ANP32BP1	96.9697
8	ProteinExport_OxPhos	ARID5B	96.9697
8	ProteinExport_OxPhos	ASB7	96.9697
8	ProteinExport_OxPhos	BNIP3L	96.9697
8	ProteinExport_OxPhos	BORCS7	96.9697
8	ProteinExport_OxPhos	CASC4	96.9697
8	ProteinExport_OxPhos	CLDND1	96.9697
8	ProteinExport_OxPhos	EBAG9	96.9697
[truncated: 2,706 more rows]
