# Supplementary material for: Growth Factor–like Gene Regulation Is Separable from Survival and Maturation in Antibody-Secreting Cells
Source: J Immunol. 2019 Jan 14;202(4):1287–300. doi: 10.4049/jimmunol.1801407 (PMC6360259; doi:10.4049/jimmunol.1801407)
Supplement: Data Supplement [file JI_1801407.zip › JI_1801407_Supplemental_Table_9.xlsx]

## Sheet: M1
Gene Signature	GeneSet	Overlapping	GeneSetSize	DiffExpGenes	randomAvg	randomSD	%Overlap	Enriched	Zscore	probability	FDR	EnrichedGenes
GSE10325_CD4_TCELL_VS_BCELL_DN	MSigDB_C7	33	96	274	5.82076	2.31362	34.375	1	11.7475	1.97539e-17	9.37047e-14	ARHGAP17|BCL11A|CD19|CD1C|CD22|CD24|CD72|CD79B|CDK14|CIITA|CXCR5|CYBB|DUS2|FCER2|FCGR2B|HHEX|HLA-DMB|HLA-DQA1|IRF8|LMO2|LY86|LYL1|LYN|MARCH1|MS4A1|PLAC8|PTPN6|SETBP1|SLC15A3|SP140|SPIB|SWAP70|TCL1A
GSE23568_ID3_KO_VS_WT_CD8_TCELL_DN	MSigDB_C7	32	93	274	5.63886	2.27796	34.4086	1	11.5723	6.07684e-17	2.1342e-13	CD19|CD22|CD72|CD79B|CDT1|CIITA|CXCR5|EBF1|FCER2|FCGR2B|FCRLA|HCK|HHEX|HLA-DMB|HLA-DQA1|IRF8|LMO2|LY86|LYL1|LYN|MCOLN2|MS4A1|MX1|NAPSA|PLAC8|PSPC1|PTPN6|RASGRP2|SCD|SIPA1|SPIB|SYPL1
Blimp_Bcell_repressed	SignatureDB	22	41	274	2.48595	1.52136	53.6585	1	12.8267	6.29876e-17	2.1342e-13	CD19|CD22|CD24|CD86|CIITA|CXCR5|DEK|EBF1|FCER2|FCRLA|GPR18|HLA-DMB|HLA-DQA1|IRF8|LYN|MS4A1|PLEK|SP110|SP140|SPIB|TLR10|VNN2
SMID_BREAST_CANCER_NORMAL_LIKE_UP	MSigDB_C2	34	122	274	7.39721	2.6005	27.8689	1	10.2299	8.68654e-15	2.28919e-11	ADD3|BCL11A|BIN1|BIRC3|CASP1|CD19|CD1C|CD22|CD72|CD79B|CIITA|CLEC4A|CXCR5|FYN|GPR18|HHEX|IRF8|LTB|LY9|LYL1|LYN|MAP4K1|MS4A1|PECAM1|PIK3CD|PLAC8|PLCB2|PLCL2|RASGRP2|SP110|SP140|SPIB|TCL1A|VNN2
Newman(PMID: 25822800)_CIBERSORT-SuppT1 B cells naive	PAPER	17	29	274	1.75835	1.28121	58.6207	1	11.8963	3.35237e-14	7.22832e-11	CD19|CD1C|CD22|CD72|CD79B|CXCR5|FCER2|FCGR2B|GPR18|HHEX|IL4R|IRF8|LY86|MS4A1|RASGRP2|SPIB|TCL1A
GSE16266_LPS_VS_HEATSHOCK_AND_LPS_STIM_MEF_UP	MSigDB_C7	23	63	274	3.81987	1.88123	36.5079	1	10.1955	4.26581e-13	7.22689e-10	BCL11A|BIRC3|CD19|CD22|CD72|CD79B|CIITA|CXCR5|FCER2|HLA-DQA1|IRF8|LMO2|LY86|LYL1|MS4A1|NAPSA|PLAC8|PLEK|SCD|SPIB|SWAP70|SYPL1|TMEM106C
KLEIN_PRIMARY_EFFUSION_LYMPHOMA_DN	MSigDB_C2	18	38	274	2.30405	1.46514	47.3684	1	10.713	7.94995e-13	1.10916e-09	BCL11A|BIRC3|CCDC6|CD19|CD22|CD24|CD72|CD79B|CXCR5|DEK|HLA-DMB|IRF8|MS4A1|PTPN6|SPIB|SWAP70|SYPL1|VNN2
Mouse Viral_Buonomo11_5307genes (21205295-TableS1)	GeneSigDB	86	682	274	41.3516	5.74363	12.61	1	7.77354	1.466e-12	1.93169e-09	ACOT7|ADD3|APBB1IP|BCL11A|BIRC3|CASP1|CBLB|CCNF|CD19|CD22|CD24|CD79B|CD86|CDC7|CDCA2|CDCA5|CDT1|CENPL|CGNL1|CIITA|CNN2|CSRP1|CXCR5|CYBB|DCTPP1|DEK|DSCC1|E2F2|EBF1|ELL3|FAM117B|FBXO5|FCRLA|FGR|FOXM1|GEN1|GINS2|HAUS8|HCK|HHEX|HOMER2|IRF8|ITPRIPL2|KLF2|LBH|LMO2|LTA|LTB|LY86|LYL1|LYN|MARCH1|MND1|MS4A1|MYBL2|MYO1G|NUCKS1|NUP155|PARP14|PDE7A|PECAM1|PLAC8|PLCB2|PLCL2|PLEK|POLD2|POLE4|PRC1|PTPRO|QTRT1|RA…
Human Lymphoma_Chng09_290genes (18974375-TableS5a)	GeneSigDB	21	57	274	3.45607	1.79061	36.8421	1	9.79774	3.80457e-12	4.51184e-09	BCL11A|BIN1|CD1C|CSE1L|FCRL3|LFNG|LTB|LY86|LYL1|LYN|NAPSB|RASGRP2|SESN3|SIGLEC10|SIPA1|SP110|SP140|SPIB|SWAP70|TLR10|TSPAN33
Pan_B_U133plus	SignatureDB	19	46	274	2.78911	1.61056	41.3043	1	10.0654	3.79879e-12	4.51184e-09	AFF3|BCL11A|CD19|CD1C|CD22|CD24|CD72|CD79B|CIITA|CXCR5|EBF1|ELL3|FCER2|FCRLA|HHEX|MS4A1|SPIB|TCL1A|TLR10
GSE29618_BCELL_VS_MONOCYTE_DAY7_FLU_VACCINE_UP	MSigDB_C7	27	96	274	5.82076	2.31362	28.125	1	9.15414	4.7582e-12	5.37405e-09	ADD3|BCL11A|BIN1|BIRC3|CD19|CD22|CD24|CD72|CD79B|CDK14|DUS2|FCER2|GPR18|IL4R|LBH|MAP4K1|MS4A1|NUP88|PIK3C2B|SETBP1|SP110|SP140|SPTBN1|SRSF10|SWAP70|SYPL1|TCL1A
Human Viral_Klein03_67genes (12531789-TableS1b)	GeneSigDB	17	37	274	2.24342	1.44589	45.9459	1	10.2059	6.5937e-12	6.89432e-09	BCL11A|BIRC3|CCDC6|CD19|CD22|CD72|CD79B|CXCR5|DEK|HLA-DMB|IRF8|MS4A1|PTPN6|SPIB|SWAP70|SYPL1|VNN2
Blood_Module-1.3_B_cells	SignatureDB	16	33	274	2.00089	1.36611	48.4848	1	10.2474	9.97015e-12	9.853e-09	AFF3|BCL11A|CD19|CD22|CD72|CD79B|CXCR5|CYB561A3|EBF1|FCER2|FCGR2B|FCRLA|MS4A1|SP140|SPIB|TCL1A
GSE10325_LUPUS_CD4_TCELL_VS_LUPUS_BCELL_DN	MSigDB_C7	26	92	274	5.57823	2.26593	28.2609	1	9.01252	1.0734e-11	1.01835e-08	BCL11A|CD19|CD1C|CD22|CD24|CD72|CD79B|CD86|CDK14|CYBB|FCER2|FCGR2B|FGR|HCK|HHEX|HLA-DMB|HLA-DQA1|IRF8|LY86|LYN|MARCH1|MS4A1|SETBP1|SPIB|SWAP70|TCL1A
GSE29618_BCELL_VS_MDC_DAY7_FLU_VACCINE_UP	MSigDB_C7	26	93	274	5.63886	2.27796	27.957	1	8.93833	1.41009e-11	1.28632e-08	ADD3|BIRC3|CD19|CD22|CD24|CD79B|CDK14|CXCR5|DUS2|FCER2|GPR18|IL4R|LBH|LTB|MS4A1|NUP88|PIK3C2B|RASGRP2|SETBP1|SP110|SP140|SPTBN1|SRSF10|SWAP70|SYPL1|TCL1A
GSE10325_BCELL_VS_MYELOID_UP	MSigDB_C7	25	88	274	5.33569	2.21713	28.4091	1	8.86927	2.41474e-11	2.04546e-08	BCL11A|BIRC3|CD19|CD22|CD24|CD72|CD79B|CXCR5|FCER2|GPR18|IL4R|LBH|LTB|LY9|MAP4K1|MS4A1|NUP88|PIK3C2B|RPA3|SETBP1|SLAMF1|SP140|SPIB|SPTBN1|TCL1A
Human Breast_Bertucci06_2537genes (16651414-Supp2)	GeneSigDB	72	550	274	33.3481	5.24591	13.0909	1	7.36801	3.26075e-11	2.66685e-08	ACOT7|AFF3|APBB1IP|ATP5I|BIN1|BIRC3|C1ORF162|CASP1|CD19|CD72|CDC7|CDCA2|CLEC4A|COLGALT1|CSE1L|CTPS1|CYBB|E2F2|EPB41L4A-AS1|FCRL3|FOXM1|FYN|GPR18|HCK|HINT2|HLA-DMB|HMGA1|IFITM1|IFITM2|IMPDH2|IRF8|KDM4B|KIF2C|LFNG|LTB|LY9|MAP4K1|MCM7|MCOLN2|MS4A1|MX1|MX2|MYBL2|MYO1G|NAPSB|NHP2|PARP12|PARP14|PECAM1|PIK3CD|PLAC8|PLEK|POLE4|POLR1E|PRC1|PRKDC|PTPN6|RHOG|RPA3|RPS12|SIGLEC10|SLC15A3|SP110|SP140|SPIB|TBC1…
GSE23568_CTRL_TRANSDUCED_VS_WT_CD8_TCELL_UP	MSigDB_C7	24	83	274	5.03253	2.15444	28.9157	1	8.80392	4.08897e-11	3.23274e-08	CD19|CD22|CD79B|CDT1|CIITA|CXCR5|EBF1|FCGR2B|FCRLA|HCK|HHEX|IL5RA|IRF8|LMO2|LYL1|LYN|MCOLN2|MS4A1|NUCKS1|PLAC8|PSPC1|SCD|SPIB|SYPL1
Newman(PMID: 25822800)_CIBERSORT-SuppT1 B cells memory	PAPER	15	31	274	1.87962	1.32436	48.3871	1	9.90696	4.72246e-11	3.61314e-08	CD19|CD1C|CD22|CD72|CD79B|CXCR5|FCGR2B|GPR18|HHEX|IRF8|LY86|MS4A1|RASGRP2|SP140|SPIB
GSE29618_BCELL_VS_MONOCYTE_UP	MSigDB_C7	25	94	274	5.69949	2.28991	26.5957	1	8.42849	1.17783e-10	8.21642e-08	AFF3|BCL11A|BIRC3|CBLB|CD19|CD22|CD24|CD72|CD79B|CDK14|CXCR5|FCER2|IL4R|LBH|LTB|MAP4K1|MS4A1|NUP88|PIK3C2B|RASGRP2|RPS12|SP140|SPTBN1|SWAP70|SYPL1
Li(PMID: 24336226)-2013-MolSigVaccines_enriched in B cells (I) (M47.0)	PAPER	14	28	274	1.69772	1.25907	50	1	9.77094	1.2212e-10	8.27555e-08	AFF3|BCL11A|CD19|CD22|CD24|CD72|CD79B|CXCR5|EBF1|FCER2|FCRLA|MS4A1|SPIB|TCL1A
Li(PMID: 24336226)-2013-MolSigVaccines_enriched in B cells (II) (M47.1)	PAPER	12	20	274	1.21266	1.06505	60	1	10.1284	1.5903e-10	1.04775e-07	BCL11A|CD19|CD24|CD79B|CDK14|CXCR5|EBF1|FCGR2B|FCRLA|MS4A1|SP140|TCL1A
immune response [GoID:GO:0006955; evidenceTypes:IBA|IC|IDA|IEA|IEP|IGI|IMP|IPI|ISS|NAS|TAS]	GeneOntology_BP	56	390	274	23.6468	4.50561	14.359	1	7.18065	2.58656e-10	1.61442e-07	APBB1IP|ARPC4|BIRC3|CD19|CD1C|CD24|CD300A|CD79B|CD86|CIITA|CLEC4A|CXCR5|CYBB|CYSLTR1|FCER2|FCGR2B|FCRLB|FES|FGR|FYN|GPER1|GPI|HCK|HLA-DMB|HLA-DQA1|IFITM1|IFITM2|IL4R|IL5RA|IRF8|LFNG|LTA|LTB|LY86|LY9|LYN|MAP3K5|MARCH1|MS4A1|MX1|MX2|MYO1G|PIK3CD|PLCL2|PTK2|PTPN6|SIGLEC14|SLAMF1|SMAD3|SWAP70|TLR10|TMEM173|TNFRSF10B|TNFSF12|TUBB4B|XAF1
GSE29618_BCELL_VS_MDC_UP	MSigDB_C7	26	106	274	6.42709	2.42839	24.5283	1	8.06003	3.47755e-10	2.11489e-07	ADD3|BIRC3|CBLB|CD19|CD22|CD24|CD72|CD79B|CDK14|CXCR5|FCER2|GPR18|IL4R|KLF2|LBH|LTB|LY9|MS4A1|NUP88|PIK3C2B|RASGRP2|SP140|SPTBN1|SWAP70|SYPL1|TCL1A
GSE33425_CD8_ALPHAALPHA_VS_ALPHABETA_CD161_HIGH_TCELL_UP	MSigDB_C7	22	77	274	4.66873	2.07651	28.5714	1	8.34636	3.57914e-10	2.12225e-07	BIN1|CD19|CD22|CD72|CD79B|CIITA|FCGR2B|FCRLA|GSN|HCK|HLA-DMB|HLA-DQA1|IL4R|IRF8|LY86|LYL1|LYN|MS4A1|NAPSA|PMPCA|SIPA1|SPIB
Monti (PMID:15550490)_BCR	PAPER	42	248	274	15.037	3.65417	16.9355	1	7.3787	3.96906e-10	2.29605e-07	ARHGAP17|BCL11A|CCNF|CD19|CD1C|CD22|CD24|CD72|CIITA|ENTPD4|FCRLA|GDPD5|GINS2|GPI|HLA-DQA1|HMGA1|HTR3A|IL4R|IMPDH2|KDM4B|KIF2C|LMO2|LY86|LY9|LYN|MAP4K1|MCM7|MS4A1|NHP2|PHGDH|PIK3C2B|PRC1|PTK2|PTPN6|PTPRO|RASGRP2|SCD|SPIB|SWAP70|SYPL1|TCL1A|TUBB4B
MODULE_46	MSigDB_C4	24	92	274	5.57823	2.26593	26.087	1	8.12988	4.38384e-10	2.47562e-07	CD19|CD1C|CD22|CD24|CD72|CD79B|CD86|CIITA|CYBB|FGR|FYN|HLA-DMB|IFITM1|IFITM2|IL4R|IRF8|LTA|LTB|LY86|MS4A1|MX1|MX2|SLAMF1|TNFSF12
Li(PMID: 24336226)-2013-MolSigVaccines_cell cycle and transcription (M4.0)	PAPER	30	140	274	8.4886	2.78003	21.4286	1	7.73782	5.11597e-10	2.82187e-07	CCNF|CD86|CDC7|CDCA2|CDCA5|CDT1|CENPM|CLEC4A|CYBB|DSCC1|E2F2|FBXO5|FES|FGR|FOXM1|GINS2|HCK|ITGAX|KIF2C|LMO2|LY86|MIS18A|MND1|MYBL2|POLQ|PRC1|SLC15A3|SPC25|TMEM106C|ZWINT
GSE29618_BCELL_VS_PDC_DAY7_FLU_VACCINE_UP	MSigDB_C7	25	102	274	6.18455	2.38321	24.5098	1	7.895	7.89163e-10	4.25395e-07	ADD3|BIRC3|CD19|CD22|CD24|CD72|CD79B|CDK14|CIITA|CNN2|DUS2|FCER2|FCGR2B|GPR18|IFITM1|IL4R|KLF2|LBH|LY86|MS4A1|NUP88|PIK3C2B|SP140|SWAP70|SYPL1
MORI_LARGE_PRE_BII_LYMPHOCYTE_DN	MSigDB_C2	13	28	274	1.69772	1.25907	46.4286	1	8.9767	1.86469e-09	9.53302e-07	BIRC3|CD22|CD79B|CXCR5|HLA-DMB|HLA-DQA1|IL4R|IRF8|LTB|LY86|MS4A1|PTPN6|SIPA1
GSE3982_MEMORY_CD4_TCELL_VS_BCELL_DN	MSigDB_C7	25	106	274	6.42709	2.42839	23.5849	1	7.64824	1.88908e-09	9.53302e-07	ARHGAP17|BCL11A|CD72|CD79B|CDK14|CLEC4A|CYBB|DUS2|FCER2|GSN|HHEX|HLA-DMB|IL4R|IRF8|LMO2|LY86|LYN|MS4A1|PECAM1|PTPN6|SLC15A3|SP110|SPIB|SWAP70|SYPL1
TARTE_PLASMA_CELL_VS_B_LYMPHOCYTE_DN	MSigDB_C2	12	24	274	1.45519	1.16619	50	1	9.04211	2.73885e-09	1.35333e-06	BIN1|CIITA|CXCR5|GPR18|HHEX|HLA-DMB|IL4R|IRF8|LTB|LYL1|MS4A1|RHOG
immune system process [GoID:GO:0002376; evidenceTypes:IBA|IC|IDA|IEA|IEP|IGI|IMP|IPI|ISS|NAS|TAS]	GeneOntology_BP	73	619	274	37.5318	5.51666	11.7932	1	6.4293	3.31418e-09	1.57212e-06	APBB1IP|ARPC4|BIRC3|CD19|CD1C|CD24|CD300A|CD79B|CD86|CIITA|CLEC4A|CTPS1|CXCR5|CYBB|CYSLTR1|FANCA|FCER2|FCGR2B|FCRLB|FES|FGR|FOXO3|FYN|GPER1|GPI|GPR18|GSN|HCK|HHEX|HLA-DMB|HLA-DQA1|IFITM1|IFITM2|IL4R|IL5RA|IMPDH2|IRF8|ITGAX|KIF2C|KLF2|LFNG|LTA|LTB|LY86|LY9|LYL1|LYN|MAP3K5|MARCH1|MS4A1|MX1|MX2|MYO1G|PECAM1|PIK3CD|PLCL2|PLEK|POLQ|PRKDC|PTK2|PTPN6|PTPRO|SIGLEC14|SLAMF1|SMAD3|SWAP70|THOC5|TLR10|TMEM17…
GSE3982_BCELL_VS_CENT_MEMORY_CD4_TCELL_UP	MSigDB_C7	22	86	274	5.21443	2.19228	25.5814	1	7.65666	3.63033e-09	1.68831e-06	BCL11A|CD1C|CLEC4A|CYBB|DUS2|FCER2|FCGR2B|FGR|HHEX|HLA-DMB|IRF8|LMO2|LYL1|MS4A1|PECAM1|PLEK|SLC15A3|SPIB|SWAP70|SYPL1|TBC1D22A|TCL1A
Resting_blood_B_cell_GNF	SignatureDB	15	40	274	2.42532	1.50286	37.5	1	8.36716	3.83965e-09	1.71828e-06	BIRC3|CD19|CD22|CD24|CD72|CD79B|CDK14|CXCR5|EBF1|FCER2|FCRLA|HLA-DQA1|IL4R|MS4A1|SWAP70
MODULE_292	MSigDB_C4	16	46	274	2.78911	1.61056	34.7826	1	8.20266	4.12153e-09	1.81027e-06	CD19|CD22|CD24|CD72|CD79B|CD86|FCRLA|HLA-DMB|HLA-DQA1|IFITM1|IFITM2|MS4A1|MX2|SP140|SPIB|TCL1A
QI_PLASMACYTOMA_UP	MSigDB_C2	24	103	274	6.24519	2.39459	23.301	1	7.41454	5.26564e-09	2.23341e-06	ARPC4|CASP1|CD19|CD22|CD24|CIITA|CNN2|DEK|FCER2|FGR|HCK|IL4R|IL5RA|IRF8|LTB|LY86|PLAC8|PLCL2|PLEK|PTPN6|SLAMF1|SLC43A3|SPIB|SWAP70
SMID_BREAST_CANCER_LUMINAL_B_DN	MSigDB_C2	25	111	274	6.73025	2.4836	22.5225	1	7.35617	5.27325e-09	2.23341e-06	ADD3|BCL11A|BIN1|BIRC3|CD19|CD1C|CD24|CD79B|CLEC4A|FYN|GPR18|LTB|LY9|LYN|MAP4K1|MS4A1|PECAM1|PHGDH|PIK3CD|PLAC8|RASGRP2|SLC43A3|SPIB|TCL1A|VNN2
GSE22886_TCELL_VS_BCELL_NAIVE_DN	MSigDB_C7	17	53	274	3.21354	1.72741	32.0755	1	7.98099	5.51573e-09	2.25555e-06	BCL11A|CD19|CD22|CD72|CD79B|CDK14|CLEC4A|FCGR2B|HHEX|HLA-DMB|HMGCS1|IRF8|LY86|MS4A1|PIK3C2B|SPIB|TCL1A
Human Sarcoma_Missiaglia10_176genes (20502458-TableS6a)	GeneSigDB	17	53	274	3.21354	1.72741	32.0755	1	7.98099	5.51573e-09	2.25555e-06	BCAS4|CD19|CD22|CD79B|CXCR5|FCER2|FCRL3|LTB|LY9|MAP4K1|MS4A1|MYO1G|PIK3CD|SLAMF1|SPIB|TCL1A|TLR10
WALLACE_PROSTATE_CANCER_RACE_UP	MSigDB_C2	22	88	274	5.33569	2.21713	25	1	7.51617	5.79916e-09	2.29241e-06	CD1C|CD86|CDC7|CLEC4A|FCGR2B|FYN|GPR18|HLA-DQA1|IFITM1|IFITM2|IRF8|MAP4K1|MS4A1|MX1|MX2|PARP12|PECAM1|PLAC8|PLEK|SLAMF1|SYT11|XAF1
GSE33424_CD161_HIGH_VS_NEG_CD8_TCELL_UP	MSigDB_C7	22	88	274	5.33569	2.21713	25	1	7.51617	5.79916e-09	2.29241e-06	BIN1|BIRC3|CD19|CD22|CD72|CD79B|CIITA|COLGALT1|CXCR5|FCER2|FCGR2B|FCRLA|HCK|HLA-DMB|HLA-DQA1|LY86|LYL1|LYN|MS4A1|NAPSA|SPIB|SYPL1
MODULE_84	MSigDB_C4	29	146	274	8.8524	2.83704	19.863	1	7.10164	6.57993e-09	2.55841e-06	BIRC3|CASP1|CCNF|CD22|CD300A|CD72|CD86|CYBB|FCGR2B|FGR|HCK|HLA-DQA1|IL4R|IRF8|LMO2|LTB|LYN|MX1|MX2|NAPSA|PARP12|PARP14|PECAM1|PLAC8|PLEK|SPIB|ST3GAL5|TCL1A|TNFSF12
GSE32901_NAIVE_VS_TH1_CD4_TCELL_DN	MSigDB_C7	19	67	274	4.0624	1.93916	28.3582	1	7.70313	6.89309e-09	2.59611e-06	ACOT7|BID|CD19|CD79B|CYBB|FCGR2B|GEN1|IPO11|IRF8|LY86|LYN|MS4A1|NAPSA|PLEK|PTPN6|SLC25A19|SWAP70|SYPL1|WDFY4
Immunity	UniProt-Keyword	27	129	274	7.82164	2.67193	20.9302	1	7.17771	6.89582e-09	2.59611e-06	CD1C|CD300A|CD79B|CD86|CLEC4A|CTPS1|FGR|FYN|GPER1|HCK|HLA-DMB|HLA-DQA1|IFITM1|IFITM2|IL4R|LY86|LY9|LYN|MAP3K5|MARCH1|MX1|MX2|MYO1G|PIK3CD|SLAMF1|TLR10|TMEM173
MODULE_75	MSigDB_C4	23	97	274	5.88139	2.32538	23.7113	1	7.36164	7.78697e-09	2.8858e-06	CD19|CD1C|CD22|CD24|CD72|CD79B|CD86|CYBB|FGR|FYN|HLA-DMB|IFITM1|IFITM2|IL4R|IRF8|LTA|LTB|LY86|MS4A1|MX1|MX2|SLAMF1|TNFSF12
GSE22886_NAIVE_BCELL_VS_BLOOD_PLASMA_CELL_UP	MSigDB_C7	18	61	274	3.69861	1.85154	29.5082	1	7.72404	8.67795e-09	3.16652e-06	APBB1IP|CBLB|CD22|CD72|CLEC4A|HLA-DMB|IL4R|IRF8|LBH|LTB|LY86|MS4A1|MX2|PIK3CD|RNF44|SMAD3|TCL1A|TNFSF12
TARTE_PLASMA_CELL_VS_PLASMABLAST_UP	MSigDB_C2	20	75	274	4.54747	2.04982	26.6667	1	7.53847	8.83113e-09	3.17359e-06	BIRC3|CBLB|CD19|CD22|CD24|CD72|FGR|GPER1|GPR18|HHEX|IFITM1|IL4R|ITGAX|MX1|MX2|PLCB2|SERPINB6|SPIB|SYPL1|TCL1A
Chiche(PMID: 24644022)-2014_M4.10	PAPER	11	22	274	1.33392	1.11679	50	1	8.65523	1.29697e-08	4.45818e-06	AFF3|CD19|CD72|CD79B|CXCR5|EBF1|FCER2|FCRLA|MS4A1|SPIB|TCL1A
plasma membrane [GoID:GO:0005886; evidenceTypes:IBA|IC|IDA|IEA|IGI|IMP|IPI|ISS|NAS|TAS]	GeneOntology_CC	85	796	274	48.2638	6.11226	10.6784	1	6.01025	1.55551e-08	5.27052e-06	ABCA7|ADAP1|ADD3|APBB1IP|ARHGAP17|BIN1|CBLB|CD19|CD1C|CD22|CD24|CD300A|CD72|CD79B|CD86|CDCA5|CDK14|CLEC4A|CXCR5|CYBB|CYSLTR1|CYTH1|FCER2|FCGR2B|FCRL3|FES|FGR|FYN|GPER1|GPI|GPR176|GPR18|GSN|HCK|HLA-DMB|HLA-DQA1|HMGCS1|HOMER2|HTR3A|IFITM1|IFITM2|IL4R|IL5RA|ITGAX|LTA|LTB|LY86|LY9|LYN|MAP3K5|MARCH1|MCOLN2|MS4A1|MYO1G|NUDT1|PECAM1|PIK3C2B|PIK3CD|PLEK|PRC1|PTK2|PTPN6|PTPRO|RAB40B|RASGRP2|RHOG|SIGLEC10|…
GSE39556_UNTREATED_VS_3H_POLYIC_INJ_MOUSE_CD8A_DC_UP	MSigDB_C7	19	71	274	4.30493	1.99531	26.7606	1	7.36481	1.98167e-08	6.61989e-06	BIRC3|CD19|CD1C|CD72|CSRP1|GPR18|HCK|IL4R|LY86|LYN|MS4A1|PTPN6|SETBP1|SNX29P2|SP140|SPIB|SWAP70|TCL1A|VNN2
GSE22886_CD8_TCELL_VS_BCELL_NAIVE_DN	MSigDB_C7	17	59	274	3.57734	1.82134	28.8136	1	7.36964	3.39688e-08	1.11517e-05	BCL11A|CD19|CD22|CD72|CDK14|CLEC4A|CYSLTR1|HHEX|HLA-DMB|HMGCS1|IL4R|IRF8|LY86|MS4A1|SLC15A3|SPIB|TCL1A
Human Breast_Mira09_221genes (19838208-TableS1)	GeneSigDB	18	66	274	4.00177	1.92485	27.2727	1	7.27237	3.4323e-08	1.11517e-05	CDCA5|CDT1|CENPM|DENND2D|DSCC1|E2F2|GINS2|IFITM1|KIF2C|LFNG|MCM7|MND1|PHGDH|PRC1|SPC25|ST3GAL5|TMEM173|TNFSF12
Human Immune_Kong10_1790genes_ImmPort_Anti-IgMvsControl (20460173-ImmPortAnti-IgMvsControl)	GeneSigDB	56	447	274	27.1029	4.79023	12.528	1	6.03251	4.55348e-08	1.43999e-05	ACYP1|ADD3|AKR7A2|ATP5I|BCL11A|BID|BIRC3|CCDC6|CD19|CD1C|CD22|CD300A|CD72|CD79B|CDT1|CYTH1|DPYSL2|E2F2|FANCA|FGR|FYN|GPER1|GPI|GPR18|HLA-DMB|HMGA1|IRF8|KIF2C|LY86|LY9|LYL1|LYN|MCM7|MS4A1|MX1|MX2|NUDT1|NUP88|PHGDH|PLCL2|PLEK|PRKDC|PTPN6|RASGRP2|RPA3|SETBP1|SMAD3|SPIB|ST3GAL6|SYPL1|TCL1A|TMC6|TMEM106C|VNN2|ZBTB33|ZWINT
Human Prostate_Wallace08_489genes (18245496-SuppTable2)	GeneSigDB	23	106	274	6.42709	2.42839	21.6981	1	6.82465	4.72528e-08	1.47466e-05	CD1C|CD86|CDC7|CLEC4A|ELOVL6|FCGR2B|FYN|GPR18|HLA-DQA1|IFITM1|IFITM2|IRF8|MAP4K1|MS4A1|MX1|MX2|PARP12|PECAM1|PLAC8|PLEK|SLAMF1|SYT11|XAF1
MODULE_436	MSigDB_C4	14	41	274	2.48595	1.52136	34.1463	1	7.56825	5.22765e-08	1.59727e-05	CD79B|CD86|FCER2|FCRLA|HLA-DMB|HLA-DQA1|IFITM1|MARCH1|MS4A1|MX1|PARP14|PLCL2|SPIB|TCL1A
GSE22886_IGG_IGA_MEMORY_BCELL_VS_BM_PLASMA_CELL_UP	MSigDB_C7	19	75	274	4.54747	2.04982	25.3333	1	7.05063	5.25284e-08	1.59727e-05	ARPC4|BIN1|CD1C|CD22|CD72|CD79B|CDC7|CDKN2D|FGR|FYN|HLA-DMB|LTB|LY86|MARCH1|PIK3CD|RASGRP2|SP110|SWAP70|SYPL1
GSE12845_PRE_GC_VS_DARKZONE_GC_TONSIL_BCELL_UP	MSigDB_C7	18	68	274	4.12304	1.95336	26.4706	1	7.10416	5.71252e-08	1.69362e-05	CASP1|CD72|FOXO3|HCK|IFITM2|IMPDH2|KLF2|LY9|NHP2|PARP12|PLAC8|PTPRO|QTRT1|RASGRP2|SMAD3|SNX29P2|SP110|ST3GAL5
GSE32164_RESTING_DIFFERENTIATED_VS_CMYC_INHIBITED_MACROPHAGE_UP	MSigDB_C7	18	68	274	4.12304	1.95336	26.4706	1	7.10416	5.71252e-08	1.69362e-05	BIRC3|CD19|CD22|CDKN2D|CDT1|CIITA|EBF1|FCGR2B|GSN|HLA-DMB|IRF8|LYN|MCOLN2|PSPC1|PTPN6|RASGRP2|SPIB|SYPL1
Li(PMID: 24336226)-2013-MolSigVaccines_B cell surface signature (S2)	PAPER	12	30	274	1.81899	1.30297	40	1	7.8137	6.29688e-08	1.84382e-05	CD19|CD22|CD24|CD72|CD79B|CXCR5|FCGR2B|FCRL3|IL5RA|LY9|MS4A1|TLR10
GSE32901_NAIVE_VS_TH17_NEG_CD4_TCELL_UP	MSigDB_C7	19	76	274	4.6081	2.06321	25	1	6.97549	6.62584e-08	1.89339e-05	BID|CCNF|CD19|CD22|CD79B|CDCA2|CYBB|FCRLA|LY86|LYN|MS4A1|MYO1G|NAPSA|PIK3C2B|PRC1|SLC43A3|SPIB|SYPL1|WDFY4
cell periphery [GoID:GO:0071944; evidenceTypes:IBA|IC|IDA|IEA|IGI|IMP|IPI|ISS|NAS|TAS]	GeneOntology_CC	85	820	274	49.719	6.18369	10.3659	1	5.7055	6.58553e-08	1.89339e-05	ABCA7|ADAP1|ADD3|APBB1IP|ARHGAP17|BIN1|CBLB|CD19|CD1C|CD22|CD24|CD300A|CD72|CD79B|CD86|CDCA5|CDK14|CLEC4A|CXCR5|CYBB|CYSLTR1|CYTH1|FCER2|FCGR2B|FCRL3|FES|FGR|FYN|GPER1|GPI|GPR176|GPR18|GSN|HCK|HLA-DMB|HLA-DQA1|HMGCS1|HOMER2|HTR3A|IFITM1|IFITM2|IL4R|IL5RA|ITGAX|LTA|LTB|LY86|LY9|LYN|MAP3K5|MARCH1|MCOLN2|MS4A1|MYO1G|NUDT1|PECAM1|PIK3C2B|PIK3CD|PLEK|PRC1|PTK2|PTPN6|PTPRO|RAB40B|RASGRP2|RHOG|SIGLEC10|…
Human Prostate_Wallace08_86genes (18245496-SuppTable3)	GeneSigDB	11	25	274	1.51582	1.1901	44	1	7.9692	6.95235e-08	1.96304e-05	CD1C|CLEC4A|FCGR2B|HLA-DQA1|IFITM1|IFITM2|IRF8|MS4A1|MX1|MX2|SLAMF1
GSE45881_CXCR6HI_VS_CXCR1LO_COLONIC_LAMINA_PROPRIA_DN	MSigDB_C7	18	69	274	4.18367	1.96745	26.087	1	7.02246	7.31171e-08	2.04022e-05	BCL11A|CD19|CD24|CD72|CD79B|CDK14|DCTPP1|FCER2|FCGR2B|HLA-DMB|IRF8|LTB|MARCH1|NHP2|SETBP1|SPIB|TBC1D22A|TCL1A
Human Breast_Miller05_p53 (16141321-Table2)	GeneSigDB	42	294	274	17.8261	3.95718	14.2857	1	6.10888	7.64516e-08	2.10846e-05	BCL11A|BID|BIRC3|C12ORF45|C19ORF48|CDC7|CDCA2|CDCA5|CDT1|CENPL|CENPM|CSE1L|CTPS1|DEK|DHCR7|DSCC1|E2F2|FANCA|FBXO5|FOXM1|GINS2|GMPS|GPI|GSN|HAUS8|HMGA1|KIF2C|MIS18A|MND1|MYBL2|NFE2L3|NUDT1|PARP12|PDE7A|PHGDH|POLQ|PRC1|SAPCD2|SF3B3|SPC25|TSPAN33|ZWINT
GSE369_SOCS3_KO_VS_WT_LIVER_POST_IL6_INJECTION_DN	MSigDB_C7	19	77	274	4.66873	2.07651	24.6753	1	6.90162	8.32168e-08	2.26866e-05	AFF3|ARHGAP17|BIRC3|CBLB|CD22|CDKN2D|CYTH1|FCRLA|GPR18|HLA-DMB|HLA-DQA1|LMO2|LYN|NAPSA|PDE7A|PECAM1|SIGLEC10|SPIB|ZDHHC2
GSE22886_IGG_IGA_MEMORY_BCELL_VS_BLOOD_PLASMA_CELL_UP	MSigDB_C7	15	49	274	2.97101	1.66169	30.6122	1	7.239	9.13841e-08	2.43533e-05	CBLB|CD1C|CD22|CD72|DEK|FYN|IRF8|LY86|MARCH1|PARP12|PIK3CD|RASGRP2|RNF44|SP110|TNFSF12
Human Zola07_426genes_CellDifferentiationMarkers (17174972-TableS1)	GeneSigDB	19	79	274	4.79	2.10283	24.0506	1	6.75757	1.29641e-07	3.41648e-05	CD19|CD1C|CD22|CD300A|CD72|CD79B|CD86|FCER2|FCGR2B|IFITM1|IL4R|IL5RA|ITGAX|LY9|MS4A1|PECAM1|SLAMF1|TLR10|TNFRSF10B
MODULE_45	MSigDB_C4	31	186	274	11.2777	3.18749	16.6667	1	6.18739	1.4518e-07	3.78394e-05	ARPC4|BIRC3|CASP1|CCNF|CD22|CD300A|CD86|CYBB|FCGR2B|FGR|HCK|HTR3A|IL4R|LMO2|LTB|LY86|LYN|MAP4K1|MX2|PECAM1|PIK3CD|PLCB2|PLCL2|PLEK|PTPN6|RHOG|SIPA1|SP110|ST3GAL5|TCL1A|TNFRSF10B
Li(PMID: 24336226)-2013-MolSigVaccines_enriched in monocytes (II) (M11.0)	PAPER	13	38	274	2.30405	1.46514	34.2105	1	7.30031	1.55328e-07	4.00443e-05	CD86|CLEC4A|CYBB|FES|FGR|HCK|ITGAX|LMO2|LY86|LYN|MARCH1|SLC15A3|VNN2
Immunoglobulin domain	UniProt-Keyword	16	58	274	3.51671	1.80605	27.5862	1	6.91195	1.70958e-07	4.35999e-05	CD19|CD1C|CD22|CD300A|CD79B|CD86|FCGR2B|FCRL3|FCRLA|FCRLB|HLA-DMB|LY9|PECAM1|SIGLEC10|SIGLEC14|SLAMF1
Human Breast_Troester06_364genes_up_DOX-MCF7 (17150101-TableS1h)	GeneSigDB	26	142	274	8.60987	2.79918	18.3099	1	6.21258	2.35872e-07	5.88884e-05	ACYP1|CCNF|CDC7|CDCA5|CDKN2D|CDT1|DSCC1|FANCA|FBXO5|FOXM1|GINS2|GPER1|HAUS8|KIF2C|MIS18A|MND1|MYBL2|NUDT1|NUP155|POLQ|PRC1|RPA3|SIPA1|SPC25|TMEM106C|ZWINT
GSE10325_CD4_TCELL_VS_MYELOID_DN	MSigDB_C7	19	82	274	4.9719	2.14166	23.1707	1	6.55011	2.44788e-07	6.04779e-05	CD1C|CD86|CYBB|DHRS9|FGR|GSN|HCK|HHEX|HLA-DMB|IRF8|ITGAX|LMO2|LY86|LYL1|LYN|MARCH1|PLEK|SLC15A3|SLC43A3
MODULE_188	MSigDB_C4	14	46	274	2.78911	1.61056	30.4348	1	6.96086	2.69953e-07	6.53341e-05	CD24|FCER2|FCGR2B|FCRLA|FGR|IL4R|IRF8|MARCH1|MX1|PLAC8|PTPN6|PTPRO|SP110|TCL1A
RPS14_DN.V1_UP	MSigDB_C6	15	53	274	3.21354	1.72741	28.3019	1	6.82319	2.90548e-07	6.82298e-05	ARHGEF3|BIRC3|CASP1|CD300A|CYSLTR1|HCK|HLA-DMB|ITGAX|LY86|MX1|MX2|PTPRO|SMAD3|ST3GAL6|ZMAT3
Human Leukemia_Zangrando09_1001genes (19549311-SuppTable2-MMLandPhenotype)	GeneSigDB	34	223	274	13.5211	3.47523	15.2466	1	5.89281	3.22238e-07	7.42023e-05	ARHGEF3|BCAS4|BCL11A|BID|C1ORF162|CASP1|CD19|CD22|CD300A|CD72|CD79B|CDK14|CNN2|CSRP1|CYSLTR1|EBF1|FES|FGR|GLIPR2|HCK|ITPRIPL2|LY86|LYN|MAP3K5|MIS18A|MYO1G|NUCKS1|PDE7A|PLEK|SCD|SERPINB6|SIGLEC10|TCL1A|TMEM173
Human Immune_Kong10_5640genes_ImmPort_ComprehensiveListofImmune-RelatedGenes (20460173-ImmPortComprehensiveListofImmune-RelatedGenes)	GeneSigDB	88	891	274	54.0239	6.38368	9.87654	1	5.32234	3.50825e-07	8.00083e-05	ABCA7|ADD3|AIFM1|ARHGAP17|ARHGEF3|BCL11A|BID|BIN1|BIRC3|BLOC1S1|CASP1|CBLB|CD19|CD1C|CD22|CD300A|CD72|CD79B|CD86|CDKN2D|CIITA|CLEC4A|COLGALT1|CSE1L|CXCR5|CYBB|CYSLTR1|CYTH1|E2F2|EBF1|FANCA|FCER2|FCGR2B|FCRL3|FCRLA|FCRLB|FOXO3|FYN|GPI|GSN|HCK|HHEX|HINT2|HLA-DMB|HLA-DQA1|IFITM1|IFITM2|IL4R|IL5RA|IMPDH2|IRF8|ITGAX|KLF2|LTA|LTB|LY86|LY9|LYL1|MAP3K5|MAP4K1|MS4A1|MX1|NFE2L3|PECAM1|PLEK|PRC1|PRKDC|PTK2|…
GSE22886_NAIVE_BCELL_VS_MONOCYTE_UP	MSigDB_C7	16	61	274	3.69861	1.85154	26.2295	1	6.64386	3.6722e-07	8.21673e-05	BCL11A|CD19|CD22|CD24|CD72|CD79B|CENPM|GPR18|IL4R|LBH|LTB|MS4A1|PIK3C2B|SP140|SPIB|TCL1A
Human Lymphoma_VanLoo09_135genes (19797726-SuppTable1a)	GeneSigDB	16	61	274	3.69861	1.85154	26.2295	1	6.64386	3.6722e-07	8.21673e-05	ADD3|AFF3|BCL11A|CD19|CD1C|CD22|CD79B|FAM117B|FCER2|FCRLA|GPR18|MS4A1|PIK3C2B|RASGRP2|RNF44|TCL1A
DUTERTRE_ESTRADIOL_RESPONSE_24HR_UP	MSigDB_C2	24	127	274	7.70038	2.65174	18.8976	1	6.14675	3.8302e-07	8.49015e-05	CDCA2|CDCA5|CDT1|CENPL|CENPM|COLGALT1|DSCC1|E2F2|FANCA|FBXO5|FOXM1|GINS2|HAUS8|KIF2C|L2HGDH|MCM7|MIS18A|MYBL2|POLD2|POLQ|PRC1|RPA3|XRCC3|ZWINT
plasma membrane part [GoID:GO:0044459; evidenceTypes:IBA|IC|IDA|IEA|IMP|IPI|ISS|NAS|TAS]	GeneOntology_CC	49	394	274	23.8894	4.52646	12.4365	1	5.54752	4.76564e-07	0.000103699	ABCA7|APBB1IP|BIN1|CD19|CD1C|CD24|CD72|CD79B|CD86|CLEC4A|CXCR5|CYBB|CYSLTR1|CYTH1|FCER2|FES|FGR|FYN|GPER1|GPI|GPR176|GPR18|HCK|HLA-DMB|HLA-DQA1|HOMER2|HTR3A|IL4R|ITGAX|LYN|MAP3K5|MS4A1|MYO1G|PLEK|PTK2|PTPN6|PTPRO|RASGRP2|SLAMF1|SNTB2|SPTBN1|ST3GAL5|SYPL1|SYT11|TLR10|TNFRSF10B|TNFSF12|TSPAN33|ZDHHC2
TAKEDA_TARGETS_OF_NUP98_HOXA9_FUSION_16D_UP	MSigDB_C2	14	48	274	2.91038	1.64483	29.1667	1	6.7421	4.86032e-07	0.000104797	AFF3|CD1C|ELOVL6|FCER2|GPR18|HOMER2|IFITM1|LBH|MAP4K1|MCOLN2|MX1|MX2|NAPSB|XAF1
Li(PMID: 24336226)-2013-MolSigVaccines_immune activation - generic cluster (M37.0)	PAPER	17	70	274	4.2443	1.98143	24.2857	1	6.43762	5.24067e-07	0.000111187	CD19|CD22|CD72|CDK14|CENPL|CIITA|CSE1L|EBF1|GSN|LYN|MARCH1|MCM7|PTK2|SCD|ST3GAL6|TCL1A|VNN2
Mouse Lung_not_cancer_Vuillemenot04_64genes (12972399-Table1)	GeneSigDB	9	19	274	1.15202	1.0382	47.3684	1	7.5592	5.25044e-07	0.000111187	BIRC3|CD19|CD72|CD79B|DHCR7|LTB|LY86|MS4A1|PTPN6
PASQUALUCCI_LYMPHOMA_BY_GC_STAGE_DN	MSigDB_C2	18	78	274	4.72936	2.08971	23.0769	1	6.35046	5.47535e-07	0.000113916	AFF3|BCL11A|CD19|CD22|CD24|DEK|E2F2|EBF1|FCRLA|HHEX|KLF2|MYO1G|NAPSA|NUCKS1|RASGRP2|SESN3|SYPL1|WDFY4
GSE24292_WT_VS_PPARG_KO_MACROPHAGE_DN	MSigDB_C7	16	63	274	3.81987	1.88123	25.3968	1	6.47456	5.93884e-07	0.000121429	ARHGAP17|C19ORF48|CD72|HAUS8|HHEX|LFNG|LY86|LY9|MX2|PARP12|PARP14|PSPC1|PTPRO|SERPINB6|SWAP70|XAF1
GSE10325_LUPUS_BCELL_VS_LUPUS_MYELOID_UP	MSigDB_C7	20	95	274	5.76012	2.3018	21.0526	1	6.1864	6.20469e-07	0.00012578	ACYP1|BCAS4|BCL11A|CD19|CD72|CD79B|DCTPP1|LBH|LY9|MCM7|MS4A1|NUCKS1|NUP88|PIK3C2B|SETBP1|SP140|SPIB|SPTBN1|TCL1A|UXT
MODULE_345	MSigDB_C4	12	36	274	2.18278	1.42638	33.3333	1	6.88262	6.55245e-07	0.000131704	CD19|CD79B|CD86|FCRLA|HLA-DMB|HLA-DQA1|IFITM1|MS4A1|MX1|PARP14|SPIB|TCL1A
immune effector process [GoID:GO:0002252; evidenceTypes:IBA|IC|IDA|IEA|IEP|IGI|IMP|IPI|ISS|NAS|TAS]	GeneOntology_BP	31	199	274	12.0659	3.29206	15.5779	1	5.75144	6.91073e-07	0.000137738	APBB1IP|ARPC4|BIRC3|CD1C|CD300A|CD86|FCER2|FES|FGR|FYN|HCK|HLA-DMB|IFITM1|IFITM2|IL4R|LFNG|LTA|LY9|LYN|MX1|MX2|MYO1G|PIK3CD|PLCL2|PRKDC|PTK2|PTPN6|SLAMF1|SWAP70|TMEM173|TUBB4B
GSE22886_CD4_TCELL_VS_BCELL_NAIVE_DN	MSigDB_C7	16	64	274	3.8805	1.89589	25	1	6.39252	7.4919e-07	0.00014565	BCL11A|CD19|CD22|CD72|CD79B|CDK14|CLEC4A|HHEX|HLA-DMB|HMGCS1|IRF8|LY86|MS4A1|SETBP1|SLC15A3|TCL1A
Innate immunity	UniProt-Keyword	16	64	274	3.8805	1.89589	25	1	6.39252	7.4919e-07	0.00014565	CLEC4A|FGR|GPER1|HCK|IFITM1|IFITM2|LY86|LY9|LYN|MAP3K5|MX1|MX2|PIK3CD|SLAMF1|TLR10|TMEM173
Human Leukemia_Li09_419genes (19755675-TableS6)	GeneSigDB	26	151	274	9.15557	2.88356	17.2185	1	5.84155	8.26602e-07	0.000158108	BID|CASP1|CD19|CD1C|CD72|CD79B|CYBB|FGR|GPI|GSN|HCK|HLA-DMB|IFITM1|IFITM2|LMO2|LTB|LY86|MS4A1|MX1|MX2|PECAM1|PTPN6|SERPINB6|SLAMF1|SPIB|TCL1A
Li(PMID: 24336226)-2013-MolSigVaccines_regulation of antigen presentation and immune response (M5.0)	PAPER	11	31	274	1.87962	1.32436	35.4839	1	6.88663	9.5083e-07	0.000180414	CD19|CD24|CD86|FGR|FYN|HCK|HLA-DMB|HLA-DQA1|LYN|PTPN6|TLR10
cell activation [GoID:GO:0001775; evidenceTypes:IBA|IC|IDA|IEA|IEP|IGI|IMP|ISS|NAS|TAS]	GeneOntology_BP	35	245	274	14.8551	3.63328	14.2857	1	5.54456	1.06227e-06	0.000198385	APBB1IP|CD1C|CD24|CD300A|CD79B|CD86|CSRP1|CTPS1|CXCR5|FANCA|FES|FGR|FYN|GPER1|GPR18|GSN|HHEX|HLA-DMB|HLA-DQA1|IL4R|IMPDH2|LFNG|LY9|LYL1|LYN|MS4A1|PIK3CD|PLCL2|PLEK|PRKDC|PTPN6|RHOG|SLAMF1|SMAD3|SWAP70
GSE13411_PLASMA_CELL_VS_MEMORY_BCELL_DN	MSigDB_C7	19	90	274	5.45696	2.24168	21.1111	1	6.04148	1.14425e-06	0.000212026	CBLB|CD19|CD72|CD79B|CYBB|DENND2D|FYN|IFITM1|IFITM2|LBH|LTB|LY86|LYN|PIK3CD|POLR1E|RNF44|RPS12|SP110|SYPL1
leukocyte activation [GoID:GO:0045321; evidenceTypes:IBA|IC|IDA|IEA|IEP|IGI|IMP|ISS|NAS|TAS]	GeneOntology_BP	32	214	274	12.9754	3.40794	14.9533	1	5.58242	1.15558e-06	0.000212465	APBB1IP|CD1C|CD24|CD300A|CD79B|CD86|CTPS1|CXCR5|FANCA|FES|FGR|FYN|GPER1|GPR18|GSN|HHEX|HLA-DMB|HLA-DQA1|IL4R|IMPDH2|LFNG|LY9|LYL1|LYN|MS4A1|PIK3CD|PLCL2|PRKDC|PTPN6|SLAMF1|SMAD3|SWAP70
Human Lymphoma_VanLoo09_11genes (19797726-Table2a)	GeneSigDB	6	8	274	0.485063	0.674497	75	1	8.17637	1.19003e-06	0.000217117	BCL11A|CD19|CD22|CD79B|FCER2|MS4A1
Cell membrane	UniProt-Keyword	50	420	274	25.4658	4.65867	11.9048	1	5.26635	1.3777e-06	0.000249437	ABCA7|ADD3|APBB1IP|CD1C|CD22|CD24|CD300A|CD79B|CD86|CDK14|CXCR5|CYBB|CYSLTR1|CYTH1|FCER2|FCGR2B|FCRL3|FES|FGR|FYN|GPER1|GPR176|GPR18|HCK|HLA-DQA1|HOMER2|HTR3A|IFITM1|IFITM2|IL4R|LY9|LYN|MARCH1|MS4A1|MYO1G|PECAM1|PIK3C2B|PTK2|RAB40B|RASGRP2|RHOG|SIGLEC10|SIGLEC14|SLAMF1|SPTBN1|SWAP70|TMEM173|TNFSF12|TSPAN33|VNN2
GSE34205_HEALTHY_VS_FLU_INF_INFANT_PBMC_UP	MSigDB_C7	16	67	274	4.0624	1.93916	23.8806	1	6.15607	1.45966e-06	0.000262274	ARHGAP17|BCL11A|CD1C|CIITA|CYB561A3|DUS2|FCRL3|FCRLA|KDM4B|LBH|LTB|RPS12|SPIB|SYPL1|UXT|ZMAT3
Human Breast_Troester06_436genes-up-DOX-ZR75-1 (17150101-TableS1l)	GeneSigDB	25	146	274	8.8524	2.83704	17.1233	1	5.69171	1.51474e-06	0.000270125	ACYP1|CDC7|CDCA5|CDKN2D|CDT1|CSRP1|DSCC1|FBXO5|FOXM1|GINS2|GMPSP1|KIF2C|KLF2|MIS18A|MND1|NUDT1|NUP155|POLQ|PRC1|SCD|SERPINB6|SPC25|TMEM106C|ZDHHC2|ZWINT
GSE4984_UNTREATED_VS_GALECTIN1_TREATED_DC_DN	MSigDB_C7	17	76	274	4.6081	2.06321	22.3684	1	6.00612	1.82347e-06	0.000318008	AFF3|ALKBH2|CD19|CD22|CD72|CD79B|CXCR5|CYB561A3|FBXO5|FCER2|FCRLA|MS4A1|PIK3C2B|SLAMF1|SPIB|SPTBN1|TCL1A
MODULE_361	MSigDB_C4	13	46	274	2.78911	1.61056	28.2609	1	6.33996	1.87863e-06	0.000325236	CD24|FCER2|FCRLA|FGR|IL4R|IRF8|LBH|MARCH1|MX1|PLAC8|PLCL2|SP140|TCL1A
Glycoprotein	UniProt-Keyword	57	511	274	30.9834	5.08128	11.1546	1	5.12009	1.90027e-06	0.000326598	ABCA7|CD19|CD1C|CD22|CD24|CD300A|CD72|CD79B|CD86|CLEC4A|COLGALT1|CPED1|CXCR5|CYB561A3|CYBB|CYSLTR1|ELOVL6|ENTPD4|FCER2|FCGR2B|FCRL3|FCRLB|GDPD5|GPER1|GPR176|GPR18|HLA-DMB|HLA-DQA1|HTR3A|IL4R|IL5RA|ITGAX|LFNG|LTA|LTB|LY86|LY9|MCM7|NAPSA|NUP155|PECAM1|PTPRO|SIGLEC10|SIGLEC14|SLAMF1|SLC15A3|SLC43A3|SPTBN1|ST3GAL5|ST3GAL6|SYPL1|TLR10|TMC6|TMEM106C|TNFSF12|TSPAN33|VNN2
lymphocyte activation [GoID:GO:0046649; evidenceTypes:IBA|IC|IDA|IEA|IEP|IGI|IMP|ISS|NAS|TAS]	GeneOntology_BP	29	190	274	11.5202	3.2201	15.2632	1	5.42833	2.49714e-06	0.000426095	APBB1IP|CD1C|CD24|CD300A|CD79B|CD86|CTPS1|CXCR5|FANCA|FYN|GPR18|GSN|HHEX|HLA-DMB|HLA-DQA1|IL4R|IMPDH2|LFNG|LY9|LYL1|LYN|MS4A1|PIK3CD|PLCL2|PRKDC|PTPN6|SLAMF1|SMAD3|SWAP70
GSE22886_IGM_MEMORY_BCELL_VS_BM_PLASMA_CELL_UP	MSigDB_C7	18	86	274	5.21443	2.19228	20.9302	1	5.83208	2.52205e-06	0.000427272	ABCA7|ADD3|BIN1|CD1C|CD72|CD79B|CDKN2D|HLA-DMB|IRF8|LY86|MARCH1|PIK3CD|PSPC1|RASGRP2|SIPA1|SP110|SYPL1|VNN2
cell surface receptor signaling pathway [GoID:GO:0007166; evidenceTypes:IBA|IC|IDA|IEA|IEP|IGI|IMP|IPI|ISS|NAS|TAS]	GeneOntology_BP	59	541	274	32.8024	5.2087	10.9057	1	5.02958	2.55271e-06	0.000429398	ABCA7|ADAP1|ARPC4|BID|BIRC3|CBLB|CD19|CD24|CD300A|CD79B|CDK14|CIITA|CLEC4A|CXCR5|CYBB|CYSLTR1|FANCA|FCER2|FES|FGR|FOXO3|FYN|GDPD5|GPER1|HCK|HHEX|HLA-DQA1|HOMER2|IFITM1|IFITM2|IL4R|IL5RA|IRF8|ITGAX|LFNG|LTA|LTB|LY86|LYN|MX1|MX2|MYO1G|NUCKS1|PIK3CD|PLCB2|PLCL2|PLEK|PTK2|PTPN6|PTPRO|SESN3|SLAMF1|SMAD3|SPTBN1|TNFRSF10B|TNFSF12|TSPAN33|XAF1|ZBTB33
MODULE_64	MSigDB_C4	19	95	274	5.76012	2.3018	20	1	5.75196	2.7193e-06	0.0004542	CD19|CD1C|CD22|CD79B|CD86|CXCR5|FCER2|FGR|HLA-DMB|HTR3A|IFITM1|IL4R|ITGAX|LTA|LTB|MS4A1|PTPRO|SLAMF1|TNFSF12
CASORELLI_ACUTE_PROMYELOCYTIC_LEUKEMIA_DN	MSigDB_C2	35	256	274	15.522	3.70917	13.6719	1	5.25131	3.02515e-06	0.000501751	AAGAB|AARSD1|AIFM1|ARF3|ARPC4|CD24|CENPM|CSE1L|CSRP1|CTPS1|DHCR7|DSCC1|ELOVL6|FOXM1|GINS2|GMPS|HMGCS1|KIF2C|LMO2|MCM7|NUDT1|NUP155|PCYT2|POLD2|POLQ|PRC1|PTK2|QTRT1|RANGAP1|SCD|SERPINB6|SWAP70|TMEM106C|VNN2|ZWINT
MORI_PRE_BI_LYMPHOCYTE_DN	MSigDB_C2	12	41	274	2.48595	1.52136	29.2683	1	6.25364	3.14224e-06	0.000517495	BIRC3|CD22|CD72|CD79B|FCGR2B|FCRLA|IL4R|KLF2|LY86|LYN|MS4A1|PDE7A
RUTELLA_RESPONSE_TO_HGF_DN	MSigDB_C2	19	96	274	5.82076	2.31362	19.7917	1	5.69636	3.20734e-06	0.000517495	CASP1|CD300A|CD86|CYTH1|DPYSL2|FYN|HLA-DQA1|HOMER2|IFITM2|LMO2|LY86|MAP4K1|MX2|PECAM1|PLAC8|PLCL2|RASGRP2|SMAD3|SP110
MODULE_238	MSigDB_C4	13	48	274	2.91038	1.64483	27.0833	1	6.13413	3.1902e-06	0.000517495	CD24|FCER2|FCRLA|FGR|IL4R|IRF8|MARCH1|MX1|PLAC8|PTPN6|PTPRO|SP110|TCL1A
GSE37534_GW1929_VS_PIOGLITAZONE_TREATED_CD4_TCELL_PPARG1_FOXP3_TRANSDUCED_UP	MSigDB_C7	13	48	274	2.91038	1.64483	27.0833	1	6.13413	3.1902e-06	0.000517495	ADAP1|CASP1|CD86|IFITM1|IFITM2|MX2|NUCKS1|NUDT1|PLCB2|QTRT1|TCL1A|TMEM106C|TNFSF12
GSE29618_MONOCYTE_VS_MDC_DAY7_FLU_VACCINE_DN	MSigDB_C7	15	63	274	3.81987	1.88123	23.8095	1	5.94299	3.26587e-06	0.000523377	AFF3|ARF3|BCL11A|BIN1|CCDC6|CD1C|CD72|CIITA|CNN2|DCTPP1|GSN|HMGA1|ITGAX|MAP4K1|SPTBN1
GSE24142_EARLY_THYMIC_PROGENITOR_VS_DN2_THYMOCYTE_UP	MSigDB_C7	14	56	274	3.39544	1.77503	25	1	5.97429	3.76143e-06	0.000598748	BCL11A|CD300A|CD86|FES|FYN|HCK|HHEX|ITGAX|LMO2|LY86|LYN|PLEK|PTK2|SWAP70
cellular response to stimulus [GoID:GO:0051716; evidenceTypes:IBA|IC|IDA|IEA|IEP|IGI|IMP|IPI|ISS|NAS|TAS]	GeneOntology_BP	122	1443	274	87.4933	7.4804	8.45461	1	4.61295	4.52518e-06	0.000715521	ABCA7|ADAP1|AIFM1|AKR7A2|ALKBH2|APBB1IP|ARF3|ARHGAP17|ARHGEF3|ARPC4|BCL11A|BID|BIRC3|CASP1|CBLB|CD19|CD24|CD300A|CD72|CD79B|CD86|CDC7|CDCA5|CDK14|CDKN2D|CIITA|CLEC4A|CNN2|CXCR5|CYBB|CYSLTR1|CYTH1|DEK|DPYSL2|E2F2|ELL3|FANCA|FCER2|FCGR2B|FES|FGR|FOXM1|FOXO3|FYN|GDPD5|GEN1|GINS2|GLIPR2|GPER1|GPR176|GPR18|GSN|HCK|HHEX|HLA-DQA1|HMGA1|HMGCS1|HOMER2|HTR3A|IFITM1|IFITM2|IL4R|IL5RA|IMPDH2|IRF8|ITGAX|KLF2|…
MODULE_117	MSigDB_C4	17	81	274	4.91126	2.1288	20.9877	1	5.67866	4.64498e-06	0.0007296	CD24|CD79B|CXCR5|CYBB|E2F2|ELOVL6|FCER2|FCGR2B|IRF8|LMO2|LTA|MS4A1|SETBP1|SMAD3|VNN2|XAF1|ZBTB33
GSE20727_CTRL_VS_H2O2_TREATED_DC_DN	MSigDB_C7	16	73	274	4.4262	2.02276	21.9178	1	5.72178	4.91244e-06	0.000766535	ADD3|CD1C|CD79B|COLGALT1|CYB561A3|FCRLA|HCK|LTA|LTB|MX2|PTK2|PTPN6|SMAD3|TNFRSF10B|XAF1|ZDHHC2
GSE11057_PBMC_VS_MEM_CD4_TCELL_UP	MSigDB_C7	11	36	274	2.18278	1.42638	30.5556	1	6.18155	5.13289e-06	0.000795699	CD19|CD1C|CD86|CLEC4A|FES|ITPRIPL2|MARCH1|SLC15A3|SWAP70|TCL1A|WDFY4
JAATINEN_HEMATOPOIETIC_STEM_CELL_DN	MSigDB_C2	12	43	274	2.60721	1.55768	27.907	1	6.02999	5.46789e-06	0.000836694	CD86|CDKN2D|CLEC4A|CYBB|DENND2D|FGR|GPR18|HCK|KLF2|LBH|LY9|SNTB2
HALLMARK_INTERFERON_GAMMA_RESPONSE	MSigDB_H	17	82	274	4.9719	2.14166	20.7317	1	5.61626	5.54404e-06	0.000842907	CASP1|CD86|CIITA|GPR18|HLA-DQA1|IFITM2|IL4R|IRF8|MARCH1|MX1|MX2|PARP12|PARP14|PTPN6|SP110|ST3GAL5|XAF1
GSE9960_GRAM_NEG_VS_GRAM_NEG_AND_POS_SEPSIS_PBMC_UP	MSigDB_C7	10	30	274	1.81899	1.30297	33.3333	1	6.27875	5.79816e-06	0.000875928	IFITM1|IFITM2|IL4R|MX1|PARP14|SP110|SP140|TSPAN33|TUBB4B|XAF1
KAECH_DAY15_EFF_VS_MEMORY_CD8_TCELL_UP	MSigDB_C7	16	74	274	4.48683	2.03634	21.6216	1	5.65385	5.93021e-06	0.000890207	CD19|CD22|CD79B|CD86|CXCR5|EBF1|FCER2|FCGR2B|HHEX|HLA-DQA1|IRF8|LMO2|LY86|LYL1|NAPSA|SWAP70
GSE1460_DP_VS_CD4_THYMOCYTE_DN	MSigDB_C7	15	66	274	4.00177	1.92485	22.7273	1	5.71381	6.07999e-06	0.000895685	CASP1|CBLB|DENND2D|FCGR2B|IL4R|KLF2|LY86|LY9|PIK3CD|PLAC8|RASGRP2|SMAD3|SP110|SP140|SPTBN1
GSE19888_ADENOSINE_A3R_INH_PRETREAT_AND_ACT_BY_A3R_VS_TCELL_MEMBRANES_ACT_MAST_CELL_UP	MSigDB_C7	15	66	274	4.00177	1.92485	22.7273	1	5.71381	6.07999e-06	0.000895685	BID|CASP1|CD72|DPYSL2|FANCA|HCK|IRF8|LYN|MX1|MX2|PARP12|PARP14|SP110|TMEM173|XAF1
defense response [GoID:GO:0006952; evidenceTypes:IBA|IC|IDA|IEA|IEP|IGI|IMP|ISS|NAS|TAS]	GeneOntology_BP	40	321	274	19.4632	4.12166	12.4611	1	4.98266	6.04707e-06	0.000895685	BIRC3|CD19|CD86|CIITA|CLEC4A|CYBB|CYSLTR1|FANCA|FES|FGR|FYN|GPER1|HCK|HLA-DQA1|IFITM1|IFITM2|IL4R|IL5RA|IRF8|LTA|LY86|LY9|LYN|MAP3K5|MX1|MX2|PIK3CD|PLAC8|PTK2|PTPN6|SIGLEC14|SLAMF1|SMAD3|SP140|SYT11|TLR10|TMEM173|TNFRSF10B|TUBB4B|XAF1
innate immune response [GoID:GO:0045087; evidenceTypes:IBA|IC|IDA|IEA|IEP|IMP|IPI|ISS|NAS|TAS]	GeneOntology_BP	29	199	274	12.0659	3.29206	14.5729	1	5.14392	6.46422e-06	0.00094641	BIRC3|CD86|CIITA|CLEC4A|CYBB|FES|FGR|FYN|GPER1|HCK|HLA-DQA1|IFITM1|IFITM2|IRF8|LY86|LY9|LYN|MAP3K5|MX1|MX2|PIK3CD|PTK2|PTPN6|SIGLEC14|SLAMF1|TLR10|TMEM173|TUBB4B|XAF1
response to stimulus [GoID:GO:0050896; evidenceTypes:IBA|IC|IDA|IEA|IEP|IGI|IMP|IPI|ISS|NAS|TAS]	GeneOntology_BP	138	1701	274	103.137	7.77358	8.11287	1	4.48486	6.53336e-06	0.000950665	ABCA7|ADAP1|AFF3|AIFM1|AKR7A2|ALKBH2|APBB1IP|ARF3|ARHGAP17|ARHGEF3|ARPC4|BCL11A|BID|BIRC3|CASP1|CBLB|CD19|CD1C|CD24|CD300A|CD72|CD79B|CD86|CDC7|CDCA5|CDK14|CDKN2D|CIITA|CLEC4A|CNN2|CSRP1|CTPS1|CXCR5|CYBB|CYSLTR1|CYTH1|DEK|DPYSL2|E2F2|ELL3|FANCA|FCER2|FCGR2B|FCRLB|FES|FGR|FOXM1|FOXO3|FYN|GDPD5|GEN1|GINS2|GLIPR2|GPER1|GPI|GPR176|GPR18|GSN|HCK|HHEX|HLA-DMB|HLA-DQA1|HMGA1|HMGCS1|HOMER2|HTR3A|IFITM1|I…
MODULE_301	MSigDB_C4	12	44	274	2.66785	1.57551	27.2727	1	5.92325	7.11712e-06	0.00102929	CD24|FCER2|FCRLA|FGR|IL4R|IRF8|LBH|MARCH1|MX1|PLAC8|PTPRO|TCL1A
GSE2405_S_AUREUS_VS_A_PHAGOCYTOPHILUM_NEUTROPHIL_UP	MSigDB_C7	14	59	274	3.57734	1.82134	23.7288	1	5.72251	7.30328e-06	0.00104981	CD72|CNN2|GPR18|ITPRIPL2|KLF2|LTB|MX2|MYO1G|NAPSA|PLEK|SWAP70|TMEM173|WDFY4|XAF1
Human Breast_Feng07_21genesUpRegulated (17123152-Table3b)	GeneSigDB	6	10	274	0.606329	0.753943	60	1	7.15395	8.04178e-06	0.00114901	BIRC3|FCRLA|KLF2|LTB|MS4A1|TCL1A
MORI_IMMATURE_B_LYMPHOCYTE_UP	MSigDB_C2	9	25	274	1.51582	1.1901	36	1	6.28867	8.39522e-06	0.00118522	BIRC3|CD72|GDPD5|HCK|HLA-DMB|LY86|LYN|MS4A1|PTPN6
Disulfide bond	UniProt-Keyword	41	337	274	20.4333	4.21508	12.1662	1	4.87932	8.36296e-06	0.00118522	ABCA7|CD19|CD1C|CD22|CD300A|CD72|CD79B|CD86|CLEC4A|CXCR5|CYSLTR1|ENTPD4|FCER2|FCGR2B|FCRL3|FCRLA|FCRLB|GDPD5|GPER1|GPR18|GSN|HLA-DMB|HLA-DQA1|HTR3A|IL4R|IL5RA|ITGAX|LFNG|LY86|LY9|MS4A1|NAPSA|NUP155|PECAM1|SIGLEC10|SIGLEC14|SLAMF1|ST3GAL5|TNFRSF10B|TNFSF12|TSPAN33
Human Immune_Kong10_2491genes_ImmPort_CD40LandAnti-IgMvsControl (20460173-ImmPortCD40LandAnti-IgMvsControl)	GeneSigDB	61	588	274	35.6521	5.39807	10.3741	1	4.69572	8.81827e-06	0.00123758	ACOT7|ACYP1|ADD3|AKR7A2|ATP5I|BCL11A|CBLB|CCDC6|CD19|CD1C|CD22|CD79B|CD86|CDK14|CDT1|CSRP1|CXCR5|DPYSL2|E2F2|FANCA|FES|FGR|FOXM1|FYN|GPER1|GPI|GPR18|LTA|LTB|LY86|LYL1|LYN|MAP4K1|MS4A1|MX2|MYBL2|NUDT1|NUP88|PECAM1|PHGDH|PLCL2|PLEK|POLD2|PRKDC|RASGRP2|RHOG|RNF44|RPA3|SIPA1|SLAMF1|SMAD3|SNTB2|SYPL1|TBC1D22A|TCL1A|TMEM106C|TNFRSF10B|TUBB4B|VNN2|XRCC3|ZWINT
GSE24142_EARLY_THYMIC_PROGENITOR_VS_DN2_THYMOCYTE_ADULT_UP	MSigDB_C7	14	60	274	3.63797	1.83651	23.3333	1	5.64224	9.01502e-06	0.00125775	BCL11A|CD300A|CD86|FES|GDPD5|HCK|HHEX|HLA-DQA1|IRF8|LMO2|LYN|PLEK|SESN3|ZMAT3
GSE29618_BCELL_VS_PDC_UP	MSigDB_C7	19	103	274	6.24519	2.39459	18.4466	1	5.3265	9.51557e-06	0.00131215	BIRC3|CD19|CD22|CD24|CD72|CD79B|CDK14|CXCR5|FCER2|FCGR2B|IL4R|KLF2|LY86|MS4A1|PARP12|PIK3C2B|SP140|SWAP70|SYPL1
response to external stimulus [GoID:GO:0009605; evidenceTypes:IBA|IC|IDA|IEA|IEP|IGI|IMP|ISS|NAS|TAS]	GeneOntology_BP	48	425	274	25.769	4.68346	11.2941	1	4.74671	1.04339e-05	0.00143047	AIFM1|BIRC3|CASP1|CD24|CD86|CDKN2D|CNN2|CXCR5|CYBB|CYSLTR1|DPYSL2|FANCA|FES|FGR|FOXO3|FYN|GPER1|GPI|GPR18|HCK|HMGA1|HMGCS1|IFITM1|IFITM2|IL4R|IRF8|LBH|LTA|LY86|LYN|MX1|MX2|NUDT1|PIK3C2B|PIK3CD|PLAC8|PLEK|PTK2|PTPRO|RHOG|SIPA1|SMAD3|SPTBN1|SWAP70|SYT11|TLR10|TMEM173|TNFRSF10B
response to stress [GoID:GO:0006950; evidenceTypes:IBA|IC|IDA|IEA|IEP|IGI|IMP|IPI|ISS|NAS|TAS]	GeneOntology_BP	83	891	274	54.0239	6.38368	9.31538	1	4.53909	1.05911e-05	0.00144368	AIFM1|ALKBH2|BID|BIRC3|CASP1|CD19|CD24|CD86|CDC7|CDCA5|CDKN2D|CIITA|CLEC4A|CSRP1|CYBB|CYSLTR1|DEK|ELL3|FANCA|FES|FGR|FOXM1|FOXO3|FYN|GEN1|GINS2|GPER1|GPI|GSN|HCK|HHEX|HLA-DQA1|HMGA1|IFITM1|IFITM2|IL4R|IL5RA|IRF8|KLF2|LBH|LTA|LY86|LY9|LYN|MAP3K5|MAP4K1|MCM7|MND1|MX1|MX2|NUCKS1|NUDT1|NUP155|NUP88|NUP98|PIK3C2B|PIK3CD|PLAC8|PLEK|POLD2|POLQ|PRKDC|PTK2|PTPN6|RANGAP1|RHOG|RPA3|SERPINB6|SESN3|SIGLEC14|S…
GSE20727_CTRL_VS_H2O2_TREATED_DC_UP	MSigDB_C7	15	69	274	4.18367	1.96745	21.7391	1	5.49765	1.08816e-05	0.00146641	CD1C|CD72|CD79B|COLGALT1|DHRS9|FCRLA|HCK|IL4R|LTB|MARCH1|MX2|PARP14|PTPN6|RASGRP2|ZDHHC2
GSE22886_NAIVE_BCELL_VS_DC_UP	MSigDB_C7	15	69	274	4.18367	1.96745	21.7391	1	5.49765	1.08816e-05	0.00146641	BCL11A|CD19|CD22|CD24|CD72|CDC7|GPR18|KLF2|LBH|LTB|MS4A1|PIK3C2B|SMAD3|SPIB|TCL1A
POOLA_INVASIVE_BREAST_CANCER_UP	MSigDB_C2	19	104	274	6.30582	2.40592	18.2692	1	5.27623	1.10144e-05	0.00147357	CD19|CD79B|CD86|DSCC1|GINS2|HLA-DMB|HLA-DQA1|IRF8|ITGAX|KIF2C|LTB|MAP4K1|MS4A1|PLAC8|PLEK|PRC1|SP140|SPC25|TCL1A
Human Bone Marrow_Zhan03_50genes_earlyDiff (12393520-Table2)	GeneSigDB	10	32	274	1.94025	1.3454	31.25	1	5.99059	1.11676e-05	0.00147974	CCNF|CD1C|CIITA|CXCR5|FOXM1|IL4R|LTB|PECAM1|RHOG|SPIB
Human Bone Marrow_Zhan03_23genes (12393520-Table1)	GeneSigDB	7	15	274	0.909493	0.922876	46.6667	1	6.59948	1.17953e-05	0.00154564	CD19|CD22|CD72|CD79B|CIITA|CXCR5|MS4A1
GSE33425_CD161_INT_VS_NEG_CD8_TCELL_DN	MSigDB_C7	17	87	274	5.27506	2.20474	19.5402	1	5.31805	1.28315e-05	0.00167219	CD19|CD22|CD79B|CIITA|CXCR5|FCRLA|HCK|HLA-DQA1|LMO2|LYL1|LYN|MS4A1|NAPSA|PLAC8|PSPC1|SPIB|SYPL1
GSE22103_UNSTIM_VS_GMCSF_AND_IFNG_STIM_NEUTROPHIL_DN	MSigDB_C7	14	62	274	3.75924	1.86645	22.5806	1	5.48677	1.35354e-05	0.00175427	AARSD1|CDCA2|CISD1|DCTPP1|ELOVL6|FAM98C|FANCA|FES|GPI|MAP4K1|PHGDH|RASGRP2|SAPCD2|SPC25
regulation of immune response [GoID:GO:0050776; evidenceTypes:IBA|IC|IDA|IEA|IGI|IMP|IPI|ISS|NAS|TAS]	GeneOntology_BP	31	229	274	13.8849	3.51921	13.5371	1	4.86333	1.43522e-05	0.00185003	ARPC4|BIRC3|CD19|CD1C|CD24|CD300A|CD79B|CD86|CLEC4A|FCER2|FCGR2B|FCRLB|FES|FGR|FYN|HCK|HLA-DMB|HLA-DQA1|IFITM1|IL4R|LTA|LYN|MYO1G|PIK3CD|PLCL2|PTK2|PTPN6|SLAMF1|SMAD3|TLR10|TMEM173
SHIN_B_CELL_LYMPHOMA_CLUSTER_9	MSigDB_C2	5	7	274	0.42443	0.631004	71.4286	1	7.25125	1.50166e-05	0.00192521	BCL11A|CD19|CXCR5|IRF8|SPIB
GSE29618_PDC_VS_MDC_DN	MSigDB_C7	15	71	274	4.30493	1.99531	21.1268	1	5.3601	1.57228e-05	0.00200491	BLOC1S1|CASP1|CD1C|CD86|CIITA|CNN2|FGR|HCK|IFITM2|ITGAX|LMO2|LY86|RHOG|SERPINB6|XAF1
GSE21927_C26GM_VS_4T1_TUMOR_MONOCYTE_BALBC_UP	MSigDB_C7	14	63	274	3.81987	1.88123	22.2222	1	5.41143	1.64695e-05	0.00207779	ACYP1|APBB1IP|BID|CD24|CD86|CSRP1|FCRLA|HAUS8|IFITM2|MCOLN2|ST3GAL5|SWAP70|TLR10|ZMAT3
GSE40685_TREG_VS_FOXP3_KO_TREG_PRECURSOR_DN	MSigDB_C7	14	63	274	3.81987	1.88123	22.2222	1	5.41143	1.64695e-05	0.00207779	CASP1|CD72|HLA-DMB|HLA-DQA1|IFITM2|MYO1G|PARP14|PDE7A|PECAM1|SETBP1|SLC25A19|SNTB2|SP110|ST3GAL5
Li(PMID: 24336226)-2013-MolSigVaccines_enriched in B cells (VI) (M69)	PAPER	6	11	274	0.666962	0.790655	54.5455	1	6.74509	1.67948e-05	0.00210761	CD19|CD22|CD72|CD79B|CXCR5|MS4A1
GSE13411_NAIVE_BCELL_VS_PLASMA_CELL_UP	MSigDB_C7	16	80	274	4.85063	2.11586	20	1	5.26944	1.70554e-05	0.0021179	BCL11A|BIN1|CBLB|CD19|CD1C|DEK|DENND2D|FYN|HHEX|IL4R|LY86|MX2|PIK3CD|SLC15A3|SNX29P2|ZMAT3
GSE33425_CD161_HIGH_VS_INT_CD8_TCELL_UP	MSigDB_C7	16	80	274	4.85063	2.11586	20	1	5.26944	1.70554e-05	0.0021179	CASP1|CD19|CD79B|CXCR5|FCRLA|HCK|HHEX|HLA-DQA1|LMO2|LYL1|LYN|MCOLN2|MS4A1|NAPSA|PLAC8|SPIB
biological adhesion [GoID:GO:0022610; evidenceTypes:IBA|IC|IDA|IEA|IEP|IGI|IMP|IPI|ISS|NAS|TAS]	GeneOntology_BP	41	348	274	21.1002	4.27768	11.7816	1	4.652	1.85404e-05	0.0022667	APBB1IP|CD1C|CD22|CD24|CD300A|CD72|CD86|CLEC4A|CNN2|CSRP1|CTPS1|CYTH1|FANCA|FES|FYN|GPR18|GSN|HCK|HLA-DMB|HLA-DQA1|IL4R|ITGAX|LFNG|LY9|LYN|MYO1G|PECAM1|PIK3CD|PLEK|PRKDC|PTK2|PTPN6|PTPRO|RANGAP1|SIGLEC10|SIGLEC14|SIPA1|SLAMF1|SMAD3|SPTBN1|SWAP70
cell adhesion [GoID:GO:0007155; evidenceTypes:IBA|IC|IDA|IEA|IEP|IGI|IMP|IPI|ISS|NAS|TAS]	GeneOntology_BP	41	348	274	21.1002	4.27768	11.7816	1	4.652	1.85404e-05	0.0022667	APBB1IP|CD1C|CD22|CD24|CD300A|CD72|CD86|CLEC4A|CNN2|CSRP1|CTPS1|CYTH1|FANCA|FES|FYN|GPR18|GSN|HCK|HLA-DMB|HLA-DQA1|IL4R|ITGAX|LFNG|LY9|LYN|MYO1G|PECAM1|PIK3CD|PLEK|PRKDC|PTK2|PTPN6|PTPRO|RANGAP1|SIGLEC10|SIGLEC14|SIPA1|SLAMF1|SMAD3|SPTBN1|SWAP70
cell proliferation [GoID:GO:0008283; evidenceTypes:IBA|IC|IDA|IEA|IEP|IGI|IMP|ISS|NAS|TAS]	GeneOntology_BP	48	434	274	26.3147	4.72759	11.0599	1	4.58698	1.85228e-05	0.0022667	BID|BIN1|CD24|CD300A|CD86|CDC7|CDKN2D|CSE1L|CTPS1|DHCR7|ELL3|FANCA|FES|FGR|FOXM1|FOXO3|FYN|GPER1|HCK|HHEX|HLA-DMB|HMGA1|IFITM1|IL4R|IL5RA|IMPDH2|KIF2C|LTA|LY86|LYN|MAP3K5|MAP4K1|MCM7|MS4A1|PLAC8|PLCL2|PRC1|PRKDC|PTK2|PTPN6|RHOG|RPA3|SIPA1|SLAMF1|SMAD3|TNFRSF10B|TNFSF12|UNCX
TAKEDA_TARGETS_OF_NUP98_HOXA9_FUSION_10D_UP	MSigDB_C2	12	48	274	2.91038	1.64483	25	1	5.52617	1.88814e-05	0.00228484	AFF3|DHRS9|FCER2|GPR18|HMGCS1|IFITM1|MCOLN2|MX1|MX2|NAPSB|SP110|XAF1
phagocytosis [GoID:GO:0006909; evidenceTypes:IBA|IC|IDA|IEA|IEP|IGI|IMP|ISS|NAS|TAS]	GeneOntology_BP	15	72	274	4.36557	2.00909	20.8333	1	5.29317	1.87936e-05	0.00228484	ABCA7|ARPC4|CD300A|CDC7|FGR|FYN|GSN|HCK|IRF8|LYN|MYO1G|PECAM1|PTK2|SLAMF1|SYT11
KEGG_HEMATOPOIETIC_CELL_LINEAGE	MSigDB_C2	7	16	274	0.970126	0.953037	43.75	1	6.32701	1.98898e-05	0.00238255	CD19|CD1C|CD22|FCER2|IL4R|IL5RA|MS4A1
Li(PMID: 24336226)-2013-MolSigVaccines_enriched in B cells (III) (M47.2)	PAPER	7	16	274	0.970126	0.953037	43.75	1	6.32701	1.98898e-05	0.00238255	CD24|CDK14|FCGR2B|FCRL3|FCRLA|HHEX|HLA-DQA1
GSE33424_CD161_HIGH_VS_INT_CD8_TCELL_UP	MSigDB_C7	16	81	274	4.91126	2.1288	19.7531	1	5.20891	2.01102e-05	0.00238487	CASP1|CD19|CD22|CIITA|EBF1|HCK|HHEX|IMPDH2|KLF2|LMO2|LYN|MCOLN2|PLAC8|PSPC1|SCD|SYPL1
GSE3982_BCELL_VS_NKCELL_UP	MSigDB_C7	16	81	274	4.91126	2.1288	19.7531	1	5.20891	2.01102e-05	0.00238487	BCL11A|CCDC6|CD19|CD72|CIITA|FCER2|FCGR2B|HLA-DMB|IRF8|LTB|LYL1|MX1|SLAMF1|SWAP70|TBC1D22A|TCL1A
GNF2_CASP1	MSigDB_C4	11	41	274	2.48595	1.52136	26.8293	1	5.59633	2.05438e-05	0.00241216	CASP1|CD86|CLEC4A|CYBB|FES|FGR|HCK|MX2|PECAM1|PLCB2|RHOG
Li(PMID: 24336226)-2013-MolSigVaccines_cell cycle (I) (M4.1)	PAPER	17	90	274	5.45696	2.24168	18.8889	1	5.14929	2.05276e-05	0.00241216	CCNF|CDC7|CDCA2|CDCA5|CDT1|CENPM|DSCC1|E2F2|FBXO5|FOXM1|GINS2|KIF2C|MND1|MYBL2|PRC1|SPC25|ZWINT
cellular response to cytokine stimulus [GoID:GO:0071345; evidenceTypes:IBA|IC|IDA|IEA|IEP|IGI|IMP|ISS|NAS|TAS]	GeneOntology_BP	27	190	274	11.5202	3.2201	14.2105	1	4.80723	2.19907e-05	0.00256934	BIRC3|CD24|CD86|CIITA|CXCR5|FOXO3|GPER1|HCK|HLA-DQA1|IFITM1|IFITM2|IL4R|IL5RA|IMPDH2|IRF8|KLF2|LTA|LTB|MAP3K5|MX1|MX2|PTPN6|ST3GAL6|TMEM173|TNFRSF10B|TNFSF12|XAF1
GSE43863_DAY6_EFF_VS_DAY150_MEM_TH1_CD4_TCELL_DN	MSigDB_C7	15	73	274	4.4262	2.02276	20.5479	1	5.22741	2.23835e-05	0.00258972	ABCA7|BIRC3|CBLB|CD19|CDCA2|FCER2|GPER1|GPR18|HCK|LTA|MYBL2|PECAM1|SLAMF1|SWAP70|SYPL1
Human Leukemia_Kang09_352genes (19880498-TableS6)	GeneSigDB	15	73	274	4.4262	2.02276	20.5479	1	5.22741	2.23835e-05	0.00258972	CD300A|CYBB|E2F2|GPR176|GPR18|HHEX|IFITM1|LMO2|LY9|MYBL2|PECAM1|PHGDH|PRC1|SERPINB6|XAF1
FULCHER_INFLAMMATORY_RESPONSE_LECTIN_VS_LPS_UP	MSigDB_C2	26	180	274	10.9139	3.13783	14.4444	1	4.8078	2.3487e-05	0.0027042	ACOT7|AKR7A2|BID|BIRC3|C12ORF45|CLEC4A|CPED1|CSRP1|CYBB|DCTPP1|ENTPD4|FCER2|FCGR2B|FCRLB|GSN|HOMER2|MAP3K5|MRPS12|NHP2|POLE4|PTPRO|SIGLEC10|ST3GAL5|ST3GAL6|TBC1D22A|WDFY4
Hematopoietic_Node1658	SignatureDB	12	49	274	2.97101	1.66169	24.4898	1	5.43361	2.36722e-05	0.00271235	ARPC4|DENND2D|FGR|LTB|MAP4K1|PIK3CD|PLAC8|PLEK|PTPN6|RASGRP2|SP110|VNN2
single organismal cell-cell adhesion [GoID:GO:0016337; evidenceTypes:IBA|IC|IDA|IEA|IEP|IGI|IMP|ISS|NAS|TAS]	GeneOntology_BP	26	181	274	10.9746	3.14617	14.3646	1	4.77578	2.59459e-05	0.00293041	APBB1IP|CD1C|CD24|CD300A|CD86|CSRP1|CTPS1|FANCA|FYN|GPR18|GSN|HLA-DMB|HLA-DQA1|IL4R|ITGAX|LFNG|LY9|LYN|PIK3CD|PLEK|PRKDC|PTK2|PTPN6|SLAMF1|SMAD3|SWAP70
GSE29618_MONOCYTE_VS_MDC_DN	MSigDB_C7	15	74	274	4.48683	2.03634	20.2703	1	5.16277	2.65665e-05	0.00298628	AFF3|BIN1|CCDC6|CD1C|CD22|CD72|CIITA|CNN2|DCTPP1|GSN|HMGA1|MAP4K1|NUCKS1|SCD|SPTBN1
MODULE_145	MSigDB_C4	10	35	274	2.12215	1.40658	28.5714	1	5.6007	2.70029e-05	0.00302101	CD24|FCER2|FCRLA|FGR|IL4R|IRF8|MARCH1|MX1|PTPRO|TCL1A
GSE22886_NAIVE_BCELL_VS_NEUTROPHIL_UP	MSigDB_C7	16	83	274	5.03253	2.15444	19.2771	1	5.09065	2.77119e-05	0.00308578	BCL11A|CD19|CD22|CD72|CD79B|GPR18|HLA-DMB|IRF8|LBH|LY86|PIK3C2B|PLAC8|SETBP1|SMAD3|SPIB|TCL1A
GSE13485_CTRL_VS_DAY3_YF17D_VACCINE_PBMC_DN	MSigDB_C7	14	66	274	4.00177	1.92485	21.2121	1	5.19429	2.89066e-05	0.00320377	AKR7A2|C1ORF162|CYSLTR1|IFITM1|IFITM2|IRF8|MARCH1|MX1|MX2|PARP12|PARP14|PLAC8|ST3GAL5|XAF1
GSE29618_PDC_VS_MDC_DAY7_FLU_VACCINE_DN	MSigDB_C7	15	75	274	4.54747	2.04982	20	1	5.09924	3.1425e-05	0.00345064	CASP1|CD1C|CD86|CIITA|CLEC4A|CNN2|CSRP1|FGR|FYN|HCK|IFITM2|ITGAX|LY86|RHOG|SERPINB6
B cell activation [GoID:GO:0042113; evidenceTypes:IBA|IC|IDA|IEA|IEP|IMP|ISS|NAS|TAS]	GeneOntology_BP	15	75	274	4.54747	2.04982	20	1	5.09924	3.1425e-05	0.00345064	CD300A|CD79B|CD86|CTPS1|CXCR5|HHEX|LFNG|LYL1|LYN|MS4A1|PIK3CD|PLCL2|PRKDC|PTPN6|SWAP70
Bindea(PMID: 24138885)_Immunoscore-SuppT1 B cells	PAPER	7	17	274	1.03076	0.982259	41.1765	1	6.07706	3.2073e-05	0.00350556	BCL11A|CD19|CD72|HLA-DQA1|MS4A1|SPIB|TCL1A
ZHAN_EARLY_DIFFERENTIATION_GENES_DN	MSigDB_C2	9	29	274	1.75835	1.28121	31.0345	1	5.65219	3.31688e-05	0.0036087	CCNF|CD1C|CIITA|CXCR5|FOXM1|IL4R|LTB|RHOG|SPIB
GSE16266_CTRL_VS_LPS_STIM_MEF_DN	MSigDB_C7	11	43	274	2.60721	1.55768	25.5814	1	5.38801	3.35361e-05	0.00363201	BCL11A|CD19|CD72|CD79B|CIITA|CLEC4A|EBF1|LYL1|MS4A1|SCD|SPIB
Human Breast_Wirapati08_355genes_AURKA_Module (18662380-S3-AURKA)	GeneSigDB	25	173	274	10.4895	3.07869	14.4509	1	4.7132	3.36964e-05	0.00363278	ACOT7|CDC7|CDCA5|CDT1|CENPM|CSE1L|CTPS1|DSCC1|FANCA|FBXO5|FOXM1|GINS2|GMPS|HMGA1|KIF2C|MIS18A|MND1|MYBL2|NUDT1|NUP155|POLQ|PRC1|SETBP1|SPC25|ZWINT
HOFFMANN_SMALL_PRE_BII_TO_IMMATURE_B_LYMPHOCYTE_UP	MSigDB_C2	8	23	274	1.39456	1.14176	34.7826	1	5.7853	3.63608e-05	0.00386729	CD22|CXCR5|FCER2|FES|HLA-DQA1|LTB|MS4A1|SIPA1
phosphatidylinositol 3-kinase activity [GoID:GO:0035004; evidenceTypes:IBA|IC|IDA|IEA|IMP|ISS|NAS|TAS]	GeneOntology_MF	8	23	274	1.39456	1.14176	34.7826	1	5.7853	3.63608e-05	0.00386729	CD19|CD86|FGR|FYN|LYN|PIK3C2B|PIK3CD|PTK2
GSE24142_EARLY_THYMIC_PROGENITOR_VS_DN3_THYMOCYTE_UP	MSigDB_C7	13	59	274	3.57734	1.82134	22.0339	1	5.17346	3.65536e-05	0.00387044	BCL11A|CD300A|CNN2|FCGR2B|FES|GSN|HCK|HHEX|IL4R|ITGAX|NAPSA|PLEK|RASGRP2
Human Sarcoma_Mason04_549genes (15489886-TableS1b)	GeneSigDB	23	153	274	9.27683	2.90193	15.0327	1	4.72899	3.71927e-05	0.00392061	CASP1|CDC7|CDT1|CSE1L|DEK|FANCA|FBXO5|FOXM1|HHEX|IFITM1|KIF2C|KLF2|LBH|MCM7|MYBL2|NUDT1|NUP155|PHGDH|POLQ|PRC1|RPA3|SPC25|ZWINT
GSE23505_UNTREATED_VS_4DAY_IL6_IL1_IL23_TREATED_CD4_TCELL_DN	MSigDB_C7	14	68	274	4.12304	1.95336	20.5882	1	5.0564	4.12172e-05	0.00432562	CD22|CYTH1|FCER2|GPR18|GSN|HLA-DMB|HLA-DQA1|LMO2|LTB|PTPN6|SESN3|SLC25A19|SYT11|ZMAT3
BROWN_MYELOID_CELL_DEVELOPMENT_UP	MSigDB_C2	11	44	274	2.66785	1.57551	25	1	5.28854	4.23424e-05	0.00440473	ARHGEF3|CLEC4A|CNN2|CYBB|FGR|GLIPR2|GSN|HCK|ITGAX|SLC15A3|TCL1A
GSE3982_MAST_CELL_VS_NKCELL_DN	MSigDB_C7	11	44	274	2.66785	1.57551	25	1	5.28854	4.23424e-05	0.00440473	CD300A|CD72|CD79B|CYTH1|FYN|IFITM1|IRF8|L2HGDH|MX2|RNF44|TBC1D22A
side of membrane [GoID:GO:0098552; evidenceTypes:IBA|IC|IDA|IEA|IGI|IMP|ISS|NAS|TAS]	GeneOntology_CC	17	95	274	5.76012	2.3018	17.8947	1	4.88308	4.27182e-05	0.00440518	CD19|CD24|CD79B|CD86|CXCR5|CYTH1|FCER2|FES|FGR|FYN|HCK|HLA-DQA1|LYN|MAP3K5|MS4A1|PTK2|SLAMF1
Rat Immune_Rioja04_438genes (15642130-TableS1)	GeneSigDB	17	95	274	5.76012	2.3018	17.8947	1	4.88308	4.27182e-05	0.00440518	ACOT7|AIFM1|ARPC4|BIRC3|CD79B|CYBB|FGR|GPR176|HCK|KIF2C|LFNG|MX1|MX2|NAPSA|PTPN6|PTPRO|SLC15A3
GSE13411_IGM_MEMORY_BCELL_VS_PLASMA_CELL_UP	MSigDB_C7	15	77	274	4.66873	2.07651	19.4805	1	4.97531	4.35441e-05	0.00443252	ARHGAP17|CD19|CD22|CD72|DEK|HCK|HLA-DQA1|IFITM2|KDM4B|LBH|PARP12|RPS12|SNX29P2|ST3GAL5|TNFRSF10B
cell activation involved in immune response [GoID:GO:0002263; evidenceTypes:IBA|IC|IDA|IEA|IEP|IMP|ISS|NAS|TAS]	GeneOntology_BP	15	77	274	4.66873	2.07651	19.4805	1	4.97531	4.35441e-05	0.00443252	APBB1IP|CD1C|CD300A|CD86|FES|FGR|HLA-DMB|IL4R|LFNG|LY9|LYN|PIK3CD|PLCL2|SLAMF1|SWAP70
leukocyte activation involved in immune response [GoID:GO:0002366; evidenceTypes:IBA|IC|IDA|IEA|IEP|IMP|ISS|NAS|TAS]	GeneOntology_BP	15	77	274	4.66873	2.07651	19.4805	1	4.97531	4.35441e-05	0.00443252	APBB1IP|CD1C|CD300A|CD86|FES|FGR|HLA-DMB|IL4R|LFNG|LY9|LYN|PIK3CD|PLCL2|SLAMF1|SWAP70
Human Breast_Desmedt08_95genes_STAT1_Module (18698033-tableS1-STAT1)	GeneSigDB	9	30	274	1.81899	1.30297	30	1	5.51127	4.48991e-05	0.00451552	BIRC3|CLEC4A|GPR18|IFITM1|IRF8|MX1|MX2|PLAC8|SP140
RUTELLA_RESPONSE_TO_CSF2RB_AND_IL4_DN	MSigDB_C2	17	96	274	5.82076	2.31362	17.7083	1	4.83192	4.91161e-05	0.00481379	CASP1|CD300A|CYBB|FYN|HLA-DQA1|IFITM2|LMO2|LY86|MAP4K1|MX2|PECAM1|PLAC8|PLCL2|RASGRP2|SLC43A3|SMAD3|SP110
GSE4748_CYANOBACTERIUM_LPSLIKE_VS_LPS_AND_CYANOBACTERIUM_LPSLIKE_STIM_DC_3H_UP	MSigDB_C7	14	69	274	4.18367	1.96745	20.2899	1	4.98937	4.8939e-05	0.00481379	AFF3|BCL11A|CD22|CD72|CD79B|CENPL|CXCR5|DENND2D|EBF1|FCER2|FCRLA|IRF8|PIK3C2B|SPIB
T cell activation [GoID:GO:0042110; evidenceTypes:IBA|IC|IDA|IEA|IEP|IGI|IMP|ISS|NAS|TAS]	GeneOntology_BP	21	135	274	8.18544	2.7315	15.5556	1	4.6914	4.88436e-05	0.00481379	APBB1IP|CD1C|CD24|CD300A|CD86|CTPS1|FANCA|FYN|GPR18|GSN|HLA-DMB|HLA-DQA1|IL4R|LFNG|LY9|LYN|PIK3CD|PRKDC|PTPN6|SLAMF1|SMAD3
T cell aggregation [GoID:GO:0070489; evidenceTypes:IBA|IC|IDA|IEA|IEP|IGI|IMP|ISS|NAS|TAS]	GeneOntology_BP	21	135	274	8.18544	2.7315	15.5556	1	4.6914	4.88436e-05	0.00481379	APBB1IP|CD1C|CD24|CD300A|CD86|CTPS1|FANCA|FYN|GPR18|GSN|HLA-DMB|HLA-DQA1|IL4R|LFNG|LY9|LYN|PIK3CD|PRKDC|PTPN6|SLAMF1|SMAD3
lymphocyte aggregation [GoID:GO:0071593; evidenceTypes:IBA|IC|IDA|IEA|IEP|IGI|IMP|ISS|NAS|TAS]	GeneOntology_BP	21	135	274	8.18544	2.7315	15.5556	1	4.6914	4.88436e-05	0.00481379	APBB1IP|CD1C|CD24|CD300A|CD86|CTPS1|FANCA|FYN|GPR18|GSN|HLA-DMB|HLA-DQA1|IL4R|LFNG|LY9|LYN|PIK3CD|PRKDC|PTPN6|SLAMF1|SMAD3
Human Leukemia_Takeda06_475genes (16818636-TableS3)	GeneSigDB	14	69	274	4.18367	1.96745	20.2899	1	4.98937	4.8939e-05	0.00481379	CLEC4A|CYBB|FCGR2B|GLIPR2|GPR18|HLA-DQA1|IFITM1|IL5RA|KLF2|LFNG|MARCH1|MX1|MX2|XAF1
GSE40225_WT_VS_RIP_B7X_DIABETIC_MOUSE_PANCREATIC_CD8_TCELL_UP	MSigDB_C7	15	78	274	4.72936	2.08971	19.2308	1	4.91486	5.1018e-05	0.00493896	CD79B|COLGALT1|CYBB|FCRLA|IL4R|PARP12|PARP14|PIK3C2B|PTPN6|RASGRP2|SESN3|SWAP70|TSPAN33|VNN2|ZDHHC2
GSE5679_CTRL_VS_RARA_AGONIST_AM580_TREATED_DC_UP	MSigDB_C7	15	78	274	4.72936	2.08971	19.2308	1	4.91486	5.1018e-05	0.00493896	C17ORF53|CENPL|CTPS1|FANCA|FBXO5|GINS2|KIF2C|MS4A1|NHP2|PLAC8|PLEK|RPA3|SCD|SLC43A3|ST3GAL6
GSE2706_2H_VS_8H_R848_STIM_DC_UP	MSigDB_C7	11	45	274	2.72848	1.59314	24.4444	1	5.19197	5.30691e-05	0.00511663	FCER2|FES|FOXO3|HLA-DMB|LY9|MAP3K5|MAP4K1|PECAM1|PLEK|PRC1|SPTBN1
GSE7509_UNSTIM_VS_IFNA_STIM_IMMATURE_DC_DN	MSigDB_C7	12	53	274	3.21354	1.72741	22.6415	1	5.08649	5.49881e-05	0.00521683	BID|CASP1|CBLB|CIITA|FYN|MX1|MYO1G|PARP12|PLCB2|PTPN6|SP110|XAF1
leukocyte aggregation [GoID:GO:0070486; evidenceTypes:IBA|IC|IDA|IEA|IEP|IGI|IMP|ISS|NAS|TAS]	GeneOntology_BP	21	136	274	8.24607	2.74128	15.4412	1	4.65254	5.46442e-05	0.00521683	APBB1IP|CD1C|CD24|CD300A|CD86|CTPS1|FANCA|FYN|GPR18|GSN|HLA-DMB|HLA-DQA1|IL4R|LFNG|LY9|LYN|PIK3CD|PRKDC|PTPN6|SLAMF1|SMAD3
Human Breast_Mira09_356genes (19838208-TableS2)	GeneSigDB	12	53	274	3.21354	1.72741	22.6415	1	5.08649	5.49881e-05	0.00521683	CDCA5|CDT1|DENND2D|E2F2|IFITM1|KIF2C|LFNG|MCM7|PHGDH|PRC1|ST3GAL5|TNFSF12
Human Lymphoma_Islam02_39genes (11920564-Table4)	GeneSigDB	6	13	274	0.788227	0.859342	46.1538	1	6.06484	5.62234e-05	0.00531278	CBLB|CD22|FGR|FYN|HCK|PTK2
GSE33425_CD161_HIGH_VS_NEG_CD8_TCELL_UP	MSigDB_C7	14	70	274	4.2443	1.98143	20	1	4.92356	5.78975e-05	0.00542772	CD72|CDT1|CIITA|FYN|GSN|HHEX|HLA-DMB|HLA-DQA1|IRF8|LTA|PDE7A|PTPN6|RHOG|SIPA1
ICHIBA_GRAFT_VERSUS_HOST_DISEASE_35D_UP	MSigDB_C2	10	38	274	2.30405	1.46514	26.3158	1	5.25272	5.90954e-05	0.00545749	APBB1IP|CASP1|COLGALT1|CTPS1|CYBB|HCK|HLA-DMB|HLA-DQA1|PLAC8|SCD
GSE17721_0.5H_VS_8H_GARDIQUIMOD_BMDC_UP	MSigDB_C7	15	79	274	4.79	2.10283	18.9873	1	4.85537	5.95956e-05	0.00545749	AARSD1|ACOT7|ACYP1|ARPC4|ATP5I|CDCA5|COLGALT1|IMPDH2|LFNG|MAP4K1|NAPSA|PLAC8|TBC1D22A|UXT|ZMAT3
GSE22886_NAIVE_BCELL_VS_BM_PLASMA_CELL_UP	MSigDB_C7	15	79	274	4.79	2.10283	18.9873	1	4.85537	5.95956e-05	0.00545749	CD22|CD72|CLEC4A|HHEX|HLA-DMB|IL4R|IRF8|LBH|LTB|LY86|MS4A1|PIK3C2B|PIK3CD|SMAD3|TCL1A
membrane part [GoID:GO:0044425; evidenceTypes:IBA|IC|IDA|IEA|IGI|IMP|IPI|ISS|NAS|TAS]	GeneOntology_CC	95	1107	274	67.1206	6.90044	8.58175	1	4.04023	6.21211e-05	0.00566688	ABCA7|APBB1IP|ATP5I|BID|BIN1|BIRC3|C1ORF162|CBLB|CD19|CD1C|CD22|CD24|CD300A|CD72|CD79B|CD86|CISD1|CLEC4A|CXCR5|CYB561A3|CYBB|CYSLTR1|CYTH1|DHCR7|DHRS9|ELOVL6|ENTPD4|FCER2|FCGR2B|FCRL3|FES|FGR|FYN|GDPD5|GPER1|GPI|GPR176|GPR18|HCK|HLA-DMB|HLA-DQA1|HOMER2|HTR3A|IFITM1|IFITM2|IL4R|IL5RA|ITGAX|ITPRIPL2|L2HGDH|LFNG|LTB|LY9|LYN|MAP3K5|MARCH1|MCOLN2|MS4A1|MX1|MYO1G|PCYT2|PECAM1|PIK3C2B|PIK3CD|PLEK|PTK2|P…
regulation of immune effector process [GoID:GO:0002697; evidenceTypes:IBA|IC|IDA|IEA|IGI|IMP|ISS|NAS|TAS]	GeneOntology_BP	16	89	274	5.39633	2.22944	17.9775	1	4.75621	6.79008e-05	0.00614683	BIRC3|CD300A|CD86|FCER2|FES|FGR|FYN|HCK|HLA-DMB|IL4R|LTA|LYN|PRKDC|PTPN6|SLAMF1|TMEM173
GSE39556_UNTREATED_VS_3H_POLYIC_INJ_MOUSE_NK_CELL_UP	MSigDB_C7	14	71	274	4.30493	1.99531	19.7183	1	4.85893	6.82561e-05	0.00615551	CCNF|CD19|CD72|CDC7|CDKN2D|FANCA|FOXM1|GPR18|HCK|LYN|PLCL2|PTPN6|SPIB|VNN2
Human Lymphoma_Martinez-Climent03_431genes (12406872-Table4)	GeneSigDB	19	118	274	7.15468	2.55868	16.1017	1	4.62947	6.95789e-05	0.00622744	AKR7A2|CASP1|CCNF|CD79B|CDT1|FGR|FOXM1|GPR18|ITGAX|LTB|MAP3K5|MCM7|MYBL2|NUDT1|POLD2|RASGRP2|RPA3|VNN2|ZWINT
Proto-oncogene	UniProt-Keyword	15	80	274	4.85063	2.11586	18.75	1	4.79681	6.94126e-05	0.00622744	BCAS4|CCDC6|CDT1|DEK|FCGR2B|FES|FGR|FOXO3|FYN|GMPS|HCK|LMO2|LYL1|LYN|TCL1A
DODD_NASOPHARYNGEAL_CARCINOMA_UP	MSigDB_C2	35	295	274	17.8867	3.96343	11.8644	1	4.3178	7.02354e-05	0.00626257	AFF3|C1ORF228|CD19|CD1C|CD22|CD72|CD79B|CNN2|CYB561A3|DHRS9|EBF1|FCER2|FCRLA|GDPD5|GLIPR2|GSN|HHEX|HOMER2|IL5RA|KLF2|LINC00467|LMO2|LYL1|LYN|MS4A1|PCYT2|PIK3C2B|PLAC8|PTPRO|RASGRP2|SERPINB6|SNX29P2|TBC1D22A|TCL1A|TUBB4B
Human BoneMarrow_Croonquist03_50genes_NrasIL6 (12791645-Table3)	GeneSigDB	8	25	274	1.51582	1.1901	32	1	5.44841	7.20871e-05	0.0064036	CD86|CYBB|FCER2|FOXM1|KIF2C|LY86|MYBL2|SPC25
single organism cell adhesion [GoID:GO:0098602; evidenceTypes:IBA|IC|IDA|IEA|IEP|IGI|IMP|ISS|NAS|TAS]	GeneOntology_BP	26	192	274	11.6415	3.23626	13.5417	1	4.43676	7.31548e-05	0.0064742	APBB1IP|CD1C|CD24|CD300A|CD86|CSRP1|CTPS1|FANCA|FYN|GPR18|GSN|HLA-DMB|HLA-DQA1|IL4R|ITGAX|LFNG|LY9|LYN|PIK3CD|PLEK|PRKDC|PTK2|PTPN6|SLAMF1|SMAD3|SWAP70
HADDAD_T_LYMPHOCYTE_AND_NK_PROGENITOR_DN	MSigDB_C2	7	19	274	1.15202	1.0382	36.8421	1	5.63279	7.47769e-05	0.00654449	CD24|HCK|IRF8|LTB|LY86|PLEK|ZWINT
Human Leukemia_Bo02_50genes_ALL_AMLClassSeparation (11983058-Table1)	GeneSigDB	7	19	274	1.15202	1.0382	36.8421	1	5.63279	7.47769e-05	0.00654449	CD19|CD79B|LTB|LYN|NUP88|PLCB2|SPTBN1
Human Lymphoma_Wright03_44genes (12900505-Figure3)	GeneSigDB	7	19	274	1.15202	1.0382	36.8421	1	5.63279	7.47769e-05	0.00654449	GPR18|HLA-DMB|HLA-DQA1|LMO2|PLEK|SP140|SPIB
GSE24142_DN2_VS_DN3_THYMOCYTE_UP	MSigDB_C7	13	63	274	3.81987	1.88123	20.6349	1	4.87986	7.59052e-05	0.00661882	ADD3|BCL11A|BIN1|CNN2|FANCA|FCGR2B|FES|HHEX|IL4R|ITGAX|LYL1|NAPSA|RASGRP2
PENG_RAPAMYCIN_RESPONSE_UP	MSigDB_C2	15	81	274	4.91126	2.1288	18.5185	1	4.73917	8.06177e-05	0.00694057	BLOC1S1|CBLB|CD22|CDT1|CYTH1|HLA-DQA1|IFITM1|IL4R|KDM4B|LTA|LY86|MS4A1|RPA3|TCL1A|TMC6
MODULE_27	MSigDB_C4	12	55	274	3.33481	1.75931	21.8182	1	4.92534	8.10582e-05	0.00694057	CD72|CD79B|CD86|CIITA|CXCR5|FCER2|HLA-DMB|HTR3A|IL4R|ITGAX|PTPRO|SLAMF1
GSE22886_DAY0_VS_DAY1_MONOCYTE_IN_CULTURE_UP	MSigDB_C7	14	72	274	4.36557	2.00909	19.4444	1	4.79543	8.01954e-05	0.00694057	ADD3|APBB1IP|FES|IFITM2|KLF2|LMO2|LY86|MARCH1|PECAM1|PIK3CD|PLCB2|PLCL2|RASGRP2|RNF44
GSE43863_TFH_VS_LY6C_LOW_CXCR5NEG_EFFECTOR_CD4_TCELL_UP	MSigDB_C7	14	72	274	4.36557	2.00909	19.4444	1	4.79543	8.01954e-05	0.00694057	CBLB|CD19|CYBB|FCER2|GPER1|GPR18|PARP12|PARP14|PECAM1|SLAMF1|SLC43A3|SWAP70|SYPL1|XAF1
GSE6269_STAPH_AUREUS_VS_STREP_PNEUMO_INF_PBMC_DN	MSigDB_C7	12	55	274	3.33481	1.75931	21.8182	1	4.92534	8.10582e-05	0.00694057	ADD3|BCL11A|CD19|CD22|CD24|CD72|DUS2|FCER2|GSN|HTR3A|MS4A1|SPIB
Li(PMID: 24336226)-2013-MolSigVaccines_enriched in B cells (V) (M47.4)	PAPER	5	9	274	0.545696	0.715333	55.5556	1	6.2269	8.14011e-05	0.00694486	FCGR2B|FCRL3|GPR18|LY9|TLR10
GSE24634_TEFF_VS_TCONV_DAY7_IN_CULTURE_UP	MSigDB_C7	17	100	274	6.06329	2.36026	17	1	4.63368	8.39997e-05	0.00714087	CBLB|CD79B|CDT1|CENPM|CTPS1|GINS2|GMPS|KIF2C|MCM7|NUDT1|PHGDH|POLQ|PRC1|SLAMF1|SP140|SYT11|ZWINT
response to cytokine [GoID:GO:0034097; evidenceTypes:IBA|IC|IDA|IEA|IEP|IGI|IMP|ISS|NAS|TAS]	GeneOntology_BP	28	216	274	13.0967	3.42303	12.963	1	4.35383	8.45415e-05	0.00716127	AFF3|BIRC3|CD24|CD86|CIITA|CXCR5|FOXO3|GPER1|HCK|HLA-DQA1|IFITM1|IFITM2|IL4R|IL5RA|IMPDH2|IRF8|KLF2|LTA|LTB|MAP3K5|MX1|MX2|PTPN6|ST3GAL6|TMEM173|TNFRSF10B|TNFSF12|XAF1
GSE24634_TREG_VS_TCONV_POST_DAY7_IL4_CONVERSION_UP	MSigDB_C7	16	91	274	5.51759	2.25384	17.5824	1	4.65091	8.9719e-05	0.00754594	CD79B|CDC7|CDT1|CENPM|ELOVL6|KIF2C|MCM7|MRPS12|MYBL2|PRC1|RPA3|SP140|SYT11|TMEM106C|TUBB4B|ZWINT
MARTENS_BOUND_BY_PML_RARA_FUSION	MSigDB_C2	23	162	274	9.82253	2.98298	14.1975	1	4.41756	9.3006e-05	0.00777422	APBB1IP|CXCR5|FGR|HCK|HMGA1|IRF8|KLF2|LFNG|LMO2|LYL1|LYN|MX2|PGLS|PLAC8|PLCB2|PLEK|PTPN6|RASGRP2|SLC25A19|SMAD3|SPTBN1|TMEM173|TNFRSF10B
GSE19198_CTRL_VS_IL21_TREATED_TCELL_6H_UP	MSigDB_C7	15	82	274	4.9719	2.14166	18.2927	1	4.6824	9.33736e-05	0.00777422	BIRC3|CYSLTR1|DCTPP1|DHRS9|FCER2|FCGR2B|GPI|IFITM2|MARCH1|NUCKS1|PLEK|POLD2|QTRT1|ST3GAL5|TMEM173
peptidyl-tyrosine autophosphorylation [GoID:GO:0038083; evidenceTypes:IBA|IDA|IEA|IMP|ISS]	GeneOntology_BP	6	14	274	0.84886	0.891682	42.8571	1	5.77688	9.34165e-05	0.00777422	FES|FGR|FYN|HCK|LYN|PTK2
MORI_MATURE_B_LYMPHOCYTE_UP	MSigDB_C2	10	40	274	2.42532	1.50286	25	1	5.04017	9.50839e-05	0.00783056	ARHGEF3|C19ORF48|CXCR5|FCER2|HLA-DMB|HLA-DQA1|IRF8|LY86|MS4A1|PTPN6
TAKEDA_TARGETS_OF_NUP98_HOXA9_FUSION_8D_DN	MSigDB_C2	10	40	274	2.42532	1.50286	25	1	5.04017	9.50839e-05	0.00783056	CD24|CLEC4A|CYBB|FCGR2B|GLIPR2|HLA-DQA1|IL5RA|KLF2|LFNG|MARCH1
GSE4590_SMALL_VS_LARGE_PRE_BCELL_UP	MSigDB_C7	12	56	274	3.39544	1.77503	21.4286	1	4.84755	9.76758e-05	0.00801618	CBLB|CD19|CYBB|ELL3|HCK|LY9|MAP3K5|PLAC8|SESN3|SIPA1|SLAMF1|SLC15A3
LINDGREN_BLADDER_CANCER_CLUSTER_2B	MSigDB_C2	18	111	274	6.73025	2.4836	16.2162	1	4.53767	9.84524e-05	0.00802685	BIRC3|CSRP1|CYBB|DPYSL2|EBF1|FCGR2B|FYN|GLIPR2|GSN|HHEX|HMGCS1|IFITM1|IFITM2|LBH|PECAM1|PIK3CD|PTK2|SLC43A3
PID_PI3KCI_PATHWAY	MSigDB_C2	8	26	274	1.57645	1.21354	30.7692	1	5.29324	9.87191e-05	0.00802685	ADAP1|CYTH1|FGR|FOXO3|FYN|HCK|LYN|PIK3CD
transmembrane signaling receptor activity [GoID:GO:0004888; evidenceTypes:IBA|IC|IDA|IEA|IGI|IMP|IPI|ISS|NAS|TAS]	GeneOntology_MF	19	121	274	7.33658	2.59011	15.7025	1	4.50305	9.88212e-05	0.00802685	ABCA7|CBLB|CD72|CD79B|CLEC4A|CXCR5|CYSLTR1|GPER1|GPR176|GPR18|HLA-DQA1|HTR3A|IL4R|IL5RA|PTPN6|PTPRO|SLAMF1|TLR10|TNFRSF10B
signaling receptor activity [GoID:GO:0038023; evidenceTypes:IBA|IC|IDA|IEA|IGI|IMP|IPI|ISS|NAS|TAS]	GeneOntology_MF	21	142	274	8.60987	2.79918	14.7887	1	4.42634	0.000104264	0.00838286	ABCA7|CBLB|CD300A|CD72|CD79B|CD86|CLEC4A|CXCR5|CYSLTR1|GPER1|GPR176|GPR18|HLA-DQA1|HTR3A|IL4R|IL5RA|PTPN6|PTPRO|SLAMF1|TLR10|TNFRSF10B
GSE10325_LUPUS_CD4_TCELL_VS_LUPUS_MYELOID_DN	MSigDB_C7	13	65	274	3.94114	1.91043	20	1	4.7418	0.000106694	0.00846343	BID|CD86|CLEC4A|CYBB|HCK|IRF8|ITGAX|LMO2|LYN|MARCH1|PECAM1|SLC15A3|SLC43A3
GSE21670_UNTREATED_VS_IL6_TREATED_STAT3_KO_CD4_TCELL_UP	MSigDB_C7	13	65	274	3.94114	1.91043	20	1	4.7418	0.000106694	0.00846343	APBB1IP|C1ORF162|CYBB|DHRS9|DPYSL2|FYN|GSN|HLA-DMB|LBH|MARCH1|PDE7A|RASGRP2|TSPAN33
GSE24634_TREG_VS_TCONV_POST_DAY5_IL4_CONVERSION_DN	MSigDB_C7	13	65	274	3.94114	1.91043	20	1	4.7418	0.000106694	0.00846343	CD86|CYBB|FCGR2B|HCK|IL4R|LBH|LY9|LYN|MX2|PECAM1|PLEK|ST3GAL5|VNN2
GSE29164_UNTREATED_VS_CD8_TCELL_TREATED_MELANOMA_DAY3_DN	MSigDB_C7	13	65	274	3.94114	1.91043	20	1	4.7418	0.000106694	0.00846343	ABCA7|ACOT7|BCL11A|CASP1|CD300A|E2F2|GSN|HAUS8|MAP3K5|NAPSA|PARP14|PTPN6|PTPRO
MODULE_53	MSigDB_C4	22	153	274	9.27683	2.90193	14.3791	1	4.38439	0.000109411	0.00865006	CCNF|CD22|CD24|CDC7|CSE1L|FGR|FOXM1|GMPS|HCK|HLA-DQA1|KIF2C|LMO2|MYBL2|NUDT1|PECAM1|POLD2|PRKDC|RPA3|SWAP70|TCL1A|TMEM106C|ZWINT
GSE24142_EARLY_THYMIC_PROGENITOR_VS_DN2_THYMOCYTE_FETAL_UP	MSigDB_C7	12	57	274	3.45607	1.79061	21.0526	1	4.77152	0.000117142	0.00919988	BCL11A|BIRC3|CASP1|CD300A|CD86|IL4R|IRF8|LMO2|LYN|PLEK|PTK2|TSPAN33
GSE29164_DAY3_VS_DAY7_UNTREATED_MELANOMA_UP	MSigDB_C7	12	57	274	3.45607	1.79061	21.0526	1	4.77152	0.000117142	0.00919988	BCAS4|CD1C|CYB561A3|FYN|LFNG|LTB|NAPSB|PTPN6|SPIB|TLR10|WDFY4|ZMAT3
Adaptive immunity	UniProt-Keyword	10	41	274	2.48595	1.52136	24.3902	1	4.93903	0.000119129	0.00929442	CD1C|CD79B|CD86|CLEC4A|FYN|LY9|LYN|MYO1G|PIK3CD|SLAMF1
GSE3039_CD4_TCELL_VS_B1_BCELL_UP	MSigDB_C7	11	49	274	2.97101	1.66169	22.449	1	4.83182	0.000122514	0.00952718	AKR7A2|C17ORF53|CIITA|GSN|HLA-DMB|HLA-DQA1|ITGAX|LY86|NAPSA|SIGLEC10|ST3GAL5
GSE1460_INTRATHYMIC_T_PROGENITOR_VS_CD4_THYMOCYTE_DN	MSigDB_C7	15	84	274	5.09316	2.16713	17.8571	1	4.57141	0.000124264	0.00960027	BIRC3|CBLB|DENND2D|IFITM1|IL4R|KDM4B|LBH|LTB|LY9|PTK2|RASGRP2|SLAMF1|SP110|SPTBN1|ST3GAL5
GSE28726_NAIVE_CD4_TCELL_VS_NAIVE_VA24NEG_NKTCELL_UP	MSigDB_C7	15	84	274	5.09316	2.16713	17.8571	1	4.57141	0.000124264	0.00960027	ACOT7|CDC7|CDT1|DHCR7|GPI|HMGCS1|IMPDH2|KIF2C|MYBL2|PHGDH|POLD2|RPA3|SCD|SYT11|TMEM106C
GSE17721_0.5H_VS_4H_GARDIQUIMOD_BMDC_UP	MSigDB_C7	13	66	274	4.00177	1.92485	19.697	1	4.67477	0.000125774	0.00965406	ACYP1|CISD1|CLEC4A|CYSLTR1|FES|GSN|NUCKS1|PLCB2|POLD2|RHOG|SESN3|TBC1D22A|ZMAT3
Human Bone_Heller08_284genes (18172295-SuppTable1)	GeneSigDB	13	66	274	4.00177	1.92485	19.697	1	4.67477	0.000125774	0.00965406	BIRC3|CCNF|CD86|FOXM1|HCK|HLA-DMB|HLA-DQA1|IFITM1|MX1|PECAM1|PIK3CD|PLEK|SPIB
Human Breast_van'tVeer02_2460genes_Ergenes (11823860-SuppTable3)	GeneSigDB	58	600	274	36.3797	5.44455	9.66667	1	3.97099	0.000126589	0.00968527	ACOT7|AFF3|AKR7A2|APBB1IP|BCAS4|BCL11A|BIN1|BIRC3|CASP1|CD19|CD300A|CD86|CDCA2|CDT1|CENPM|CLEC4A|COLGALT1|CTPS1|CYBB|CYTH1|DEK|DHCR7|E2F2|FANCA|FBXO5|FOXM1|GLIPR2|GMPS|GPI|HAUS8|HCK|HHEX|HINT2|HLA-DMB|HMGA1|IMPDH2|KDM4B|KIF2C|LTB|LYN|MAP3K5|MCM7|MIS18A|MX2|MYBL2|NFE2L3|NUP155|PHGDH|PLAC8|PLEK|PRC1|RASGRP2|RPS12|SLC15A3|SLC43A3|SPC25|SPIB|ZWINT
leukocyte cell-cell adhesion [GoID:GO:0007159; evidenceTypes:IBA|IC|IDA|IEA|IEP|IGI|IMP|ISS|NAS|TAS]	GeneOntology_BP	21	144	274	8.73114	2.81818	14.5833	1	4.35347	0.000128047	0.0097653	APBB1IP|CD1C|CD24|CD300A|CD86|CTPS1|FANCA|FYN|GPR18|GSN|HLA-DMB|HLA-DQA1|IL4R|LFNG|LY9|LYN|PIK3CD|PRKDC|PTPN6|SLAMF1|SMAD3
REACTOME_IMMUNE_SYSTEM	MSigDB_C2	33	280	274	16.9772	3.8682	11.7857	1	4.14218	0.000131125	0.00996799	BIRC3|CASP1|CBLB|CD19|CD79B|CD86|CIITA|CYBB|FCGR2B|FOXO3|FYN|HCK|HLA-DMB|HLA-DQA1|IFITM1|IFITM2|IL5RA|IRF8|KIF2C|LOC731049|LY86|LYN|MX1|MX2|NUP155|NUP88|PIK3CD|PTPN6|RASGRP2|SIPA1|TLR10|UNC93B6|XAF1
Human Colon_Kim04_235genes (15208663-SuppTable1b)	GeneSigDB	8	27	274	1.63709	1.23652	29.6296	1	5.14583	0.000133005	0.0100466	CD19|CD22|DHRS9|GSN|LY9|MAP4K1|MS4A1|SPTBN1
Human Intestine_Jinawath04_75genes_UpRegulated (15273739-Table1)	GeneSigDB	8	27	274	1.63709	1.23652	29.6296	1	5.14583	0.000133005	0.0100466	ACOT7|DPYSL2|IFITM1|IFITM2|IMPDH2|PARP14|PRC1|PRKDC
Human Breast_Thorner09_217genes (19043454-TableS2)	GeneSigDB	16	94	274	5.69949	2.28991	17.0213	1	4.49821	0.000133948	0.0100856	ADD3|CDC7|CDCA2|CDCA5|CDT1|DSCC1|FBXO5|GINS2|HAUS8|KIF2C|MND1|MYBL2|NUDT1|POLQ|PRC1|ZWINT
MARSON_BOUND_BY_E2F4_UNSTIMULATED	MSigDB_C2	31	257	274	15.5827	3.71597	12.0623	1	4.14895	0.000138319	0.0103818	ALKBH2|C17ORF53|CCNF|CDC7|CDCA2|CDCA5|CDT1|CENPL|CENPM|DSCC1|FANCA|FBXO5|GEN1|HAUS8|IPO11|KIF2C|MCM7|MIS18A|MND1|MRPS12|MYBL2|NHP2|NUCKS1|POLD2|POLE4|POLQ|PRC1|PRKDC|RANGAP1|SPC25|SRSF10
GSE23505_IL6_IL1_IL23_VS_IL6_IL1_TGFB_TREATED_CD4_TCELL_UP	MSigDB_C7	12	58	274	3.51671	1.80605	20.6897	1	4.69716	0.000139846	0.0104633	BCL11A|CXCR5|DCTPP1|FANCA|FCER2|GDPD5|LTA|LYL1|MX2|PSPC1|SNTB2|ZBTB33
GSE13411_SWITCHED_MEMORY_BCELL_VS_PLASMA_CELL_UP	MSigDB_C7	15	85	274	5.1538	2.17975	17.6471	1	4.51713	0.000142801	0.0106508	CBLB|CD19|CD22|CD79B|CYBB|DEK|DENND2D|HHEX|LBH|PARP12|PTK2|RHOG|SNX29P2|TNFRSF10B|ZMAT3
signal transduction [GoID:GO:0007165; evidenceTypes:IBA|IC|IDA|IEA|IEP|IGI|IMP|IPI|ISS|NAS|TAS]	GeneOntology_BP	96	1145	274	69.4247	6.97869	8.38428	1	3.80807	0.000143958	0.0107035	ABCA7|ADAP1|AIFM1|APBB1IP|ARF3|ARHGAP17|ARHGEF3|ARPC4|BCL11A|BID|BIRC3|CASP1|CBLB|CD19|CD24|CD300A|CD72|CD79B|CD86|CDK14|CDKN2D|CIITA|CLEC4A|CXCR5|CYBB|CYSLTR1|CYTH1|DEK|DPYSL2|E2F2|ELL3|FANCA|FCER2|FCGR2B|FES|FGR|FOXM1|FOXO3|FYN|GDPD5|GLIPR2|GPER1|GPR176|GPR18|GSN|HCK|HHEX|HLA-DQA1|HOMER2|HTR3A|IFITM1|IFITM2|IL4R|IL5RA|IRF8|ITGAX|LFNG|LTA|LTB|LY86|LYN|MAP3K5|MAP4K1|MX1|MX2|MYO1G|NUCKS1|PDE7A|PEC…
Membrane	UniProt-Keyword	101	1220	274	73.9721	7.12311	8.27869	1	3.79439	0.000144979	0.0107457	ABCA7|ADD3|AIFM1|APBB1IP|ARHGAP17|ATP5I|BID|BLOC1S1|C1ORF162|CD19|CD1C|CD22|CD24|CD300A|CD72|CD79B|CD86|CDK14|CISD1|CLEC4A|CXCR5|CYB561A3|CYBB|CYSLTR1|CYTH1|DHCR7|DHRS9|DPYSL2|ELOVL6|ENTPD4|FCER2|FCGR2B|FCRL3|FES|FGR|FYN|GDPD5|GLIPR2|GPER1|GPR176|GPR18|HCK|HLA-DMB|HLA-DQA1|HOMER2|HTR3A|IFITM1|IFITM2|IL4R|IL5RA|ITGAX|ITPRIPL2|LFNG|LTA|LTB|LY9|LYN|MARCH1|MCOLN2|MS4A1|MX1|MYO1G|NUP155|NUP98|PECAM1|P…
HELLER_SILENCED_BY_METHYLATION_UP	MSigDB_C2	14	76	274	4.6081	2.06321	18.4211	1	4.55208	0.000148017	0.010843	BIRC3|CCNF|CD86|CIITA|FOXM1|HCK|HLA-DMB|HLA-DQA1|IFITM1|MX1|PECAM1|PIK3CD|PLEK|SPIB
GSE21546_SAP1A_KO_VS_SAP1A_KO_AND_ELK1_KO_DP_THYMOCYTES_DN	MSigDB_C7	13	67	274	4.0624	1.93916	19.403	1	4.609	0.000147727	0.010843	BIN1|CBLB|CYTH1|ELL3|ELOVL6|FCRLA|FYN|LTB|PDE7A|SAPCD2|SIGLEC10|SLC15A3|SPIB
Human Leukemia_Lenz08_385genes (19038878-SuppTable3)	GeneSigDB	10	42	274	2.54658	1.53963	23.8095	1	4.84104	0.000148121	0.010843	CGNL1|GPR176|GSN|ITGAX|LMO2|PECAM1|PTK2|SWAP70|TMEM173|VNN2
Mouse StemCell_Hutton04_134genes (15504237-Table1)	GeneSigDB	10	42	274	2.54658	1.53963	23.8095	1	4.84104	0.000148121	0.010843	BIRC3|CD79B|CD86|FCRLA|HCK|LY86|LYN|MAP4K1|MS4A1|SESN3
regulation of response to stimulus [GoID:GO:0048583; evidenceTypes:IBA|IC|IDA|IEA|IEP|IGI|IMP|IPI|ISS|NAS|TAS]	GeneOntology_BP	76	855	274	51.8411	6.28434	8.88889	1	3.8443	0.00015384	0.011227	ABCA7|ARHGAP17|ARHGEF3|ARPC4|BID|BIRC3|CASP1|CBLB|CD19|CD1C|CD24|CD300A|CD79B|CD86|CDK14|CDKN2D|CLEC4A|CYTH1|DEK|ELL3|FANCA|FCER2|FCGR2B|FCRLB|FES|FGR|FOXM1|FOXO3|FYN|GDPD5|GLIPR2|GPER1|GPR18|GSN|HCK|HHEX|HLA-DMB|HLA-DQA1|HMGA1|HOMER2|IFITM1|IL4R|LBH|LFNG|LTA|LY86|LYN|MAP3K5|MAP4K1|MYO1G|NUCKS1|NUP155|NUP88|NUP98|PIK3CD|PLCL2|PLEK|POLQ|PRKDC|PTK2|PTPN6|PTPRO|RHOG|RPA3|SESN3|SIPA1|SLAMF1|SMAD3|SWA…
PID_IL4_2PATHWAY	MSigDB_C2	7	21	274	1.27329	1.09123	33.3333	1	5.24792	0.000155308	0.0112305	FCER2|FES|HMGA1|IL4R|LTA|PARP14|PTPN6
transmembrane receptor activity [GoID:GO:0099600; evidenceTypes:IBA|IC|IDA|IEA|IGI|IMP|IPI|ISS|NAS|TAS]	GeneOntology_MF	19	125	274	7.57911	2.63138	15.2	1	4.34026	0.000154457	0.0112305	ABCA7|CBLB|CD72|CD79B|CLEC4A|CXCR5|CYSLTR1|GPER1|GPR176|GPR18|HLA-DQA1|HTR3A|IL4R|IL5RA|PTPN6|PTPRO|SLAMF1|TLR10|TNFRSF10B
B cell receptor signaling pathway [GoID:GO:0050853; evidenceTypes:IBA|IDA|IEA|IMP|ISS|NAS|TAS]	GeneOntology_BP	7	21	274	1.27329	1.09123	33.3333	1	5.24792	0.000155308	0.0112305	CD19|CD300A|CD79B|LYN|PIK3CD|PLCL2|PTPN6
Human Leukemia_Verhaak05_568genes (16109776-TableS1)	GeneSigDB	18	115	274	6.97278	2.5268	15.6522	1	4.3641	0.000157417	0.0113484	CASP1|CD19|CD1C|CD86|CIITA|DPYSL2|FGR|GSN|HCK|HLA-DQA1|IFITM1|IL5RA|MX1|PLEK|SLC15A3|SPIB|SPTBN1|VNN2
regulation of cytokine production [GoID:GO:0001817; evidenceTypes:IBA|IC|IDA|IEA|IEP|IGI|IMP|ISS|NAS|TAS]	GeneOntology_BP	22	157	274	9.51936	2.93827	14.0127	1	4.24762	0.000161299	0.011593	BIRC3|CASP1|CD24|CD86|CYBB|FGR|GPR18|IL4R|IL5RA|IRF8|KLF2|LTA|LTB|LY9|LYN|PRKDC|SLAMF1|SMAD3|SPTBN1|SYT11|TLR10|TMEM173
Mouse Breast_Astolfi05_1104genes_TumorGenes (15793299-TableC)	GeneSigDB	27	213	274	12.9148	3.40036	12.6761	1	4.14226	0.000166977	0.0119648	ARF3|BID|CASP1|CD19|CD22|CD79B|CDK14|CISD1|CSRP1|DHCR7|EBF1|FCRLA|GSN|HINT2|HOMER2|IRF8|ITGAX|LMO2|LYL1|MCOLN2|MS4A1|PRC1|SIPA1|SLC25A19|SNTB2|ST3GAL5|ST3GAL6
KEGG_B_CELL_RECEPTOR_SIGNALING_PATHWAY	MSigDB_C2	9	35	274	2.12215	1.40658	25.7143	1	4.88976	0.000169332	0.0120971	CD19|CD22|CD72|CD79B|FCGR2B|IFITM1|LYN|PIK3CD|PTPN6
V$E2F_Q4_01	MSigDB_C3	14	77	274	4.66873	2.07651	18.1818	1	4.49373	0.000171233	0.0121961	DCTPP1|DPYSL2|FBXO5|GEN1|HMGA1|IMPDH2|IPO11|MAP4K1|MCM7|PCYT2|POLE4|PRKDC|SYT11|UXT
GSE3982_MEMORY_CD4_TCELL_VS_TH2_UP	MSigDB_C7	13	68	274	4.12304	1.95336	19.1176	1	4.54446	0.000172902	0.0122781	ABCA7|ADD3|BID|BIN1|CASP1|FOXO3|GDPD5|GSN|LY9|MAP3K5|MX2|SNX29P2|TMC6
REACTOME_CYTOKINE_SIGNALING_IN_IMMUNE_SYSTEM	MSigDB_C2	17	106	274	6.42709	2.42839	16.0377	1	4.35388	0.000176961	0.0124916	CASP1|CIITA|FYN|HCK|HLA-DQA1|IFITM1|IFITM2|IL5RA|IRF8|LYN|MX1|MX2|NUP155|NUP88|PIK3CD|PTPN6|XAF1
GSE36476_CTRL_VS_TSST_ACT_72H_MEMORY_CD4_TCELL_YOUNG_DN	MSigDB_C7	17	106	274	6.42709	2.42839	16.0377	1	4.35388	0.000176961	0.0124916	ACOT7|CENPM|CISD1|CTPS1|DCTPP1|ELOVL6|FBXO5|FOXM1|GINS2|KIF2C|MCM7|MIS18A|POLQ|RPA3|SLC43A3|TMEM106C|ZWINT
REACTOME_PECAM1_INTERACTIONS	MSigDB_C2	4	6	274	0.363797	0.584261	66.6667	1	6.22359	0.000180057	0.0125976	FYN|LYN|PECAM1|PTPN6
Human StemCell_Komor05_21genes_GranulopoieticDifferentiation (15955831-SuppTable3)	GeneSigDB	4	6	274	0.363797	0.584261	66.6667	1	6.22359	0.000180057	0.0125976	CD300A|CD86|CLEC4A|FCGR2B
Human Viral_Zhu03_13genes (12717400-Table2)	GeneSigDB	4	6	274	0.363797	0.584261	66.6667	1	6.22359	0.000180057	0.0125976	IFITM1|IFITM2|MX1|SP110
GSE32034_LY6C_HIGH_VS_LOW_MONOCYTE_UP	MSigDB_C7	12	60	274	3.63797	1.83651	20	1	4.55322	0.00019673	0.0137237	AAGAB|CASP1|CIITA|ENTPD4|FCGR2B|FGR|IL5RA|ITGAX|MYO1G|PTPRO|SERPINB6|ST3GAL6
GSE42021_CD24HI_VS_CD24INT_TREG_THYMUS_DN	MSigDB_C7	13	69	274	4.18367	1.96745	18.8406	1	4.4811	0.000201679	0.0139866	ADAP1|CASP1|GPR18|IFITM1|IFITM2|IRF8|LMO2|MX1|MX2|NFE2L3|PARP12|SLC15A3|SP110
MATSUDA_NATURAL_KILLER_DIFFERENTIATION	MSigDB_C2	20	138	274	8.36734	2.76074	14.4928	1	4.21361	0.000202506	0.014003	AARSD1|CDCA5|CIITA|CISD1|CSRP1|EBF1|GPI|HOMER2|IFITM1|IFITM2|LY86|MCM7|MCOLN2|NAPSA|NHP2|PDE7A|PHGDH|POLR1E|SCD|ST3GAL6
cell communication [GoID:GO:0007154; evidenceTypes:IBA|IC|IDA|IEA|IEP|IGI|IMP|IPI|ISS|NAS|TAS]	GeneOntology_BP	100	1216	274	73.7296	7.11573	8.22368	1	3.69188	0.000210574	0.0145186	ABCA7|ADAP1|AIFM1|APBB1IP|ARF3|ARHGAP17|ARHGEF3|ARPC4|BCL11A|BID|BIRC3|CASP1|CBLB|CD19|CD24|CD300A|CD72|CD79B|CD86|CDK14|CDKN2D|CIITA|CLEC4A|CXCR5|CYBB|CYSLTR1|CYTH1|DEK|DPYSL2|E2F2|ELL3|FANCA|FCER2|FCGR2B|FES|FGR|FOXM1|FOXO3|FYN|GDPD5|GLIPR2|GPER1|GPR176|GPR18|GSN|HCK|HHEX|HLA-DQA1|HOMER2|HTR3A|IFITM1|IFITM2|IL4R|IL5RA|IRF8|ITGAX|LFNG|LTA|LTB|LY86|LYN|MAP3K5|MAP4K1|MX1|MX2|MYO1G|NUCKS1|NUDT1|NUP…
GSE24210_RESTING_TREG_VS_TCONV_UP	MSigDB_C7	15	88	274	5.33569	2.21713	17.0455	1	4.35893	0.000213569	0.0146402	AFF3|BIN1|CBLB|CD22|CYB561A3|CYTH1|ELL3|FES|HHEX|KLF2|LTA|LYN|MAP3K5|SIPA1|SLAMF1
cytokine production [GoID:GO:0001816; evidenceTypes:IBA|IC|IDA|IEA|IEP|IGI|IMP|ISS|NAS|TAS]	GeneOntology_BP	23	171	274	10.3682	3.06155	13.4503	1	4.12594	0.000214189	0.0146402	BIRC3|CASP1|CD24|CD86|CYBB|FGR|GPR18|IL4R|IL5RA|IRF8|KLF2|LTA|LTB|LY9|LYN|PIK3CD|PRKDC|SLAMF1|SMAD3|SPTBN1|SYT11|TLR10|TMEM173
Human Lymphoma_Piccaluga07_185genes (17304354-Table2s)	GeneSigDB	9	36	274	2.18278	1.42638	25	1	4.77939	0.000213972	0.0146402	CD86|CLEC4A|GPX1P1|HLA-DMB|LMO2|LY86|MYBL2|NAPSB|SLC15A3
YU_MYC_TARGETS_DN	MSigDB_C2	7	22	274	1.33392	1.11679	31.8182	1	5.07354	0.000216112	0.0146869	HLA-DMB|HLA-DQA1|KLF2|LTB|MS4A1|SIPA1|SPIB
MITSIADES_RESPONSE_TO_APLIDIN_DN	MSigDB_C2	18	118	274	7.15468	2.55868	15.2542	1	4.23864	0.000220091	0.0147815	ADD3|CDC7|CDT1|CSE1L|CTPS1|DEK|FBXO5|FOXM1|GMPS|GPI|MYBL2|NUCKS1|POLQ|PRKDC|SCD|SPTBN1|TMEM106C|ZWINT
cellular response to mineralocorticoid stimulus [GoID:GO:0071389; evidenceTypes:IEA|ISS]	GeneOntology_BP	3	3	274	0.181899	0.413272	100	1	6.81899	0.000220619	0.0147815	AIFM1|FOXO3|GPER1
regulation of membrane invagination [GoID:GO:1905153; evidenceTypes:IDA|IEA|IMP|ISS]	GeneOntology_BP	3	3	274	0.181899	0.413272	100	1	6.81899	0.000220619	0.0147815	ABCA7|CD300A|SYT11
Li(PMID: 24336226)-2013-MolSigVaccines_complement and other receptors in DCs (M40)	PAPER	3	3	274	0.181899	0.413272	100	1	6.81899	0.000220619	0.0147815	CD86|HLA-DQA1|ITGAX
Human Colon_Xi06_9genes (16584549-Table1)	GeneSigDB	3	3	274	0.181899	0.413272	100	1	6.81899	0.000220619	0.0147815	CASP1|IFITM1|SCD
Human Lypmhoma_Leval07_644genes (17284527-TableS1)	GeneSigDB	16	98	274	5.94202	2.33707	16.3265	1	4.30367	0.000221832	0.0148209	AFF3|C1ORF228|CBLB|CD22|CYTH1|FCER2|FCRLA|HLA-DQA1|HOMER2|MARCH1|MS4A1|NUCKS1|POLQ|SCD|SESN3|TCL1A
Human Breast_Reyal08_159genes (19014521-TableS6b)	GeneSigDB	10	44	274	2.66785	1.57551	22.7273	1	4.65382	0.000224167	0.0149214	CD86|HLA-DMB|IFITM1|IL5RA|IRF8|LTB|MS4A1|MX1|PIK3CD|TNFSF12
Human Leukemia_Wilson06_50genes_DifferentialClusterF (16597596-TableS1-6)	GeneSigDB	6	16	274	0.970126	0.953037	37.5	1	5.27773	0.000224595	0.0149214	CASP1|CD86|CYBB|FGR|HCK|VNN2
GSE39556_CD8A_DC_VS_NK_CELL_DN	MSigDB_C7	14	79	274	4.79	2.10283	17.7215	1	4.37982	0.00022724	0.0150549	CBLB|CD19|CD22|CD72|CYTH1|GPR18|HCK|IL4R|LYN|PLCL2|SETBP1|SP110|SPIB|VNN2
regulation of immune system process [GoID:GO:0002682; evidenceTypes:IBA|IC|IDA|IEA|IEP|IGI|IMP|IPI|ISS|NAS|TAS]	GeneOntology_BP	38	350	274	21.2215	4.28893	10.8571	1	3.91205	0.000229298	0.015149	ARPC4|BIRC3|CD19|CD1C|CD24|CD300A|CD79B|CD86|CLEC4A|FANCA|FCER2|FCGR2B|FCRLB|FES|FGR|FOXO3|FYN|GPER1|GPR18|GSN|HCK|HLA-DMB|HLA-DQA1|IFITM1|IL4R|LTA|LYN|MYO1G|PIK3CD|PLCL2|PRKDC|PTK2|PTPN6|SLAMF1|SMAD3|SWAP70|TLR10|TMEM173
GNF2_HCK	MSigDB_C4	8	29	274	1.75835	1.28121	27.5862	1	4.87168	0.000231172	0.0152304	CASP1|CLEC4A|CYBB|FGR|HCK|ITGAX|PECAM1|RHOG
GSE41867_MEMORY_VS_EXHAUSTED_CD8_TCELL_DAY30_LCMV_UP	MSigDB_C7	12	61	274	3.69861	1.85154	19.6721	1	4.4835	0.000231896	0.0152358	CASP1|CYBB|GPR18|HHEX|IRF8|LFNG|LTB|MAP3K5|PARP14|PLEK|SERPINB6|SLC15A3
GSE35543_IN_VITRO_ITREG_VS_CONVERTED_EX_ITREG_UP	MSigDB_C7	13	70	274	4.2443	1.98143	18.5714	1	4.41888	0.000234471	0.0153624	ABCA7|CENPL|CENPM|DEK|E2F2|FBXO5|FOXM1|GINS2|IMPDH2|MCM7|PARP12|POLE4|ZDHHC2
single organism signaling [GoID:GO:0044700; evidenceTypes:IBA|IC|IDA|IEA|IEP|IGI|IMP|IPI|ISS|NAS|TAS]	GeneOntology_BP	99	1205	274	73.0626	7.09526	8.21577	1	3.65559	0.000240973	0.0157449	ABCA7|ADAP1|AIFM1|APBB1IP|ARF3|ARHGAP17|ARHGEF3|ARPC4|BCL11A|BID|BIRC3|CASP1|CBLB|CD19|CD24|CD300A|CD72|CD79B|CD86|CDK14|CDKN2D|CIITA|CLEC4A|CXCR5|CYBB|CYSLTR1|CYTH1|DEK|DPYSL2|E2F2|ELL3|FANCA|FCER2|FCGR2B|FES|FGR|FOXM1|FOXO3|FYN|GDPD5|GLIPR2|GPER1|GPR176|GPR18|GSN|HCK|HHEX|HLA-DQA1|HOMER2|HTR3A|IFITM1|IFITM2|IL4R|IL5RA|IRF8|ITGAX|LFNG|LTA|LTB|LY86|LYN|MAP3K5|MAP4K1|MX1|MX2|MYO1G|NUCKS1|NUP155|PD…
GSE19888_ADENOSINE_A3R_INH_VS_TCELL_MEMBRANES_ACT_MAST_CELL_UP	MSigDB_C7	11	53	274	3.21354	1.72741	20.7547	1	4.50759	0.000257862	0.0167561	AFF3|BCL11A|CD72|CYB561A3|CYTH1|MX1|MX2|PARP12|PARP14|SP110|XAF1
GSE5679_CTRL_VS_PPARG_LIGAND_ROSIGLITAZONE_TREATED_DC_UP	MSigDB_C7	14	80	274	4.85063	2.11586	17.5	1	4.32419	0.000260718	0.0168954	C17ORF53|CDC7|CTPS1|DSCC1|FBXO5|KIF2C|MS4A1|NUCKS1|PLAC8|PLEK|QTRT1|RPA3|SLC43A3|ST3GAL6
intrinsic component of plasma membrane [GoID:GO:0031226; evidenceTypes:IBA|IC|IDA|IEA|IGI|IMP|IPI|ISS|NAS|TAS]	GeneOntology_CC	27	219	274	13.2786	3.44552	12.3288	1	3.98239	0.000266075	0.017151	CD19|CD1C|CD24|CD72|CD79B|CLEC4A|CXCR5|CYBB|CYSLTR1|FCER2|GPER1|GPR176|GPR18|HLA-DQA1|IL4R|ITGAX|LYN|MS4A1|PTPRO|ST3GAL5|SYPL1|SYT11|TLR10|TNFRSF10B|TNFSF12|TSPAN33|ZDHHC2
signaling [GoID:GO:0023052; evidenceTypes:IBA|IC|IDA|IEA|IEP|IGI|IMP|IPI|ISS|NAS|TAS]	GeneOntology_BP	99	1208	274	73.2445	7.10087	8.19536	1	3.62709	0.000266109	0.017151	ABCA7|ADAP1|AIFM1|APBB1IP|ARF3|ARHGAP17|ARHGEF3|ARPC4|BCL11A|BID|BIRC3|CASP1|CBLB|CD19|CD24|CD300A|CD72|CD79B|CD86|CDK14|CDKN2D|CIITA|CLEC4A|CXCR5|CYBB|CYSLTR1|CYTH1|DEK|DPYSL2|E2F2|ELL3|FANCA|FCER2|FCGR2B|FES|FGR|FOXM1|FOXO3|FYN|GDPD5|GLIPR2|GPER1|GPR176|GPR18|GSN|HCK|HHEX|HLA-DQA1|HOMER2|HTR3A|IFITM1|IFITM2|IL4R|IL5RA|IRF8|ITGAX|LFNG|LTA|LTB|LY86|LYN|MAP3K5|MAP4K1|MX1|MX2|MYO1G|NUCKS1|NUP155|PD…
regulation of mast cell activation involved in immune response [GoID:GO:0033006; evidenceTypes:IBA|IDA|IEA|IMP|ISS]	GeneOntology_BP	5	11	274	0.666962	0.790655	45.4545	1	5.48032	0.000269732	0.0172905	CD300A|FES|FGR|IL4R|LYN
regulation of mast cell degranulation [GoID:GO:0043304; evidenceTypes:IBA|IDA|IEA|IMP|ISS]	GeneOntology_BP	5	11	274	0.666962	0.790655	45.4545	1	5.48032	0.000269732	0.0172905	CD300A|FES|FGR|IL4R|LYN
HALLMARK_ALLOGRAFT_REJECTION	MSigDB_H	12	62	274	3.75924	1.86645	19.3548	1	4.41521	0.000272278	0.0173613	CD86|FCGR2B|FGR|HLA-DMB|HLA-DQA1|IL4R|IRF8|LTB|LY86|LYN|MAP4K1|PTPN6
cytokine-mediated signaling pathway [GoID:GO:0019221; evidenceTypes:IBA|IC|IDA|IEA|IGI|IMP|ISS|NAS|TAS]	GeneOntology_BP	20	141	274	8.54924	2.78963	14.1844	1	4.10477	0.0002723	0.0173613	BIRC3|CD24|CIITA|CXCR5|FOXO3|HCK|HLA-DQA1|IFITM1|IFITM2|IL4R|IL5RA|IRF8|LTA|LTB|MX1|MX2|PTPN6|TNFRSF10B|TNFSF12|XAF1
Mouse Viral_Mendoza-Villanueva08_1830genes (19036130-TableS1a)	GeneSigDB	42	404	274	24.4957	4.57798	10.396	1	3.82359	0.000274409	0.0174489	ACOT7|ADD3|BIN1|BIRC3|CD86|CDCA5|CDT1|CTPS1|CYBB|CYSLTR1|EBF1|ELOVL6|FCGR2B|FOXM1|GSN|HMGA1|IFITM2|IMPDH2|KIF2C|KLF2|LMO2|LY86|LYN|MCM7|MX1|MYBL2|NFE2L3|PARP12|PARP14|PECAM1|PHGDH|PLAC8|PLCL2|PLEK|PRC1|PTPRO|RANGAP1|RHOG|SLC25A19|SLC43A3|ST3GAL6|TUBB4B
membrane [GoID:GO:0016020; evidenceTypes:IBA|IC|IDA|IEA|IGI|IMP|IPI|ISS|NAS|TAS]	GeneOntology_CC	134	1752	274	106.229	7.81754	7.6484	1	3.55242	0.000276861	0.0175578	ABCA7|ADAP1|ADD3|AIFM1|APBB1IP|ARF3|ARHGAP17|ATP5I|BID|BIN1|BIRC3|BLOC1S1|C1ORF162|CBLB|CD19|CD1C|CD22|CD24|CD300A|CD72|CD79B|CD86|CDCA5|CDK14|CISD1|CLEC4A|CNN2|COLGALT1|CSE1L|CTPS1|CXCR5|CYB561A3|CYBB|CYSLTR1|CYTH1|DHCR7|DHRS9|DPYSL2|ELOVL6|ENTPD4|FCER2|FCGR2B|FCRL3|FES|FGR|FOXO3|FYN|GDPD5|GLIPR2|GPER1|GPI|GPR176|GPR18|GSN|HCK|HLA-DMB|HLA-DQA1|HMGCS1|HOMER2|HTR3A|IFITM1|IFITM2|IL4R|IL5RA|IMPDH2|…
MEISSNER_BRAIN_HCP_WITH_H3K4ME3_AND_H3K27ME3	MSigDB_C2	22	163	274	9.88316	2.99183	13.4969	1	4.04998	0.000280016	0.0176634	CD24|CGNL1|CNN2|E2F2|EBF1|GLIPR2|HHEX|IL4R|IRF8|ITPRIPL2|KLF2|LFNG|LYN|MYBL2|NFE2L3|PARP14|PTPRO|SAPCD2|SPC25|SWAP70|TMC6|TNFRSF10B
Human Lung_Hou10_1067genes (20421987-TableS1)	GeneSigDB	22	163	274	9.88316	2.99183	13.4969	1	4.04998	0.000280016	0.0176634	AFF3|CDCA2|CDCA5|CDT1|CGNL1|CPED1|DPYSL2|FGR|FOXM1|GINS2|GLIPR2|GPI|KIF2C|KLF2|LMO2|MYBL2|PECAM1|POLQ|PRC1|SAPCD2|SPTBN1|ZWINT
lysosome localization [GoID:GO:0032418; evidenceTypes:IBA|IDA|IEA|IMP|ISS|NAS|TAS]	GeneOntology_BP	7	23	274	1.39456	1.14176	30.4348	1	4.90947	0.000294753	0.0184946	BLOC1S1|CD300A|FES|FGR|IL4R|LYN|PIK3CD
Human Endometrial_Matsushima-Nishiu01_69genes (11325847-Table3)	GeneSigDB	7	23	274	1.39456	1.14176	30.4348	1	4.90947	0.000294753	0.0184946	ATP5I|CSRP1|FOXM1|IL4R|MYBL2|NUDT1|POLD2
Human Leukemia_Winter07_116genes (17495134-TableS1)	GeneSigDB	11	54	274	3.27418	1.74344	20.3704	1	4.43138	0.000306704	0.0191937	CENPM|DENND2D|DPYSL2|FBXO5|FES|GINS2|IL4R|LYN|PHGDH|RPA3|ZWINT
V$IRF_Q6	MSigDB_C3	13	72	274	4.36557	2.00909	18.0556	1	4.29769	0.000313928	0.0195427	ARF3|BCL11A|CCDC6|CIITA|CYBB|FCGR2B|LMO2|LY86|MS4A1|PARP12|PTK2|PTPRO|SLC15A3
GC_B_cell_U133Plus	SignatureDB	17	111	274	6.73025	2.4836	15.3153	1	4.13503	0.000313427	0.0195427	BCAS4|CD86|DENND2D|DHRS9|ELL3|FANCA|FCRLB|GDPD5|GSN|HAUS8|HTR3A|ITPRIPL2|LMO2|PTK2|SYPL1|SYT11|VNN2
Monti (PMID:15550490)_IMMUNE	PAPER	26	210	274	12.7329	3.37751	12.381	1	3.92807	0.000324165	0.0201271	ACOT7|BIN1|CASP1|CBLB|DENND2D|DPYSL2|FGR|FOXO3|FYN|HCK|HLA-DQA1|IFITM1|IFITM2|KLF2|LBH|MX1|MX2|PECAM1|PIK3CD|RHOG|SCD|SERPINB6|SLAMF1|SP110|ST3GAL5|SYT11
MORI_PLASMA_CELL_DN	MSigDB_C2	6	17	274	1.03076	0.982259	35.2941	1	5.05899	0.000329607	0.0202121	BCL11A|CD22|HLA-DQA1|LMO2|MS4A1|SPIB
ZHOU_CELL_CYCLE_GENES_IN_IR_RESPONSE_6HR	MSigDB_C2	10	46	274	2.78911	1.61056	21.7391	1	4.47725	0.000330553	0.0202121	CDCA5|CDT1|DCTPP1|DEK|FBXO5|GINS2|HAUS8|MCM7|MYBL2|NUP88
GSE15767_MED_VS_SCS_MAC_LN_UP	MSigDB_C7	10	46	274	2.78911	1.61056	21.7391	1	4.47725	0.000330553	0.0202121	CYBB|GSN|HLA-DQA1|IFITM2|IRF8|LMO2|LY86|LYN|PTPN6|PTPRO
non-membrane spanning protein tyrosine kinase activity [GoID:GO:0004715; evidenceTypes:IBA|IDA|IEA|NAS|TAS]	GeneOntology_MF	6	17	274	1.03076	0.982259	35.2941	1	5.05899	0.000329607	0.0202121	FES|FGR|FYN|HCK|LYN|PTK2
single-organism cellular process [GoID:GO:0044763; evidenceTypes:EXP|IBA|IC|IDA|IEA|IEP|IGI|IMP|IPI|ISS|NAS|TAS]	GeneOntology_BP	177	2466	274	149.521	7.98895	7.17762	1	3.43966	0.000330647	0.0202121	AARSD1|ABCA7|ACOT7|ADAP1|AIFM1|AKR7A2|ALKBH2|APBB1IP|ARF3|ARHGAP17|ARHGEF3|ARPC4|ATP5I|BCL11A|BID|BIN1|BIRC3|BLOC1S1|CASP1|CBLB|CCNF|CD19|CD1C|CD24|CD300A|CD72|CD79B|CD86|CDC7|CDCA2|CDCA5|CDK14|CDKN2D|CDT1|CENPL|CENPM|CIITA|CISD1|CLEC4A|CNN2|CSE1L|CSRP1|CTPS1|CXCR5|CYBB|CYSLTR1|CYTH1|DCTPP1|DEK|DHCR7|DHRS9|DPYSL2|DSCC1|DUS2|E2F2|ELL3|ELOVL6|ENTPD4|FANCA|FBXO5|FCER2|FCGR2B|FCRLA|FES|FGR|FOXM1|FOXO…
Human Leukemia_Erkeland06_107genes (16423987-SuppTable3c)	GeneSigDB	6	17	274	1.03076	0.982259	35.2941	1	5.05899	0.000329607	0.0202121	BCL11A|E2F2|HMGA1|IL4R|RASGRP2|SMAD3
PID_CXCR4_PATHWAY	MSigDB_C2	9	38	274	2.30405	1.46514	23.6842	1	4.57019	0.000332797	0.0202392	FGR|FYN|HCK|LYN|PIK3CD|PLCB2|PTK2|PTPN6|VPS4A
KLF2_repressed	SignatureDB	9	38	274	2.30405	1.46514	23.6842	1	4.57019	0.000332797	0.0202392	CD1C|DHCR7|GMPS|NUP88|PECAM1|PLAC8|PTPRO|SCD|SWAP70
NUYTTEN_EZH2_TARGETS_DN	MSigDB_C2	37	344	274	20.8577	4.25506	10.7558	1	3.79366	0.000337394	0.0204135	ACYP1|ADD3|BCAS4|C17ORF53|CDC7|CDCA5|CDK14|CDT1|CENPL|CENPM|CSE1L|DSCC1|E2F2|ENTPD4|FANCA|FOXM1|GEN1|GINS2|HAUS8|IMPDH2|KIF2C|MCM7|MIS18A|MND1|NUDT1|NUP155|NUP88|NUP98|PHGDH|PRC1|PTK2|RNF44|RPA3|SLC43A3|SPC25|SYPL1|ZWINT
MODULE_54	MSigDB_C4	18	122	274	7.39721	2.6005	14.7541	1	4.07721	0.000336947	0.0204135	CCNF|CDC7|CDCA5|CSE1L|CTPS1|ELOVL6|FOXM1|GINS2|HMGA1|HMGCS1|KIF2C|MCM7|MYBL2|NUDT1|POLQ|RPA3|TMEM106C|ZWINT
regulation of cell proliferation [GoID:GO:0042127; evidenceTypes:IBA|IC|IDA|IEA|IEP|IGI|IMP|ISS|NAS|TAS]	GeneOntology_BP	35	319	274	19.3419	4.10978	10.9718	1	3.80996	0.000338245	0.0204135	BID|CD24|CD300A|CD86|CDC7|CDKN2D|DHCR7|ELL3|FANCA|FES|FGR|FOXM1|FOXO3|FYN|GPER1|HCK|HHEX|HLA-DMB|HMGA1|IFITM1|IL4R|LTA|LYN|MAP3K5|PLAC8|PRC1|PRKDC|PTK2|PTPN6|RHOG|RPA3|SLAMF1|SMAD3|TNFRSF10B|TNFSF12
Human Breast_Nagaraja10_1345genes (20081105-ST-1)	GeneSigDB	40	383	274	23.2224	4.46877	10.4439	1	3.75441	0.000354436	0.0212823	ALKBH2|APBB1IP|BIN1|C12ORF45|C17ORF53|C19ORF48|CDCA5|CDT1|CENPM|CSE1L|E2F2|FAM117B|FAM207A|FBXO5|FOXM1|GPI|HAUS8|HINT2|HLA-DMB|IMPDH2|KIF2C|L2HGDH|MCM7|MND1|MRPS12|NUP155|POLQ|PRC1|PRKDC|PTPN6|RPA3|SAPCD2|SCD|SETBP1|SPC25|THOC5|TMC6|TSPAN33|XRCC3|ZWINT
GSE13485_PRE_VS_POST_YF17D_VACCINATION_PBMC_DN	MSigDB_C7	13	73	274	4.4262	2.02276	17.8082	1	4.23866	0.000361598	0.0216391	C1ORF162|CYSLTR1|IFITM1|IFITM2|MARCH1|MX1|MX2|PARP12|PARP14|PLAC8|SLC43A3|SP110|XAF1
GSE3039_ALPHAALPHA_VS_ALPHABETA_CD8_TCELL_DN	MSigDB_C7	11	55	274	3.33481	1.75931	20	1	4.35693	0.000363115	0.0216391	ARHGAP17|BCL11A|CD79B|CXCR5|E2F2|EBF1|GPR18|HCK|IL5RA|SPIB|TSPAN33
GSE43955_TH0_VS_TGFB_IL6_TH17_ACT_CD4_TCELL_1H_UP	MSigDB_C7	11	55	274	3.33481	1.75931	20	1	4.35693	0.000363115	0.0216391	BIRC3|CD86|CDKN2D|FCGR2B|HCK|IL4R|IL5RA|MCOLN2|MX1|PHGDH|SMAD3
GSE6259_33D1_POS_DC_VS_CD4_TCELL_UP	MSigDB_C7	12	64	274	3.8805	1.89589	18.75	1	4.28269	0.000371171	0.0220637	CDK14|CTPS1|CYB561A3|DSCC1|GEN1|MAP4K1|MCM7|NUCKS1|PLAC8|PTK2|WDFY4|ZDBF2
chromosome organization [GoID:GO:0051276; evidenceTypes:IBA|IC|IDA|IEA|IEP|IGI|IMP|IPI|ISS|NAS|TAS]	GeneOntology_BP	26	212	274	12.8542	3.39277	12.2642	1	3.87466	0.000377082	0.0223591	AIFM1|CD19|CDCA5|CENPL|CENPM|DSCC1|GEN1|GINS2|GPER1|HHEX|HMGA1|KIF2C|MCM7|MIS18A|NHP2|NUP155|NUP98|POLD2|PRC1|PRKDC|RANGAP1|RPA3|SPC25|VPS4A|XRCC3|ZWINT
GRAHAM_CML_DIVIDING_VS_NORMAL_QUIESCENT_UP	MSigDB_C2	14	83	274	5.03253	2.15444	16.8675	1	4.16233	0.000387766	0.0229352	ACOT7|CDC7|CENPM|CSE1L|DSCC1|ELOVL6|FBXO5|GINS2|KIF2C|NUDT1|PRC1|RPA3|SPC25|ZWINT
Myc_ChIP_PET_Expr_Down	SignatureDB	17	113	274	6.85152	2.5053	15.0442	1	4.0508	0.000389453	0.0229777	APBB1IP|CASP1|CDK14|CDKN2D|HCK|IFITM2|IL4R|MYO1G|PARP12|PDE7A|PIK3CD|PLCB2|PLEK|RASGRP2|SETBP1|ST3GAL5|SWAP70
GNF2_ITGB2	MSigDB_C4	7	24	274	1.45519	1.16619	29.1667	1	4.75464	0.000394831	0.0231797	CASP1|FGR|HCK|ITGAX|PECAM1|PLCB2|RHOG
GNF2_TNFRSF1B	MSigDB_C4	7	24	274	1.45519	1.16619	29.1667	1	4.75464	0.000394831	0.0231797	CASP1|CLEC4A|CYBB|FGR|HCK|PECAM1|RHOG
VALK_AML_CLUSTER_10	MSigDB_C2	4	7	274	0.42443	0.631004	57.1429	1	5.66648	0.000400112	0.0233166	CD22|PIK3C2B|SETBP1|SPTBN1
GSE39556_CD8A_DC_VS_NK_CELL_MOUSE_3H_POST_POLYIC_INJ_UP	MSigDB_C7	16	103	274	6.24519	2.39459	15.534	1	4.07368	0.000398878	0.0233166	ACOT7|BID|CCNF|CDC7|CSE1L|DPYSL2|FANCA|FOXM1|GMPS|KIF2C|NUDT1|NUP155|PHGDH|TMEM106C|TUBB4B|ZWINT
Human Leukemia_Pellagatti06_20genes (16527891-Table1)	GeneSigDB	4	7	274	0.42443	0.631004	57.1429	1	5.66648	0.000400112	0.0233166	DENND2D|EBF1|GPR176|IFITM1
GSE6259_FLT3L_INDUCED_DEC205_POS_DC_VS_CD8_TCELL_UP	MSigDB_C7	9	39	274	2.36468	1.48412	23.0769	1	4.47087	0.000410051	0.0236058	ADD3|CIITA|CNN2|DPYSL2|FAM117B|GSN|ITGAX|LBH|PLCB2
integral component of plasma membrane [GoID:GO:0005887; evidenceTypes:IBA|IC|IDA|IEA|IGI|IMP|IPI|ISS|NAS|TAS]	GeneOntology_CC	26	213	274	12.9148	3.40036	12.2066	1	3.84817	0.000406294	0.0236058	CD19|CD1C|CD72|CD79B|CLEC4A|CXCR5|CYBB|CYSLTR1|FCER2|GPER1|GPR176|GPR18|HLA-DQA1|IL4R|ITGAX|LYN|MS4A1|PTPRO|ST3GAL5|SYPL1|SYT11|TLR10|TNFRSF10B|TNFSF12|TSPAN33|ZDHHC2
Blood_Module-3.1_Interferon_inducible	SignatureDB	9	39	274	2.36468	1.48412	23.0769	1	4.47087	0.000410051	0.0236058	IFITM1|IFITM2|MX1|MX2|PARP12|PARP14|PLAC8|SP110|XAF1
GSE17301_ACD3_ACD28_VS_ACD3_ACD28_AND_IFNA5_STIM_CD8_TCELL_DN	MSigDB_C7	13	74	274	4.48683	2.03634	17.5676	1	4.18062	0.000415297	0.0238499	ARHGAP17|CD300A|CYBB|DHCR7|HHEX|HLA-DMB|IRF8|LYN|MX1|PLAC8|POLR1E|SPIB|TCL1A
GARCIA_TARGETS_OF_FLI1_AND_DAX1_DN	MSigDB_C2	11	56	274	3.39544	1.77503	19.6429	1	4.28418	0.000428001	0.0241434	AAGAB|ADAP1|ARHGAP17|C19ORF48|CDCA5|CENPM|E2F2|GINS2|MYBL2|SLC43A3|ZWINT
GSE13485_DAY3_VS_DAY7_YF17D_VACCINE_PBMC_DN	MSigDB_C7	11	56	274	3.39544	1.77503	19.6429	1	4.28418	0.000428001	0.0241434	IFITM1|IFITM2|KIF2C|MX1|MX2|PARP12|PARP14|PLAC8|SP110|SPC25|XAF1
GSE17580_UNINFECTED_VS_S_MANSONI_INF_TREG_UP	MSigDB_C7	12	65	274	3.94114	1.91043	18.4615	1	4.21836	0.000431053	0.0241434	BIN1|CCDC6|CD19|CD22|FCER2|LTA|LTB|MS4A1|PECAM1|SCD|SMAD3|SPIB
GSE22886_IGM_MEMORY_BCELL_VS_BLOOD_PLASMA_CELL_UP	MSigDB_C7	11	56	274	3.39544	1.77503	19.6429	1	4.28418	0.000428001	0.0241434	HHEX|HLA-DMB|IRF8|LY86|MX2|PIK3CD|RNF44|RPS12|SP110|SYT11|TNFSF12
GSE26669_CTRL_VS_COSTIM_BLOCK_MLR_CD8_TCELL_DN	MSigDB_C7	12	65	274	3.94114	1.91043	18.4615	1	4.21836	0.000431053	0.0241434	ABCA7|CD79B|CXCR5|EBF1|FCRLA|ITGAX|LY86|LYL1|SCD|SNTB2|SPIB|WDFY4
GSE2770_UNTREATED_VS_IL4_TREATED_ACT_CD4_TCELL_48H_DN	MSigDB_C7	12	65	274	3.94114	1.91043	18.4615	1	4.21836	0.000431053	0.0241434	CENPM|CISD1|FOXM1|GINS2|MIS18A|MND1|MYBL2|PCYT2|SAPCD2|SLC15A3|ST3GAL5|XRCC3
GSE3337_4H_VS_16H_IFNG_IN_CD8POS_DC_DN	MSigDB_C7	11	56	274	3.39544	1.77503	19.6429	1	4.28418	0.000428001	0.0241434	CD79B|CLEC4A|FCER2|FES|GSN|HLA-DMB|HLA-DQA1|LY86|LYL1|MAP3K5|NAPSA
GSE3982_BCELL_VS_TH1_DN	MSigDB_C7	11	56	274	3.39544	1.77503	19.6429	1	4.28418	0.000428001	0.0241434	ACOT7|ELOVL6|FOXM1|KIF2C|NUP155|PRC1|SCD|SLC43A3|SPC25|ST3GAL6|TMEM106C
GSE3982_MAC_VS_TH2_DN	MSigDB_C7	12	65	274	3.94114	1.91043	18.4615	1	4.21836	0.000431053	0.0241434	BIRC3|CD79B|CNN2|DCTPP1|IMPDH2|NUP155|POLR1E|PRC1|SLAMF1|SP140|XRCC3|ZBTB33
Human Ovarian_Crijns09_2394Genes_17PathwayPredictor (19192944-TableS4)	GeneSigDB	38	361	274	21.8885	4.35005	10.5263	1	3.70375	0.000431605	0.0241434	ARPC4|ATP5I|BID|BIRC3|CASP1|CBLB|CD22|CD86|CDC7|CDKN2D|CYBB|CYSLTR1|DPYSL2|ENTPD4|FYN|GMPS|GSN|HLA-DQA1|IL4R|IL5RA|IMPDH2|ITGAX|MAP3K5|MAP4K1|MCM7|PDE7A|PECAM1|PIK3CD|PLCB2|POLD2|POLE4|PRKDC|PTK2|PTPN6|RASGRP2|SIPA1|SMAD3|TNFRSF10B
Human Breast_Farmer05_3198genes_basal_apocrine_luminal (15897907-SuppTable2)	GeneSigDB	72	825	274	50.0221	6.19832	8.72727	1	3.54578	0.000436396	0.0242968	ACOT7|ACYP1|ADD3|AKR7A2|ARHGEF3|BCL11A|BID|BIN1|BIRC3|CASP1|CCDC6|CD86|CDC7|CLEC4A|CTPS1|CYBB|DENND2D|DHCR7|DPYSL2|DSCC1|ELOVL6|FBXO5|FCGR2B|FOXM1|FOXO3|FYN|GINS2|GMPS|GPER1|GPI|GPR18|GSN|HCK|HLA-DMB|HLA-DQA1|HMGCS1|IFITM1|KDM4B|KIF2C|LTB|LYN|MAP3K5|MCM7|MRPS12|MX1|MX2|NFE2L3|NUP88|NUP98|PARP12|PHGDH|PIK3CD|PLAC8|PLCL2|PLEK|PRC1|PRKDC|PSPC1|PTK2|RAB40B|SCD|SERPINB6|SF3B3|SLC43A3|SMAD3|SP110|ST3GA…
KIM_BIPOLAR_DISORDER_OLIGODENDROCYTE_DENSITY_CORR_DN	MSigDB_C2	5	12	274	0.727595	0.825721	41.6667	1	5.17415	0.00043962	0.0243619	CD72|GPR18|LFNG|LTA|XRCC3
SHIN_B_CELL_LYMPHOMA_CLUSTER_3	MSigDB_C2	5	12	274	0.727595	0.825721	41.6667	1	5.17415	0.00043962	0.0243619	CD86|FGR|HHEX|LFNG|LTB
cell cycle process [GoID:GO:0022402; evidenceTypes:IBA|IC|IDA|IEA|IEP|IGI|IMP|IPI|ISS|NAS|TAS]	GeneOntology_BP	42	413	274	25.0414	4.62363	10.1695	1	3.66781	0.000442433	0.0244607	BID|BIN1|CCNF|CDC7|CDCA2|CDCA5|CDK14|CDKN2D|CDT1|CENPL|CENPM|CXCR5|DSCC1|FANCA|FBXO5|FOXM1|GEN1|GINS2|GPER1|HAUS8|KIF2C|LFNG|MCM7|MIS18A|MND1|MYBL2|NUP155|NUP88|NUP98|PHGDH|PRC1|PRKDC|PTPN6|RANGAP1|RPA3|SMAD3|SPC25|SPTBN1|TUBB4B|VPS4A|XRCC3|ZWINT
LEIN_OLIGODENDROCYTE_MARKERS	MSigDB_C2	6	18	274	1.09139	1.01062	33.3333	1	4.85701	0.000469519	0.0256747	CSRP1|GSN|HMGCS1|PCYT2|SCD|SYT11
REACTOME_ANTIGEN_ACTIVATES_B_CELL_RECEPTOR_LEADING_TO_GENERATION_OF_SECOND_MESSENGERS	MSigDB_C2	6	18	274	1.09139	1.01062	33.3333	1	4.85701	0.000469519	0.0256747	CBLB|CD19|CD79B|FYN|LYN|PIK3CD
Li(PMID: 24336226)-2013-MolSigVaccines_Monocyte surface signature (S4)	PAPER	6	18	274	1.09139	1.01062	33.3333	1	4.85701	0.000469519	0.0256747	C1ORF162|GPER1|PECAM1|TNFRSF10B|TNFSF12|VNN2
Human Breast_Reyal05_3373genesSuppTable2SuppTable2 (15735024-SuppTable2)	GeneSigDB	40	1019	274	61.7849	6.70532	3.92542	0	-3.2489	0.000469805	0.0256747	ARHGAP17|BCAS4|CCNF|CDC7|CDCA5|CENPM|COLGALT1|CSE1L|CYB561A3|CYTH1|DCTPP1|DSCC1|ENTPD4|FAM117B|FAM98C|FANCA|GINS2|GPX1P1|HLA-DMB|HMGA1|ITPRIPL2|KIF2C|LINC00467|LTB|MRPS12|MX2|NUDT1|PGLS|PIK3C2B|PRKDC|PTK2|RANGAP1|SLC25A19|SMAD3|SWAP70|SYPL1|TMC6|TNFRSF10B|VPS4A|ZBTB33
GRAESSMANN_RESPONSE_TO_MC_AND_SERUM_DEPRIVATION_UP	MSigDB_C2	10	48	274	2.91038	1.64483	20.8333	1	4.31024	0.00047611	0.0258407	CXCR5|FES|MX1|MX2|PARP12|PARP14|PDE7A|SP110|TSPAN33|TUBB4B
leukocyte migration [GoID:GO:0050900; evidenceTypes:IBA|IDA|IEA|IEP|IMP|ISS|NAS|TAS]	GeneOntology_BP	13	75	274	4.54747	2.04982	17.3333	1	4.12354	0.000475625	0.0258407	CD300A|CXCR5|FYN|GPR18|HCK|ITGAX|LYN|MYO1G|PECAM1|PIK3CD|PTPN6|PTPRO|SWAP70
Human Lung_Mikkonen10_209genes (20035825-TableS7b)	GeneSigDB	10	48	274	2.91038	1.64483	20.8333	1	4.31024	0.00047611	0.0258407	CCNF|CDT1|EBF1|HLA-DMB|MCM7|PHGDH|POLQ|SAPCD2|SPC25|TUBB4B
immune system development [GoID:GO:0002520; evidenceTypes:IBA|IC|IDA|IEA|IEP|IMP|ISS|NAS|TAS]	GeneOntology_BP	27	227	274	13.7637	3.50462	11.8943	1	3.77682	0.00047787	0.025877	CD79B|CD86|CXCR5|FANCA|FES|FOXO3|GPR18|HHEX|IL4R|IRF8|KLF2|LFNG|LTA|LTB|LY9|LYL1|LYN|PIK3CD|PLCL2|PLEK|POLQ|PRKDC|PTPN6|SLAMF1|SMAD3|SWAP70|THOC5
HOXA9_DN.V1_UP	MSigDB_C6	11	57	274	3.45607	1.79061	19.2982	1	4.21305	0.000502337	0.0268343	ARHGEF3|CD86|ENTPD4|FCER2|FYN|GPR18|PARP12|PECAM1|ST3GAL6|TNFRSF10B|ZMAT3
GSE32423_MEMORY_VS_NAIVE_CD8_TCELL_UP	MSigDB_C7	9	40	274	2.42532	1.50286	22.5	1	4.37478	0.000501493	0.0268343	ACOT7|ADAP1|CASP1|CD86|CXCR5|MAP3K5|PGLS|SERPINB6|ZDHHC2
GSE36476_CTRL_VS_TSST_ACT_16H_MEMORY_CD4_TCELL_YOUNG_UP	MSigDB_C7	14	85	274	5.1538	2.17975	16.4706	1	4.05836	0.00049916	0.0268343	ADD3|BIN1|CNN2|ENTPD4|IFITM1|IFITM2|KLF2|MAP3K5|MX2|PLAC8|PLCL2|RASGRP2|RNF44|TMC6
GSE3982_CENT_MEMORY_CD4_TCELL_VS_NKCELL_DN	MSigDB_C7	12	66	274	4.00177	1.92485	18.1818	1	4.15525	0.000498892	0.0268343	CD300A|FES|GSN|IFITM2|IRF8|LYN|PECAM1|PLAC8|PLEK|PTPN6|SYT11|THOC5
GSE6269_HEALTHY_VS_STAPH_AUREUS_INF_PBMC_UP	MSigDB_C7	12	66	274	4.00177	1.92485	18.1818	1	4.15525	0.000498892	0.0268343	ADD3|BCL11A|CDC7|CISD1|IFITM1|KLF2|MX1|MX2|PARP12|PTPRO|SP110|XAF1
external side of plasma membrane [GoID:GO:0009897; evidenceTypes:IBA|IC|IDA|IEA|IGI|ISS|NAS|TAS]	GeneOntology_CC	9	40	274	2.42532	1.50286	22.5	1	4.37478	0.000501493	0.0268343	CD19|CD24|CD79B|CD86|CXCR5|FCER2|MAP3K5|MS4A1|SLAMF1
FOURNIER_ACINAR_DEVELOPMENT_LATE_2	MSigDB_C2	18	126	274	7.63974	2.64158	14.2857	1	3.92199	0.00050441	0.0268741	CCNF|CDC7|COLGALT1|CSE1L|ELOVL6|FOXM1|GINS2|KIF2C|MCM7|POLQ|PRC1|PRKDC|RPA3|SCD|SF3B3|SRSF10|XRCC3|ZWINT
adaptive immune response [GoID:GO:0002250; evidenceTypes:IBA|IC|IDA|IEA|IEP|IGI|IMP|ISS|NAS|TAS]	GeneOntology_BP	15	95	274	5.76012	2.3018	15.7895	1	4.01419	0.000505348	0.0268741	CD1C|CD79B|CD86|CLEC4A|FCER2|FYN|IL4R|LTA|LY9|LYN|MYO1G|PIK3CD|PTPN6|SLAMF1|SWAP70
REACTOME_INTERFERON_ALPHA_BETA_SIGNALING	MSigDB_C2	7	25	274	1.51582	1.1901	28	1	4.60815	0.000520342	0.0274255	IFITM1|IFITM2|IRF8|MX1|MX2|PTPN6|XAF1
SANA_TNF_SIGNALING_UP	MSigDB_C2	7	25	274	1.51582	1.1901	28	1	4.60815	0.000520342	0.0274255	BIRC3|CASP1|MX1|MX2|PARP14|SLC15A3|SMAD3
extrinsic component of cytoplasmic side of plasma membrane [GoID:GO:0031234; evidenceTypes:IBA|IDA|IEA|IMP|ISS|NAS|TAS]	GeneOntology_CC	7	25	274	1.51582	1.1901	28	1	4.60815	0.000520342	0.0274255	CYTH1|FES|FGR|FYN|HCK|LYN|PTK2
Human StemCell_Kuttruff08_108genes (18922855-Table1)	GeneSigDB	7	25	274	1.51582	1.1901	28	1	4.60815	0.000520342	0.0274255	CD300A|FCRL3|HLA-DQA1|IFITM2|ITGAX|LTB|PECAM1
RODWELL_AGING_KIDNEY_UP	MSigDB_C2	20	148	274	8.97367	2.85575	13.5135	1	3.8611	0.000522212	0.0274631	APBB1IP|BIRC3|CASP1|CLEC4A|GLIPR2|IFITM1|IRF8|LTB|LYN|MARCH1|NAPSB|PARP12|PARP14|PGLS|PIK3CD|PTPN6|SLC15A3|TMC6|TMEM173|ZMAT3
positive regulation of immune system process [GoID:GO:0002684; evidenceTypes:IBA|IC|IDA|IEA|IEP|IMP|IPI|ISS|NAS|TAS]	GeneOntology_BP	29	253	274	15.3401	3.68867	11.4625	1	3.7032	0.000549316	0.0288245	ARPC4|BIRC3|CD19|CD24|CD300A|CD79B|CD86|CLEC4A|FCER2|FES|FGR|FOXO3|FYN|HCK|HLA-DMB|HLA-DQA1|IL4R|LTA|LYN|MYO1G|PIK3CD|PLCL2|PRKDC|PTK2|PTPN6|SLAMF1|SWAP70|TLR10|TMEM173
GSE22886_UNSTIM_VS_IL2_STIM_NKCELL_DN	MSigDB_C7	15	96	274	5.82076	2.31362	15.625	1	3.96747	0.000566878	0.0294206	CDT1|CSE1L|CTPS1|DCTPP1|DHCR7|GINS2|IL4R|IMPDH2|LTA|LTB|MCM7|POLD2|PRC1|RPA3|TUBB4B
GSE3039_ALPHAALPHA_CD8_TCELL_VS_B2_BCELL_UP	MSigDB_C7	10	49	274	2.97101	1.66169	20.4082	1	4.23002	0.000566775	0.0294206	CD300A|CYB561A3|HLA-DMB|LBH|LTB|MYO1G|PLAC8|PTPN6|RASGRP2|SIGLEC10
GSE39110_DAY3_VS_DAY6_POST_IMMUNIZATION_CD8_TCELL_DN	MSigDB_C7	14	86	274	5.21443	2.19228	16.2791	1	4.0075	0.000564389	0.0294206	CCNF|CDCA5|CXCR5|FOXM1|GEN1|GMPS|HHEX|KIF2C|MND1|MX1|MX2|MYBL2|PLAC8|SPC25
CD40_upregulated_Burkitt_lymphoma	SignatureDB	10	49	274	2.97101	1.66169	20.4082	1	4.23002	0.000566775	0.0294206	CXCR5|HLA-DMB|HLA-DQA1|HTR3A|LTA|LYN|PIK3CD|PLEK|SLAMF1|TMC6
signal transducer activity [GoID:GO:0004871; evidenceTypes:IBA|IC|IDA|IEA|IGI|IMP|IPI|ISS|NAS|TAS]	GeneOntology_MF	33	303	274	18.3718	4.01301	10.8911	1	3.6452	0.000578018	0.0299332	ABCA7|CBLB|CD19|CD24|CD300A|CD72|CD79B|CD86|CLEC4A|CXCR5|CYSLTR1|GPER1|GPR176|GPR18|GSN|HLA-DQA1|HTR3A|IFITM1|IL4R|IL5RA|LYN|MAP3K5|MAP4K1|PLCB2|PLCL2|PTK2|PTPN6|PTPRO|SLAMF1|SMAD3|SP110|TLR10|TNFRSF10B
phosphatidylinositol phosphorylation [GoID:GO:0046854; evidenceTypes:IBA|IC|IDA|IEA|IMP|ISS|TAS]	GeneOntology_BP	8	33	274	2.00089	1.36611	24.2424	1	4.39139	0.000604628	0.0311751	CD19|CD86|FGR|FYN|LYN|PIK3C2B|PIK3CD|PTK2
GSE24634_TREG_VS_TCONV_POST_DAY10_IL4_CONVERSION_DN	MSigDB_C7	9	41	274	2.48595	1.52136	21.9512	1	4.28172	0.000609033	0.0313342	ACOT7|CD86|FGR|GSN|HCK|HLA-DMB|ITGAX|SCD|SLC15A3
BENPORATH_ES_1	MSigDB_C2	18	128	274	7.76101	2.66186	14.0625	1	3.84655	0.000612284	0.0314332	CD24|CDCA5|CDT1|CSE1L|DEK|DSCC1|ELOVL6|GINS2|GPR176|HMGA1|IFITM1|KIF2C|MCM7|MIS18A|NFE2L3|NUDT1|SPC25|TUBB4B
Human MesenchymalStemCells_Yamamoto08_1252genes (18318837-TableS1)	GeneSigDB	15	97	274	5.88139	2.32538	15.4639	1	3.92134	0.000634694	0.0324433	BIRC3|C1ORF162|CD86|CGNL1|CYBB|DENND2D|HHEX|HLA-DMB|IRF8|LTB|NFE2L3|RPS12|SIGLEC10|TMC6|VNN2
mast cell granule [GoID:GO:0042629; evidenceTypes:IBA|IDA|IEA|IMP|ISS|NAS|TAS]	GeneOntology_CC	6	19	274	1.15202	1.0382	31.5789	1	4.66959	0.000651707	0.0330282	CD300A|FES|FGR|IL4R|LYN|PIK3CD
mast cell activation involved in immune response [GoID:GO:0002279; evidenceTypes:IBA|IDA|IEA|IMP|ISS|NAS|TAS]	GeneOntology_BP	6	19	274	1.15202	1.0382	31.5789	1	4.66959	0.000651707	0.0330282	CD300A|FES|FGR|IL4R|LYN|PIK3CD
mast cell degranulation [GoID:GO:0043303; evidenceTypes:IBA|IDA|IEA|IMP|ISS|NAS|TAS]	GeneOntology_BP	6	19	274	1.15202	1.0382	31.5789	1	4.66959	0.000651707	0.0330282	CD300A|FES|FGR|IL4R|LYN|PIK3CD
mast cell mediated immunity [GoID:GO:0002448; evidenceTypes:IBA|IDA|IEA|IEP|IMP|ISS|NAS|TAS]	GeneOntology_BP	6	19	274	1.15202	1.0382	31.5789	1	4.66959	0.000651707	0.0330282	CD300A|FES|FGR|IL4R|LYN|PIK3CD
MARKEY_RB1_ACUTE_LOF_DN	MSigDB_C2	12	68	274	4.12304	1.95336	17.6471	1	4.03252	0.000661783	0.0333252	BID|CD72|FCGR2B|HCK|ITGAX|LMO2|LYL1|MCOLN2|NAPSA|PLAC8|PTPN6|TBC1D22A
GSE17580_UNINFECTED_VS_S_MANSONI_INF_TEFF_UP	MSigDB_C7	12	68	274	4.12304	1.95336	17.6471	1	4.03252	0.000661783	0.0333252	ADD3|CD79B|CIITA|FCRLA|HLA-DMB|IPO11|LYN|MS4A1|PTPN6|SCD|SPIB|SWAP70
GSE43863_LY6C_INT_CXCR5POS_VS_LY6C_LOW_CXCR5NEG_EFFECTOR_CD4_TCELL_UP	MSigDB_C7	12	68	274	4.12304	1.95336	17.6471	1	4.03252	0.000661783	0.0333252	ABCA7|BIRC3|CBLB|CD19|CD79B|CYTH1|FCER2|GPR18|LYN|MS4A1|PECAM1|SYPL1
single-organism process [GoID:GO:0044699; evidenceTypes:EXP|IBA|IC|IDA|IEA|IEP|IGI|IMP|IPI|ISS|NAS|TAS]	GeneOntology_BP	189	2698	274	163.588	7.87	7.00519	1	3.22903	0.000668318	0.033583	AARSD1|ABCA7|ACOT7|ADAP1|AFF3|AIFM1|AKR7A2|ALKBH2|APBB1IP|ARF3|ARHGAP17|ARHGEF3|ARPC4|ATP5I|BCL11A|BID|BIN1|BIRC3|BLOC1S1|CASP1|CBLB|CCNF|CD19|CD1C|CD24|CD300A|CD72|CD79B|CD86|CDC7|CDCA2|CDCA5|CDK14|CDKN2D|CDT1|CENPL|CENPM|CIITA|CISD1|CLEC4A|CNN2|CSE1L|CSRP1|CTPS1|CXCR5|CYB561A3|CYBB|CYSLTR1|CYTH1|DCTPP1|DEK|DHCR7|DHRS9|DPYSL2|DSCC1|DUS2|E2F2|EBF1|ELL3|ELOVL6|ENTPD4|FANCA|FBXO5|FCER2|FCGR2B|FCRLA…
LINDGREN_BLADDER_CANCER_CLUSTER_1_DN	MSigDB_C2	20	151	274	9.15557	2.88356	13.245	1	3.76078	0.000679367	0.0336612	ACOT7|AKR7A2|BID|BIRC3|CDC7|CDCA2|CDT1|CTPS1|EBF1|FYN|GINS2|HMGCS1|KIF2C|MYBL2|NUDT1|PIK3C2B|PLAC8|PRC1|SLC43A3|ZWINT
positive regulation of immune response [GoID:GO:0050778; evidenceTypes:IBA|IC|IDA|IEA|IMP|IPI|ISS|NAS|TAS]	GeneOntology_BP	23	185	274	11.2171	3.17928	12.4324	1	3.70616	0.00067981	0.0336612	ARPC4|BIRC3|CD19|CD300A|CD79B|CD86|CLEC4A|FCER2|FGR|FYN|HCK|HLA-DMB|HLA-DQA1|IL4R|LTA|LYN|MYO1G|PIK3CD|PLCL2|PTK2|PTPN6|TLR10|TMEM173
positive regulation of phosphatidylinositol 3-kinase signaling [GoID:GO:0014068; evidenceTypes:IBA|IDA|IEA|IMP|ISS|NAS|TAS]	GeneOntology_BP	5	13	274	0.788227	0.859342	38.4615	1	4.90116	0.000679243	0.0336612	FGR|FYN|GPER1|PTK2|PTPN6
regulation of mast cell activation [GoID:GO:0033003; evidenceTypes:IBA|IDA|IEA|IMP|ISS]	GeneOntology_BP	5	13	274	0.788227	0.859342	38.4615	1	4.90116	0.000679243	0.0336612	CD300A|FES|FGR|IL4R|LYN
Human Leukemia_Bresolin10_40genes (20231685-TableA2)	GeneSigDB	5	13	274	0.788227	0.859342	38.4615	1	4.90116	0.000679243	0.0336612	CD19|CD22|CD72|EBF1|TCL1A
Human Testicular_Sugimura04_30genes_Teratoma (15073113-Table3)	GeneSigDB	5	13	274	0.788227	0.859342	38.4615	1	4.90116	0.000679243	0.0336612	CDCA5|FOXM1|HMGA1|MYBL2|SCD
GSE7509_DC_VS_MONOCYTE_WITH_FCGRIIB_STIM_DN	MSigDB_C7	11	59	274	3.57734	1.82134	18.6441	1	4.07537	0.000683644	0.0337806	CD86|HCK|IFITM1|LMO2|LYN|MX1|MX2|SMAD3|SP110|ST3GAL5|XAF1
GSE34006_UNTREATED_VS_A2AR_AGONIST_TREATED_TREG_DN	MSigDB_C7	13	78	274	4.72936	2.08971	16.6667	1	3.95779	0.00070304	0.0345948	CDKN2D|CTPS1|ENTPD4|FES|ITGAX|LFNG|MAP4K1|MYO1G|PGLS|PRC1|PTPN6|SLAMF1|SNTB2
leukocyte mediated immunity [GoID:GO:0002443; evidenceTypes:IBA|IC|IDA|IEA|IEP|IGI|IMP|ISS|NAS|TAS]	GeneOntology_BP	13	78	274	4.72936	2.08971	16.6667	1	3.95779	0.00070304	0.0345948	CD300A|FCER2|FES|FGR|IL4R|LTA|LYN|MYO1G|PIK3CD|PTPN6|SLAMF1|SWAP70|TUBB4B
Human Breast_Mira09_150genes (19838208-TableS3)	GeneSigDB	9	42	274	2.54658	1.53963	21.4286	1	4.19153	0.000734736	0.0359309	CDT1|DENND2D|E2F2|KIF2C|LFNG|MCM7|PHGDH|PRC1|ST3GAL5
Human Intestine_Jinawath04_153genes (15273739-SuppTable1)	GeneSigDB	9	42	274	2.54658	1.53963	21.4286	1	4.19153	0.000734736	0.0359309	ACOT7|DPYSL2|HMGA1|IFITM1|IFITM2|IMPDH2|PARP14|PRC1|PRKDC
FULCHER_INFLAMMATORY_RESPONSE_LECTIN_VS_LPS_DN	MSigDB_C2	19	141	274	8.54924	2.78963	13.4752	1	3.74629	0.000745241	0.0362992	ADD3|C1ORF162|CD300A|CENPL|HLA-DMB|IFITM1|IFITM2|KLF2|LY86|LY9|LYN|MARCH1|MX1|MX2|MYO1G|PECAM1|PLCL2|SP110|XAF1
PID_BCR_5PATHWAY	MSigDB_C2	8	34	274	2.06152	1.3865	23.5294	1	4.28308	0.000749826	0.0362992	CD19|CD22|CD72|CD79B|FCGR2B|LYN|MAP4K1|PTPN6
PID_EPHRINB_REV_PATHWAY	MSigDB_C2	4	8	274	0.485063	0.674497	50	1	5.2112	0.000762163	0.0362992	FGR|FYN|HCK|LYN
PID_GLYPICAN_1PATHWAY	MSigDB_C2	4	8	274	0.485063	0.674497	50	1	5.2112	0.000762163	0.0362992	FGR|FYN|HCK|LYN
RUIZ_TNC_TARGETS_DN	MSigDB_C2	12	69	274	4.18367	1.96745	17.3913	1	3.97283	0.000758648	0.0362992	CD24|CTPS1|DCTPP1|DSCC1|FOXM1|GINS2|KIF2C|MCM7|POLR1E|SPC25|TUBB4B|ZWINT
ZHANG_INTERFERON_RESPONSE	MSigDB_C2	4	8	274	0.485063	0.674497	50	1	5.2112	0.000762163	0.0362992	IFITM1|MX1|MX2|SP110
ZHAN_MULTIPLE_MYELOMA_DN	MSigDB_C2	4	8	274	0.485063	0.674497	50	1	5.2112	0.000762163	0.0362992	CD24|CD72|DPYSL2|HHEX
MODULE_126	MSigDB_C4	12	69	274	4.18367	1.96745	17.3913	1	3.97283	0.000758648	0.0362992	CSE1L|CTPS1|FBXO5|FOXM1|GMPS|IMPDH2|LMO2|PECAM1|POLQ|RPA3|SLC43A3|TNFRSF10B
GSE18893_TCONV_VS_TREG_24H_CULTURE_DN	MSigDB_C7	12	69	274	4.18367	1.96745	17.3913	1	3.97283	0.000758648	0.0362992	CBLB|CD72|CYSLTR1|ELOVL6|FCER2|HAUS8|MX1|MX2|SLC15A3|SLC43A3|SPC25|TMEM173
GSE21670_STAT3_KO_VS_WT_CD4_TCELL_TGFB_TREATED_DN	MSigDB_C7	8	34	274	2.06152	1.3865	23.5294	1	4.28308	0.000749826	0.0362992	CPED1|FCER2|FOXM1|IMPDH2|IRF8|ITGAX|KIF2C|SPC25
GSE26495_PD1HIGH_VS_PD1LOW_CD8_TCELL_UP	MSigDB_C7	8	34	274	2.06152	1.3865	23.5294	1	4.28308	0.000749826	0.0362992	FOXM1|FYN|PHGDH|SLAMF1|SLC43A3|TCL1A|TMC6|TNFRSF10B
GSE33424_CD161_INT_VS_NEG_CD8_TCELL_UP	MSigDB_C7	12	69	274	4.18367	1.96745	17.3913	1	3.97283	0.000758648	0.0362992	CD86|CYBB|ELL3|HCK|LY86|MX1|MX2|PARP12|PARP14|PLAC8|ST3GAL6|XAF1
Human Sarcoma_Missiaglia10_18genes (20502458-TableS6e)	GeneSigDB	4	8	274	0.485063	0.674497	50	1	5.2112	0.000762163	0.0362992	CD79B|FCER2|MS4A1|SLAMF1
MISSIAGLIA_REGULATED_BY_METHYLATION_DN	MSigDB_C2	11	60	274	3.63797	1.83651	18.3333	1	4.00871	0.000792951	0.0371684	CDT1|CENPM|CSE1L|DEK|FOXM1|GMPS|POLD2|PRC1|PRKDC|RPA3|ZWINT
GSE17186_BLOOD_VS_CORD_BLOOD_CD21HIGH_TRANSITIONAL_BCELL_DN	MSigDB_C7	11	60	274	3.63797	1.83651	18.3333	1	4.00871	0.000792951	0.0371684	ADD3|AFF3|CD72|CDKN2D|CYTH1|DENND2D|FYN|LFNG|LTA|PECAM1|TMEM173
GSE19401_PAM2CSK4_VS_RETINOIC_ACID_AND_PAM2CSK4_STIM_FOLLICULAR_DC_DN	MSigDB_C7	10	51	274	3.09228	1.69489	19.6078	1	4.07563	0.000791198	0.0371684	BLOC1S1|CD300A|CD86|FGR|LY86|PLCB2|PLCL2|PTPRO|TNFSF12|ZWINT
GSE22886_UNSTIM_VS_IL15_STIM_NKCELL_DN	MSigDB_C7	15	99	274	6.00266	2.3487	15.1515	1	3.83078	0.000791258	0.0371684	CDT1|CSE1L|CTPS1|DCTPP1|ELOVL6|GINS2|IL4R|LTA|LTB|MCM7|NUP98|POLD2|PRC1|RPA3|TUBB4B
GSE3691_CONVENTIONAL_VS_PLASMACYTOID_DC_SPLEEN_UP	MSigDB_C7	11	60	274	3.63797	1.83651	18.3333	1	4.00871	0.000792951	0.0371684	AAGAB|BIRC3|CDKN2D|CXCR5|CYB561A3|GPR18|IL4R|MAP3K5|MCOLN2|SESN3|SLC25A19
GSE46606_IRF4_KO_VS_WT_CD40L_IL2_IL5_3DAY_STIMULATED_BCELL_UP	MSigDB_C7	10	51	274	3.09228	1.69489	19.6078	1	4.07563	0.000791198	0.0371684	ACOT7|CCDC6|CD86|CDCA5|FCER2|ITPRIPL2|MCOLN2|SCD|SLAMF1|TSPAN33
GSE5589_LPS_VS_LPS_AND_IL10_STIM_IL10_KO_MACROPHAGE_45MIN_DN	MSigDB_C7	11	60	274	3.63797	1.83651	18.3333	1	4.00871	0.000792951	0.0371684	ADD3|ATP5I|CDKN2D|CIITA|E2F2|GPR18|ITGAX|PTPN6|SP110|SPIB|XAF1
Human Leukemia_Alcalay05_369genes (15831697-TableS2)	GeneSigDB	15	99	274	6.00266	2.3487	15.1515	1	3.83078	0.000791258	0.0371684	CCNF|CENPM|CIITA|FOXM1|GSN|HMGCS1|HOMER2|IFITM1|IFITM2|KIF2C|LTB|LY86|NFE2L3|SERPINB6|TMEM106C
GSE40273_GATA1_KO_VS_WT_TREG_DN	MSigDB_C7	13	79	274	4.79	2.10283	16.4557	1	3.90427	0.000796758	0.0372732	ADD3|ARHGAP17|BIRC3|CBLB|CIITA|CYTH1|DENND2D|GPR18|HLA-DMB|PLEK|PTPN6|SESN3|SLAMF1
GRUETZMANN_PANCREATIC_CANCER_UP	MSigDB_C2	18	131	274	7.94291	2.69195	13.7405	1	3.73598	0.000811185	0.0378734	ACOT7|ACYP1|BIRC3|CASP1|CD1C|CD86|CSE1L|CTPS1|CYTH1|FYN|GPI|IFITM2|IL4R|MRPS12|MX2|PRKDC|RHOG|SMAD3
positive regulation of response to stimulus [GoID:GO:0048584; evidenceTypes:IBA|IC|IDA|IEA|IEP|IGI|IMP|IPI|ISS|NAS|TAS]	GeneOntology_BP	47	492	274	29.8314	4.99772	9.55285	1	3.43529	0.000817528	0.0380946	ABCA7|ARPC4|BID|BIRC3|CASP1|CD19|CD24|CD300A|CD79B|CD86|CLEC4A|FCER2|FGR|FOXM1|FOXO3|FYN|GLIPR2|GPER1|GPR18|GSN|HCK|HHEX|HLA-DMB|HLA-DQA1|HMGA1|IL4R|LFNG|LTA|LY86|LYN|MAP3K5|MAP4K1|MYO1G|NUCKS1|PIK3CD|PLCL2|PLEK|PTK2|PTPN6|SLAMF1|SMAD3|SWAP70|TLR10|TMEM173|TNFRSF10B|TNFSF12|TSPAN33
BENPORATH_ES_CORE_NINE	MSigDB_C2	3	4	274	0.242532	0.477153	75	1	5.779	0.00084276	0.0382191	HMGA1|MYBL2|NFE2L3
intracellular ribonucleoprotein complex [GoID:GO:0030529; evidenceTypes:IBA|IC|IDA|IEA|IMP|IPI|ISS|NAS|TAS]	GeneOntology_CC	5	264	274	16.0071	3.76314	1.89394	0	-2.92497	0.000833953	0.0382191	MRPS12|NHP2|RPS12|SF3B3|SRFBP1
ribonucleoprotein complex [GoID:GO:1990904; evidenceTypes:IBA|IC|IDA|IEA|IMP|IPI|ISS|NAS|TAS]	GeneOntology_CC	5	264	274	16.0071	3.76314	1.89394	0	-2.92497	0.000833953	0.0382191	MRPS12|NHP2|RPS12|SF3B3|SRFBP1
long-chain fatty acid biosynthetic process [GoID:GO:0042759; evidenceTypes:IBA|IDA|IEA|ISS]	GeneOntology_BP	3	4	274	0.242532	0.477153	75	1	5.779	0.00084276	0.0382191	ACOT7|ELOVL6|SCD
negative regulation of B cell receptor signaling pathway [GoID:GO:0050859; evidenceTypes:IDA|IEA]	GeneOntology_BP	3	4	274	0.242532	0.477153	75	1	5.779	0.00084276	0.0382191	CD300A|PLCL2|PTPN6
regulation of humoral immune response mediated by circulating immunoglobulin [GoID:GO:0002923; evidenceTypes:IDA|IEA|ISS]	GeneOntology_BP	3	4	274	0.242532	0.477153	75	1	5.779	0.00084276	0.0382191	FCER2|LTA|PTPN6
Li(PMID: 24336226)-2013-MolSigVaccines_B cell development (M9)	PAPER	3	4	274	0.242532	0.477153	75	1	5.779	0.00084276	0.0382191	HHEX|LTA|LYN
Li(PMID: 24336226)-2013-MolSigVaccines_TBA (M48)	PAPER	3	4	274	0.242532	0.477153	75	1	5.779	0.00084276	0.0382191	HHEX|LYN|PLCB2
Li(PMID: 24336226)-2013-MolSigVaccines_cell adhesion (lymphocyte homing) (M21)	PAPER	3	4	274	0.242532	0.477153	75	1	5.779	0.00084276	0.0382191	CD24|CD72|PTK2
Li(PMID: 24336226)-2013-MolSigVaccines_enriched in monocytes (I) (M4.15)	PAPER	3	4	274	0.242532	0.477153	75	1	5.779	0.00084276	0.0382191	DPYSL2|FES|HCK
Human Intestine_Vecchi07_1024genes (17297478-SuppTable5)	GeneSigDB	26	223	274	13.5211	3.47523	11.6592	1	3.59081	0.00082758	0.0382191	AFF3|ARPC4|BID|CDCA2|CDCA5|CENPL|CENPM|CGNL1|CSE1L|DSCC1|EBF1|FOXM1|GINS2|GPER1|HMGA1|IFITM1|IFITM2|LY9|MYBL2|NUP155|PRC1|RPA3|SETBP1|SMAD3|ST3GAL6|ZWINT
Human Leukemia_Zangrando09_15genes (19549311-SuppTable2-PAM)	GeneSigDB	3	4	274	0.242532	0.477153	75	1	5.779	0.00084276	0.0382191	CD72|EBF1|TCL1A
Mouse DendriticCells_Bar-On10_7genes (20679228-TableS2)	GeneSigDB	3	4	274	0.242532	0.477153	75	1	5.779	0.00084276	0.0382191	AFF3|CD24|NFE2L3
B_cell_Node1500	SignatureDB	3	4	274	0.242532	0.477153	75	1	5.779	0.00084276	0.0382191	MS4A1|SPIB|TCL1A
ALCALAY_AML_BY_NPM1_LOCALIZATION_DN	MSigDB_C2	12	70	274	4.2443	1.98143	17.1429	1	3.91419	0.000867098	0.0390985	CCNF|CENPM|CIITA|FOXM1|GSN|HOMER2|IFITM1|IFITM2|KIF2C|LY86|SERPINB6|TMEM106C
GSE10273_HIGH_IL7_VS_HIGH_IL7_AND_IRF4_IN_IRF4_8_NULL_PRE_BCELL_DN	MSigDB_C7	12	70	274	4.2443	1.98143	17.1429	1	3.91419	0.000867098	0.0390985	ARPC4|BCL11A|CENPL|CYB561A3|FBXO5|FCRLA|GSN|KIF2C|KLF2|LY9|SERPINB6|SRFBP1
LINDSTEDT_DENDRITIC_CELL_MATURATION_D	MSigDB_C2	6	20	274	1.21266	1.06505	30	1	4.49493	0.000884237	0.0392952	CIITA|FCER2|HLA-DMB|ITGAX|PECAM1|SYPL1
PID_KIT_PATHWAY	MSigDB_C2	6	20	274	1.21266	1.06505	30	1	4.49493	0.000884237	0.0392952	FOXO3|LYN|MAP4K1|PIK3C2B|PTPN6|PTPRO
GSE25677_MPL_VS_R848_STIM_BCELL_UP	MSigDB_C7	9	43	274	2.60721	1.55768	20.9302	1	4.10405	0.000880826	0.0392952	BID|CD86|CYBB|ELL3|HCK|MS4A1|PLAC8|PRKDC|PTK2
positive regulation of immune effector process [GoID:GO:0002699; evidenceTypes:IBA|IC|IDA|IEA|IMP|ISS|NAS|TAS]	GeneOntology_BP	9	43	274	2.60721	1.55768	20.9302	1	4.10405	0.000880826	0.0392952	CD300A|CD86|FCER2|FES|FGR|HLA-DMB|IL4R|LTA|LYN
regulation of leukocyte mediated immunity [GoID:GO:0002703; evidenceTypes:IBA|IC|IDA|IEA|IGI|IMP|ISS|NAS|TAS]	GeneOntology_BP	9	43	274	2.60721	1.55768	20.9302	1	4.10405	0.000880826	0.0392952	CD300A|FCER2|FES|FGR|IL4R|LTA|LYN|PTPN6|SLAMF1
Human Leukemia_Ben-Dor00_143genes (11108479-SuppTable2)	GeneSigDB	9	43	274	2.60721	1.55768	20.9302	1	4.10405	0.000880826	0.0392952	CD19|CD79B|DPYSL2|FES|ITGAX|LYN|PLCB2|PLEK|RHOG
Human Sarcoma_Chibon10_67genes_genomeComplexityPredictor (20581836-TableS2)	GeneSigDB	9	43	274	2.60721	1.55768	20.9302	1	4.10405	0.000880826	0.0392952	CDC7|CDCA2|CENPL|FBXO5|FOXM1|KIF2C|MCM7|PRC1|ZWINT
Signal	UniProt-Keyword	34	323	274	19.5844	4.1335	10.5263	1	3.4875	0.000884714	0.0392952	CD19|CD1C|CD22|CD24|CD300A|CD79B|CD86|COLGALT1|CPED1|DHRS9|FCGR2B|FCRL3|FCRLA|FCRLB|GSN|HLA-DMB|HLA-DQA1|HTR3A|IL4R|IL5RA|ITGAX|ITPRIPL2|LTA|LY86|LY9|NAPSA|PECAM1|PTPRO|SIGLEC10|SIGLEC14|SLAMF1|TLR10|TNFRSF10B|VNN2
FUJII_YBX1_TARGETS_DN	MSigDB_C2	13	80	274	4.85063	2.11586	16.25	1	3.85157	0.000900766	0.0397107	CCNF|CDT1|FBXO5|FOXM1|GINS2|MCM7|MYBL2|PRKDC|PTK2|SLC25A19|SPC25|XRCC3|ZWINT
MCLACHLAN_DENTAL_CARIES_UP	MSigDB_C2	13	80	274	4.85063	2.11586	16.25	1	3.85157	0.000900766	0.0397107	BIRC3|CYBB|FCGR2B|HCK|HLA-DMB|HLA-DQA1|IRF8|LTB|LYN|MS4A1|PECAM1|PLAC8|PLEK
GSE369_PRE_VS_POST_IL6_INJECTION_IFNG_WT_LIVER_DN	MSigDB_C7	13	80	274	4.85063	2.11586	16.25	1	3.85157	0.000900766	0.0397107	ADD3|ARHGEF3|CIITA|DPYSL2|FAM117B|IL4R|LFNG|LMO2|MYO1G|PIK3CD|PTPRO|RASGRP2|SLAMF1
GSE39556_CD8A_DC_VS_NK_CELL_UP	MSigDB_C7	13	80	274	4.85063	2.11586	16.25	1	3.85157	0.000900766	0.0397107	BID|CSE1L|FOXM1|FOXO3|GMPS|IMPDH2|KIF2C|LMO2|NUDT1|PECAM1|SERPINB6|ST3GAL6|TMEM106C
REACTOME_DNA_REPLICATION	MSigDB_C2	14	90	274	5.45696	2.24168	15.5556	1	3.81101	0.000902675	0.0397211	CDC7|CDT1|CENPL|CENPM|E2F2|FBXO5|GINS2|KIF2C|MCM7|POLD2|RANGAP1|RPA3|SPC25|ZWINT
GSE13306_TREG_VS_TCONV_SPLEEN_DN	MSigDB_C7	11	61	274	3.69861	1.85154	18.0328	1	3.94341	0.000916383	0.0400272	CXCR5|CYSLTR1|DSCC1|HAUS8|MAP4K1|MCOLN2|MND1|PDE7A|SESN3|ST3GAL6|ZDHHC2
GSE1432_CTRL_VS_IFNG_24H_MICROGLIA_DN	MSigDB_C7	11	61	274	3.69861	1.85154	18.0328	1	3.94341	0.000916383	0.0400272	ARF3|CIITA|IFITM1|LYN|MX1|MX2|PARP12|PLEK|SP110|SP140|ST3GAL5
GSE36392_MAC_VS_NEUTROPHIL_IL25_TREATED_LUNG_UP	MSigDB_C7	11	61	274	3.69861	1.85154	18.0328	1	3.94341	0.000916383	0.0400272	AFF3|CD79B|FAM98C|KLF2|MX2|NAPSA|PTPN6|RFESD|SESN3|SPIB|XAF1
regulation of cysteine-type endopeptidase activity involved in apoptotic process [GoID:GO:0043281; evidenceTypes:IBA|IDA|IEA|IEP|IGI|IMP|ISS|NAS|TAS]	GeneOntology_BP	11	61	274	3.69861	1.85154	18.0328	1	3.94341	0.000916383	0.0400272	AIFM1|BID|BIRC3|CASP1|CDKN2D|GPER1|GPI|GSN|MAP3K5|SMAD3|TNFRSF10B
KRAS.600_UP.V1_DN	MSigDB_C6	8	35	274	2.12215	1.40658	22.8571	1	4.17881	0.000921824	0.0401006	CD300A|CIITA|LFNG|MX1|MX2|PIK3C2B|SLAMF1|XAF1
GSE10273_LOW_IL7_VS_HIGH_IL7_AND_IRF4_IN_IRF4_8_NULL_PRE_BCELL_UP	MSigDB_C7	10	52	274	3.15291	1.71123	19.2308	1	4.00127	0.000928208	0.0401006	AARSD1|CDCA5|CYB561A3|FCRLA|LYL1|PLAC8|SIGLEC10|SPIB|TMEM106C|WDFY4
GSE2770_IL12_AND_TGFB_VS_IL4_TREATED_ACT_CD4_TCELL_6H_DN	MSigDB_C7	8	35	274	2.12215	1.40658	22.8571	1	4.17881	0.000921824	0.0401006	CD22|CYBB|ELL3|FCGR2B|LMO2|MS4A1|SPIB|TMEM173
GSE41867_DAY15_EFFECTOR_VS_DAY30_EXHAUSTED_CD8_TCELL_LCMV_CLONE13_UP	MSigDB_C7	10	52	274	3.15291	1.71123	19.2308	1	4.00127	0.000928208	0.0401006	CBLB|CD86|CYTH1|FES|GPR18|LYN|PARP14|PIK3CD|PLAC8|SERPINB6
GSE46242_TH1_VS_ANERGIC_TH1_CD4_TCELL_UP	MSigDB_C7	10	52	274	3.15291	1.71123	19.2308	1	4.00127	0.000928208	0.0401006	CD300A|FGR|ITPRIPL2|LFNG|LY9|PLCB2|SERPINB6|SIPA1|UXT|VNN2
GSE26030_TH1_VS_TH17_RESTIMULATED_DAY15_POST_POLARIZATION_UP	MSigDB_C7	12	71	274	4.30493	1.99531	16.9014	1	3.85658	0.00098819	0.042537	CENPM|CPED1|GINS2|IFITM2|MIS18A|MX2|PRC1|SP110|TMEM106C|TMEM173|VNN2|ZWINT
double-strand break repair [GoID:GO:0006302; evidenceTypes:IBA|IDA|IEA|IGI|IMP|ISS|NAS|TAS]	GeneOntology_BP	12	71	274	4.30493	1.99531	16.9014	1	3.85658	0.00098819	0.042537	CDC7|CDCA5|DEK|FOXM1|GEN1|GINS2|MND1|NUCKS1|POLQ|PRKDC|RPA3|XRCC3
cell part [GoID:GO:0044464; evidenceTypes:IBA|IC|IDA|IEA|IEP|IGI|IMP|IPI|ISS|NAS|TAS]	GeneOntology_CC	228	3412	274	206.879	6.90044	6.6823	1	3.06076	0.000994292	0.0427221	AAGAB|AARSD1|ABCA7|ACOT7|ADAP1|ADD3|AFF3|AIFM1|AKR7A2|ALKBH2|APBB1IP|ARF3|ARHGAP17|ARHGEF3|ARPC4|ATP5I|BCAS4|BCL11A|BID|BIN1|BIRC3|BLOC1S1|CASP1|CBLB|CCDC6|CCNF|CD19|CD1C|CD22|CD24|CD300A|CD72|CD79B|CD86|CDC7|CDCA2|CDCA5|CDK14|CDKN2D|CDT1|CENPL|CENPM|CGNL1|CIITA|CISD1|CLEC4A|CNN2|COLGALT1|CPED1|CSE1L|CSRP1|CTPS1|CXCR5|CYB561A3|CYBB|CYSLTR1|CYTH1|DCTPP1|DEK|DENND2D|DHCR7|DHRS9|DPYSL2|DSCC1|DUS2|E2…
regulation of response to stress [GoID:GO:0080134; evidenceTypes:IBA|IC|IDA|IEA|IEP|IGI|IMP|ISS|NAS|TAS]	GeneOntology_BP	35	338	274	20.4939	4.22082	10.355	1	3.43679	0.000999005	0.042847	BIRC3|CD86|CDKN2D|CLEC4A|DEK|ELL3|FANCA|FGR|FOXM1|FOXO3|FYN|GPER1|GSN|HCK|HMGA1|LBH|LTA|LYN|MAP3K5|MAP4K1|NUP155|NUP88|NUP98|PLEK|POLQ|PRKDC|PTPN6|RPA3|SESN3|SLAMF1|SMAD3|SYT11|THOC5|TLR10|TMEM173
SENESE_HDAC2_TARGETS_DN	MSigDB_C2	5	14	274	0.84886	0.891682	35.7143	1	4.6554	0.0010047	0.0428588	LBH|PLAC8|SCD|SESN3|SYT11
VALK_AML_CLUSTER_11	MSigDB_C2	5	14	274	0.84886	0.891682	35.7143	1	4.6554	0.0010047	0.0428588	CIITA|DPYSL2|FYN|IFITM1|ST3GAL5
Human Brain_Watson02_60genes (12163391-Table1)	GeneSigDB	5	14	274	0.84886	0.891682	35.7143	1	4.6554	0.0010047	0.0428588	CBLB|CXCR5|IFITM1|IL4R|RPA3
lymphocyte differentiation [GoID:GO:0030098; evidenceTypes:IBA|IC|IDA|IEA|IEP|IMP|ISS|NAS|TAS]	GeneOntology_BP	14	91	274	5.51759	2.25384	15.3846	1	3.76354	0.00100991	0.0430038	CD79B|CD86|FANCA|GPR18|HHEX|IL4R|LFNG|LY9|LYL1|PIK3CD|PLCL2|PRKDC|PTPN6|SLAMF1
Human Immune_Kong10_855genes_ImmPort_CD40LvsControl (20460173-ImmPortCD40LvsControl)	GeneSigDB	25	214	274	12.9754	3.40794	11.6822	1	3.52839	0.00101291	0.0430539	ADD3|AKR7A2|CBLB|CCDC6|CYTH1|DPYSL2|E2F2|FGR|FYN|GPER1|GPR18|LTA|LY86|MAP3K5|MX2|PLEK|PTPN6|RHOG|RPA3|SLAMF1|SNTB2|SP140|VNN2|XAF1|ZBTB33
GSE12366_GC_VS_MEMORY_BCELL_UP	MSigDB_C7	13	81	274	4.91126	2.1288	16.0494	1	3.79967	0.00101593	0.0431054	CD79B|CDC7|CDCA2|CDCA5|CENPM|IRF8|LMO2|MCM7|SPC25|SWAP70|TCL1A|TMEM106C|VNN2
immune response-regulating cell surface receptor signaling pathway [GoID:GO:0002768; evidenceTypes:IBA|IC|IDA|IEA|IMP|ISS|NAS|TAS]	GeneOntology_BP	16	112	274	6.79088	2.49448	14.2857	1	3.69181	0.00102948	0.0436022	ARPC4|CD19|CD24|CD300A|CD79B|CLEC4A|FGR|FYN|HCK|HLA-DQA1|LYN|MYO1G|PIK3CD|PLCL2|PTK2|PTPN6
CHICAS_RB1_TARGETS_CONFLUENT	MSigDB_C2	19	145	274	8.79177	2.82763	13.1034	1	3.61018	0.00105421	0.0439891	ACOT7|AFF3|CDC7|CNN2|GSN|HHEX|HMGA1|IFITM2|LBH|NFE2L3|PHGDH|RAB40B|SCD|SMAD3|SNTB2|SPTBN1|TMEM106C|TUBB4B|XAF1
GSE17721_PAM3CSK4_VS_GADIQUIMOD_4H_BMDC_DN	MSigDB_C7	11	62	274	3.75924	1.86645	17.7419	1	3.87943	0.00105531	0.0439891	CASP1|FCGR2B|GLIPR2|HCK|IRF8|KLF2|LMO2|NAPSA|PARP12|SMAD3|SYPL1
GSE19888_ADENOSINE_A3R_INH_VS_ACT_IN_MAST_CELL_DN	MSigDB_C7	9	44	274	2.66785	1.57551	20.4545	1	4.01911	0.00104968	0.0439891	BID|GSN|IRF8|PARP14|PLAC8|TMEM173|VNN2|WDFY4|ZWINT
GSE2770_UNTREATED_VS_TGFB_AND_IL4_TREATED_ACT_CD4_TCELL_2H_DN	MSigDB_C7	11	62	274	3.75924	1.86645	17.7419	1	3.87943	0.00105531	0.0439891	APBB1IP|ARHGEF3|BID|C19ORF48|CCDC6|CYB561A3|DUS2|HCK|LFNG|NAPSA|SLAMF1
GSE30083_SP3_VS_SP4_THYMOCYTE_DN	MSigDB_C7	11	62	274	3.75924	1.86645	17.7419	1	3.87943	0.00105531	0.0439891	CASP1|CXCR5|CYB561A3|CYBB|HHEX|IRF8|LY86|MAP3K5|MX2|PLEK|SNTB2
GSE36095_WT_VS_HDAC9_KO_TREG_UP	MSigDB_C7	11	62	274	3.75924	1.86645	17.7419	1	3.87943	0.00105531	0.0439891	ARHGEF3|CD19|CD22|CYBB|MS4A1|NAPSA|PDE7A|PRC1|SLC43A3|SYPL1|WDFY4
GSE42021_CD24INT_VS_CD24LOW_TREG_THYMUS_DN	MSigDB_C7	11	62	274	3.75924	1.86645	17.7419	1	3.87943	0.00105531	0.0439891	DHCR7|GPR18|IFITM1|IFITM2|MX1|MX2|NFE2L3|PARP12|SLC15A3|SP110|XAF1
cell [GoID:GO:0005623; evidenceTypes:IBA|IC|IDA|IEA|IEP|IGI|IMP|IPI|ISS|NAS|TAS]	GeneOntology_CC	228	3414	274	207.001	6.89623	6.67838	1	3.04505	0.00105217	0.0439891	AAGAB|AARSD1|ABCA7|ACOT7|ADAP1|ADD3|AFF3|AIFM1|AKR7A2|ALKBH2|APBB1IP|ARF3|ARHGAP17|ARHGEF3|ARPC4|ATP5I|BCAS4|BCL11A|BID|BIN1|BIRC3|BLOC1S1|CASP1|CBLB|CCDC6|CCNF|CD19|CD1C|CD22|CD24|CD300A|CD72|CD79B|CD86|CDC7|CDCA2|CDCA5|CDK14|CDKN2D|CDT1|CENPL|CENPM|CGNL1|CIITA|CISD1|CLEC4A|CNN2|COLGALT1|CPED1|CSE1L|CSRP1|CTPS1|CXCR5|CYB561A3|CYBB|CYSLTR1|CYTH1|DCTPP1|DEK|DENND2D|DHCR7|DHRS9|DPYSL2|DSCC1|DUS2|E2…
cysteine-type endopeptidase activity involved in apoptotic process [GoID:GO:0097153; evidenceTypes:IBA|IDA|IEA|IEP|IGI|IMP|ISS|NAS|TAS]	GeneOntology_MF	11	62	274	3.75924	1.86645	17.7419	1	3.87943	0.00105531	0.0439891	AIFM1|BID|BIRC3|CASP1|CDKN2D|GPER1|GPI|GSN|MAP3K5|SMAD3|TNFRSF10B
Human Prostate_John-Aryankalayil09_2212genes (19139136-TableS3)	GeneSigDB	43	444	274	26.921	4.77589	9.68468	1	3.3667	0.00105931	0.0440785	AARSD1|BCAS4|C17ORF53|CCDC6|CCNF|CDC7|CDCA2|CDCA5|CDT1|CGNL1|CISD1|CLEC4A|CXCR5|DENND2D|DHCR7|DHRS9|DSCC1|E2F2|FANCA|FOXM1|FYN|GINS2|GPI|HLA-DMB|KIF2C|KLF2|LFNG|LTB|MARCH1|MCM7|MND1|MYBL2|NUCKS1|PIK3C2B|PRC1|PRKDC|SCD|SF3B3|SMAD3|SNTB2|SPC25|ST3GAL5|ZWINT
GOBERT_OLIGODENDROCYTE_DIFFERENTIATION_UP	MSigDB_C2	27	239	274	14.4913	3.59103	11.2971	1	3.48333	0.00107202	0.0445293	C17ORF53|CCNF|CDC7|CDCA2|CDCA5|CDT1|CENPL|CENPM|DCTPP1|DSCC1|E2F2|ELOVL6|FANCA|FBXO5|FOXM1|GINS2|HAUS8|KIF2C|MCM7|MIS18A|MYBL2|NUCKS1|POLD2|PRC1|PTPN6|RANGAP1|SPC25
GSE6259_FLT3L_INDUCED_33D1_POS_DC_VS_CD4_TCELL_DN	MSigDB_C7	10	53	274	3.21354	1.72741	18.8679	1	3.92868	0.0010841	0.0449139	CNN2|CTPS1|FYN|GEN1|HAUS8|ITGAX|MAP4K1|NHP2|POLR1E|WDFY4
immune response-activating cell surface receptor signaling pathway [GoID:GO:0002429; evidenceTypes:IBA|IC|IDA|IEA|IMP|ISS|NAS|TAS]	GeneOntology_BP	15	102	274	6.18455	2.38321	14.7059	1	3.69898	0.00108696	0.0449139	ARPC4|CD19|CD300A|CD79B|CLEC4A|FGR|FYN|HCK|HLA-DQA1|LYN|MYO1G|PIK3CD|PLCL2|PTK2|PTPN6
Human Leukemia_Falini10_400genes_Top400MLD (20203266-TableS1a)	GeneSigDB	15	102	274	6.18455	2.38321	14.7059	1	3.69898	0.00108696	0.0449139	CCNF|CDCA5|CDT1|CENPM|CIITA|CYSLTR1|E2F2|FANCA|FBXO5|ITPRIPL2|KIF2C|MYBL2|NFE2L3|PRC1|TMEM106C
SERVITJA_ISLET_HNF1A_TARGETS_UP	MSigDB_C2	7	28	274	1.69772	1.25907	25	1	4.21127	0.0010953	0.0450231	ACOT7|CNN2|HLA-DQA1|IFITM1|PTPRO|SLC15A3|SMAD3
leukocyte degranulation [GoID:GO:0043299; evidenceTypes:IBA|IDA|IEA|IEP|IMP|ISS|NAS|TAS]	GeneOntology_BP	7	28	274	1.69772	1.25907	25	1	4.21127	0.0010953	0.0450231	CD300A|FES|FGR|HCK|IL4R|LYN|PIK3CD
SENESE_HDAC1_AND_HDAC2_TARGETS_DN	MSigDB_C2	8	36	274	2.18278	1.42638	22.2222	1	4.07832	0.00112407	0.0455738	DHCR7|DUS2|EBF1|LBH|PLAC8|SCD|SESN3|SPTBN1
GSE26495_PD1HIGH_VS_PD1LOW_CD8_TCELL_DN	MSigDB_C7	8	36	274	2.18278	1.42638	22.2222	1	4.07832	0.00112407	0.0455738	ACOT7|COLGALT1|GPER1|IFITM1|ITGAX|LYN|TNFSF12|ZMAT3
regulation of cytokine secretion [GoID:GO:0050707; evidenceTypes:IDA|IEA|IMP|ISS|NAS]	GeneOntology_BP	8	36	274	2.18278	1.42638	22.2222	1	4.07832	0.00112407	0.0455738	CASP1|FGR|IL4R|LYN|SLAMF1|SPTBN1|SYT11|TLR10
regulation of phosphatidylinositol 3-kinase signaling [GoID:GO:0014066; evidenceTypes:IBA|IDA|IEA|IMP|ISS|NAS|TAS]	GeneOntology_BP	8	36	274	2.18278	1.42638	22.2222	1	4.07832	0.00112407	0.0455738	CD19|CD86|FGR|FYN|GPER1|PIK3CD|PTK2|PTPN6
Human Leukemia_Erkeland06_199genes (16423987-SuppTable3d)	GeneSigDB	8	36	274	2.18278	1.42638	22.2222	1	4.07832	0.00112407	0.0455738	BCL11A|E2F2|HCK|HHEX|HMGA1|IL4R|LMO2|SWAP70
positive regulation of hydrolase activity [GoID:GO:0051345; evidenceTypes:IBA|IC|IDA|IEA|IEP|IGI|IMP|ISS|NAS|TAS]	GeneOntology_BP	26	228	274	13.8243	3.51193	11.4035	1	3.46696	0.00115488	0.0465839	ADAP1|AIFM1|ARHGAP17|ARHGEF3|BID|CASP1|CD300A|CYTH1|DENND2D|FYN|GPER1|GSN|IL5RA|MAP3K5|PLCB2|PLEK|PTK2|RANGAP1|RASGRP2|RHOG|SIPA1|SMAD3|SPTBN1|TBC1D17|TBC1D22A|TNFRSF10B
REACTOME_IL_3_5_AND_GM_CSF_SIGNALING	MSigDB_C2	6	21	274	1.27329	1.09123	28.5714	1	4.33153	0.00117581	0.0469492	FYN|HCK|IL5RA|LYN|PIK3CD|PTPN6
GNF2_CARD15	MSigDB_C4	6	21	274	1.27329	1.09123	28.5714	1	4.33153	0.00117581	0.0469492	CASP1|CD86|CLEC4A|CYBB|HCK|PECAM1
mast cell activation [GoID:GO:0045576; evidenceTypes:IBA|IDA|IEA|IMP|ISS|NAS|TAS]	GeneOntology_BP	6	21	274	1.27329	1.09123	28.5714	1	4.33153	0.00117581	0.0469492	CD300A|FES|FGR|IL4R|LYN|PIK3CD
Human Leukemia_Kiiveri08_100genes_T-ALLTree (18410693-TableS7)	GeneSigDB	6	21	274	1.27329	1.09123	28.5714	1	4.33153	0.00117581	0.0469492	CD19|CD79B|EBF1|HLA-DMB|HMGCS1|TCL1A
Human Leukemia_Wilson06_50genes_SigDifferentialClusterA (16597596-TableS2-1)	GeneSigDB	6	21	274	1.27329	1.09123	28.5714	1	4.33153	0.00117581	0.0469492	CD300A|GPX1P1|HCK|HLA-DMB|LY86|PECAM1
Lectin	UniProt-Keyword	6	21	274	1.27329	1.09123	28.5714	1	4.33153	0.00117581	0.0469492	CD22|CD72|CLEC4A|FCER2|SIGLEC10|SIGLEC14
HALLMARK_E2F_TARGETS	MSigDB_H	15	103	274	6.24519	2.39459	14.5631	1	3.65607	0.00120425	0.0478802	CENPM|CSE1L|CTPS1|DCTPP1|DEK|DSCC1|HMGA1|KIF2C|MCM7|MYBL2|POLD2|POLE4|PRKDC|RPA3|SPC25
molecular transducer activity [GoID:GO:0060089; evidenceTypes:IBA|IC|IDA|IEA|IGI|IMP|IPI|ISS|NAS|TAS]	GeneOntology_MF	22	181	274	10.9746	3.14617	12.1547	1	3.5044	0.00120518	0.0478802	ABCA7|CBLB|CD300A|CD72|CD79B|CD86|CLEC4A|CXCR5|CYSLTR1|GPER1|GPR176|GPR18|HLA-DQA1|HTR3A|IL4R|IL5RA|ITGAX|PTPN6|PTPRO|SLAMF1|TLR10|TNFRSF10B
receptor activity [GoID:GO:0004872; evidenceTypes:IBA|IC|IDA|IEA|IGI|IMP|IPI|ISS|NAS|TAS]	GeneOntology_MF	22	181	274	10.9746	3.14617	12.1547	1	3.5044	0.00120518	0.0478802	ABCA7|CBLB|CD300A|CD72|CD79B|CD86|CLEC4A|CXCR5|CYSLTR1|GPER1|GPR176|GPR18|HLA-DQA1|HTR3A|IL4R|IL5RA|ITGAX|PTPN6|PTPRO|SLAMF1|TLR10|TNFRSF10B
V$E2F_Q3	MSigDB_C3	11	63	274	3.81987	1.88123	17.4603	1	3.81672	0.00121117	0.0479577	DCTPP1|DPYSL2|FBXO5|FOXO3|GEN1|IMPDH2|MCM7|PCYT2|PRKDC|SYT11|UXT
GSE28726_NAIVE_CD4_TCELL_VS_NAIVE_NKTCELL_DN	MSigDB_C7	11	63	274	3.81987	1.88123	17.4603	1	3.81672	0.00121117	0.0479577	ADD3|BIN1|CYTH1|FCER2|FCGR2B|GDPD5|HHEX|IFITM1|LFNG|RASGRP2|SIPA1
V$BRN2_01	MSigDB_C3	9	45	274	2.72848	1.59314	20	1	3.93659	0.00124384	0.0490871	AIFM1|BCL11A|CLEC4A|IMPDH2|MARCH1|PLCB2|PTPRO|SIPA1|SNTB2
GSE3982_DC_VS_TH2_UP	MSigDB_C7	9	45	274	2.72848	1.59314	20	1	3.93659	0.00124384	0.0490871	BID|CLEC4A|GPER1|HLA-DQA1|LMO2|LYL1|MX2|PTK2|SLC15A3
GSE21774_CD62L_POS_CD56_BRIGHT_VS_CD62L_NEG_CD56_DIM_NK_CELL_UP	MSigDB_C7	10	54	274	3.27418	1.74344	18.5185	1	3.8578	0.00126078	0.0493453	CD86|CYBB|GPR18|HCK|IRF8|LY86|PHGDH|PLAC8|SIGLEC10|TMEM173
GSE40666_UNTREATED_VS_IFNA_STIM_STAT1_KO_CD8_TCELL_90MIN_DN	MSigDB_C7	10	54	274	3.27418	1.74344	18.5185	1	3.8578	0.00126078	0.0493453	BCL11A|C1ORF162|CD22|CD72|FCER2|IL4R|PECAM1|PIK3C2B|SLAMF1|TCL1A
GSE557_WT_VS_CIITA_KO_DC_UP	MSigDB_C7	10	54	274	3.27418	1.74344	18.5185	1	3.8578	0.00126078	0.0493453	AKR7A2|C12ORF45|COLGALT1|ELL3|FANCA|HINT2|L2HGDH|PGLS|POLR1E|ST3GAL6
axon [GoID:GO:0030424; evidenceTypes:IBA|IDA|IEA|IMP|ISS|NAS|TAS]	GeneOntology_CC	10	54	274	3.27418	1.74344	18.5185	1	3.8578	0.00126078	0.0493453	BIN1|BLOC1S1|DPYSL2|GDPD5|GPER1|HTR3A|PTPRO|RANGAP1|SPTBN1|SYT11
Chromosomal rearrangement	UniProt-Keyword	14	93	274	5.63886	2.27796	15.0538	1	3.67045	0.00125677	0.0493453	BCAS4|BCL11A|BIRC3|CCDC6|CGNL1|DEK|FCGR2B|FOXO3|GMPS|HMGA1|LMO2|LYL1|NUP98|TCL1A
MANALO_HYPOXIA_DN	MSigDB_C2	17	125	274	7.57911	2.63138	13.6	1	3.58021	0.00126864	0.0495711	CCNF|CDC7|CISD1|CSE1L|CTPS1|DHCR7|ELOVL6|FBXO5|GINS2|HMGA1|MRPS12|NUP98|PCYT2|POLD2|PRC1|TUBB4B|ZWINT
GSE37533_PPARG1_FOXP3_VS_PPARG2_FOXP3_TRANSDUCED_CD4_TCELL_PIOGLITAZONE_TREATED_DN	MSigDB_C7	12	73	274	4.4262	2.02276	16.4384	1	3.74429	0.00127283	0.0496531	CASP1|CYTH1|FES|IFITM1|IRF8|MX1|PARP12|SETBP1|SLC15A3|SNTB2|SP110|XAF1
sister chromatid segregation [GoID:GO:0000819; evidenceTypes:IBA|IDA|IEA|IEP|IMP|IPI|ISS|NAS|TAS]	GeneOntology_BP	13	83	274	5.03253	2.15444	15.6627	1	3.69817	0.00128347	0.0499858	CDCA5|CENPL|CENPM|DSCC1|GEN1|KIF2C|NUP98|PRC1|RANGAP1|SPC25|VPS4A|XRCC3|ZWINT
regulation of B cell receptor signaling pathway [GoID:GO:0050855; evidenceTypes:IBA|IDA|IEA|IMP|ISS|NAS]	GeneOntology_BP	4	9	274	0.545696	0.715333	44.4444	1	4.82895	0.00130677	0.0501522	CD300A|LYN|PLCL2|PTPN6
Li(PMID: 24336226)-2013-MolSigVaccines_T & B cell development, activation (M62.0)	PAPER	4	9	274	0.545696	0.715333	44.4444	1	4.82895	0.00130677	0.0501522	EBF1|PTK2|SCD|TCL1A
Newman(PMID: 25822800)_CIBERSORT-SuppT1 Dendritic cells resting	PAPER	4	9	274	0.545696	0.715333	44.4444	1	4.82895	0.00130677	0.0501522	CD1C|CLEC4A|FCER2|HLA-DQA1
Newman(PMID: 25822800)_CIBERSORT-SuppT1 Monocytes	PAPER	4	9	274	0.545696	0.715333	44.4444	1	4.82895	0.00130677	0.0501522	CLEC4A|FES|HCK|VNN2
Newman(PMID: 25822800)_CIBERSORT-SuppT1 T cells gamma delta	PAPER	4	9	274	0.545696	0.715333	44.4444	1	4.82895	0.00130677	0.0501522	CD300A|GPR18|LY9|VNN2
Human Leukemia_Ueno09_30genes_HighestUpRegulation1Day (19749795-Table1)	GeneSigDB	4	9	274	0.545696	0.715333	44.4444	1	4.82895	0.00130677	0.0501522	IFITM1|MX1|PARP12|SP110
Human Lymphoma_Martinez03_23genes (14678979-Table2)	GeneSigDB	4	9	274	0.545696	0.715333	44.4444	1	4.82895	0.00130677	0.0501522	CASP1|CSE1L|LTB|PIK3CD
Human Lymphoma_Tracey03_27genes (12689942-Table1)	GeneSigDB	4	9	274	0.545696	0.715333	44.4444	1	4.82895	0.00130677	0.0501522	BIRC3|HCK|ITGAX|LYN
Human StemCell_Amundson08_990genes (18199535-SuppTable1)	GeneSigDB	26	230	274	13.9456	3.52647	11.3043	1	3.41827	0.00131432	0.0503604	BIRC3|CBLB|CCDC6|CCNF|CD1C|CD79B|CDC7|CIITA|CSE1L|FCGR2B|HCK|HLA-DMB|HTR3A|IFITM1|KIF2C|MAP4K1|MX1|MX2|NUDT1|PECAM1|PLCB2|PLEK|PRKDC|RAB40B|TNFRSF10B|ZBTB33
regulation of multi-organism process [GoID:GO:0043900; evidenceTypes:IBA|IDA|IEA|IGI|IMP|ISS|NAS|TAS]	GeneOntology_BP	15	104	274	6.30582	2.40592	14.4231	1	3.61367	0.00133202	0.0509564	BIRC3|FCER2|FYN|GSN|HCK|IFITM1|IFITM2|IRF8|LTA|LY86|MX1|NUCKS1|SYT11|TMEM173|VPS4A
BENPORATH_ES_CORE_NINE_CORRELATED	MSigDB_C2	8	37	274	2.24342	1.44589	21.6216	1	3.98134	0.00136023	0.0518681	BCL11A|DEK|FOXM1|HMGA1|MYBL2|NFE2L3|POLR1E|SPIB
positive regulation of cysteine-type endopeptidase activity involved in apoptotic process [GoID:GO:0043280; evidenceTypes:IBA|IDA|IEA|IEP|IGI|IMP|ISS|NAS|TAS]	GeneOntology_BP	8	37	274	2.24342	1.44589	21.6216	1	3.98134	0.00136023	0.0518681	AIFM1|BID|CASP1|GPER1|GSN|MAP3K5|SMAD3|TNFRSF10B
leading edge membrane [GoID:GO:0031256; evidenceTypes:IDA|IEA|ISS|NAS]	GeneOntology_CC	7	29	274	1.75835	1.28121	24.1379	1	4.09116	0.00137025	0.0519162	ABCA7|FGR|GPER1|MYO1G|PLEK|RASGRP2|SPTBN1
cellular response to type I interferon [GoID:GO:0071357; evidenceTypes:IC|IDA|IEA|IMP|TAS]	GeneOntology_BP	7	29	274	1.75835	1.28121	24.1379	1	4.09116	0.00137025	0.0519162	IFITM1|IFITM2|IRF8|MX1|MX2|PTPN6|XAF1
myeloid cell activation involved in immune response [GoID:GO:0002275; evidenceTypes:IBA|IDA|IEA|IEP|IMP|ISS|NAS|TAS]	GeneOntology_BP	7	29	274	1.75835	1.28121	24.1379	1	4.09116	0.00137025	0.0519162	CD300A|FES|FGR|IL4R|LYN|PIK3CD|SLAMF1
type I interferon signaling pathway [GoID:GO:0060337; evidenceTypes:IC|IDA|IEA|IMP|TAS]	GeneOntology_BP	7	29	274	1.75835	1.28121	24.1379	1	4.09116	0.00137025	0.0519162	IFITM1|IFITM2|IRF8|MX1|MX2|PTPN6|XAF1
REACTOME_INTERFERON_SIGNALING	MSigDB_C2	11	64	274	3.8805	1.89589	17.1875	1	3.75523	0.00138552	0.0520787	CIITA|HLA-DQA1|IFITM1|IFITM2|IRF8|MX1|MX2|NUP155|NUP88|PTPN6|XAF1
MODULE_33	MSigDB_C4	11	64	274	3.8805	1.89589	17.1875	1	3.75523	0.00138552	0.0520787	CD1C|CD24|CD79B|CYBB|HCK|HMGCS1|HTR3A|LTB|MX1|SMAD3|TCL1A
GSE17186_BLOOD_VS_CORD_BLOOD_NAIVE_BCELL_UP	MSigDB_C7	11	64	274	3.8805	1.89589	17.1875	1	3.75523	0.00138552	0.0520787	ARHGAP17|BID|DCTPP1|DEK|FCRLA|HAUS8|IFITM2|MAP4K1|NFE2L3|PARP12|PGLS
GSE5589_LPS_AND_IL10_VS_LPS_AND_IL6_STIM_IL6_KO_MACROPHAGE_45MIN_UP	MSigDB_C7	11	64	274	3.8805	1.89589	17.1875	1	3.75523	0.00138552	0.0520787	CASP1|CD72|CD86|DPYSL2|FCGR2B|HLA-DQA1|LYN|PARP12|PARP14|PTPN6|PTPRO
Receptor	UniProt-Keyword	18	137	274	8.30671	2.75103	13.1387	1	3.52352	0.00137916	0.0520787	CD300A|CD86|CXCR5|CYSLTR1|FCER2|FCGR2B|FCRL3|GPER1|GPR176|GPR18|HTR3A|IL4R|IL5RA|ITGAX|PTPRO|SLAMF1|TLR10|TNFRSF10B
GSE33292_WT_VS_TCF1_KO_DN3_THYMOCYTE_DN	MSigDB_C7	14	94	274	5.69949	2.28991	14.8936	1	3.62481	0.00139801	0.0524654	ACOT7|CD1C|CDC7|CSE1L|FOXM1|GMPS|IMPDH2|KIF2C|MS4A1|NUDT1|NUP155|PHGDH|TMEM106C|ZWINT
LY_AGING_PREMATURE_DN	MSigDB_C2	5	15	274	0.909493	0.922876	33.3333	1	4.43235	0.00143314	0.0529081	CCNF|FOXM1|KIF2C|MYBL2|NUP88
STAMBOLSKY_TARGETS_OF_MUTATED_TP53_DN	MSigDB_C2	5	15	274	0.909493	0.922876	33.3333	1	4.43235	0.00143314	0.0529081	IFITM1|MX1|SP110|TBC1D22A|XAF1
SWEET_LUNG_CANCER_KRAS_DN	MSigDB_C2	13	84	274	5.09316	2.16713	15.4762	1	3.64853	0.00143782	0.0529081	ARHGEF3|CDK14|FYN|GSN|HCK|KLF2|LMO2|LTB|LYL1|MS4A1|PECAM1|SPIB|SPTBN1
V$E2F1_Q4_01	MSigDB_C3	13	84	274	5.09316	2.16713	15.4762	1	3.64853	0.00143782	0.0529081	DCTPP1|DPYSL2|FBXO5|GEN1|HMGA1|IMPDH2|MAP4K1|MCM7|NUP155|PCYT2|POLE4|PRKDC|UXT
GNF2_CD1D	MSigDB_C4	5	15	274	0.909493	0.922876	33.3333	1	4.43235	0.00143314	0.0529081	CASP1|CD86|CLEC4A|CYBB|HCK
GSE15735_CTRL_VS_HDAC_INHIBITOR_TREATED_CD4_TCELL_2H_UP	MSigDB_C7	12	74	274	4.48683	2.03634	16.2162	1	3.68954	0.00143881	0.0529081	ARHGAP17|BIRC3|FGR|IL5RA|LTA|MAP4K1|PLAC8|PLEK|PTPN6|RFESD|SLC25A19|SWAP70
GSE21379_WT_VS_SAP_KO_CD4_TCELL_DN	MSigDB_C7	12	74	274	4.48683	2.03634	16.2162	1	3.68954	0.00143881	0.0529081	CBLB|CD22|CDKN2D|E2F2|EBF1|ELL3|FBXO5|FCRLA|SAPCD2|SLC15A3|SPC25|SPIB
GSE33292_DN3_THYMOCYTE_VS_TCF1_KO_TCELL_LYMPHOMA_UP	MSigDB_C7	12	74	274	4.48683	2.03634	16.2162	1	3.68954	0.00143881	0.0529081	BIRC3|CD1C|CYBB|HHEX|IL4R|LTB|LY86|MRPS12|MS4A1|PLEK|SWAP70|TMC6
GSE6674_CPG_VS_CPG_AND_ANTI_IGM_STIM_BCELL_UP	MSigDB_C7	12	74	274	4.48683	2.03634	16.2162	1	3.68954	0.00143881	0.0529081	CCNF|CENPL|CYBB|DHCR7|HLA-DMB|HLA-DQA1|KIF2C|MCM7|MS4A1|NUDT1|PECAM1|TUBB4B
regulation of leukocyte degranulation [GoID:GO:0043300; evidenceTypes:IBA|IDA|IEA|IMP|ISS]	GeneOntology_BP	5	15	274	0.909493	0.922876	33.3333	1	4.43235	0.00143314	0.0529081	CD300A|FES|FGR|IL4R|LYN
regulation of myeloid leukocyte mediated immunity [GoID:GO:0002886; evidenceTypes:IBA|IDA|IEA|IMP|ISS]	GeneOntology_BP	5	15	274	0.909493	0.922876	33.3333	1	4.43235	0.00143314	0.0529081	CD300A|FES|FGR|IL4R|LYN
Human Leukemia_Larsson06_37genes (16423051-Table2)	GeneSigDB	5	15	274	0.909493	0.922876	33.3333	1	4.43235	0.00143314	0.0529081	ARHGEF3|CYBB|FCGR2B|HMGA1|PECAM1
MCL_gt_SLL_DLBCL	SignatureDB	5	15	274	0.909493	0.922876	33.3333	1	4.43235	0.00143314	0.0529081	CD24|GPR18|LY86|MS4A1|TLR10
GSE24634_TREG_VS_TCONV_POST_DAY7_IL4_CONVERSION_DN	MSigDB_C7	10	55	274	3.33481	1.75931	18.1818	1	3.78853	0.00146027	0.0536139	CYBB|FCGR2B|GSN|HCK|IRF8|LY9|SCD|SLC15A3|ST3GAL5|TNFRSF10B
defense response to other organism [GoID:GO:0098542; evidenceTypes:IBA|IC|IDA|IEA|IEP|IGI|IMP|ISS|NAS|TAS]	GeneOntology_BP	15	105	274	6.36645	2.41718	14.2857	1	3.57174	0.00147101	0.0539251	BIRC3|CD86|FGR|FYN|HCK|IFITM1|IFITM2|IL4R|IRF8|LTA|MX1|MX2|PLAC8|SYT11|TMEM173
organelle localization [GoID:GO:0051640; evidenceTypes:IBA|IDA|IEA|IGI|IMP|ISS|NAS|TAS]	GeneOntology_BP	18	138	274	8.36734	2.76074	13.0435	1	3.48916	0.00150082	0.0549329	BIN1|BLOC1S1|CD300A|CDCA5|DPYSL2|FES|FGR|HHEX|IL4R|KIF2C|LYN|NUP88|NUP98|PIK3CD|PTK2|SYT11|UXT|VPS4A
Human Leukemia_Kiiveri08_100genes_T-ALLParallel (18410693-TableS13)	GeneSigDB	6	22	274	1.33392	1.11679	27.2727	1	4.17812	0.0015357	0.0559503	CD19|CD79B|EBF1|HLA-DMB|HMGCS1|TCL1A
GSE13485_CTRL_VS_DAY7_YF17D_VACCINE_PBMC_DN	MSigDB_C7	11	65	274	3.94114	1.91043	16.9231	1	3.69491	0.00157994	0.0572108	CYSLTR1|IFITM1|IFITM2|MX1|MX2|PARP12|PARP14|PLAC8|SP110|XAF1|ZWINT
GSE1460_DP_THYMOCYTE_VS_NAIVE_CD4_TCELL_ADULT_BLOOD_DN	MSigDB_C7	11	65	274	3.94114	1.91043	16.9231	1	3.69491	0.00157994	0.0572108	BIN1|CYTH1|DENND2D|DHRS9|IFITM2|IL4R|KLF2|PIK3CD|PLCB2|SLC15A3|UXT
GSE39556_UNTREATED_VS_3H_POLYIC_INJ_MOUSE_CD8A_DC_DN	MSigDB_C7	11	65	274	3.94114	1.91043	16.9231	1	3.69491	0.00157994	0.0572108	BCL11A|FOXO3|FYN|GSN|HHEX|LMO2|LTB|PECAM1|SERPINB6|ST3GAL6|SYT11
activation of immune response [GoID:GO:0002253; evidenceTypes:IBA|IC|IDA|IEA|IMP|IPI|ISS|NAS|TAS]	GeneOntology_BP	19	150	274	9.09493	2.87432	12.6667	1	3.44605	0.00158937	0.0574646	ARPC4|BIRC3|CD19|CD300A|CD79B|CD86|CLEC4A|FGR|FYN|HCK|HLA-DQA1|LYN|MYO1G|PIK3CD|PLCL2|PTK2|PTPN6|TLR10|TMEM173
REACTOME_CELL_CYCLE_MITOTIC	MSigDB_C2	18	139	274	8.42797	2.7704	12.9496	1	3.4551	0.00163148	0.0580244	CDC7|CDKN2D|CDT1|CENPL|CENPM|E2F2|FBXO5|GINS2|KIF2C|MCM7|MYBL2|POLD2|RANGAP1|RPA3|SPC25|TUBB4B|TUBBP2|ZWINT
GSE11973_MIR223_KOVS_WT_BONE_MARROW_NEUTROPHIL_UP	MSigDB_C7	12	75	274	4.54747	2.04982	16	1	3.6357	0.00162227	0.0580244	CD22|CD300A|CXCR5|DENND2D|FYN|LTA|LYL1|MYO1G|PGLS|PHGDH|PLAC8|POLR1E
GSE21927_EL4_VS_MCA203_TUMOR_MONOCYTES_UP	MSigDB_C7	8	38	274	2.30405	1.46514	21.0526	1	3.88766	0.00163422	0.0580244	AIFM1|ARHGAP17|CYB561A3|GSN|PTPN6|SPIB|ZDBF2|ZMAT3
GSE22886_CD8_VS_CD4_NAIVE_TCELL_DN	MSigDB_C7	8	38	274	2.30405	1.46514	21.0526	1	3.88766	0.00163422	0.0580244	CD22|CYTH1|DSCC1|E2F2|ENTPD4|IL4R|PTK2|RASGRP2
GSE34205_HEALTHY_VS_FLU_INF_INFANT_PBMC_DN	MSigDB_C7	12	75	274	4.54747	2.04982	16	1	3.6357	0.00162227	0.0580244	CDCA5|E2F2|IFITM1|IFITM2|MX1|MX2|PARP12|PLAC8|PRC1|PSPC1|RHOG|XAF1
HALLMARK_INTERFERON_ALPHA_RESPONSE	MSigDB_H	8	38	274	2.30405	1.46514	21.0526	1	3.88766	0.00163422	0.0580244	CASP1|IFITM1|IFITM2|IL4R|MX1|PARP12|PARP14|SP110
lipid phosphorylation [GoID:GO:0046834; evidenceTypes:IBA|IC|IDA|IEA|IMP|ISS|TAS]	GeneOntology_BP	8	38	274	2.30405	1.46514	21.0526	1	3.88766	0.00163422	0.0580244	CD19|CD86|FGR|FYN|LYN|PIK3C2B|PIK3CD|PTK2
phosphatidylinositol 3-kinase signaling [GoID:GO:0014065; evidenceTypes:IBA|IC|IDA|IEA|IMP|ISS|NAS|TAS]	GeneOntology_BP	8	38	274	2.30405	1.46514	21.0526	1	3.88766	0.00163422	0.0580244	CD19|CD86|FGR|FYN|GPER1|PIK3CD|PTK2|PTPN6
Human Breast_Troester06_81genes_up_sham_HME-CC (17150101-TableS1a)	GeneSigDB	8	38	274	2.30405	1.46514	21.0526	1	3.88766	0.00163422	0.0580244	CDCA5|KIF2C|MIS18A|NUP155|POLQ|PRC1|SIPA1|ZWINT
regulation of cell adhesion [GoID:GO:0030155; evidenceTypes:IBA|IC|IDA|IEA|IGI|IMP|ISS|NAS|TAS]	GeneOntology_BP	20	162	274	9.82253	2.98298	12.3457	1	3.41185	0.00165509	0.0586778	APBB1IP|CD24|CD300A|CD86|CYTH1|FANCA|FES|FYN|GSN|HLA-DMB|HLA-DQA1|IL4R|LYN|PTK2|PTPN6|PTPRO|SIPA1|SLAMF1|SMAD3|SWAP70
CHEN_METABOLIC_SYNDROM_NETWORK	MSigDB_C2	34	335	274	20.312	4.20356	10.1493	1	3.25629	0.00167799	0.0594009	APBB1IP|ARPC4|CASP1|CD22|CD300A|CD72|CD86|CDC7|CDT1|COLGALT1|CTPS1|CYBB|FES|GSN|HAUS8|HLA-DMB|HLA-DQA1|HMGA1|IRF8|ITGAX|LMO2|LY86|LYL1|LYN|MCOLN2|PLAC8|PLEK|PTPN6|PTPRO|SCD|SERPINB6|SLC15A3|TSPAN33|WDFY4
GSE25123_CTRL_VS_ROSIGLITAZONE_STIM_PPARG_KO_MACROPHAGE_UP	MSigDB_C7	10	56	274	3.39544	1.77503	17.8571	1	3.72081	0.00168467	0.0595485	BIRC3|CD1C|CD72|DHRS9|FCRLB|FGR|GLIPR2|ITGAX|PLAC8|TNFRSF10B
BROWNE_INTERFERON_RESPONSIVE_GENES	MSigDB_C2	7	30	274	1.81899	1.30297	23.3333	1	3.97631	0.00169631	0.0596045	CASP1|CYTH1|LMO2|MX1|MX2|SP110|XAF1
DIRMEIER_LMP1_RESPONSE_LATE_UP	MSigDB_C2	7	30	274	1.81899	1.30297	23.3333	1	3.97631	0.00169631	0.0596045	DHCR7|IL4R|LYN|PLEK|RHOG|SPIB|SWAP70
KAUFFMANN_MELANOMA_RELAPSE_UP	MSigDB_C2	7	30	274	1.81899	1.30297	23.3333	1	3.97631	0.00169631	0.0596045	DEK|FANCA|GINS2|MCM7|POLE4|POLQ|RPA3
Human Lymphoma_Kari03_135genes (12782714-Figure2)	GeneSigDB	7	30	274	1.81899	1.30297	23.3333	1	3.97631	0.00169631	0.0596045	ADD3|CASP1|CDKN2D|IFITM1|IL4R|LTB|MYBL2
GSE13522_WT_VS_IFNAR_KO_SKIN_UP	MSigDB_C7	9	47	274	2.84975	1.62779	19.1489	1	3.77828	0.00171898	0.0601	CTPS1|CYBB|ENTPD4|HLA-DQA1|ITGAX|POLE4|SPIB|WDFY4|ZWINT
immune response-regulating signaling pathway [GoID:GO:0002764; evidenceTypes:IBA|IC|IDA|IEA|IMP|ISS|NAS|TAS]	GeneOntology_BP	19	151	274	9.15557	2.88356	12.5828	1	3.41399	0.00172036	0.0601	ARPC4|BIRC3|CD19|CD24|CD300A|CD79B|CD86|CLEC4A|FGR|FYN|HCK|HLA-DQA1|LYN|MYO1G|PIK3CD|PLCL2|PTK2|PTPN6|TLR10
Human Viral_Urosevic07_495genes (17823660-TableS2)	GeneSigDB	14	96	274	5.82076	2.31362	14.5833	1	3.53525	0.00172055	0.0601	CASP1|CD1C|CD86|CDK14|ENTPD4|FCGR2B|GPER1|IFITM1|LY86|MAP4K1|MX1|MX2|RASGRP2|TUBB4B
HIF1alpha_1.5x_down	SignatureDB	14	96	274	5.82076	2.31362	14.5833	1	3.53525	0.00172055	0.0601	CCNF|CDC7|CSE1L|CTPS1|DHCR7|ELOVL6|FBXO5|GINS2|HMGA1|MRPS12|NUP98|PRC1|TUBB4B|ZWINT
positive regulation of cytokine production [GoID:GO:0001819; evidenceTypes:IBA|IC|IDA|IEA|IEP|IMP|ISS|NAS|TAS]	GeneOntology_BP	15	107	274	6.48772	2.43954	14.0187	1	3.48929	0.0017857	0.0622843	BIRC3|CASP1|CD86|CYBB|FGR|IL4R|IRF8|LTA|LTB|LY9|PRKDC|SLAMF1|SMAD3|SPTBN1|TMEM173
Mouse StemCell_Forsberg05_413genes (16151515-TableS1)	GeneSigDB	13	86	274	5.21443	2.19228	15.1163	1	3.55135	0.00179303	0.0624479	CCNF|CDCA2|CDCA5|CENPL|FBXO5|FOXM1|NUCKS1|PLAC8|PRC1|RASGRP2|SLC43A3|SNTB2|SPC25
GSE20727_DNFB_ALLERGEN_VS_ROS_INH_AND_DNFB_ALLERGEN_TREATED_DC_DN	MSigDB_C7	11	66	274	4.00177	1.92485	16.6667	1	3.63573	0.00179615	0.062465	C17ORF53|CCNF|DSCC1|FOXM1|FYN|GEN1|GINS2|KIF2C|MND1|SPC25|XAF1
Human Viral_Urosevic07_341genes (17823660-TableS1b)	GeneSigDB	16	118	274	7.15468	2.55868	13.5593	1	3.45699	0.00181086	0.0628842	CASP1|CD86|CXCR5|DHCR7|FGR|IFITM1|IL4R|MAP4K1|MX1|MX2|PIK3C2B|RASGRP2|SETBP1|SP110|SP140|ZWINT
GARY_CD5_TARGETS_DN	MSigDB_C2	21	175	274	10.6108	3.09573	12	1	3.356	0.00182773	0.063285	AFF3|BCL11A|CASP1|CD86|CYBB|DCTPP1|FBXO5|FCGR2B|IPO11|IRF8|LTB|MRPS12|MS4A1|PMPCA|SIGLEC10|SLC25A19|SP140|SRFBP1|SRSF10|TLR10|ZWINT
hematopoietic or lymphoid organ development [GoID:GO:0048534; evidenceTypes:IBA|IC|IDA|IEA|IEP|IMP|ISS|NAS|TAS]	GeneOntology_BP	24	211	274	12.7935	3.38515	11.3744	1	3.31048	0.00184958	0.0639481	CD79B|CD86|CXCR5|FANCA|FES|FOXO3|GPR18|HHEX|IL4R|IRF8|KLF2|LFNG|LTA|LTB|LY9|LYL1|LYN|PIK3CD|PLCL2|PLEK|PRKDC|PTPN6|SLAMF1|THOC5
cellular macromolecule catabolic process [GoID:GO:0044265; evidenceTypes:IBA|IC|IDA|IEA|IGI|IMP|IPI|ISS|NAS|TAS]	GeneOntology_BP	7	296	274	17.9473	3.96968	2.36486	0	-2.75774	0.00185694	0.0641092	AIFM1|CCNF|FBXO5|PTK2|RNF44|RPS12|VPS4A
CHICAS_RB1_TARGETS_SENESCENT	MSigDB_C2	21	176	274	10.6714	3.1042	11.9318	1	3.3273	0.00196352	0.0656521	ACOT7|ACYP1|ADD3|AKR7A2|BIRC3|CDC7|CDT1|DEK|GINS2|GMPS|IFITM1|ITPRIPL2|MCM7|NUCKS1|PHGDH|PRKDC|RPA3|SLC43A3|SPTBN1|TMEM106C|TMEM173
FERRANDO_LYL1_NEIGHBORS	MSigDB_C2	3	5	274	0.303164	0.533414	60	1	5.0558	0.00201236	0.0656521	FES|HHEX|LMO2
GUTIERREZ_CHRONIC_LYMPHOCYTIC_LEUKEMIA_UP	MSigDB_C2	3	5	274	0.303164	0.533414	60	1	5.0558	0.00201236	0.0656521	CD1C|CYBB|MS4A1
KEGG_VIRAL_MYOCARDITIS	MSigDB_C2	5	16	274	0.970126	0.953037	31.25	1	4.22846	0.00198247	0.0656521	BID|CD86|FYN|HLA-DMB|HLA-DQA1
NIKOLSKY_BREAST_CANCER_7P22_AMPLICON	MSigDB_C2	5	16	274	0.970126	0.953037	31.25	1	4.22846	0.00198247	0.0656521	ADAP1|GPER1|LFNG|NUDT1|UNCX
PID_ALPHA_SYNUCLEIN_PATHWAY	MSigDB_C2	5	16	274	0.970126	0.953037	31.25	1	4.22846	0.00198247	0.0656521	FGR|FYN|HCK|LYN|PLCB2
PID_TXA2PATHWAY	MSigDB_C2	5	16	274	0.970126	0.953037	31.25	1	4.22846	0.00198247	0.0656521	FGR|FYN|HCK|LYN|PLCB2
REACTOME_CELL_CYCLE	MSigDB_C2	20	164	274	9.94379	3.00065	12.1951	1	3.35135	0.00192346	0.0656521	CDC7|CDKN2D|CDT1|CENPL|CENPM|E2F2|FBXO5|GINS2|KIF2C|MCM7|MIS18A|MYBL2|NHP2|POLD2|RANGAP1|RPA3|SPC25|TUBB4B|TUBBP2|ZWINT
REACTOME_CRMPS_IN_SEMA3A_SIGNALING	MSigDB_C2	3	5	274	0.303164	0.533414	60	1	5.0558	0.00201236	0.0656521	DPYSL2|FES|FYN
REACTOME_PLATELET_SENSITIZATION_BY_LDL	MSigDB_C2	3	5	274	0.303164	0.533414	60	1	5.0558	0.00201236	0.0656521	FGR|PECAM1|PTPN6
SPIELMAN_LYMPHOBLAST_EUROPEAN_VS_ASIAN_2FC_UP	MSigDB_C2	3	5	274	0.303164	0.533414	60	1	5.0558	0.00201236	0.0656521	ARPC4|DPYSL2|FCER2
WUNDER_INFLAMMATORY_RESPONSE_AND_CHOLESTEROL_UP	MSigDB_C2	5	16	274	0.970126	0.953037	31.25	1	4.22846	0.00198247	0.0656521	CASP1|HLA-DMB|LYN|PLAC8|SP110
GNF2_S100A4	MSigDB_C4	5	16	274	0.970126	0.953037	31.25	1	4.22846	0.00198247	0.0656521	CASP1|CLEC4A|FGR|HCK|PECAM1
MODULE_410	MSigDB_C4	3	5	274	0.303164	0.533414	60	1	5.0558	0.00201236	0.0656521	CD22|CD72|FCER2
MODULE_96	MSigDB_C4	3	5	274	0.303164	0.533414	60	1	5.0558	0.00201236	0.0656521	CD22|CD72|FCER2
ATM_DN.V1_UP	MSigDB_C6	5	16	274	0.970126	0.953037	31.25	1	4.22846	0.00198247	0.0656521	CD19|CIITA|QTRT1|SIPA1|XAF1
STK33_SKM_DN	MSigDB_C6	10	57	274	3.45607	1.79061	17.5439	1	3.65458	0.00193623	0.0656521	AFF3|C1ORF228|CPED1|DHRS9|ELOVL6|FAM117B|POLD2|SCD|SPIB|TMEM173
GSE18791_CTRL_VS_NEWCASTLE_VIRUS_DC_14H_UP	MSigDB_C7	9	48	274	2.91038	1.64483	18.75	1	3.70228	0.00200579	0.0656521	ACOT7|ADD3|IPO11|POLE4|POLR1E|PTK2|RNF44|SF3B3|THOC5
GSE19888_CTRL_VS_TCELL_MEMBRANES_ACT_MAST_CELL_PRETREAT_A3R_INH_DN	MSigDB_C7	9	48	274	2.91038	1.64483	18.75	1	3.70228	0.00200579	0.0656521	CD72|FANCA|GPR18|PARP14|PLAC8|PTPN6|PTPRO|SP110|TMEM173
GSE21360_SECONDARY_VS_TERTIARY_MEMORY_CD8_TCELL_DN	MSigDB_C7	9	48	274	2.91038	1.64483	18.75	1	3.70228	0.00200579	0.0656521	CD300A|CIITA|CSE1L|FANCA|LBH|LMO2|MAP4K1|MCM7|TUBB4B
GSE25123_IL4_VS_IL4_AND_ROSIGLITAZONE_STIM_MACROPHAGE_DAY10_UP	MSigDB_C7	10	57	274	3.45607	1.79061	17.5439	1	3.65458	0.00193623	0.0656521	ADAP1|BID|CASP1|CXCR5|CYSLTR1|GDPD5|HHEX|IFITM2|LYN|SLC15A3
GSE29949_MICROGLIA_BRAIN_VS_CD8_NEG_DC_SPLEEN_DN	MSigDB_C7	8	39	274	2.36468	1.48412	20.5128	1	3.79707	0.00195013	0.0656521	AFF3|CD79B|CDKN2D|CYBB|GPER1|LFNG|SPC25|SPIB
GSE40274_CTRL_VS_GATA1_TRANSDUCED_ACTIVATED_CD4_TCELL_UP	MSigDB_C7	8	39	274	2.36468	1.48412	20.5128	1	3.79707	0.00195013	0.0656521	CD300A|CIITA|CNN2|CYB561A3|DPYSL2|HHEX|RPA3|TMEM173
GSE8921_UNSTIM_VS_TLR1_2_STIM_MONOCYTE_24H_UP	MSigDB_C7	9	48	274	2.91038	1.64483	18.75	1	3.70228	0.00200579	0.0656521	CD86|CXCR5|EBF1|FCRLA|HCK|IL5RA|MAP3K5|SCD|TSPAN33
cell-cell adhesion [GoID:GO:0098609; evidenceTypes:IBA|IC|IDA|IEA|IEP|IGI|IMP|IPI|ISS|NAS|TAS]	GeneOntology_BP	29	274	274	16.6134	3.82924	10.5839	1	3.23474	0.00197086	0.0656521	APBB1IP|CD1C|CD24|CD300A|CD86|CNN2|CSRP1|CTPS1|FANCA|FYN|GPR18|GSN|HLA-DMB|HLA-DQA1|IL4R|ITGAX|LFNG|LY9|LYN|PIK3CD|PLEK|PRKDC|PTK2|PTPN6|RANGAP1|SLAMF1|SMAD3|SPTBN1|SWAP70
immune response-activating signal transduction [GoID:GO:0002757; evidenceTypes:IBA|IC|IDA|IEA|IMP|ISS|NAS|TAS]	GeneOntology_BP	18	141	274	8.54924	2.78963	12.766	1	3.38782	0.00192184	0.0656521	ARPC4|BIRC3|CD19|CD300A|CD79B|CD86|CLEC4A|FGR|FYN|HCK|HLA-DQA1|LYN|MYO1G|PIK3CD|PLCL2|PTK2|PTPN6|TLR10
response to external biotic stimulus [GoID:GO:0043207; evidenceTypes:IBA|IC|IDA|IEA|IEP|IGI|IMP|ISS|NAS|TAS]	GeneOntology_BP	22	188	274	11.399	3.20385	11.7021	1	3.30884	0.00198335	0.0656521	BIRC3|CASP1|CD24|CD86|FGR|FYN|HCK|HMGA1|IFITM1|IFITM2|IL4R|IRF8|LTA|LY86|LYN|MX1|MX2|PLAC8|SMAD3|SYT11|TMEM173|TNFRSF10B
response to other organism [GoID:GO:0051707; evidenceTypes:IBA|IC|IDA|IEA|IEP|IGI|IMP|ISS|NAS|TAS]	GeneOntology_BP	22	188	274	11.399	3.20385	11.7021	1	3.30884	0.00198335	0.0656521	BIRC3|CASP1|CD24|CD86|FGR|FYN|HCK|HMGA1|IFITM1|IFITM2|IL4R|IRF8|LTA|LY86|LYN|MX1|MX2|PLAC8|SMAD3|SYT11|TMEM173|TNFRSF10B
Chiche(PMID: 24644022)-2014_M8.83	PAPER	3	5	274	0.303164	0.533414	60	1	5.0558	0.00201236	0.0656521	FAM117B|HLA-DMB|HLA-DQA1
Li(PMID: 24336226)-2013-MolSigVaccines_Membrane, ER proteins (M134)	PAPER	3	5	274	0.303164	0.533414	60	1	5.0558	0.00201236	0.0656521	CD72|CIITA|PTK2
Li(PMID: 24336226)-2013-MolSigVaccines_blood coagulation (M11.1)	PAPER	3	5	274	0.303164	0.533414	60	1	5.0558	0.00201236	0.0656521	ITGAX|LYN|PECAM1
Li(PMID: 24336226)-2013-MolSigVaccines_enriched in naive and memory B cells (M83)	PAPER	3	5	274	0.303164	0.533414	60	1	5.0558	0.00201236	0.0656521	FCGR2B|LY86|MS4A1
Li(PMID: 24336226)-2013-MolSigVaccines_myeloid cell enriched receptors and transporters (M4.3)	PAPER	3	5	274	0.303164	0.533414	60	1	5.0558	0.00201236	0.0656521	CD86|CLEC4A|SLC15A3
Human Leukemia_Holleman06_17genes (16189266-Table2)	GeneSigDB	3	5	274	0.303164	0.533414	60	1	5.0558	0.00201236	0.0656521	BID|CASP1|TNFRSF10B
Human Leukemia_Toren05_224genes (16140871-SuppTable7)	GeneSigDB	8	39	274	2.36468	1.48412	20.5128	1	3.79707	0.00195013	0.0656521	CYBB|FGR|FYN|HCK|ITGAX|LBH|SLC15A3|VNN2
Human Lymphoma_Jenner03_71genes (12925741-Figure10)	GeneSigDB	6	23	274	1.39456	1.14176	26.087	1	4.03363	0.00197368	0.0656521	BIRC3|FCGR2B|HLA-DQA1|LTA|LYN|PIK3CD
Human Lymphoma_RuizBallesteros05_39genes (15914563-Table1)	GeneSigDB	5	16	274	0.970126	0.953037	31.25	1	4.22846	0.00198247	0.0656521	ADD3|BIRC3|HLA-DMB|LTB|SP140
Mouse StemCell_GarciaEscudero10_371genes_p53 (20630075-AF-2)	GeneSigDB	16	119	274	7.21531	2.5692	13.4454	1	3.41923	0.00198022	0.0656521	CCNF|CDC7|CDCA2|CDT1|CENPL|CTPS1|DSCC1|FOXM1|GMPS|KIF2C|NUP155|PDE7A|POLR1E|PRC1|SPC25|XAF1
MARTENS_TRETINOIN_RESPONSE_UP	MSigDB_C2	11	67	274	4.0624	1.93916	16.4179	1	3.57763	0.00203592	0.0658772	CD1C|CD22|CD300A|CD79B|CXCR5|FCER2|FGR|HTR3A|LFNG|NAPSB|PLCB2
RICKMAN_TUMOR_DIFFERENTIATED_WELL_VS_POORLY_DN	MSigDB_C2	0	98	274	5.94202	2.33707	0	0	-2.54251	0.00203206	0.0658772
GSE24726_WT_VS_E2-2_KO_PDC_UP	MSigDB_C7	11	67	274	4.0624	1.93916	16.4179	1	3.57763	0.00203592	0.0658772	CBLB|CDCA5|CDT1|FOXO3|FYN|MAP3K5|MIS18A|NUCKS1|NUDT1|PDE7A|ST3GAL5
GSE29618_BCELL_VS_MDC_DAY7_FLU_VACCINE_DN	MSigDB_C7	11	67	274	4.0624	1.93916	16.4179	1	3.57763	0.00203592	0.0658772	CASP1|CD1C|CD86|CLEC4A|DPYSL2|GSN|ITGAX|LMO2|PLCB2|SCD|ST3GAL6
cellular catabolic process [GoID:GO:0044248; evidenceTypes:IBA|IC|IDA|IEA|IEP|IGI|IMP|IPI|ISS|NAS|TAS]	GeneOntology_BP	13	430	274	26.0721	4.70805	3.02326	0	-2.77655	0.00202525	0.0658772	ACOT7|AIFM1|CCNF|DCTPP1|ENTPD4|FBXO5|GPI|NUDT1|PDE7A|PTK2|RNF44|RPS12|VPS4A
regulation of cysteine-type endopeptidase activity [GoID:GO:2000116; evidenceTypes:IBA|IDA|IEA|IEP|IGI|IMP|ISS|NAS|TAS]	GeneOntology_BP	11	67	274	4.0624	1.93916	16.4179	1	3.57763	0.00203592	0.0658772	AIFM1|BID|BIRC3|CASP1|CDKN2D|GPER1|GPI|GSN|MAP3K5|SMAD3|TNFRSF10B
FINETTI_BREAST_CANCER_KINOME_GREEN	MSigDB_C2	4	10	274	0.606329	0.753943	40	1	4.50123	0.00207478	0.0660307	FGR|HCK|LYN|MAP4K1
HOLLMANN_APOPTOSIS_VIA_CD40_UP	MSigDB_C2	12	77	274	4.66873	2.07651	15.5844	1	3.53058	0.00204721	0.0660307	ARF3|CD22|CD86|CDK14|COLGALT1|DPYSL2|FANCA|IRF8|LY9|MAP4K1|SYPL1|TMEM106C
PEART_HDAC_PROLIFERATION_CLUSTER_DN	MSigDB_C2	7	31	274	1.87962	1.32436	22.5806	1	3.86631	0.00207964	0.0660307	CDC7|CSE1L|HMGA1|IFITM1|MCM7|SIPA1|ZWINT
PID_IL8_CXCR1_PATHWAY	MSigDB_C2	4	10	274	0.606329	0.753943	40	1	4.50123	0.00207478	0.0660307	FGR|HCK|LYN|PLCB2
MODULE_175	MSigDB_C4	4	10	274	0.606329	0.753943	40	1	4.50123	0.00207478	0.0660307	CD1C|GPR176|HTR3A|SP140
response to mineralocorticoid [GoID:GO:0051385; evidenceTypes:IEA|ISS]	GeneOntology_BP	4	10	274	0.606329	0.753943	40	1	4.50123	0.00207478	0.0660307	AIFM1|CYBB|FOXO3|GPER1
response to type I interferon [GoID:GO:0034340; evidenceTypes:IC|IDA|IEA|IMP|ISS|TAS]	GeneOntology_BP	7	31	274	1.87962	1.32436	22.5806	1	3.86631	0.00207964	0.0660307	IFITM1|IFITM2|IRF8|MX1|MX2|PTPN6|XAF1
Chiche(PMID: 24644022)-2014_M6.12	PAPER	7	31	274	1.87962	1.32436	22.5806	1	3.86631	0.00207964	0.0660307	AARSD1|C12ORF45|C19ORF48|CTPS1|IMPDH2|NFE2L3|SETBP1
Chiche(PMID: 24644022)-2014_M9.30	PAPER	4	10	274	0.606329	0.753943	40	1	4.50123	0.00207478	0.0660307	BCL11A|CD24|FCRL3|FCRLB
Li(PMID: 24336226)-2013-MolSigVaccines_enriched in monocytes (IV) (M118.0)	PAPER	4	10	274	0.606329	0.753943	40	1	4.50123	0.00207478	0.0660307	C1ORF162|HHEX|HLA-DMB|ST3GAL6
Human Lung_Dracheva07_162genes (17161497-SuppTable1)	GeneSigDB	7	31	274	1.87962	1.32436	22.5806	1	3.86631	0.00207964	0.0660307	FOXM1|HCK|HMGA1|KIF2C|LMO2|SPTBN1|ZWINT
Human Lymphoma_Huynh08_18genes (18464117-Table3)	GeneSigDB	4	10	274	0.606329	0.753943	40	1	4.50123	0.00207478	0.0660307	CD1C|CD79B|CD86|HLA-DQA1
Human Viral_Okamoto06_36genes (16788756-Table2)	GeneSigDB	4	10	274	0.606329	0.753943	40	1	4.50123	0.00207478	0.0660307	FES|HLA-DQA1|RPA3|SLC15A3
PUJANA_BRCA2_PCC_NETWORK	MSigDB_C2	21	177	274	10.732	3.11265	11.8644	1	3.29879	0.00210779	0.0668348	ACYP1|CCNF|CD1C|CDC7|CDT1|CTPS1|DEK|FANCA|FOXM1|GMPS|HMGCS1|KIF2C|MCM7|MYBL2|POLD2|PRKDC|SPC25|SRSF10|TMEM106C|XRCC3|ZWINT
SPIELMAN_LYMPHOBLAST_EUROPEAN_VS_ASIAN_DN	MSigDB_C2	5	244	274	14.7944	3.62628	2.04918	0	-2.70095	0.00212474	0.0672824	CCDC6|IFITM1|PTPRO|RPA3|SLAMF1
MULLIGHAN_MLL_SIGNATURE_2_UP	MSigDB_C2	17	131	274	7.94291	2.69195	12.9771	1	3.3645	0.00213585	0.0675441	ABCA7|AKR7A2|APBB1IP|ARHGEF3|ARPC4|BID|BLOC1S1|CASP1|COLGALT1|DENND2D|FES|HCK|ITGAX|PECAM1|RANGAP1|SIPA1|TNFRSF10B
Human Lymphoma_Chin09_1201genes (19377508-SuppTable1)	GeneSigDB	15	109	274	6.60898	2.46168	13.7615	1	3.40866	0.00215478	0.0680521	CD1C|CD72|DENND2D|DHRS9|FCER2|HCK|IFITM1|IFITM2|ITGAX|KLF2|LFNG|PLAC8|SLAMF1|SWAP70|TCL1A
HOLLMANN_APOPTOSIS_VIA_CD40_DN	MSigDB_C2	13	88	274	5.33569	2.21713	14.7727	1	3.45686	0.00221792	0.0693993	CASP1|CD79B|DENND2D|ELOVL6|IFITM1|MX2|NUDT1|PARP12|RASGRP2|SP140|SPTBN1|ST3GAL5|TCL1A
GSE17974_IL4_AND_ANTI_IL12_VS_UNTREATED_48H_ACT_CD4_TCELL_DN	MSigDB_C7	10	58	274	3.51671	1.80605	17.2414	1	3.58977	0.00221729	0.0693993	DHRS9|IRF8|LTA|LTB|MCOLN2|MX1|NFE2L3|PARP14|SLAMF1|SP140
GSE24634_TREG_VS_TCONV_POST_DAY10_IL4_CONVERSION_UP	MSigDB_C7	13	88	274	5.33569	2.21713	14.7727	1	3.45686	0.00221792	0.0693993	BIRC3|CD79B|KIF2C|KLF2|LTA|PRC1|RASGRP2|RNF44|SLAMF1|SMAD3|SP110|SP140|THOC5
GSE26030_TH1_VS_TH17_DAY5_POST_POLARIZATION_UP	MSigDB_C7	10	58	274	3.51671	1.80605	17.2414	1	3.58977	0.00221729	0.0693993	CD86|HCK|MX1|MX2|PARP12|PARP14|PLAC8|SLC15A3|ST3GAL6|XAF1
GSE3203_HEALTHY_VS_INFLUENZA_INFECTED_LN_BCELL_UP	MSigDB_C7	10	58	274	3.51671	1.80605	17.2414	1	3.58977	0.00221729	0.0693993	CIITA|DENND2D|DSCC1|FCER2|GMPS|GSN|IL4R|SCD|ST3GAL5|SWAP70
GSE6269_HEALTHY_VS_FLU_INF_PBMC_UP	MSigDB_C7	10	58	274	3.51671	1.80605	17.2414	1	3.58977	0.00221729	0.0693993	AARSD1|AKR7A2|CD1C|CXCR5|HLA-DQA1|RASGRP2|RPS12|SF3B3|SWAP70|UXT
GSE24634_IL4_VS_CTRL_TREATED_NAIVE_CD4_TCELL_DAY3_DN	MSigDB_C7	11	68	274	4.12304	1.95336	16.1765	1	3.52058	0.00230111	0.0718127	CASP1|CYBB|IFITM1|IFITM2|LTB|MX2|PARP12|RASGRP2|SP110|SP140|UXT
TIEN_INTESTINE_PROBIOTICS_24HR_DN	MSigDB_C2	0	96	274	5.82076	2.31362	0	0	-2.51586	0.00230935	0.0719722
Blood_Module-2.1_Cytotoxic_cells	SignatureDB	8	40	274	2.42532	1.50286	20	1	3.70938	0.00231229	0.0719722	BIN1|C1ORF162|CASP1|CD300A|CD86|CYBB|FYN|ITPRIPL2
nuclear envelope [GoID:GO:0005635; evidenceTypes:IBA|IDA|IEA|IMP|ISS|NAS|TAS]	GeneOntology_CC	17	132	274	8.00354	2.7019	12.8788	1	3.32968	0.0023202	0.0721238	BIN1|CSE1L|CYBB|DHCR7|GPER1|IPO11|MX1|MX2|NUDT1|NUP155|NUP88|NUP98|RAB40B|RANGAP1|SMAD3|SP140|TMC6
Human Leukemia_Takeda06_309genes (16818636-TableS2)	GeneSigDB	9	49	274	2.97101	1.66169	18.3673	1	3.62822	0.00232957	0.0723203	ARHGEF3|FCGR2B|IFITM1|MX1|MX2|PARP12|PARP14|SP110|XAF1
HELLER_HDAC_TARGETS_SILENCED_BY_METHYLATION_UP	MSigDB_C2	15	110	274	6.66962	2.47266	13.6364	1	3.36899	0.00236188	0.0732277	ACOT7|BIN1|BIRC3|CCNF|CD24|GSN|HLA-DQA1|KLF2|PIK3CD|PTK2|RASGRP2|SPIB|SWAP70|SYT11|ZMAT3
Human Breast_Loi08_239genes (18498629-GeneList)	GeneSigDB	13	89	274	5.39633	2.22944	14.6067	1	3.41058	0.00245957	0.0761567	CDC7|CDCA5|CENPM|CSE1L|DSCC1|EBF1|FOXM1|GINS2|HMGA1|KIF2C|MND1|PRC1|ZWINT
PEDERSEN_METASTASIS_BY_ERBB2_ISOFORM_4	MSigDB_C2	6	24	274	1.45519	1.16619	25	1	3.89715	0.00249996	0.0772057	CBLB|CGNL1|FCRLB|ITPRIPL2|ST3GAL5|TMC6
GNF2_ITGAL	MSigDB_C4	6	24	274	1.45519	1.16619	25	1	3.89715	0.00249996	0.0772057	ARHGEF3|CBLB|CYTH1|FYN|SIPA1|TMC6
MODULE_119	MSigDB_C4	10	59	274	3.57734	1.82134	16.9492	1	3.52633	0.00253027	0.0775362	CASP1|CD19|CD79B|FYN|HLA-DMB|MX1|PIK3C2B|PLCL2|SP110|SPIB
GSE22886_IGA_VS_IGM_MEMORY_BCELL_DN	MSigDB_C7	10	59	274	3.57734	1.82134	16.9492	1	3.52633	0.00253027	0.0775362	ABCA7|CBLB|CD1C|CD72|CD79B|FCGR2B|GPR18|PECAM1|PLEK|TCL1A
GSE360_L_MAJOR_VS_B_MALAYI_HIGH_DOSE_MAC_DN	MSigDB_C7	10	59	274	3.57734	1.82134	16.9492	1	3.52633	0.00253027	0.0775362	CD22|CYBB|DHCR7|HLA-DMB|IMPDH2|LMO2|MYBL2|NFE2L3|SF3B3|SPC25
GSE9239_CTRL_VS_TNF_INHIBITOR_TREATED_DC_DN	MSigDB_C7	10	59	274	3.57734	1.82134	16.9492	1	3.52633	0.00253027	0.0775362	CDCA5|CTPS1|CYB561A3|CYTH1|FCRLA|GEN1|LY86|LY9|MYBL2|SLC43A3
Human StemCell_Macaulay07_516genes (17192395-TableS2b)	GeneSigDB	19	156	274	9.45873	2.92923	12.1795	1	3.25726	0.00252103	0.0775362	ARF3|BID|CNN2|CSRP1|FES|FYN|GPX1P1|GSN|HINT2|HOMER2|IFITM2|PECAM1|PLAC8|PLCB2|PTPN6|SERPINB6|ST3GAL6|SYPL1|SYT11
chemotaxis [GoID:GO:0006935; evidenceTypes:IBA|IC|IDA|IEA|IMP|ISS|NAS|TAS]	GeneOntology_BP	14	100	274	6.06329	2.36026	14	1	3.36264	0.00255282	0.0781239	CXCR5|CYSLTR1|DPYSL2|FES|FYN|GPR18|LYN|PIK3CD|PTK2|PTPRO|RHOG|SMAD3|SPTBN1|SWAP70
lymphocyte proliferation [GoID:GO:0046651; evidenceTypes:IBA|IC|IDA|IEA|IMP|ISS|NAS|TAS]	GeneOntology_BP	12	79	274	4.79	2.10283	15.1899	1	3.42872	0.00255933	0.0781239	CD24|CD300A|CD86|CTPS1|FYN|HLA-DMB|IMPDH2|LYN|MS4A1|PLCL2|PTPN6|SLAMF1
mononuclear cell proliferation [GoID:GO:0032943; evidenceTypes:IBA|IC|IDA|IEA|IMP|ISS|NAS|TAS]	GeneOntology_BP	12	79	274	4.79	2.10283	15.1899	1	3.42872	0.00255933	0.0781239	CD24|CD300A|CD86|CTPS1|FYN|HLA-DMB|IMPDH2|LYN|MS4A1|PLCL2|PTPN6|SLAMF1
chromosome segregation [GoID:GO:0007059; evidenceTypes:IBA|IC|IDA|IEA|IEP|IMP|IPI|ISS|NAS|TAS]	GeneOntology_BP	15	111	274	6.73025	2.4836	13.5135	1	3.32975	0.00258525	0.0788135	CDCA2|CDCA5|CENPL|CENPM|DSCC1|GEN1|KIF2C|MIS18A|NUP98|PRC1|RANGAP1|SPC25|VPS4A|XRCC3|ZWINT
BUYTAERT_PHOTODYNAMIC_THERAPY_STRESS_DN	MSigDB_C2	21	180	274	10.9139	3.13783	11.6667	1	3.21435	0.00259573	0.0788291	ARF3|BLOC1S1|CCNF|CDC7|CISD1|CNN2|CTPS1|DCTPP1|ELOVL6|FANCA|FBXO5|GINS2|GPR176|HHEX|LBH|MAP3K5|NHP2|NUDT1|PLCL2|SLC43A3|SPC25
GSE36891_UNSTIM_VS_POLYIC_TLR3_STIM_PERITONEAL_MACROPHAGE_DN	MSigDB_C7	11	69	274	4.18367	1.96745	15.942	1	3.46455	0.00259364	0.0788291	ARHGAP17|ARHGEF3|CASP1|CYSLTR1|CYTH1|GLIPR2|HCK|HHEX|LYN|PARP12|SESN3
positive regulation of multicellular organismal process [GoID:GO:0051240; evidenceTypes:IBA|IC|IDA|IEA|IEP|IGI|IMP|ISS|NAS|TAS]	GeneOntology_BP	29	279	274	16.9166	3.86175	10.3943	1	3.12901	0.00259444	0.0788291	ABCA7|BIN1|BIRC3|CASP1|CD24|CD86|CYBB|ELL3|FES|FGR|FOXO3|FYN|GDPD5|GLIPR2|GPER1|IFITM1|IL4R|IRF8|LTA|LTB|LY9|LYN|PLEK|PRKDC|SLAMF1|SMAD3|SPTBN1|TMEM173|TNFSF12
Rat Hypothalamic_Mansuy10_1931genes (20937356-TableS2)	GeneSigDB	45	492	274	29.8314	4.99772	9.14634	1	3.03511	0.00261437	0.0792935	ACOT7|AIFM1|APBB1IP|BID|CCNF|CDC7|CDCA2|CDT1|CENPL|CENPM|CSE1L|CTPS1|DCTPP1|DEK|DSCC1|DUS2|FANCA|FBXO5|FOXM1|GEN1|GINS2|GLIPR2|HAUS8|HMGA1|HOMER2|KIF2C|KLF2|L2HGDH|LFNG|MCM7|MIS18A|MND1|MYBL2|NHP2|NUP155|PHGDH|PIK3C2B|PIK3CD|POLD2|POLQ|PRC1|SPC25|SRFBP1|SYPL1|TUBB4B
GSE19923_WT_VS_HEB_AND_E2A_KO_DP_THYMOCYTE_DN	MSigDB_C7	0	94	274	5.69949	2.28991	0	0	-2.48895	0.00262432	0.0794938
BASSO_CD40_SIGNALING_UP	MSigDB_C2	9	50	274	3.03164	1.67837	18	1	3.55603	0.00269358	0.081384	CXCR5|HLA-DQA1|HTR3A|LTA|LYN|PIK3CD|PLEK|SLAMF1|TMC6
GSE6875_WT_VS_FOXP3_KO_TREG_DN	MSigDB_C7	9	50	274	3.03164	1.67837	18	1	3.55603	0.00269358	0.081384	CCNF|CTPS1|CYBB|ENTPD4|HCK|IPO11|NHP2|SLC43A3|ZMAT3
GSE14415_INDUCED_TREG_VS_TCONV_UP	MSigDB_C7	13	90	274	5.45696	2.24168	14.4444	1	3.36491	0.00272242	0.0820257	ADAP1|DSCC1|FBXO5|GEN1|IRF8|MCM7|NHP2|NUDT1|PHGDH|POLQ|RPA3|SPC25|TUBB4B
positive regulation of cysteine-type endopeptidase activity [GoID:GO:2001056; evidenceTypes:IBA|IDA|IEA|IEP|IGI|IMP|ISS|NAS|TAS]	GeneOntology_BP	8	41	274	2.48595	1.52136	19.5122	1	3.62442	0.0027252	0.0820257	AIFM1|BID|CASP1|GPER1|GSN|MAP3K5|SMAD3|TNFRSF10B
Polymorphism	UniProt-Keyword	158	2231	274	135.272	8.02189	7.08203	1	2.83325	0.00276274	0.0830502	AAGAB|ABCA7|ADAP1|AFF3|AKR7A2|ALKBH2|APBB1IP|ARHGEF3|BCAS4|BCL11A|BID|BIRC3|C12ORF45|C17ORF53|C19ORF48|C1ORF162|CASP1|CBLB|CCDC6|CD19|CD1C|CD22|CD24|CD300A|CD72|CD86|CDC7|CDCA2|CDCA5|CDK14|CDT1|CENPL|CGNL1|CIITA|CLEC4A|CPED1|CSE1L|CSRP1|CTPS1|CXCR5|CYBB|DEK|DENND2D|DHCR7|DHRS9|DPYSL2|DSCC1|E2F2|ELL3|ENTPD4|FAM207A|FAM98C|FANCA|FBXO5|FCER2|FCGR2B|FCRL3|FCRLA|FES|FGR|FOXM1|FYN|GDPD5|GEN1|GPER1|GPI|…
LI_INDUCED_T_TO_NATURAL_KILLER_UP	MSigDB_C2	16	123	274	7.45784	2.61084	13.0081	1	3.2718	0.00279612	0.0839473	CASP1|CXCR5|FES|GDPD5|GLIPR2|GPR18|HHEX|HMGCS1|IFITM1|IFITM2|LTA|MYO1G|NAPSA|SERPINB6|ST3GAL6|SYPL1
taxis [GoID:GO:0042330; evidenceTypes:IBA|IC|IDA|IEA|IMP|ISS|NAS|TAS]	GeneOntology_BP	14	101	274	6.12392	2.37177	13.8614	1	3.32076	0.002806	0.0841375	CXCR5|CYSLTR1|DPYSL2|FES|FYN|GPR18|LYN|PIK3CD|PTK2|PTPRO|RHOG|SMAD3|SPTBN1|SWAP70
TTGCACT,MIR-130A,MIR-301,MIR-130B	MSigDB_C3	1	128	274	7.76101	2.66186	0.78125	0	-2.53996	0.00281834	0.0844008	DPYSL2
REACTOME_MITOTIC_M_M_G1_PHASES	MSigDB_C2	12	80	274	4.85063	2.11586	15	1	3.37895	0.00285202	0.0849802	CDC7|CDT1|CENPL|CENPM|E2F2|FBXO5|KIF2C|MCM7|RANGAP1|RPA3|SPC25|ZWINT
ROSTY_CERVICAL_CANCER_PROLIFERATION_CLUSTER	MSigDB_C2	12	80	274	4.85063	2.11586	15	1	3.37895	0.00285202	0.0849802	BID|CCNF|CENPM|FBXO5|FOXM1|HMGA1|KIF2C|MYBL2|POLQ|PRC1|RPA3|ZWINT
leukocyte proliferation [GoID:GO:0070661; evidenceTypes:IBA|IC|IDA|IEA|IMP|ISS|NAS|TAS]	GeneOntology_BP	12	80	274	4.85063	2.11586	15	1	3.37895	0.00285202	0.0849802	CD24|CD300A|CD86|CTPS1|FYN|HLA-DMB|IMPDH2|LYN|MS4A1|PLCL2|PTPN6|SLAMF1
GSE10239_KLRG1INT_VS_KLRG1HIGH_EFF_CD8_TCELL_DN	MSigDB_C7	10	60	274	3.63797	1.83651	16.6667	1	3.4642	0.00287774	0.084999	ARHGEF3|CD300A|CLEC4A|FBXO5|FYN|HCK|LY86|PLCL2|PLEK|SPTBN1
GSE21927_SPLEEN_VS_BONE_MARROW_MONOCYTE_BALBC_DN	MSigDB_C7	10	60	274	3.63797	1.83651	16.6667	1	3.4642	0.00287774	0.084999	APBB1IP|CD86|CSRP1|DHRS9|HAUS8|ITGAX|MCOLN2|ST3GAL5|TLR10|TNFRSF10B
GSE22886_NAIVE_CD4_TCELL_VS_MONOCYTE_DN	MSigDB_C7	10	60	274	3.63797	1.83651	16.6667	1	3.4642	0.00287774	0.084999	BID|CASP1|CLEC4A|CYBB|FGR|HCK|IRF8|SLC15A3|TNFRSF10B|VNN2
GSE24142_EARLY_THYMIC_PROGENITOR_VS_DN3_THYMOCYTE_ADULT_UP	MSigDB_C7	10	60	274	3.63797	1.83651	16.6667	1	3.4642	0.00287774	0.084999	BCL11A|CD300A|FES|GDPD5|HCK|IRF8|ITGAX|LMO2|LY86|ST3GAL5
GSE30083_SP2_VS_SP4_THYMOCYTE_DN	MSigDB_C7	10	60	274	3.63797	1.83651	16.6667	1	3.4642	0.00287774	0.084999	CASP1|CYB561A3|CYBB|HHEX|IRF8|LY86|MAP3K5|MX2|PLEK|SNTB2
phosphatidylinositol metabolic process [GoID:GO:0046488; evidenceTypes:IBA|IC|IDA|IEA|IMP|ISS|TAS]	GeneOntology_BP	10	60	274	3.63797	1.83651	16.6667	1	3.4642	0.00287774	0.084999	ARF3|CD19|CD86|FGR|FYN|LYN|PIK3C2B|PIK3CD|PLEK|PTK2
Human Leukemia_Mollinedo08_117genes (18547747-Table1)	GeneSigDB	10	60	274	3.63797	1.83651	16.6667	1	3.4642	0.00287774	0.084999	BIRC3|CASP1|CDKN2D|CYBB|FCGR2B|IRF8|ITGAX|MCM7|POLD2|VNN2
SMIRNOV_RESPONSE_TO_IR_6HR_DN	MSigDB_C2	11	70	274	4.2443	1.98143	15.7143	1	3.40951	0.00291554	0.0856887	CD22|CD300A|CYBB|ELOVL6|GPR18|HHEX|KLF2|LTA|SCD|SIPA1|TCL1A
VERHAAK_AML_WITH_NPM1_MUTATED_DN	MSigDB_C2	11	70	274	4.2443	1.98143	15.7143	1	3.40951	0.00291554	0.0856887	CD19|CD1C|CIITA|DPYSL2|GSN|HLA-DQA1|IFITM1|IL5RA|MX1|SPIB|SPTBN1
GSE17186_NAIVE_VS_CD21HIGH_TRANSITIONAL_BCELL_CORD_BLOOD_UP	MSigDB_C7	11	70	274	4.2443	1.98143	15.7143	1	3.40951	0.00291554	0.0856887	ARHGEF3|BIN1|IL4R|LTA|LTB|MAP4K1|PHGDH|SLC25A19|SP110|SPIB|SPTBN1
GSE17721_0.5H_VS_24H_GARDIQUIMOD_BMDC_UP	MSigDB_C7	11	70	274	4.2443	1.98143	15.7143	1	3.40951	0.00291554	0.0856887	ARHGAP17|CDCA5|FOXO3|IL4R|LFNG|NHP2|NUCKS1|POLD2|TBC1D22A|UXT|ZMAT3
WANG_RESPONSE_TO_GSK3_INHIBITOR_SB216763_DN	MSigDB_C2	19	158	274	9.58	2.94727	12.0253	1	3.19618	0.00291917	0.0856893	CENPM|CTPS1|DCTPP1|DHCR7|DSCC1|E2F2|GINS2|HMGCS1|IPO11|LMO2|MCM7|MRPS12|MYBL2|NHP2|RASGRP2|SCD|SLC25A19|SPC25|ZWINT
RGAGGAARY_V$PU1_Q6	MSigDB_C3	17	135	274	8.18544	2.7315	12.5926	1	3.22701	0.00295496	0.086419	ACOT7|ADAP1|ADD3|C1ORF162|CD79B|ELOVL6|FCRLA|FYN|HHEX|IRF8|LTA|LYL1|LYN|PLCB2|PTPN6|SIPA1|UXT
MODULE_118	MSigDB_C4	17	135	274	8.18544	2.7315	12.5926	1	3.22701	0.00295496	0.086419	CCNF|CD22|CD24|CSE1L|FOXM1|GMPS|HCK|HLA-DQA1|LMO2|MYBL2|NUDT1|POLD2|RPA3|TCL1A|TMEM106C|TNFRSF10B|ZWINT
endocytosis [GoID:GO:0006897; evidenceTypes:IBA|IC|IDA|IEA|IEP|IGI|IMP|ISS|NAS|TAS]	GeneOntology_BP	17	135	274	8.18544	2.7315	12.5926	1	3.22701	0.00295496	0.086419	ABCA7|ARPC4|BIN1|CD300A|CDC7|DPYSL2|FGR|FYN|GSN|HCK|IRF8|LYN|MYO1G|PECAM1|PTK2|SLAMF1|SYT11
MODULE_16	MSigDB_C4	21	182	274	11.0352	3.15449	11.5385	1	3.15893	0.00297145	0.0867943	ARPC4|CCNF|CD22|CYBB|FGR|FOXM1|GMPS|HCK|HTR3A|LMO2|MYBL2|NHP2|NUDT1|PLEK|POLD2|PRKDC|RHOG|RPA3|TMEM106C|TNFRSF10B|ZWINT
GAVIN_IL2_RESPONSIVE_FOXP3_TARGETS_UP	MSigDB_C2	4	11	274	0.666962	0.790655	36.3636	1	4.21554	0.00310624	0.0876	ELOVL6|MCM7|SYPL1|TMEM173
KASLER_HDAC7_TARGETS_2_DN	MSigDB_C2	4	11	274	0.666962	0.790655	36.3636	1	4.21554	0.00310624	0.0876	ADD3|GPI|IFITM2|KLF2
PARK_TRETINOIN_RESPONSE_AND_RARA_PLZF_FUSION	MSigDB_C2	4	11	274	0.666962	0.790655	36.3636	1	4.21554	0.00310624	0.0876	FGR|PLCB2|PLEK|PTPN6
PID_EPHA_FWDPATHWAY	MSigDB_C2	4	11	274	0.666962	0.790655	36.3636	1	4.21554	0.00310624	0.0876	FGR|FYN|HCK|LYN
REACTOME_REGULATION_OF_SIGNALING_BY_CBL	MSigDB_C2	4	11	274	0.666962	0.790655	36.3636	1	4.21554	0.00310624	0.0876	FYN|HCK|LYN|PIK3CD
GSE10211_UV_INACT_SENDAI_VS_LIVE_SENDAI_VIRUS_TRACHEAL_EPITHELIAL_CELLS_DN	MSigDB_C7	9	51	274	3.09228	1.69489	17.6471	1	3.48562	0.00310124	0.0876	ACOT7|CD72|CSRP1|HMGCS1|IRF8|PRC1|RFESD|SETBP1|SYT11
GSE13306_TREG_VS_TCONV_DN	MSigDB_C7	9	51	274	3.09228	1.69489	17.6471	1	3.48562	0.00310124	0.0876	CD79B|DCTPP1|DSCC1|MAP4K1|MND1|PTPN6|SESN3|ST3GAL6|UXT
GSE1925_CTRL_VS_IFNG_PRIMED_MACROPHAGE_UP	MSigDB_C7	9	51	274	3.09228	1.69489	17.6471	1	3.48562	0.00310124	0.0876	CCNF|FES|HHEX|KIF2C|MCM7|RASGRP2|SMAD3|SPIB|TBC1D22A
GSE19888_ADENOSINE_A3R_ACT_VS_A3R_ACT_WITH_A3R_INH_PRETREATMENT_IN_MAST_CELL_DN	MSigDB_C7	9	51	274	3.09228	1.69489	17.6471	1	3.48562	0.00310124	0.0876	ARF3|C17ORF53|CCDC6|CDT1|HCK|MX2|PARP14|XAF1|ZBTB33
GSE26488_WT_VS_VP16_TRANSGENIC_HDAC7_KO_DOUBLE_POSITIVE_THYMOCYTE_UP	MSigDB_C7	9	51	274	3.09228	1.69489	17.6471	1	3.48562	0.00310124	0.0876	CD86|CDK14|CXCR5|CYBB|ENTPD4|LY9|MIS18A|ST3GAL5|TMEM106C
GSE32901_TH1_VS_TH17_NEG_CD4_TCELL_DN	MSigDB_C7	7	33	274	2.00089	1.36611	21.2121	1	3.65938	0.00304418	0.0876	BID|CD19|ITPRIPL2|LY86|MX1|NAPSA|SWAP70
GSE39820_IL1B_IL6_VS_IL1B_IL6_IL23A_TREATED_CD4_TCELL_UP	MSigDB_C7	7	33	274	2.00089	1.36611	21.2121	1	3.65938	0.00304418	0.0876	CTPS1|HHEX|MX2|PARP12|PLAC8|SNTB2|SP110
GSE45365_NK_CELL_VS_CD11B_DC_MCMV_INFECTION_UP	MSigDB_C7	9	51	274	3.09228	1.69489	17.6471	1	3.48562	0.00310124	0.0876	CDCA5|CSRP1|CTPS1|DCTPP1|ELL3|MCM7|MS4A1|PTK2|SAPCD2
extrinsic component of plasma membrane [GoID:GO:0019897; evidenceTypes:IBA|IC|IDA|IEA|IGI|IMP|ISS|NAS|TAS]	GeneOntology_CC	7	33	274	2.00089	1.36611	21.2121	1	3.65938	0.00304418	0.0876	CYTH1|FES|FGR|FYN|HCK|LYN|PTK2
Fc-gamma receptor signaling pathway involved in phagocytosis [GoID:GO:0038096; evidenceTypes:ISS|TAS]	GeneOntology_BP	7	33	274	2.00089	1.36611	21.2121	1	3.65938	0.00304418	0.0876	ARPC4|FGR|FYN|HCK|LYN|MYO1G|PTK2
cell adhesion mediated by integrin [GoID:GO:0033627; evidenceTypes:IBA|IC|IDA|IEA|IEP|IMP|ISS|TAS]	GeneOntology_BP	4	11	274	0.666962	0.790655	36.3636	1	4.21554	0.00310624	0.0876	LYN|PTK2|PTPN6|SWAP70
cell cycle [GoID:GO:0007049; evidenceTypes:IBA|IC|IDA|IEA|IEP|IGI|IMP|IPI|ISS|NAS|TAS]	GeneOntology_BP	48	538	274	32.6205	5.1962	8.92193	1	2.95976	0.00310984	0.0876	BID|BIN1|CCNF|CDC7|CDCA2|CDCA5|CDK14|CDKN2D|CDT1|CENPL|CENPM|CXCR5|DSCC1|E2F2|FANCA|FBXO5|FOXM1|GDPD5|GEN1|GINS2|GPER1|HAUS8|HHEX|KIF2C|LFNG|MCM7|MIS18A|MND1|MX2|MYBL2|NUP155|NUP88|NUP98|PHGDH|PRC1|PRKDC|PTPN6|RANGAP1|RPA3|SIPA1|SMAD3|SPC25|SPTBN1|THOC5|TUBB4B|VPS4A|XRCC3|ZWINT
immune response-regulating cell surface receptor signaling pathway involved in phagocytosis [GoID:GO:0002433; evidenceTypes:ISS|TAS]	GeneOntology_BP	7	33	274	2.00089	1.36611	21.2121	1	3.65938	0.00304418	0.0876	ARPC4|FGR|FYN|HCK|LYN|MYO1G|PTK2
membrane invagination [GoID:GO:0010324; evidenceTypes:IBA|IDA|IEA|IGI|IMP|ISS|TAS]	GeneOntology_BP	4	11	274	0.666962	0.790655	36.3636	1	4.21554	0.00310624	0.0876	ABCA7|CD300A|GSN|SYT11
regulation of cell adhesion mediated by integrin [GoID:GO:0033628; evidenceTypes:IBA|IC|IDA|IEA|IMP|ISS|TAS]	GeneOntology_BP	4	11	274	0.666962	0.790655	36.3636	1	4.21554	0.00310624	0.0876	LYN|PTK2|PTPN6|SWAP70
respiratory burst [GoID:GO:0045730; evidenceTypes:IBA|IDA|IEA|IMP|ISS|NAS|TAS]	GeneOntology_BP	4	11	274	0.666962	0.790655	36.3636	1	4.21554	0.00310624	0.0876	CD24|CYBB|HCK|PIK3CD
response to interferon-beta [GoID:GO:0035456; evidenceTypes:IBA|IDA|IEA|IMP|ISS]	GeneOntology_BP	4	11	274	0.666962	0.790655	36.3636	1	4.21554	0.00310624	0.0876	IFITM1|IFITM2|TMEM173|XAF1
sister chromatid cohesion [GoID:GO:0007062; evidenceTypes:IBA|IDA|IEA|IMP|IPI|ISS|NAS|TAS]	GeneOntology_BP	9	51	274	3.09228	1.69489	17.6471	1	3.48562	0.00310124	0.0876	CDCA5|CENPL|CENPM|DSCC1|KIF2C|NUP98|RANGAP1|SPC25|ZWINT
Li(PMID: 24336226)-2013-MolSigVaccines_Resting dendritic cell surface signature (S10)	PAPER	4	11	274	0.666962	0.790655	36.3636	1	4.21554	0.00310624	0.0876	CD1C|CD86|ITGAX|ITPRIPL2
Human EmbryonicStemCell_Xu09_63genes (19658189-TableS8c)	GeneSigDB	4	11	274	0.666962	0.790655	36.3636	1	4.21554	0.00310624	0.0876	CGNL1|GSN|MYO1G|SPTBN1
Human Immune_Kong10_36genes_ImmPort_MemoryvsNaive (20460173-ImmPortMemoryvsNaive)	GeneSigDB	4	11	274	0.666962	0.790655	36.3636	1	4.21554	0.00310624	0.0876	CD79B|GSN|IL4R|ITGAX
Human Leukemia_Ueno09_30genes_HighestUpRegulation3Days (19749795-SuppTable1)	GeneSigDB	4	11	274	0.666962	0.790655	36.3636	1	4.21554	0.00310624	0.0876	GSN|IFITM1|MX1|PLEK
Mouse Lung_not_cancer_Lewis09_76genes (19249085-TableE3)	GeneSigDB	4	11	274	0.666962	0.790655	36.3636	1	4.21554	0.00310624	0.0876	FCGR2B|ITGAX|MCOLN2|MS4A1
Phagocytosis	UniProt-Keyword	4	11	274	0.666962	0.790655	36.3636	1	4.21554	0.00310624	0.0876	ABCA7|HCK|PECAM1|SLAMF1
GSE43863_NAIVE_VS_MEMORY_LY6C_INT_CXCR5POS_CD4_TCELL_D150_LCMV_UP	MSigDB_C7	12	81	274	4.91126	2.1288	14.8148	1	3.32992	0.00317134	0.0891158	ADD3|CD19|CD300A|DENND2D|FCGR2B|FCRLA|HHEX|KLF2|LBH|PTPRO|SPIB|TMEM173
GSE9509_LPS_VS_LPS_AND_IL10_STIM_IL10_KO_MACROPHAGE_30MIN_DN	MSigDB_C7	12	81	274	4.91126	2.1288	14.8148	1	3.32992	0.00317134	0.0891158	CD19|CD22|CD24|CD72|CD79B|E2F2|EBF1|ENTPD4|FBXO5|MYBL2|PIK3CD|POLQ
GSE2405_0H_VS_3H_A_PHAGOCYTOPHILUM_STIM_NEUTROPHIL_UP	MSigDB_C7	8	42	274	2.54658	1.53963	19.0476	1	3.54203	0.00319354	0.0893212	CASP1|CIITA|CYBB|GDPD5|IFITM2|LYN|NAPSA|SWAP70
cytokine secretion [GoID:GO:0050663; evidenceTypes:IDA|IEA|IMP|ISS|NAS|TAS]	GeneOntology_BP	8	42	274	2.54658	1.53963	19.0476	1	3.54203	0.00319354	0.0893212	CASP1|FGR|IL4R|LYN|SLAMF1|SPTBN1|SYT11|TLR10
Human Lymphoma_Sagaert10_167genes (20081812-Table3)	GeneSigDB	8	42	274	2.54658	1.53963	19.0476	1	3.54203	0.00319354	0.0893212	CXCR5|DEK|FGR|LTA|NUP98|SP140|SWAP70|TCL1A
GSE11961_UNSTIM_VS_ANTI_IGM_AND_CD40_STIM_6H_FOLLICULAR_BCELL_UP	MSigDB_C7	10	61	274	3.69861	1.85154	16.3934	1	3.40332	0.00326232	0.0904685	ACOT7|CENPL|CTPS1|E2F2|FBXO5|IRF8|ITGAX|LYN|NAPSA|SLC15A3
GSE13485_DAY1_VS_DAY7_YF17D_VACCINE_PBMC_DN	MSigDB_C7	11	71	274	4.30493	1.99531	15.493	1	3.3554	0.00326889	0.0904685	CASP1|CSE1L|IFITM1|MX1|MX2|PARP12|PARP14|PLAC8|SP110|XAF1|ZWINT
GSE21670_TGFB_VS_TGFB_AND_IL6_TREATED_CD4_TCELL_UP	MSigDB_C7	10	61	274	3.69861	1.85154	16.3934	1	3.40332	0.00326232	0.0904685	CCDC6|CD86|CDCA2|CTPS1|FES|HMGCS1|MAP3K5|SERPINB6|SWAP70|ZDHHC2
GSE22935_UNSTIM_VS_12H_MBOVIS_BCG_STIM_MYD88_KO_MACROPHAGE_DN	MSigDB_C7	11	71	274	4.30493	1.99531	15.493	1	3.3554	0.00326889	0.0904685	C19ORF48|CDCA2|CDT1|DSCC1|ENTPD4|FES|FGR|MAP4K1|RASGRP2|RPA3|UQCC3
GSE2770_UNTREATED_VS_IL12_TREATED_ACT_CD4_TCELL_48H_UP	MSigDB_C7	11	71	274	4.30493	1.99531	15.493	1	3.3554	0.00326889	0.0904685	CD79B|FCER2|HAUS8|LMO2|MND1|PARP14|PRC1|PRKDC|PSPC1|RHOG|SESN3
GSE3982_DC_VS_BCELL_DN	MSigDB_C7	11	71	274	4.30493	1.99531	15.493	1	3.3554	0.00326889	0.0904685	BCL11A|CD72|CIITA|CYTH1|IRF8|KLF2|LBH|LTB|PIK3C2B|SPTBN1|TCL1A
GSE7764_NKCELL_VS_SPLENOCYTE_DN	MSigDB_C7	11	71	274	4.30493	1.99531	15.493	1	3.3554	0.00326889	0.0904685	CCNF|CD19|CLEC4A|CYBB|ELL3|FCGR2B|HLA-DMB|PECAM1|SIGLEC10|SRFBP1|XAF1
Human Lymphoma_Lam08_1502genes (18160665-TableS5)	GeneSigDB	36	375	274	22.7373	4.42613	9.6	1	2.99645	0.00324133	0.0904685	ACOT7|AIFM1|BCAS4|BCL11A|BIRC3|CBLB|CDK14|CDT1|CSE1L|CXCR5|DHRS9|EBF1|FAM117B|GMPS|GPI|HCK|HMGA1|HTR3A|IL4R|IRF8|KDM4B|LMO2|LTA|LYN|MAP4K1|MARCH1|MS4A1|MX2|MYO1G|PLEK|PSPC1|RASGRP2|SCD|SWAP70|TLR10|WDFY4
Palmitate	UniProt-Keyword	11	71	274	4.30493	1.99531	15.493	1	3.3554	0.00326889	0.0904685	FCER2|FGR|FYN|HCK|IFITM1|IFITM2|LYN|MS4A1|PECAM1|RAB40B|ZDHHC2
GRESHOCK_CANCER_COPY_NUMBER_UP	MSigDB_C2	15	114	274	6.91215	2.51608	13.1579	1	3.21447	0.00336265	0.0929105	AFF3|BCL11A|BIRC3|CCDC6|CIITA|DEK|FANCA|FCGR2B|FOXO3|GMPS|HMGA1|LMO2|LYL1|NUP98|TCL1A
regulation of biological process [GoID:GO:0050789; evidenceTypes:IBA|IC|IDA|IEA|IEP|IGI|IMP|IPI|ISS|NAS|TAS]	GeneOntology_BP	157	2223	274	134.787	8.02148	7.06253	1	2.7692	0.00336496	0.0929105	AARSD1|ABCA7|ADAP1|AFF3|AIFM1|APBB1IP|ARF3|ARHGAP17|ARHGEF3|ARPC4|BCL11A|BID|BIN1|BIRC3|CASP1|CBLB|CCNF|CD19|CD1C|CD24|CD300A|CD72|CD79B|CD86|CDC7|CDCA2|CDCA5|CDK14|CDKN2D|CDT1|CIITA|CISD1|CLEC4A|CNN2|CXCR5|CYBB|CYSLTR1|CYTH1|DEK|DHCR7|DPYSL2|DSCC1|DUS2|E2F2|EBF1|ELL3|FANCA|FBXO5|FCER2|FCGR2B|FCRLB|FES|FGR|FOXM1|FOXO3|FYN|GDPD5|GEN1|GLIPR2|GPER1|GPI|GPR176|GPR18|GSN|HCK|HHEX|HLA-DMB|HLA-DQA1|HMGA…
MIKKELSEN_ES_ICP_WITH_H3K4ME3_AND_H3K27ME3	MSigDB_C2	5	18	274	1.09139	1.01062	27.7778	1	3.86752	0.00351796	0.0961569	APBB1IP|CIITA|LTA|LYL1|MARCH1
REACTOME_SEMAPHORIN_INTERACTIONS	MSigDB_C2	5	18	274	1.09139	1.01062	27.7778	1	3.86752	0.00351796	0.0961569	CD72|DPYSL2|FES|FYN|RHOG
ROSS_AML_WITH_MLL_FUSIONS	MSigDB_C2	5	18	274	1.09139	1.01062	27.7778	1	3.86752	0.00351796	0.0961569	AKR7A2|BLOC1S1|FES|ITGAX|LY86
XU_CREBBP_TARGETS_DN	MSigDB_C2	5	18	274	1.09139	1.01062	27.7778	1	3.86752	0.00351796	0.0961569	CIITA|CYTH1|FCER2|GSN|LTA
MODULE_165	MSigDB_C4	5	18	274	1.09139	1.01062	27.7778	1	3.86752	0.00351796	0.0961569	HCK|IRF8|LYN|MS4A1|PLEK
MODULE_61	MSigDB_C4	5	18	274	1.09139	1.01062	27.7778	1	3.86752	0.00351796	0.0961569	CSE1L|CTPS1|FBXO5|IMPDH2|RPA3
GSE21360_NAIVE_VS_QUATERNARY_MEMORY_CD8_TCELL_DN	MSigDB_C7	12	82	274	4.9719	2.14166	14.6341	1	3.28162	0.00351902	0.0961569	AARSD1|CASP1|ELOVL6|IFITM1|IFITM2|IRF8|MX1|MX2|PARP12|SP110|SP140|XAF1
GSE25677_MPL_VS_R848_STIM_BCELL_DN	MSigDB_C7	12	82	274	4.9719	2.14166	14.6341	1	3.28162	0.00351902	0.0961569	ABCA7|ADD3|AFF3|ARHGEF3|CNN2|IRF8|LBH|LFNG|LMO2|PLCL2|RASGRP2|SLAMF1
HALLMARK_COAGULATION	MSigDB_H	5	18	274	1.09139	1.01062	27.7778	1	3.86752	0.00351796	0.0961569	CSRP1|FYN|GSN|PECAM1|PLEK
GSE12366_NAIVE_VS_MEMORY_BCELL_UP	MSigDB_C7	9	52	274	3.15291	1.71123	17.3077	1	3.41689	0.00355606	0.0967038	ARPC4|BIRC3|CD72|CD79B|FCER2|IL4R|LYL1|PARP14|TCL1A
GSE2128_C57BL6_VS_NOD_THYMOCYTE_DN	MSigDB_C7	9	52	274	3.15291	1.71123	17.3077	1	3.41689	0.00355606	0.0967038	ABCA7|CD22|EBF1|GPER1|GSN|HHEX|SLC15A3|SWAP70|UQCC3
GSE3982_EOSINOPHIL_VS_MAST_CELL_UP	MSigDB_C7	9	52	274	3.15291	1.71123	17.3077	1	3.41689	0.00355606	0.0967038	ABCA7|CDKN2D|CNN2|CYTH1|DUS2|GSN|ITGAX|MARCH1|MX2
DNA metabolic process [GoID:GO:0006259; evidenceTypes:IBA|IC|IDA|IEA|IEP|IGI|IMP|IPI|ISS|NAS|TAS]	GeneOntology_BP	29	285	274	17.2804	3.90029	10.1754	1	3.00481	0.00355942	0.0967038	AIFM1|ALKBH2|CD19|CDC7|CDCA5|CDKN2D|CDT1|DEK|DSCC1|FANCA|FOXM1|GEN1|GINS2|GPER1|HMGA1|MCM7|MIS18A|MND1|NHP2|NUCKS1|NUDT1|NUP98|POLD2|POLE4|POLQ|PRKDC|RPA3|SWAP70|XRCC3
lymphocyte activation involved in immune response [GoID:GO:0002285; evidenceTypes:IBA|IC|IDA|IEA|IMP|ISS|NAS|TAS]	GeneOntology_BP	9	52	274	3.15291	1.71123	17.3077	1	3.41689	0.00355606	0.0967038	APBB1IP|CD1C|CD86|HLA-DMB|IL4R|LFNG|LY9|PLCL2|SWAP70
response to biotic stimulus [GoID:GO:0009607; evidenceTypes:IBA|IC|IDA|IEA|IEP|IGI|IMP|ISS|NAS|TAS]	GeneOntology_BP	22	197	274	11.9447	3.27623	11.1675	1	3.06918	0.0035802	0.097046	BIRC3|CASP1|CD24|CD86|FGR|FYN|HCK|HMGA1|IFITM1|IFITM2|IL4R|IRF8|LTA|LY86|LYN|MX1|MX2|PLAC8|SMAD3|SYT11|TMEM173|TNFRSF10B
Human Lung_Kobayashi06_320genes (17145885-SuppTable2)	GeneSigDB	16	126	274	7.63974	2.64158	12.6984	1	3.16486	0.00357653	0.097046	CCNF|CDT1|CENPM|CSE1L|CTPS1|DSCC1|GINS2|KIF2C|MCM7|MYBL2|PRC1|RANGAP1|SLC43A3|SPC25|TUBB4B|ZWINT
GSE24634_TEFF_VS_TCONV_DAY5_IN_CULTURE_UP	MSigDB_C7	13	93	274	5.63886	2.27796	13.9785	1	3.23146	0.00365206	0.0975358	CDC7|CDT1|CENPM|DSCC1|FOXM1|GMPS|KIF2C|MCM7|MYBL2|NUP155|SLAMF1|SYT11|THOC5
GSE36888_UNTREATED_VS_IL2_TREATED_TCELL_6H_UP	MSigDB_C7	11	72	274	4.36557	2.00909	15.2778	1	3.30221	0.00365584	0.0975358	BCL11A|CDKN2D|FANCA|FCGR2B|FCRLB|IL4R|LYN|MYO1G|PLAC8|SLAMF1|VNN2
GSE3982_BCELL_VS_EFF_MEMORY_CD4_TCELL_UP	MSigDB_C7	13	93	274	5.63886	2.27796	13.9785	1	3.23146	0.00365206	0.0975358	CDK14|CYBB|DUS2|FCER2|HLA-DMB|IL4R|IRF8|LY86|NUP88|PECAM1|SLC15A3|SYPL1|TBC1D22A
GSE6269_FLU_VS_STAPH_AUREUS_INF_PBMC_UP	MSigDB_C7	11	72	274	4.36557	2.00909	15.2778	1	3.30221	0.00365584	0.0975358	BCL11A|CD19|CD22|CD72|CIITA|GPR18|KLF2|LBH|LY9|RASGRP2|SPIB
GSE9509_LPS_VS_LPS_AND_IL10_STIM_IL10_KO_MACROPHAGE_30MIN_UP	MSigDB_C7	7	34	274	2.06152	1.3865	20.5882	1	3.56184	0.00363901	0.0975358	BIRC3|CSRP1|GPI|LYN|MX2|SERPINB6|TMEM173
asymmetric synapse [GoID:GO:0032279; evidenceTypes:IBA|IDA|IEA|ISS|NAS]	GeneOntology_CC	7	34	274	2.06152	1.3865	20.5882	1	3.56184	0.00363901	0.0975358	ADD3|FYN|GPER1|HOMER2|LYN|SPTBN1|SYT11
neuron to neuron synapse [GoID:GO:0098984; evidenceTypes:IBA|IDA|IEA|ISS|NAS]	GeneOntology_CC	7	34	274	2.06152	1.3865	20.5882	1	3.56184	0.00363901	0.0975358	ADD3|FYN|GPER1|HOMER2|LYN|SPTBN1|SYT11
postsynaptic density [GoID:GO:0014069; evidenceTypes:IBA|IDA|IEA|ISS|NAS]	GeneOntology_CC	7	34	274	2.06152	1.3865	20.5882	1	3.56184	0.00363901	0.0975358	ADD3|FYN|GPER1|HOMER2|LYN|SPTBN1|SYT11
postsynaptic specialization [GoID:GO:0099572; evidenceTypes:IBA|IDA|IEA|ISS|NAS]	GeneOntology_CC	7	34	274	2.06152	1.3865	20.5882	1	3.56184	0.00363901	0.0975358	ADD3|FYN|GPER1|HOMER2|LYN|SPTBN1|SYT11
B cell differentiation [GoID:GO:0030183; evidenceTypes:IBA|IC|IDA|IEA|IEP|IMP|ISS|NAS|TAS]	GeneOntology_BP	7	34	274	2.06152	1.3865	20.5882	1	3.56184	0.00363901	0.0975358	CD79B|HHEX|LFNG|LYL1|PLCL2|PRKDC|PTPN6
Fc-gamma receptor signaling pathway [GoID:GO:0038094; evidenceTypes:IBA|IEA|ISS|TAS]	GeneOntology_BP	7	34	274	2.06152	1.3865	20.5882	1	3.56184	0.00363901	0.0975358	ARPC4|FGR|FYN|HCK|LYN|MYO1G|PTK2
Human StemCell_Manalo05_108genes (15374877-Table2)	GeneSigDB	7	34	274	2.06152	1.3865	20.5882	1	3.56184	0.00363901	0.0975358	CCNF|CDC7|CTPS1|MRPS12|POLD2|PRC1|ZWINT
Mouse Lung_not_cancer_Woodruff05_2037genes (16166618-SuppTable3)	GeneSigDB	34	351	274	21.2821	4.29453	9.68661	1	2.96141	0.0036533	0.0975358	AARSD1|ARHGEF3|BID|CBLB|CD300A|CD86|CDK14|CISD1|CNN2|CYB561A3|CYBB|DHCR7|ELOVL6|ENTPD4|FCGR2B|HCK|IFITM1|IFITM2|ITPRIPL2|LMO2|LTB|LY86|LYL1|LYN|MAP3K5|PDE7A|PHGDH|PLAC8|PTK2|PTPN6|SMAD3|SYT11|TMEM173|ZDHHC2
GSE15735_2H_VS_12H_HDAC_INHIBITOR_TREATED_CD4_TCELL_DN	MSigDB_C7	10	62	274	3.75924	1.86645	16.129	1	3.34366	0.00368674	0.09781	AKR7A2|CCNF|CENPL|DPYSL2|GEN1|GSN|HCK|HLA-DQA1|MCM7|MYBL2
GSE29618_MONOCYTE_VS_PDC_UP	MSigDB_C7	10	62	274	3.75924	1.86645	16.129	1	3.34366	0.00368674	0.09781	CASP1|CD86|CLEC4A|CSRP1|FGR|HCK|IFITM2|ITGAX|LY86|TNFSF12
GSE43955_1H_VS_20H_ACT_CD4_TCELL_WITH_TGFB_IL6_UP	MSigDB_C7	10	62	274	3.75924	1.86645	16.129	1	3.34366	0.00368674	0.09781	BID|CDCA5|FES|HCK|HLA-DMB|MAP4K1|POLD2|PTPRO|SMAD3|SWAP70
GSE5679_RARA_AGONIST_AM580_VS_AM580_AND_ROSIGLITAZONE_TREATED_DC_DN	MSigDB_C7	10	62	274	3.75924	1.86645	16.129	1	3.34366	0.00368674	0.09781	APBB1IP|IFITM2|KLF2|LFNG|MX2|MYO1G|PLAC8|QTRT1|RASGRP2|ST3GAL6
KAECH_DAY8_EFF_VS_DAY15_EFF_CD8_TCELL_DN	MSigDB_C7	10	62	274	3.75924	1.86645	16.129	1	3.34366	0.00368674	0.09781	ACYP1|C19ORF48|CD22|CXCR5|FCER2|FCGR2B|FCRLA|HHEX|LY86|SCD
TAKEDA_TARGETS_OF_NUP98_HOXA9_FUSION_3D_UP	MSigDB_C2	8	43	274	2.60721	1.55768	18.6047	1	3.46207	0.00372216	0.0984194	ARHGEF3|IFITM1|MX1|MX2|PARP12|PARP14|SP110|XAF1
GSE11961_MEMORY_BCELL_DAY7_VS_GERMINAL_CENTER_BCELL_DAY7_DN	MSigDB_C7	8	43	274	2.60721	1.55768	18.6047	1	3.46207	0.00372216	0.0984194	C17ORF53|CASP1|CD300A|CYBB|FOXO3|HAUS8|HLA-DMB|PTPN6
Human Lung_not_cancer_Lockstone10_123genes (20194811-SuppTable1)	GeneSigDB	8	43	274	2.60721	1.55768	18.6047	1	3.46207	0.00372216	0.0984194	GPR18|IFITM1|IRF8|NFE2L3|PIK3CD|PTPN6|RHOG|SLC15A3
mitotic cell cycle process [GoID:GO:1903047; evidenceTypes:IBA|IDA|IEA|IEP|IGI|IMP|IPI|ISS|NAS|TAS]	GeneOntology_BP	31	312	274	18.9175	4.06782	9.9359	1	2.97027	0.00374621	0.0989451	BID|CCNF|CDC7|CDCA2|CDCA5|CDK14|CDKN2D|CDT1|DSCC1|FBXO5|FOXM1|GEN1|GINS2|HAUS8|KIF2C|MCM7|MIS18A|MYBL2|NUP155|NUP88|NUP98|PRC1|PRKDC|PTPN6|RPA3|SPC25|SPTBN1|TUBB4B|VPS4A|XRCC3|ZWINT
Human EmbryonicStemCell_Xu09_1801genes (19658189-TableS4)	GeneSigDB	30	299	274	18.1292	3.98832	10.0334	1	2.97638	0.00375364	0.0990309	ACOT7|ADD3|CCNF|CD19|CD72|CD79B|CD86|CDC7|CDCA2|CDCA5|CDT1|DPYSL2|ELL3|FES|FGR|GDPD5|HLA-DMB|IFITM1|IMPDH2|KIF2C|MAP4K1|MCOLN2|MX1|NFE2L3|PHGDH|SAPCD2|SLC15A3|SLC43A3|SP110|SYPL1

## Sheet: M2
Gene Signature	GeneSet	Overlapping	GeneSetSize	DiffExpGenes	randomAvg	randomSD	%Overlap	Enriched	Zscore	probability	FDR	EnrichedGenes
Complete proteome	UniProt-Keyword	311	3785	514	430.513	7.87315	8.21664	0	-15.1799	2.07695e-42	2.46306e-38	ABCE1|ACSL4|ACTR3|ADNP|AHNAK|AK4|ALDH1L2|ALG5|ALOX5AP|AMD1|AMY1C|ARPC5|ARPP19|ATF4|ATP11B|ATP1B3|ATP5C1|ATXN1|AVEN|AZIN1|B4GALT1|BBIP1|BRIX1|BTG3|BTK|BUB3|C14ORF166|C1GALT1|C8ORF59|CARMIL1|CAST|CCL4L2|CCNG2|CCNH|CD48|CDC42SE2|CDC5L|CDCA3|CDK1|CENPW|CEP128|CEP295|CERK|CHD1|CHP1|CHPT1|CHSY1|CKAP2|CLIC4|CMPK1|CNBP|CNIH4|COLQ|COTL1|COX7B|CPSF3|CRY1|CSNK2A3|CUL4A|DAPP1|DBI|DDX17|DDX52|DEPDC1B|DNAJC10|…
Reference proteome	UniProt-Keyword	311	3785	514	430.513	7.87315	8.21664	0	-15.1799	2.07695e-42	2.46306e-38	ABCE1|ACSL4|ACTR3|ADNP|AHNAK|AK4|ALDH1L2|ALG5|ALOX5AP|AMD1|AMY1C|ARPC5|ARPP19|ATF4|ATP11B|ATP1B3|ATP5C1|ATXN1|AVEN|AZIN1|B4GALT1|BBIP1|BRIX1|BTG3|BTK|BUB3|C14ORF166|C1GALT1|C8ORF59|CARMIL1|CAST|CCL4L2|CCNG2|CCNH|CD48|CDC42SE2|CDC5L|CDCA3|CDK1|CENPW|CEP128|CEP295|CERK|CHD1|CHP1|CHPT1|CHSY1|CKAP2|CLIC4|CMPK1|CNBP|CNIH4|COLQ|COTL1|COX7B|CPSF3|CRY1|CSNK2A3|CUL4A|DAPP1|DBI|DDX17|DDX52|DEPDC1B|DNAJC10|…
cellular_component [GoID:GO:0005575; evidenceTypes:IBA|IC|IDA|IEA|IEP|IGI|IMP|IPI|ISS|NAS|ND|TAS]	GeneOntology_CC	299	3586	514	407.879	8.63999	8.33798	0	-12.6017	1.23919e-31	7.3478e-28	ABCE1|ACSL4|ACTR3|ADNP|AHNAK|AK4|ALDH1L2|ALG5|ALOX5AP|AMD1|AMY1C|ARPC5|ARPP19|ATF4|ATP11B|ATP1B3|ATP5C1|ATXN1|AVEN|AZIN1|B4GALT1|BBIP1|BRIX1|BTG3|BTK|BUB3|C14ORF166|C1GALT1|CARMIL1|CAST|CCL4L2|CCNG2|CCNH|CD48|CDC42SE2|CDC5L|CDCA3|CDK1|CENPW|CEP128|CEP295|CERK|CHD1|CHP1|CHPT1|CHSY1|CKAP2|CLIC4|CMPK1|CNBP|CNIH4|COLQ|COTL1|COX7B|CPSF3|CRY1|CUL4A|DAPP1|DBI|DDX17|DDX52|DEPDC1B|DNAJC10|EAF1|ECI2|EIF2AK…
biological_process [GoID:GO:0008150; evidenceTypes:EXP|IBA|IC|IDA|IEA|IEP|IGI|IMP|IPI|ISS|NAS|ND|TAS]	GeneOntology_BP	288	3434	514	390.59	9.11764	8.38672	0	-11.2518	1.97294e-26	7.79904e-23	ABCE1|ACSL4|ACTR3|ADNP|AHNAK|AK4|ALDH1L2|ALG5|ALOX5AP|AMD1|AMY1C|ARPC5|ARPP19|ATF4|ATP11B|ATP1B3|ATP5C1|ATXN1|AVEN|AZIN1|B4GALT1|BBIP1|BRIX1|BTG3|BTK|BUB3|C14ORF166|C1GALT1|CARMIL1|CAST|CCL4L2|CCNG2|CCNH|CD48|CDC42SE2|CDC5L|CDCA3|CDK1|CENPW|CEP295|CERK|CHD1|CHP1|CHPT1|CHSY1|CKAP2|CLIC4|CMPK1|CNBP|CNIH4|COLQ|COTL1|COX7B|CPSF3|CRY1|CSNK2A3|CUL4A|DAPP1|DBI|DDX17|DDX52|DEPDC1B|DNAJC10|EAF1|ECI2|EIF2A…
molecular_function [GoID:GO:0003674; evidenceTypes:EXP|IBA|IC|IDA|IEA|IEP|IGI|IMP|IPI|ISS|NAS|ND|TAS]	GeneOntology_MF	291	3454	514	392.865	9.05948	8.42501	0	-11.244	2.51304e-26	8.51491e-23	ABCE1|ACSL4|ACTR3|ADNP|AHNAK|AK4|ALDH1L2|ALG5|ALOX5AP|AMD1|AMY1C|ARPC5|ARPP19|ATF4|ATP11B|ATP1B3|ATP5C1|ATXN1|AVEN|AZIN1|B4GALT1|BBIP1|BRIX1|BTG3|BTK|BUB3|C14ORF166|C1GALT1|CARMIL1|CAST|CCL4L2|CCNH|CD48|CDC42SE2|CDC5L|CDCA3|CDK1|CENPW|CERK|CHD1|CHP1|CHPT1|CHSY1|CLIC4|CMPK1|CNBP|CNIH4|COLQ|COTL1|COX7B|CPSF3|CRY1|CSNK2A3|CUL4A|DAPP1|DBI|DDX17|DDX52|DEPDC1B|DNAJC10|EAF1|ECI2|EIF2AK3|ELOVL5|EML4|ERGI…
cell [GoID:GO:0005623; evidenceTypes:IBA|IC|IDA|IEA|IEP|IGI|IMP|IPI|ISS|NAS|TAS]	GeneOntology_CC	292	3414	514	388.315	9.17445	8.55302	0	-10.4982	2.02042e-23	5.32448e-20	ABCE1|ACSL4|ACTR3|ADNP|AHNAK|AK4|ALDH1L2|ALG5|ALOX5AP|AMD1|ARPC5|ARPP19|ATF4|ATP11B|ATP1B3|ATP5C1|ATXN1|AVEN|AZIN1|B4GALT1|BBIP1|BRIX1|BTG3|BTK|BUB3|C14ORF166|C1GALT1|CARMIL1|CAST|CCL4L2|CCNG2|CCNH|CD48|CDC42SE2|CDC5L|CDCA3|CDK1|CENPW|CEP128|CEP295|CERK|CHD1|CHP1|CHPT1|CHSY1|CKAP2|CLIC4|CMPK1|CNBP|CNIH4|COLQ|COTL1|COX7B|CPSF3|CRY1|CUL4A|DAPP1|DBI|DDX17|DDX52|DEPDC1B|DNAJC10|EAF1|ECI2|EIF2AK3|ELOV…
cell part [GoID:GO:0044464; evidenceTypes:IBA|IC|IDA|IEA|IEP|IGI|IMP|IPI|ISS|NAS|TAS]	GeneOntology_CC	292	3412	514	388.088	9.18006	8.55803	0	-10.467	2.64854e-23	6.28181e-20	ABCE1|ACSL4|ACTR3|ADNP|AHNAK|AK4|ALDH1L2|ALG5|ALOX5AP|AMD1|ARPC5|ARPP19|ATF4|ATP11B|ATP1B3|ATP5C1|ATXN1|AVEN|AZIN1|B4GALT1|BBIP1|BRIX1|BTG3|BTK|BUB3|C14ORF166|C1GALT1|CARMIL1|CAST|CCL4L2|CCNG2|CCNH|CD48|CDC42SE2|CDC5L|CDCA3|CDK1|CENPW|CEP128|CEP295|CERK|CHD1|CHP1|CHPT1|CHSY1|CKAP2|CLIC4|CMPK1|CNBP|CNIH4|COLQ|COTL1|COX7B|CPSF3|CRY1|CUL4A|DAPP1|DBI|DDX17|DDX52|DEPDC1B|DNAJC10|EAF1|ECI2|EIF2AK3|ELOV…
Polymorphism	UniProt-Keyword	150	2231	514	253.758	10.672	6.72344	0	-9.7225	4.90021e-23	1.05657e-19	ABCE1|ACSL4|AHNAK|ATF4|ATXN1|AVEN|B4GALT1|BTK|CARMIL1|CAST|CCNG2|CCNH|CD48|CDC5L|CEP128|CEP295|CERK|CHD1|CHPT1|CHSY1|CKAP2|CNIH4|COLQ|CPSF3|CSNK2A3|CUL4A|DBI|DDX52|DEPDC1B|DNAJC10|ECI2|EIF2AK3|EML4|EXOSC9|FAM162A|FAM49B|FANCI|FDFT1|FDPS|FGD2|FNDC3A|FRG1|FYTTD1|GAPDH|GGH|GLOD4|GMNN|GNA13|GOLM1|GPR1|GPR65|HAT1|HEBP2|HELLS|HIF1A|HIST1H1C|HIVEP2|HLA-DOA|HLA-DPB1|HLA-F|HMGB1|HNRNPUL1|IER5|IGF1|IMPA1|I…
Alternative splicing	UniProt-Keyword	172	2377	514	270.365	10.6584	7.23601	0	-9.22885	1.3489e-20	2.66611e-17	ACSL4|AHNAK|ALDH1L2|ALG5|AMD1|ARPC5|ARPP19|ATP1B3|ATP5C1|ATXN1|BBIP1|BTG3|BUB3|C1GALT1|C8ORF59|CARMIL1|CAST|CCL4L2|CCNG2|CD48|CDK1|CENPW|CEP128|CEP295|CERK|CHD1|CHPT1|CKAP2|CMPK1|CNBP|CNIH4|COLQ|CUL4A|DAPP1|DBI|DDX17|DEPDC1B|DNAJC10|EAF1|ECI2|ELOVL5|EML4|EXOSC10|EXOSC9|FAM104A|FAM133B|FAM49B|FAM98A|FANCI|FDFT1|FDPS|FGD2|FGFR1OP2|FYTTD1|G3BP1|GAPDH|GDI2|GLOD4|GNA13|HAT1|HEBP2|HELLS|HIF1A|HIGD1A|HL…
cellular process [GoID:GO:0009987; evidenceTypes:EXP|IBA|IC|IDA|IEA|IEP|IGI|IMP|IPI|ISS|NAS|TAS]	GeneOntology_BP	275	3172	514	360.79	9.76377	8.66961	0	-8.78652	1.48451e-17	2.70844e-14	ABCE1|ACSL4|ACTR3|ADNP|AHNAK|AK4|ALDH1L2|ALG5|ALOX5AP|AMD1|ARPC5|ARPP19|ATF4|ATP11B|ATP1B3|ATP5C1|ATXN1|AVEN|AZIN1|B4GALT1|BBIP1|BRIX1|BTG3|BTK|BUB3|C14ORF166|C1GALT1|CARMIL1|CAST|CCL4L2|CCNG2|CCNH|CD48|CDC42SE2|CDC5L|CDCA3|CDK1|CENPW|CEP295|CERK|CHD1|CHP1|CHPT1|CHSY1|CKAP2|CLIC4|CMPK1|CNBP|COLQ|COX7B|CPSF3|CRY1|CSNK2A3|CUL4A|DAPP1|DBI|DDX17|DDX52|DEPDC1B|DNAJC10|EAF1|ECI2|EIF2AK3|ELOVL5|EML4|EXO…
intracellular [GoID:GO:0005622; evidenceTypes:IBA|IC|IDA|IEA|IEP|IGI|IMP|IPI|ISS|NAS|TAS]	GeneOntology_CC	286	3248	514	369.434	9.59728	8.80542	0	-8.6935	4.16146e-17	7.05011e-14	ABCE1|ACSL4|ACTR3|ADNP|AHNAK|AK4|ALDH1L2|ALG5|ALOX5AP|AMD1|ARPC5|ARPP19|ATF4|ATP11B|ATP1B3|ATP5C1|ATXN1|AVEN|AZIN1|B4GALT1|BBIP1|BRIX1|BTG3|BTK|BUB3|C14ORF166|C1GALT1|CARMIL1|CAST|CCL4L2|CCNG2|CCNH|CDC42SE2|CDC5L|CDCA3|CDK1|CENPW|CEP128|CEP295|CERK|CHD1|CHP1|CHPT1|CHSY1|CKAP2|CLIC4|CMPK1|CNBP|CNIH4|COTL1|COX7B|CPSF3|CRY1|CUL4A|DAPP1|DBI|DDX17|DDX52|DEPDC1B|DNAJC10|EAF1|ECI2|EIF2AK3|ELOVL5|EML4|ER…
ACEVEDO_NORMAL_TISSUE_ADJACENT_TO_LIVER_TUMOR_UP	MSigDB_C2	35	66	514	7.50697	2.56074	53.0303	1	10.7364	6.72458e-17	1.00335e-13	ACSL4|ACTR3|ALG5|ARPC5|CHD1|EIF3FP2|ELOVL5|ERGIC2|FAM162A|FAM98A|FRG1|GNA13|HIST1H1C|HNRNPA2B1|IMPA1|METTL7A|MTPN|PGAM4|PTGES3|PTMA|RBM34|RGS2|RPL14|RPL23|RPL7|RPLP1|RPN2|RPS3A|SACM1L|SAR1A|SYAP1|TRIP12|UAP1|UBE2V2|ZFP36L1
binding [GoID:GO:0005488; evidenceTypes:EXP|IBA|IC|IDA|IEA|IEP|IGI|IMP|IPI|ISS|NAS|TAS]	GeneOntology_MF	269	3099	514	352.486	9.90883	8.68022	0	-8.42545	2.03794e-16	2.84329e-13	ABCE1|ACSL4|ACTR3|ADNP|AHNAK|AK4|ALOX5AP|AMD1|AMY1C|ARPC5|ARPP19|ATF4|ATP11B|ATP1B3|ATP5C1|ATXN1|AVEN|AZIN1|B4GALT1|BBIP1|BRIX1|BTG3|BTK|BUB3|C14ORF166|C1GALT1|CARMIL1|CAST|CCL4L2|CCNH|CD48|CDC42SE2|CDC5L|CDCA3|CDK1|CENPW|CERK|CHD1|CHP1|CHPT1|CHSY1|CLIC4|CMPK1|CNBP|CNIH4|COLQ|COTL1|CPSF3|CRY1|CSNK2A3|CUL4A|DAPP1|DBI|DDX17|DDX52|DNAJC10|EAF1|ECI2|EIF2AK3|ELOVL5|EML4|ERGIC2|EXOSC10|EXOSC9|FAM103A1|…
intracellular part [GoID:GO:0044424; evidenceTypes:IBA|IC|IDA|IEA|IGI|IMP|IPI|ISS|NAS|TAS]	GeneOntology_CC	279	3175	514	361.131	9.75751	8.7874	0	-8.41719	2.79853e-16	3.68754e-13	ABCE1|ACSL4|ACTR3|ADNP|AHNAK|AK4|ALDH1L2|ALG5|ALOX5AP|AMD1|ARPC5|ARPP19|ATF4|ATP11B|ATP1B3|ATP5C1|ATXN1|AZIN1|B4GALT1|BBIP1|BRIX1|BTG3|BTK|BUB3|C14ORF166|C1GALT1|CARMIL1|CAST|CCNG2|CCNH|CDC42SE2|CDC5L|CDCA3|CDK1|CENPW|CEP128|CEP295|CERK|CHD1|CHP1|CHPT1|CHSY1|CKAP2|CLIC4|CMPK1|CNBP|CNIH4|COTL1|COX7B|CPSF3|CRY1|CUL4A|DAPP1|DBI|DDX17|DDX52|DEPDC1B|DNAJC10|EAF1|ECI2|EIF2AK3|ELOVL5|EML4|ERGIC2|EXOSC10…
biological regulation [GoID:GO:0065007; evidenceTypes:EXP|IBA|IC|IDA|IEA|IEP|IGI|IMP|IPI|ISS|NAS|TAS]	GeneOntology_BP	184	2339	514	266.042	10.6662	7.86661	0	-7.6918	8.05219e-15	1.00517e-11	ABCE1|ACTR3|ADNP|AHNAK|ALOX5AP|ARPC5|ARPP19|ATF4|ATP11B|ATP1B3|ATXN1|AVEN|AZIN1|B4GALT1|BTG3|BTK|BUB3|C14ORF166|CARMIL1|CAST|CCL4L2|CCNG2|CCNH|CD48|CDC42SE2|CDC5L|CDK1|CEP295|CHD1|CHP1|CHPT1|CHSY1|CKAP2|CLIC4|CNBP|COLQ|CRY1|CSNK2A3|CUL4A|DAPP1|DDX17|DEPDC1B|DNAJC10|EAF1|EIF2AK3|EXOSC10|EXOSC9|FAM162A|FANCI|FGD2|FH|G3BP1|GAPDH|GDI1|GDI2|GMFB|GMNN|GNA13|GOLM1|GOLPH3|GOLT1B|GPR1|GPR65|HAT1|HEBP2|HEC…
Chiche(PMID: 24644022)-2014_M4.5	PAPER	24	37	514	4.20845	1.92355	64.8649	1	10.2891	1.14661e-14	1.35976e-11	ANXA2P1|FAM162A|HMGB1P1|HSPA4|IER3IP1|LOC402251|LOC402644|LOC641848|LOC642989|LOC643997|LOC647673|LOC651202|LOC728973|METTL7A|NACAP1|PTGES3|PTMA|RNASEH2B|RPL14|RPL23|RPL7|RPLP1|TXNL1|UTP3
REACTOME_INFLUENZA_VIRAL_RNA_TRANSCRIPTION_AND_REPLICATION	MSigDB_C2	28	53	514	6.02832	2.29808	52.8302	1	9.56089	1.08118e-13	1.16561e-10	LOC651894|RPL14|RPL17P36|RPL19P9|RPL21P119|RPL21P134|RPL21P16|RPL23|RPL23A|RPL31P17|RPL36AP37|RPL36AP8|RPL36P14|RPL37A|RPL5|RPL7|RPL9|RPLP1|RPS12P4|RPS15A|RPS15AP11|RPS18|RPS26P35|RPS27|RPS27AP11|RPS28|RPS3A|RPS8P10
REACTOME_PEPTIDE_CHAIN_ELONGATION	MSigDB_C2	28	53	514	6.02832	2.29808	52.8302	1	9.56089	1.08118e-13	1.16561e-10	LOC651894|RPL14|RPL17P36|RPL19P9|RPL21P119|RPL21P134|RPL21P16|RPL23|RPL23A|RPL31P17|RPL36AP37|RPL36AP8|RPL36P14|RPL37A|RPL5|RPL7|RPL9|RPLP1|RPS12P4|RPS15A|RPS15AP11|RPS18|RPS26P35|RPS27|RPS27AP11|RPS28|RPS3A|RPS8P10
REACTOME_SRP_DEPENDENT_COTRANSLATIONAL_PROTEIN_TARGETING_TO_MEMBRANE	MSigDB_C2	29	61	514	6.93826	2.46321	47.541	1	8.95648	1.30483e-12	1.34556e-09	LOC651894|RPL14|RPL17P36|RPL19P9|RPL21P119|RPL21P134|RPL21P16|RPL23|RPL23A|RPL31P17|RPL36AP37|RPL36AP8|RPL36P14|RPL37A|RPL5|RPL7|RPL9|RPLP1|RPN2|RPS12P4|RPS15A|RPS15AP11|RPS18|RPS26P35|RPS27|RPS27AP11|RPS28|RPS3A|RPS8P10
REACTOME_3_UTR_MEDIATED_TRANSLATIONAL_REGULATION	MSigDB_C2	29	62	514	7.052	2.48304	46.7742	1	8.83915	2.19496e-12	2.0824e-09	LOC651894|PABPC1|RPL14|RPL17P36|RPL19P9|RPL21P119|RPL21P134|RPL21P16|RPL23|RPL23A|RPL31P17|RPL36AP37|RPL36AP8|RPL36P14|RPL37A|RPL5|RPL7|RPL9|RPLP1|RPS12P4|RPS15A|RPS15AP11|RPS18|RPS26P35|RPS27|RPS27AP11|RPS28|RPS3A|RPS8P10
REACTOME_NONSENSE_MEDIATED_DECAY_ENHANCED_BY_THE_EXON_JUNCTION_COMPLEX	MSigDB_C2	29	62	514	7.052	2.48304	46.7742	1	8.83915	2.19496e-12	2.0824e-09	LOC651894|PABPC1|RPL14|RPL17P36|RPL19P9|RPL21P119|RPL21P134|RPL21P16|RPL23|RPL23A|RPL31P17|RPL36AP37|RPL36AP8|RPL36P14|RPL37A|RPL5|RPL7|RPL9|RPLP1|RPS12P4|RPS15A|RPS15AP11|RPS18|RPS26P35|RPS27|RPS27AP11|RPS28|RPS3A|RPS8P10
Chiche(PMID: 24644022)-2014_M5.2	PAPER	21	34	514	3.86723	1.84454	61.7647	1	9.28837	2.28289e-12	2.08253e-09	ACTR3|AMY1C|C1GALT1|CAST|DAPP1|EAF1|EIF3FP2|ERGIC2|FGFR1OP2|FTH1P8|HECA|HLA-G|KPNA2|LOC646900|LOC732165|MCTS1|SACM1L|SEC24D|SYAP1|WIPF1|ZFP36L1
regulation of biological process [GoID:GO:0050789; evidenceTypes:IBA|IC|IDA|IEA|IEP|IGI|IMP|IPI|ISS|NAS|TAS]	GeneOntology_BP	181	2223	514	252.848	10.6714	8.14215	0	-6.73278	8.25401e-12	7.25069e-09	ABCE1|ACTR3|ADNP|AHNAK|ARPC5|ARPP19|ATF4|ATP1B3|ATXN1|AVEN|AZIN1|B4GALT1|BTG3|BTK|BUB3|C14ORF166|CARMIL1|CAST|CCL4L2|CCNG2|CCNH|CD48|CDC42SE2|CDC5L|CDK1|CEP295|CHD1|CHP1|CHPT1|CHSY1|CKAP2|CLIC4|CNBP|COLQ|CRY1|CSNK2A3|CUL4A|DAPP1|DDX17|DEPDC1B|DNAJC10|EAF1|EIF2AK3|EXOSC10|EXOSC9|FAM162A|FANCI|FGD2|G3BP1|GAPDH|GDI1|GDI2|GMFB|GMNN|GNA13|GOLM1|GOLPH3|GOLT1B|GPR1|GPR65|HAT1|HEBP2|HECA|HELLS|HIF1A|HIGD…
organelle [GoID:GO:0043226; evidenceTypes:IBA|IC|IDA|IEA|IGI|IMP|IPI|ISS|NAS|TAS]	GeneOntology_CC	271	2984	514	339.406	10.1093	9.08177	0	-6.76665	2.29755e-11	1.87908e-08	ABCE1|ACSL4|ACTR3|ADNP|AHNAK|AK4|ALDH1L2|ALG5|ALOX5AP|AMY1C|ARPC5|ARPP19|ATF4|ATP11B|ATP1B3|ATP5C1|ATXN1|AZIN1|B4GALT1|BBIP1|BRIX1|BTK|BUB3|C14ORF166|C1GALT1|CARMIL1|CAST|CCNH|CD48|CDC42SE2|CDC5L|CDK1|CENPW|CEP128|CEP295|CERK|CHD1|CHP1|CHPT1|CHSY1|CKAP2|CLIC4|CMPK1|CNBP|CNIH4|COTL1|COX7B|CPSF3|CRY1|CUL4A|DBI|DDX17|DDX52|DNAJC10|EAF1|ECI2|EIF2AK3|ELOVL5|EML4|ERGIC2|EXOSC10|EXOSC9|FAM103A1|FAM162A|…
single-organism process [GoID:GO:0044699; evidenceTypes:EXP|IBA|IC|IDA|IEA|IEP|IGI|IMP|IPI|ISS|NAS|TAS]	GeneOntology_BP	237	2698	514	306.876	10.4699	8.78428	0	-6.67396	2.64589e-11	2.09184e-08	ABCE1|ACSL4|ACTR3|ADNP|AK4|ALDH1L2|ALG5|ALOX5AP|AMD1|AMY1C|ARPC5|ARPP19|ATF4|ATP11B|ATP1B3|ATP5C1|AVEN|AZIN1|B4GALT1|BBIP1|BTG3|BTK|BUB3|C1GALT1|CARMIL1|CAST|CCL4L2|CCNG2|CCNH|CD48|CDC42SE2|CDC5L|CDCA3|CDK1|CENPW|CERK|CHP1|CHPT1|CHSY1|CKAP2|CLIC4|CMPK1|CNBP|COLQ|COX7B|CRY1|CSNK2A3|CUL4A|DAPP1|DBI|DDX17|DEPDC1B|DNAJC10|ECI2|EIF2AK3|ELOVL5|EML4|EXOSC9|FAM162A|FANCI|FDFT1|FDPS|FGD2|FH|FNDC3A|FRG1|G3…
regulation of cellular process [GoID:GO:0050794; evidenceTypes:IBA|IC|IDA|IEA|IEP|IGI|IMP|IPI|ISS|NAS|TAS]	GeneOntology_BP	176	2145	514	243.977	10.6591	8.20513	0	-6.37731	8.36612e-11	6.20086e-08	ABCE1|ACTR3|ADNP|AHNAK|ARPC5|ARPP19|ATF4|ATP1B3|ATXN1|AVEN|AZIN1|B4GALT1|BTG3|BTK|BUB3|C14ORF166|CARMIL1|CAST|CCL4L2|CCNG2|CCNH|CDC42SE2|CDC5L|CDK1|CEP295|CHD1|CHP1|CHPT1|CHSY1|CKAP2|CLIC4|CNBP|COLQ|CRY1|CSNK2A3|CUL4A|DAPP1|DDX17|DEPDC1B|DNAJC10|EAF1|EIF2AK3|EXOSC9|FAM162A|FANCI|FGD2|G3BP1|GAPDH|GDI1|GDI2|GMFB|GMNN|GNA13|GOLPH3|GOLT1B|GPR1|GPR65|HAT1|HEBP2|HECA|HELLS|HIF1A|HIGD1A|HIST1H1C|HIST1H3…
REACTOME_INFLUENZA_LIFE_CYCLE	MSigDB_C2	29	70	514	7.96194	2.63601	41.4286	1	7.98102	8.95531e-11	6.43643e-08	LOC651894|NUP54|RPL14|RPL17P36|RPL19P9|RPL21P119|RPL21P134|RPL21P16|RPL23|RPL23A|RPL31P17|RPL36AP37|RPL36AP8|RPL36P14|RPL37A|RPL5|RPL7|RPL9|RPLP1|RPS12P4|RPS15A|RPS15AP11|RPS18|RPS26P35|RPS27|RPS27AP11|RPS28|RPS3A|RPS8P10
membrane-bounded organelle [GoID:GO:0043227; evidenceTypes:IBA|IC|IDA|IEA|IGI|IMP|IPI|ISS|NAS|TAS]	GeneOntology_CC	261	2865	514	325.871	10.2825	9.10995	0	-6.30887	3.47275e-10	2.28797e-07	ABCE1|ACSL4|ACTR3|ADNP|AHNAK|AK4|ALDH1L2|ALG5|ALOX5AP|AMY1C|ARPC5|ARPP19|ATF4|ATP11B|ATP1B3|ATP5C1|ATXN1|AZIN1|B4GALT1|BRIX1|BTK|BUB3|C14ORF166|C1GALT1|CARMIL1|CAST|CCNH|CD48|CDC42SE2|CDC5L|CDK1|CENPW|CERK|CHD1|CHP1|CHPT1|CHSY1|CLIC4|CMPK1|CNBP|CNIH4|COTL1|COX7B|CPSF3|CRY1|CUL4A|DBI|DDX17|DDX52|DNAJC10|EAF1|ECI2|EIF2AK3|ELOVL5|ERGIC2|EXOSC10|EXOSC9|FAM103A1|FAM162A|FAM49B|FAM72D|FANCI|FDFT1|FDPS|…
REACTOME_TRANSLATION	MSigDB_C2	30	78	514	8.87187	2.78007	38.4615	1	7.59987	3.79817e-10	2.43473e-07	LOC651894|PABPC1|RPL14|RPL17P36|RPL19P9|RPL21P119|RPL21P134|RPL21P16|RPL23|RPL23A|RPL31P17|RPL36AP37|RPL36AP8|RPL36P14|RPL37A|RPL5|RPL7|RPL9|RPLP1|RPN2|RPS12P4|RPS15A|RPS15AP11|RPS18|RPS26P35|RPS27|RPS27AP11|RPS28|RPS3A|RPS8P10
REACTOME_METABOLISM_OF_MRNA	MSigDB_C2	35	105	514	11.9429	3.21572	33.3333	1	7.17012	1.24274e-09	7.55776e-07	EXOSC9|LOC651894|PABPC1|PSMA3|PSMA6|PSMB8|PSMC5|RPL14|RPL17P36|RPL19P9|RPL21P119|RPL21P134|RPL21P16|RPL23|RPL23A|RPL31P17|RPL36AP37|RPL36AP8|RPL36P14|RPL37A|RPL5|RPL7|RPL9|RPLP1|RPS12P4|RPS15A|RPS15AP11|RPS18|RPS26P35|RPS27|RPS27AP11|RPS28|RPS3A|RPS8P10|ZFP36L1
response to stimulus [GoID:GO:0050896; evidenceTypes:IBA|IC|IDA|IEA|IEP|IGI|IMP|IPI|ISS|NAS|TAS]	GeneOntology_BP	134	1701	514	193.475	10.3417	7.87772	0	-5.75102	2.72493e-09	1.57634e-06	ACSL4|ACTR3|ADNP|AK4|ALOX5AP|ARPC5|ATF4|B4GALT1|BTK|CARMIL1|CCL4L2|CCNH|CD48|CDC42SE2|CDC5L|CDK1|CHP1|CHSY1|CLIC4|COTL1|CRY1|CUL4A|DAPP1|DDX17|DEPDC1B|DNAJC10|EIF2AK3|EXOSC9|FAM162A|FANCI|FGD2|FGFR1OP2|G3BP1|GAPDH|GDI1|GDI2|GGH|GMFB|GNA13|GOLPH3|GOLT1B|GPR1|GPR65|HAT1|HIF1A|HIST1H3D|HIVEP2|HLA-DOA|HLA-DPB1|HLA-F|HLA-G|HMGB1|HMGB1P1|HMGB2|HNRNPA2B1|HNRNPUL1|HSPA4|HSPD1|HSPE1|IGF1|IMPA1|IQGAP1|IRF4…
intracellular organelle [GoID:GO:0043229; evidenceTypes:IBA|IC|IDA|IEA|IGI|IMP|IPI|ISS|NAS|TAS]	GeneOntology_CC	261	2834	514	322.345	10.3221	9.2096	0	-5.94306	3.00189e-09	1.69521e-06	ABCE1|ACSL4|ACTR3|ADNP|AHNAK|AK4|ALDH1L2|ALG5|ALOX5AP|ARPC5|ARPP19|ATF4|ATP11B|ATP1B3|ATP5C1|ATXN1|AZIN1|B4GALT1|BRIX1|BTK|BUB3|C14ORF166|C1GALT1|CARMIL1|CAST|CCNH|CDC42SE2|CDC5L|CDK1|CENPW|CEP128|CEP295|CERK|CHD1|CHP1|CHPT1|CHSY1|CKAP2|CLIC4|CMPK1|CNBP|CNIH4|COTL1|COX7B|CPSF3|CRY1|CUL4A|DBI|DDX17|DDX52|DNAJC10|EAF1|ECI2|EIF2AK3|ELOVL5|EML4|ERGIC2|EXOSC10|EXOSC9|FAM103A1|FAM162A|FAM72D|FANCI|FDFT…
cellular response to stimulus [GoID:GO:0051716; evidenceTypes:IBA|IC|IDA|IEA|IEP|IGI|IMP|IPI|ISS|NAS|TAS]	GeneOntology_BP	109	1443	514	164.13	9.95162	7.55371	0	-5.53977	7.39932e-09	3.98857e-06	ACTR3|ADNP|ALOX5AP|ARPC5|ATF4|BTK|CCL4L2|CCNH|CDC42SE2|CDC5L|CDK1|CHP1|CHSY1|CLIC4|CRY1|CUL4A|DAPP1|DDX17|DEPDC1B|DNAJC10|EIF2AK3|FAM162A|FANCI|FGD2|G3BP1|GAPDH|GDI1|GDI2|GMFB|GNA13|GOLPH3|GOLT1B|GPR1|GPR65|HIF1A|HIVEP2|HLA-DOA|HLA-DPB1|HLA-F|HLA-G|HMGB1|HMGB2|HNRNPA2B1|HSPD1|IGF1|IMPA1|IQGAP1|IRF4|JAM3|KDM3A|LCP1|LIMS1|MBD4|MCM10|MCTS1|MOB1A|MORF4L1|MSH6|MTDH|MTPN|NAE1|NEDD9|NMI|NPTN|NUP54|OSBPL…
REACTOME_METABOLISM_OF_RNA	MSigDB_C2	36	120	514	13.649	3.4319	30	1	6.5127	1.76844e-08	8.75108e-06	EXOSC9|LOC651894|NUP54|PABPC1|PSMA3|PSMA6|PSMB8|PSMC5|RPL14|RPL17P36|RPL19P9|RPL21P119|RPL21P134|RPL21P16|RPL23|RPL23A|RPL31P17|RPL36AP37|RPL36AP8|RPL36P14|RPL37A|RPL5|RPL7|RPL9|RPLP1|RPS12P4|RPS15A|RPS15AP11|RPS18|RPS26P35|RPS27|RPS27AP11|RPS28|RPS3A|RPS8P10|ZFP36L1
Human Breast_Nagaraja10_1345genes (20081105-ST-1)	GeneSigDB	14	383	514	43.5632	5.94507	3.65535	0	-4.97272	1.77103e-08	8.75108e-06	BRIX1|DEPDC1B|FAM89A|GNA13|HELLS|HMGB2|KIF11|MCM10|NEK2|RPS15A|SLBP|TMEM97|USP1|XRCC6
ACEVEDO_LIVER_CANCER_UP	MSigDB_C2	78	374	514	42.5395	5.88119	20.8556	1	6.02947	2.11745e-08	1.02493e-05	ACTR3|ARPC5|ARPP19|ATXN1|AVEN|BTG3|C14ORF166|CDC5L|CNIH4|COX7B|EAF1|EIF3FP2|ELOVL5|ERGIC2|FAM162A|FAM98A|GGH|GMFB|GMNN|GNA13|GOLT1B|HIGD1A|HIST1H1C|HLA-F|HMGB1P1|HMGB2|IDI1|IMPA1|INTS8|IQGAP1|JAM3|KPNA2|LCP1|MCTS1|METTL7A|MTMR6|MTPN|NUCB2|PGAM4|PHF23|POLR2J3|POTEKP|PPIAL4A|PPT1|PRRC1|PSMA6|PSMB8|PTGES3|RBM34|RBX1|RPL14|RPL23|RPL23A|RPL7|RPLP1|RPN2|SAR1A|SELENOF|SMNDC1|SUB1|TATDN1|TM2D1|TMED7|TRIP…
REACTOME_METABOLISM_OF_PROTEINS	MSigDB_C2	42	154	514	17.5163	3.87275	27.2727	1	6.32205	2.51763e-08	1.19426e-05	ALG5|B4GALT1|C1GALT1|HSPD1|LOC651894|MAN1A1|MTX2|PABPC1|PIGH|RPL14|RPL17P36|RPL19P9|RPL21P119|RPL21P134|RPL21P16|RPL23|RPL23A|RPL31P17|RPL36AP37|RPL36AP8|RPL36P14|RPL37A|RPL5|RPL7|RPL9|RPLP1|RPN2|RPS12P4|RPS15A|RPS15AP11|RPS18|RPS26P35|RPS27|RPS27AP11|RPS28|RPS3A|RPS8P10|SEC24D|SLC25A13|TCP1|TUBA4A|VBP1
protein binding [GoID:GO:0005515; evidenceTypes:EXP|IBA|IC|IDA|IEA|IGI|IMP|IPI|ISS|NAS|TAS]	GeneOntology_MF	234	2570	514	292.317	10.5716	9.10506	0	-5.51638	2.63655e-08	1.22615e-05	ABCE1|ACTR3|ADNP|AHNAK|ALOX5AP|AMY1C|ARPC5|ARPP19|ATF4|ATP11B|ATP1B3|ATXN1|AVEN|AZIN1|B4GALT1|BBIP1|BTG3|BTK|BUB3|C14ORF166|C1GALT1|CARMIL1|CAST|CCL4L2|CCNH|CD48|CDC42SE2|CDC5L|CDCA3|CDK1|CENPW|CERK|CHD1|CHP1|CLIC4|CNBP|CNIH4|COLQ|COTL1|CPSF3|CRY1|CSNK2A3|CUL4A|DAPP1|DBI|DDX17|DNAJC10|EAF1|ECI2|EIF2AK3|ELOVL5|EML4|ERGIC2|EXOSC10|EXOSC9|FAM103A1|FAM104A|FAM162A|FAM49B|FAM98A|FANCI|FGD2|FGFR1OP2|FH…
intracellular membrane-bounded organelle [GoID:GO:0043231; evidenceTypes:IBA|IC|IDA|IEA|IGI|IMP|IPI|ISS|NAS|TAS]	GeneOntology_CC	239	2612	514	297.094	10.5422	9.15008	0	-5.51064	2.82503e-08	1.28854e-05	ABCE1|ACSL4|ADNP|AHNAK|AK4|ALDH1L2|ALG5|ALOX5AP|ARPP19|ATF4|ATP11B|ATP5C1|ATXN1|AZIN1|B4GALT1|BRIX1|BTK|BUB3|C14ORF166|C1GALT1|CARMIL1|CAST|CCNH|CDC5L|CDK1|CENPW|CERK|CHD1|CHP1|CHPT1|CHSY1|CLIC4|CMPK1|CNBP|CNIH4|COTL1|COX7B|CPSF3|CRY1|CUL4A|DBI|DDX17|DDX52|DNAJC10|EAF1|ECI2|EIF2AK3|ELOVL5|ERGIC2|EXOSC10|EXOSC9|FAM103A1|FAM162A|FAM72D|FANCI|FDFT1|FDPS|FGD2|FH|FKBP3|FNDC3A|FRG1|FYTTD1|G3BP1|GAPDH|G…
cytoplasm [GoID:GO:0005737; evidenceTypes:IBA|IC|IDA|IEA|IGI|IMP|IPI|ISS|NAS|TAS]	GeneOntology_CC	237	2593	514	294.933	10.5559	9.13999	0	-5.48819	3.14676e-08	1.4082e-05	ABCE1|ACSL4|ACTR3|ADNP|AHNAK|AK4|ALDH1L2|ALG5|ALOX5AP|AMD1|ARPC5|ARPP19|ATF4|ATP11B|ATP1B3|ATP5C1|ATXN1|AZIN1|B4GALT1|BBIP1|BTG3|BTK|BUB3|C14ORF166|C1GALT1|CARMIL1|CAST|CCNG2|CDC42SE2|CDC5L|CDCA3|CDK1|CEP128|CEP295|CERK|CHD1|CHP1|CHPT1|CHSY1|CKAP2|CLIC4|CMPK1|CNBP|CNIH4|COTL1|COX7B|CRY1|DAPP1|DBI|DEPDC1B|DNAJC10|ECI2|EIF2AK3|ELOVL5|EML4|ERGIC2|EXOSC10|EXOSC9|FAM162A|FAM72D|FANCI|FDFT1|FDPS|FGD2|F…
cell communication [GoID:GO:0007154; evidenceTypes:IBA|IC|IDA|IEA|IEP|IGI|IMP|IPI|ISS|NAS|TAS]	GeneOntology_BP	90	1216	514	138.31	9.46648	7.40132	0	-5.1033	7.8999e-08	3.46981e-05	ACTR3|ADNP|ARPC5|ATF4|BTK|CCL4L2|CDC42SE2|CDC5L|CDK1|CHP1|CHSY1|COLQ|CRY1|CUL4A|DAPP1|DDX17|DEPDC1B|DNAJC10|EIF2AK3|FAM162A|FGD2|G3BP1|GDI1|GDI2|GMFB|GNA13|GOLPH3|GOLT1B|GPR1|GPR65|HIF1A|HIVEP2|HLA-DOA|HLA-DPB1|HLA-F|HLA-G|HMGB1|HMGB2|HSPD1|IGF1|IMPA1|IQGAP1|IRF4|JAM3|KDM3A|LCP1|MOB1A|MSH6|MTDH|NAE1|NEDD9|NMI|NPTN|OSBPL8|PCNA|PMAIP1|PPT1|PRDM1|PRKRA|PSMA3|PSMA6|PSMB8|PSMC5|PTGER4|PTGES3|RAB6A|RAN…
ion binding [GoID:GO:0043167; evidenceTypes:IBA|IC|IDA|IEA|IGI|IMP|IPI|ISS|NAS|TAS]	GeneOntology_MF	103	1342	514	152.642	9.75331	7.67511	0	-5.08973	9.87174e-08	4.25705e-05	ABCE1|ACSL4|ACTR3|ADNP|AK4|ALOX5AP|AMD1|AMY1C|ATP11B|B4GALT1|BTK|C1GALT1|CDK1|CERK|CHD1|CHP1|CHPT1|CHSY1|CMPK1|CNBP|CPSF3|CSNK2A3|DAPP1|DBI|DDX17|DDX52|ECI2|EIF2AK3|FDPS|FGD2|G3BP1|GDI1|GDI2|GNA13|GOLPH3|HELLS|HIVEP2|HMGB1|HSPA4|HSPD1|HSPE1|IDI1|IMPA1|IQGAP1|KDM3A|KIF11|LCP1|LIMS1|LMO4|MAN1A1|MBNL1|MCM10|MOB1A|MSH6|MSMO1|MTF2|NARS|NDUFAB1|NEK2|NFX1|NIN|NUCB2|OSBPL8|P4HA1|PDLIM1|PFAS|PHF23|POTEKP|…
Metal-binding	UniProt-Keyword	46	748	514	85.079	7.93316	6.14973	0	-4.92603	1.09261e-07	4.62759e-05	ADNP|AMY1C|ATP11B|B4GALT1|BTK|C1GALT1|CHP1|CHPT1|CHSY1|CNBP|CPSF3|FDPS|FGD2|GNA13|HIVEP2|IDI1|IMPA1|KDM3A|LCP1|LIMS1|LMO4|MBNL1|MCM10|MOB1A|MTF2|NEK2|NFX1|NUCB2|P4HA1|PDLIM1|PFAS|PHF23|PRDM1|RASGRP1|RBX1|RPL37A|RPS27|SLC25A13|SP3|STIM1|TATDN1|UGP2|ZFP36L1|ZNF146|ZNF33A|ZNF644
single-organism cellular process [GoID:GO:0044763; evidenceTypes:EXP|IBA|IC|IDA|IEA|IEP|IGI|IMP|IPI|ISS|NAS|TAS]	GeneOntology_BP	225	2466	514	280.488	10.6282	9.12409	0	-5.22082	1.2158e-07	5.05899e-05	ABCE1|ACSL4|ACTR3|ADNP|AK4|ALDH1L2|ALG5|ALOX5AP|AMD1|ARPC5|ARPP19|ATF4|ATP11B|ATP1B3|ATP5C1|AVEN|AZIN1|B4GALT1|BBIP1|BTG3|BTK|BUB3|C1GALT1|CARMIL1|CAST|CCL4L2|CCNG2|CCNH|CD48|CDC42SE2|CDC5L|CDCA3|CDK1|CENPW|CERK|CHP1|CHPT1|CHSY1|CKAP2|CLIC4|CMPK1|COLQ|COX7B|CRY1|CSNK2A3|CUL4A|DAPP1|DBI|DDX17|DEPDC1B|DNAJC10|ECI2|EIF2AK3|ELOVL5|EML4|EXOSC9|FAM162A|FANCI|FDFT1|FDPS|FGD2|FH|FNDC3A|G3BP1|GAPDH|GDI1|G…
metabolic process [GoID:GO:0008152; evidenceTypes:EXP|IBA|IC|IDA|IEA|IEP|IGI|IMP|IPI|ISS|NAS|TAS]	GeneOntology_BP	227	2483	514	282.421	10.6205	9.14217	0	-5.21834	1.24771e-07	5.10228e-05	ABCE1|ACSL4|ADNP|AHNAK|AK4|ALDH1L2|ALG5|ALOX5AP|AMD1|AMY1C|ARPP19|ATF4|ATP5C1|ATXN1|AZIN1|B4GALT1|BTK|BUB3|C14ORF166|C1GALT1|CARMIL1|CAST|CCL4L2|CCNH|CDC5L|CDCA3|CDK1|CERK|CHD1|CHP1|CHPT1|CHSY1|CKAP2|CMPK1|CNBP|COLQ|COX7B|CPSF3|CRY1|CSNK2A3|CUL4A|DAPP1|DBI|DDX17|DDX52|DNAJC10|EAF1|ECI2|EIF2AK3|ELOVL5|EXOSC10|EXOSC9|FAM103A1|FAM162A|FANCI|FDFT1|FDPS|FGD2|FGFR1OP2|FH|FKBP3|FRG1|FYTTD1|G3BP1|GAPDH|G…
Coiled coil	UniProt-Keyword	20	436	514	49.5915	6.30232	4.58716	0	-4.69534	1.78261e-07	7.04666e-05	ATF4|CARMIL1|CDC5L|CEP128|CEP295|FGFR1OP2|GMNN|GOLM1|HELLS|KIF11|MCM10|NEK2|NIN|NOL8|PSIP1|RASGRP1|STIM1|TLK1|TRMT10C|VIM
multicellular organismal process [GoID:GO:0032501; evidenceTypes:IBA|IC|IDA|IEA|IEP|IGI|IMP|ISS|NAS|TAS]	GeneOntology_BP	91	1212	514	137.855	9.45662	7.50825	0	-4.95476	1.86331e-07	7.24491e-05	ACSL4|ADNP|AK4|ALG5|AMY1C|ARPC5|ATF4|ATP1B3|B4GALT1|BTK|C1GALT1|CARMIL1|CDK1|CHSY1|CLIC4|COLQ|COX7B|CRY1|CUL4A|DDX17|EIF2AK3|FH|FNDC3A|FRG1|GDI1|GMFB|GMNN|GNA13|GPR65|HECA|HELLS|HIF1A|HIST1H3D|HIVEP2|HLA-DOA|HLA-DPB1|HLA-G|HMGB1|HMGB2|HSPD1|HSPE1|IGF1|IQGAP1|IRF4|JAM3|KDM3A|LCP1|LMO4|MBNL1|MSH6|MTDH|MTF2|MTPN|NDUFB9|NEK2|NMI|NPTN|PCNA|PPIB|PPT1|PRDM1|PRKRA|PSMA3|PSMA6|PSMB8|PSMC5|PTGER4|RAPGEF2|R…
signaling [GoID:GO:0023052; evidenceTypes:IBA|IC|IDA|IEA|IEP|IGI|IMP|IPI|ISS|NAS|TAS]	GeneOntology_BP	91	1208	514	137.4	9.44671	7.53311	0	-4.9118	2.36899e-07	9.06255e-05	ACTR3|ADNP|ARPC5|ATF4|ATP1B3|BTK|CCL4L2|CDC42SE2|CDC5L|CDK1|CHP1|CHSY1|COLQ|CRY1|CUL4A|DAPP1|DDX17|DEPDC1B|DNAJC10|EIF2AK3|FAM162A|FGD2|G3BP1|GDI1|GDI2|GMFB|GNA13|GOLPH3|GOLT1B|GPR1|GPR65|HIF1A|HIVEP2|HLA-DOA|HLA-DPB1|HLA-F|HLA-G|HMGB1|HMGB2|HSPD1|IGF1|IMPA1|IQGAP1|IRF4|JAM3|KDM3A|LCP1|MOB1A|MSH6|MTDH|NAE1|NEDD9|NMI|NPTN|OSBPL8|PCNA|PMAIP1|PPT1|PRDM1|PRKRA|PSMA3|PSMA6|PSMB8|PSMC5|PTGER4|PTGES3|RA…
signal transduction [GoID:GO:0007165; evidenceTypes:IBA|IC|IDA|IEA|IEP|IGI|IMP|IPI|ISS|NAS|TAS]	GeneOntology_BP	85	1145	514	130.235	9.28416	7.42358	0	-4.87223	2.76675e-07	0.000104161	ACTR3|ARPC5|ATF4|BTK|CCL4L2|CDC42SE2|CDC5L|CDK1|CHP1|CHSY1|CRY1|CUL4A|DAPP1|DDX17|DEPDC1B|DNAJC10|EIF2AK3|FAM162A|FGD2|G3BP1|GDI1|GDI2|GMFB|GNA13|GOLPH3|GOLT1B|GPR1|GPR65|HIF1A|HIVEP2|HLA-DOA|HLA-DPB1|HLA-F|HLA-G|HMGB1|HMGB2|HSPD1|IGF1|IMPA1|IQGAP1|IRF4|KDM3A|LCP1|MOB1A|MSH6|MTDH|NAE1|NEDD9|NMI|NPTN|OSBPL8|PCNA|PMAIP1|PRDM1|PRKRA|PSMA3|PSMA6|PSMB8|PSMC5|PTGER4|PTGES3|RAB6A|RANBP1|RAP1B|RAPGEF2|RA…
single organism signaling [GoID:GO:0044700; evidenceTypes:IBA|IC|IDA|IEA|IEP|IGI|IMP|IPI|ISS|NAS|TAS]	GeneOntology_BP	91	1205	514	137.059	9.43924	7.55187	0	-4.87953	2.83325e-07	0.000104998	ACTR3|ADNP|ARPC5|ATF4|ATP1B3|BTK|CCL4L2|CDC42SE2|CDC5L|CDK1|CHP1|CHSY1|COLQ|CRY1|CUL4A|DAPP1|DDX17|DEPDC1B|DNAJC10|EIF2AK3|FAM162A|FGD2|G3BP1|GDI1|GDI2|GMFB|GNA13|GOLPH3|GOLT1B|GPR1|GPR65|HIF1A|HIVEP2|HLA-DOA|HLA-DPB1|HLA-F|HLA-G|HMGB1|HMGB2|HSPD1|IGF1|IMPA1|IQGAP1|IRF4|JAM3|KDM3A|LCP1|MOB1A|MSH6|MTDH|NAE1|NEDD9|NMI|NPTN|OSBPL8|PCNA|PMAIP1|PPT1|PRDM1|PRKRA|PSMA3|PSMA6|PSMB8|PSMC5|PTGER4|PTGES3|RA…
Repeat	UniProt-Keyword	60	880	514	100.093	8.45278	6.81818	0	-4.74316	4.12579e-07	0.000150547	ABCE1|ADNP|AHNAK|BUB3|CARMIL1|CAST|CD48|CDC5L|CHD1|CHP1|CNBP|COLQ|DNAJC10|EML4|FGD2|FNDC3A|HIF1A|HIVEP2|HMGB1|HMGB1P1|HMGB2|HNRNPA2B1|HNRNPUL1|INTS8|IQGAP1|KPNA2|LCP1|LIMS1|LMO4|LRRC58|MBNL1|MTF2|MTPN|NACA|NFX1|NIN|NPTN|NUCB2|NUP54|PABPC1|PRDM1|PRKRA|RASGRP1|RBM34|RNPC3|RPL14|RPL7|SFPQ|SLC25A13|SMARCA5|SP3|SS18|TBC1D9|UBQLN2|WIPF1|WSB1|ZFP36L1|ZNF146|ZNF33A|ZNF644
organic substance metabolic process [GoID:GO:0071704; evidenceTypes:EXP|IBA|IC|IDA|IEA|IEP|IGI|IMP|IPI|ISS|NAS|TAS]	GeneOntology_BP	223	2420	514	275.256	10.6459	9.21488	0	-4.90853	5.96722e-07	0.000208133	ABCE1|ACSL4|ADNP|AHNAK|AK4|ALDH1L2|ALG5|ALOX5AP|AMD1|AMY1C|ARPP19|ATF4|ATP5C1|ATXN1|AZIN1|B4GALT1|BTK|BUB3|C14ORF166|C1GALT1|CARMIL1|CAST|CCL4L2|CCNH|CDC5L|CDCA3|CDK1|CERK|CHD1|CHP1|CHPT1|CHSY1|CKAP2|CMPK1|CNBP|COLQ|COX7B|CPSF3|CRY1|CSNK2A3|CUL4A|DAPP1|DBI|DDX17|DDX52|DNAJC10|EAF1|ECI2|EIF2AK3|ELOVL5|EXOSC10|EXOSC9|FAM103A1|FAM162A|FANCI|FDFT1|FDPS|FGD2|FGFR1OP2|FH|FKBP3|FRG1|FYTTD1|G3BP1|GAPDH|G…
macromolecule metabolic process [GoID:GO:0043170; evidenceTypes:EXP|IBA|IC|IDA|IEA|IEP|IGI|IMP|IPI|ISS|NAS|TAS]	GeneOntology_BP	186	2090	514	237.721	10.6428	8.89952	0	-4.85971	6.23754e-07	0.000214409	ABCE1|ADNP|AHNAK|ALG5|ARPP19|ATF4|ATXN1|AZIN1|B4GALT1|BTK|BUB3|C14ORF166|C1GALT1|CAST|CCL4L2|CCNH|CDC5L|CDCA3|CDK1|CHD1|CHP1|CHSY1|CKAP2|CNBP|CPSF3|CRY1|CSNK2A3|CUL4A|DAPP1|DDX17|DDX52|DNAJC10|EAF1|EIF2AK3|EXOSC10|EXOSC9|FAM103A1|FAM162A|FANCI|FGD2|FGFR1OP2|FKBP3|FRG1|FYTTD1|G3BP1|GAPDH|GGH|GMFB|GMNN|GOLPH3|HAT1|HELLS|HIF1A|HIST1H1C|HIST1H3D|HIVEP2|HMGB1|HMGB2|HNRNPA2B1|HNRNPUL1|HSPD1|HSPE1|IGF1|…
regulation of gene expression [GoID:GO:0010468; evidenceTypes:IBA|IC|IDA|IEA|IEP|IGI|IMP|IPI|ISS|NAS|TAS]	GeneOntology_BP	76	1039	514	118.178	8.98183	7.31473	0	-4.69592	6.59317e-07	0.000223395	ADNP|AHNAK|ATF4|ATXN1|BTK|C14ORF166|CCNH|CDC5L|CDK1|CHD1|CHP1|CKAP2|CNBP|CRY1|DDX17|EAF1|EIF2AK3|EXOSC10|EXOSC9|GAPDH|GMNN|HAT1|HELLS|HIF1A|HIST1H1C|HIST1H3D|HIVEP2|HMGB1|HMGB2|HNRNPA2B1|HNRNPUL1|IGF1|IRF4|KDM3A|LIMS1|LMO4|MBNL1|MCTS1|MED23|MORF4L1|MTDH|MTF2|MTPN|NACA|NFX1|NUP54|PABPC1|PCNA|PDLIM1|PRDM1|PRKRA|PRR13|PSIP1|PSMA3|PSMA6|PSMB8|PSMC5|PTTG3P|RBX1|RGS2|RNASEH2B|RRN3|SFPQ|SMARCA5|SP3|SS18…
cellular metabolic process [GoID:GO:0044237; evidenceTypes:EXP|IBA|IC|IDA|IEA|IEP|IGI|IMP|IPI|ISS|NAS|TAS]	GeneOntology_BP	217	2364	514	268.886	10.6614	9.17936	0	-4.86671	7.11924e-07	0.000237823	ABCE1|ACSL4|ADNP|AHNAK|AK4|ALDH1L2|ALG5|ALOX5AP|AMD1|ARPP19|ATF4|ATP5C1|ATXN1|AZIN1|B4GALT1|BTK|BUB3|C14ORF166|C1GALT1|CARMIL1|CAST|CCL4L2|CCNH|CDC5L|CDCA3|CDK1|CERK|CHD1|CHP1|CHPT1|CHSY1|CKAP2|CMPK1|CNBP|COLQ|COX7B|CPSF3|CRY1|CSNK2A3|CUL4A|DAPP1|DBI|DDX17|DDX52|DNAJC10|EAF1|ECI2|EIF2AK3|ELOVL5|EXOSC10|EXOSC9|FAM103A1|FAM162A|FANCI|FDFT1|FDPS|FGD2|FGFR1OP2|FH|FKBP3|FRG1|G3BP1|GAPDH|GGH|GMFB|GMNN|…
primary metabolic process [GoID:GO:0044238; evidenceTypes:EXP|IBA|IC|IDA|IEA|IEP|IGI|IMP|IPI|ISS|NAS|TAS]	GeneOntology_BP	215	2343	514	266.497	10.6655	9.17627	0	-4.8284	8.52052e-07	0.000276835	ABCE1|ACSL4|ADNP|AHNAK|AK4|ALG5|ALOX5AP|AMD1|AMY1C|ARPP19|ATF4|ATP5C1|ATXN1|AZIN1|B4GALT1|BTK|BUB3|C14ORF166|C1GALT1|CAST|CCL4L2|CCNH|CDC5L|CDCA3|CDK1|CERK|CHD1|CHP1|CHPT1|CKAP2|CMPK1|CNBP|COX7B|CPSF3|CRY1|CSNK2A3|CUL4A|DAPP1|DBI|DDX17|DDX52|DNAJC10|EAF1|ECI2|EIF2AK3|ELOVL5|EXOSC10|EXOSC9|FAM103A1|FAM162A|FANCI|FDFT1|FDPS|FGD2|FGFR1OP2|FH|FKBP3|FRG1|G3BP1|GAPDH|GGH|GMFB|GMNN|GOLM1|GPR65|HACD2|HAT…
regulation of macromolecule biosynthetic process [GoID:GO:0010556; evidenceTypes:IBA|IC|IDA|IEA|IGI|IMP|IPI|ISS|NAS|TAS]	GeneOntology_BP	70	972	514	110.557	8.77064	7.20165	0	-4.6242	9.07136e-07	0.000290749	ADNP|ATF4|ATXN1|BTK|C14ORF166|CCNH|CDC5L|CDK1|CHD1|CHP1|CKAP2|CNBP|CRY1|DDX17|EAF1|EIF2AK3|EXOSC9|GAPDH|GMNN|HAT1|HELLS|HIF1A|HIST1H1C|HIST1H3D|HIVEP2|HMGB1|HMGB2|HNRNPA2B1|HNRNPUL1|IGF1|IRF4|KDM3A|LIMS1|LMO4|MCTS1|MED23|MORF4L1|MTDH|MTF2|MTPN|NACA|NEK2|NFX1|NMI|PABPC1|PCNA|PDLIM1|PRDM1|PRKRA|PRR13|PSIP1|PSMA6|PSMC5|PTTG3P|RBX1|RGS2|RRN3|SEC24A|SFPQ|SMARCA5|SP3|SS18|SUB1|TCP1|THOC1|XRCC6|ZFP36L1|…
regulation of biosynthetic process [GoID:GO:0009889; evidenceTypes:IBA|IC|IDA|IEA|IGI|IMP|IPI|ISS|NAS|TAS]	GeneOntology_BP	73	1001	514	113.856	8.86405	7.29271	0	-4.60915	1.01756e-06	0.000321793	ADNP|ARPP19|ATF4|ATXN1|BTK|C14ORF166|CCNH|CDC5L|CDK1|CHD1|CHP1|CKAP2|CNBP|CRY1|DDX17|EAF1|EIF2AK3|EXOSC9|GAPDH|GMNN|GPR65|HAT1|HELLS|HIF1A|HIST1H1C|HIST1H3D|HIVEP2|HMGB1|HMGB2|HNRNPA2B1|HNRNPUL1|IGF1|IRF4|KDM3A|LIMS1|LMO4|MCTS1|MED23|MORF4L1|MTDH|MTF2|MTPN|NACA|NEK2|NFX1|NMI|PABPC1|PCNA|PDLIM1|PRDM1|PRKRA|PRR13|PSIP1|PSMA6|PSMC5|PTTG3P|RAPGEF2|RBX1|RGS2|RRN3|SEC24A|SFPQ|SMARCA5|SP3|SS18|SUB1|TCP1…
regulation of cellular biosynthetic process [GoID:GO:0031326; evidenceTypes:IBA|IC|IDA|IEA|IGI|IMP|IPI|ISS|NAS|TAS]	GeneOntology_BP	72	990	514	112.605	8.82899	7.27273	0	-4.59901	1.06239e-06	0.00033155	ADNP|ARPP19|ATF4|ATXN1|BTK|C14ORF166|CCNH|CDC5L|CDK1|CHD1|CHP1|CKAP2|CNBP|CRY1|DDX17|EAF1|EIF2AK3|EXOSC9|GAPDH|GMNN|GPR65|HAT1|HELLS|HIF1A|HIST1H1C|HIST1H3D|HIVEP2|HMGB1|HMGB2|HNRNPA2B1|HNRNPUL1|IGF1|IRF4|KDM3A|LIMS1|LMO4|MCTS1|MED23|MORF4L1|MTDH|MTF2|MTPN|NACA|NEK2|NFX1|NMI|PABPC1|PCNA|PDLIM1|PRDM1|PRKRA|PRR13|PSIP1|PSMA6|PSMC5|PTTG3P|RAPGEF2|RBX1|RGS2|RRN3|SFPQ|SMARCA5|SP3|SS18|SUB1|TCP1|THOC1|…
ACEVEDO_LIVER_CANCER_DN	MSigDB_C2	2	156	514	17.7437	3.89693	1.28205	0	-4.04004	1.09898e-06	0.000338514	HEBP2|TMEM97
Zinc	UniProt-Keyword	26	486	514	55.2786	6.61302	5.34979	0	-4.42742	1.16574e-06	0.000354476	ADNP|BTK|CNBP|CPSF3|FGD2|HIVEP2|KDM3A|LIMS1|LMO4|MBNL1|MCM10|MOB1A|MTF2|NFX1|PDLIM1|PHF23|PRDM1|RASGRP1|RBX1|RPL37A|RPS27|SP3|ZFP36L1|ZNF146|ZNF33A|ZNF644
DODD_NASOPHARYNGEAL_CARCINOMA_UP	MSigDB_C2	11	295	514	33.5539	5.27279	3.72881	0	-4.27741	1.24999e-06	0.000375282	AHNAK|CAST|FGD2|NFX1|NUCB2|OTUD1|RAPGEF2|STIM1|TBC1D9|TMEM154|TUBA4A
membrane part [GoID:GO:0044425; evidenceTypes:IBA|IC|IDA|IEA|IGI|IMP|IPI|ISS|NAS|TAS]	GeneOntology_CC	84	1107	514	125.912	9.18006	7.58808	0	-4.56559	1.4302e-06	0.000424017	ACSL4|AHNAK|ALG5|ALOX5AP|ATF4|ATP11B|ATP1B3|ATP5C1|B4GALT1|BTK|C1GALT1|CD48|CDC42SE2|CERK|CHPT1|CHSY1|CLIC4|CNIH4|COX7B|EIF2AK3|ELOVL5|ERGIC2|FAM162A|FAM8A1|FDFT1|FGD2|FKBP3|FNDC3A|GNA13|GOLM1|GOLT1B|GPR1|GPR65|HACD2|HIGD1A|HLA-DOA|HLA-DPB1|HLA-F|HLA-G|HSPD1|IER3IP1|IFI27L2|IGF1|IQGAP1|JAM3|LCP1|LDHB|MAN1A1|MSMO1|MTDH|NDUFAB1|NDUFB10|NDUFB9|NNT|NPTN|OSBPL8|PIGH|PLEKHO1|PPT1|PTGER4|RAB6A|RAPGEF2|R…
regulation of cellular macromolecule biosynthetic process [GoID:GO:2000112; evidenceTypes:IBA|IC|IDA|IEA|IGI|IMP|IPI|ISS|NAS|TAS]	GeneOntology_BP	68	943	514	107.259	8.67405	7.21103	0	-4.52599	1.49741e-06	0.000433116	ADNP|ATF4|ATXN1|BTK|C14ORF166|CCNH|CDC5L|CDK1|CHD1|CHP1|CKAP2|CNBP|CRY1|DDX17|EAF1|EIF2AK3|EXOSC9|GAPDH|GMNN|HAT1|HELLS|HIF1A|HIST1H1C|HIST1H3D|HIVEP2|HMGB1|HMGB2|HNRNPA2B1|HNRNPUL1|IGF1|IRF4|KDM3A|LIMS1|LMO4|MCTS1|MED23|MORF4L1|MTDH|MTF2|MTPN|NACA|NEK2|NFX1|PABPC1|PCNA|PDLIM1|PRDM1|PRKRA|PRR13|PSIP1|PSMA6|PSMC5|PTTG3P|RBX1|RGS2|RRN3|SFPQ|SMARCA5|SP3|SS18|SUB1|TCP1|THOC1|XRCC6|ZFP36L1|ZNF146|ZNF3…
intrinsic component of membrane [GoID:GO:0031224; evidenceTypes:IBA|IC|IDA|IEA|IGI|IMP|IPI|ISS|NAS|TAS]	GeneOntology_CC	59	848	514	96.4532	8.33408	6.95755	0	-4.49398	1.59122e-06	0.000454705	ACSL4|ALG5|ALOX5AP|ATP11B|ATP1B3|B4GALT1|C1GALT1|CD48|CERK|CHPT1|CHSY1|CLIC4|CNIH4|COX7B|EIF2AK3|ELOVL5|ERGIC2|FAM162A|FAM8A1|FDFT1|FNDC3A|GOLM1|GOLT1B|GPR1|GPR65|HACD2|HIGD1A|HLA-DOA|HLA-DPB1|HLA-F|HLA-G|HSPD1|IER3IP1|IFI27L2|JAM3|MAN1A1|MSMO1|MTDH|NNT|NPTN|OSBPL8|PTGER4|RAPGEF2|RPN2|RTN4|SACM1L|SLC25A13|SLC35E1|SLC38A2|STIM1|TM2D1|TMED7|TMEM154|TMEM263|TMEM45A|TMEM97|TSPAN13|UQCRC2|UQCRHL
regulation of metabolic process [GoID:GO:0019222; evidenceTypes:IBA|IC|IDA|IEA|IEP|IGI|IMP|IPI|ISS|NAS|TAS]	GeneOntology_BP	116	1419	514	161.4	9.90694	8.17477	0	-4.58263	1.67762e-06	0.000473688	ABCE1|ADNP|AHNAK|ARPP19|ATF4|ATXN1|AZIN1|BTK|BUB3|C14ORF166|CAST|CCL4L2|CCNH|CDC5L|CDK1|CHD1|CHP1|CKAP2|CNBP|CRY1|CSNK2A3|CUL4A|DDX17|DNAJC10|EAF1|EIF2AK3|EXOSC10|EXOSC9|FAM162A|FANCI|FGD2|GAPDH|GMFB|GMNN|GOLM1|GPR65|HAT1|HELLS|HIF1A|HIST1H1C|HIST1H3D|HIVEP2|HMGB1|HMGB2|HNRNPA2B1|HNRNPUL1|HSPD1|HSPE1|IGF1|IQGAP1|IRF4|KDM3A|KPNA2|LIMS1|LMO4|MBNL1|MCTS1|MED23|MORF4L1|MSH6|MTDH|MTF2|MTPN|NACA|NEK2|N…
Transmembrane	UniProt-Keyword	53	782	514	88.9462	8.07481	6.77749	0	-4.45165	1.83668e-06	0.000512499	ACSL4|ALG5|ALOX5AP|ATP11B|ATP1B3|B4GALT1|C1GALT1|CHPT1|CHSY1|CLIC4|CNIH4|COX7B|EIF2AK3|ELOVL5|ERGIC2|FAM162A|FAM8A1|FDFT1|FNDC3A|GOLM1|GOLT1B|GPR1|GPR65|HACD2|HIGD1A|HLA-DOA|HLA-DPB1|HLA-F|HLA-G|IER3IP1|IFI27L2|JAM3|MAN1A1|MSMO1|MTDH|NNT|NPTN|OSBPL8|PTGER4|RPN2|RTN4|SACM1L|SLC25A13|SLC35E1|SLC38A2|STIM1|TM2D1|TMED7|TMEM154|TMEM263|TMEM45A|TMEM97|TSPAN13
GNF2_PA2G4	MSigDB_C4	16	39	514	4.43594	1.97442	41.0256	1	5.85695	1.92934e-06	0.000532094	ABCE1|BUB3|FDPS|FH|GMNN|HAT1|HNRNPA2B1|MRPL15|NAE1|PCNA|PSMA3|PTGES3|RANBP1|SLBP|TARS|TCP1
Membrane	UniProt-Keyword	96	1220	514	138.765	9.47629	7.86885	0	-4.51286	2.07434e-06	0.000565507	ACSL4|ALG5|ALOX5AP|ATF4|ATP11B|ATP1B3|ATP5C1|AVEN|B4GALT1|BTK|C1GALT1|CARMIL1|CD48|CDC42SE2|CERK|CHP1|CHPT1|CHSY1|CLIC4|CNIH4|COX7B|DAPP1|EIF2AK3|ELOVL5|ERGIC2|FAM162A|FAM49B|FAM8A1|FDFT1|FGD2|FNDC3A|G3BP1|GAPDH|GDI2|GNA13|GOLM1|GOLPH3|GOLT1B|GPR1|GPR65|HACD2|HIGD1A|HLA-DOA|HLA-DPB1|HLA-F|HLA-G|HMGB1|IER3IP1|IFI27L2|IQGAP1|JAM3|LCP1|LIMS1|MAN1A1|METTL7A|MSMO1|MSTO1|MTDH|MTX2|NAE1|NDUFB10|NDUFB9|N…
cellular macromolecule metabolic process [GoID:GO:0044260; evidenceTypes:EXP|IBA|IC|IDA|IEA|IEP|IGI|IMP|IPI|ISS|NAS|TAS]	GeneOntology_BP	178	1993	514	226.688	10.5983	8.93126	0	-4.59391	2.23577e-06	0.00059582	ABCE1|ADNP|AHNAK|ALG5|ARPP19|ATF4|ATXN1|B4GALT1|BTK|BUB3|C14ORF166|C1GALT1|CAST|CCL4L2|CCNH|CDC5L|CDCA3|CDK1|CHD1|CHP1|CHSY1|CKAP2|CNBP|CPSF3|CRY1|CSNK2A3|CUL4A|DAPP1|DDX17|DDX52|DNAJC10|EAF1|EIF2AK3|EXOSC10|EXOSC9|FAM103A1|FAM162A|FANCI|FGD2|FGFR1OP2|FKBP3|FRG1|GAPDH|GMFB|GMNN|GOLPH3|HAT1|HELLS|HIF1A|HIST1H1C|HIST1H3D|HIVEP2|HMGB1|HMGB2|HNRNPA2B1|HNRNPUL1|HSPD1|HSPE1|IGF1|INTS8|IQGAP1|IRF4|KDM3A…
Transmembrane helix	UniProt-Keyword	53	779	514	88.605	8.06254	6.80359	0	-4.4161	2.21845e-06	0.00059582	ACSL4|ALG5|ALOX5AP|ATP11B|ATP1B3|B4GALT1|C1GALT1|CHPT1|CHSY1|CLIC4|CNIH4|COX7B|EIF2AK3|ELOVL5|ERGIC2|FAM162A|FAM8A1|FDFT1|FNDC3A|GOLM1|GOLT1B|GPR1|GPR65|HACD2|HIGD1A|HLA-DOA|HLA-DPB1|HLA-F|HLA-G|IER3IP1|IFI27L2|JAM3|MAN1A1|MSMO1|MTDH|NNT|NPTN|OSBPL8|PTGER4|RPN2|RTN4|SACM1L|SLC25A13|SLC35E1|SLC38A2|STIM1|TM2D1|TMED7|TMEM154|TMEM263|TMEM45A|TMEM97|TSPAN13
regulation of cellular metabolic process [GoID:GO:0031323; evidenceTypes:IBA|IC|IDA|IEA|IEP|IGI|IMP|IPI|ISS|NAS|TAS]	GeneOntology_BP	110	1352	514	153.779	9.77417	8.13609	0	-4.47907	2.71359e-06	0.000715121	ABCE1|ADNP|AHNAK|ARPP19|ATF4|ATXN1|AZIN1|BTK|BUB3|C14ORF166|CAST|CCL4L2|CCNH|CDC5L|CDK1|CHD1|CHP1|CKAP2|CNBP|CRY1|CUL4A|DDX17|DNAJC10|EAF1|EIF2AK3|EXOSC9|FAM162A|FANCI|FGD2|GAPDH|GMFB|GMNN|GPR65|HAT1|HELLS|HIF1A|HIST1H1C|HIST1H3D|HIVEP2|HMGB1|HMGB2|HNRNPA2B1|HNRNPUL1|HSPD1|HSPE1|IGF1|IQGAP1|IRF4|KDM3A|KPNA2|LIMS1|LMO4|MBNL1|MCTS1|MED23|MORF4L1|MSH6|MTDH|MTF2|MTPN|NACA|NEK2|NFX1|NMI|NPTN|OSBPL8|PA…
integral component of membrane [GoID:GO:0016021; evidenceTypes:IBA|IC|IDA|IEA|IGI|IMP|IPI|ISS|NAS|TAS]	GeneOntology_CC	59	839	514	95.4295	8.29989	7.03218	0	-4.38916	2.76276e-06	0.000720077	ACSL4|ALG5|ALOX5AP|ATP11B|ATP1B3|B4GALT1|C1GALT1|CD48|CERK|CHPT1|CHSY1|CLIC4|CNIH4|COX7B|EIF2AK3|ELOVL5|ERGIC2|FAM162A|FAM8A1|FDFT1|FNDC3A|GOLM1|GOLT1B|GPR1|GPR65|HACD2|HIGD1A|HLA-DOA|HLA-DPB1|HLA-F|HLA-G|HSPD1|IER3IP1|IFI27L2|JAM3|MAN1A1|MSMO1|MTDH|NNT|NPTN|OSBPL8|PTGER4|RAPGEF2|RPN2|RTN4|SACM1L|SLC25A13|SLC35E1|SLC38A2|STIM1|TM2D1|TMED7|TMEM154|TMEM263|TMEM45A|TMEM97|TSPAN13|UQCRC2|UQCRHL
Human Immune_Kong10_5640genes_ImmPort_ComprehensiveListofImmune-RelatedGenes (20460173-ImmPortComprehensiveListofImmune-RelatedGenes)	GeneSigDB	64	891	514	101.344	8.49258	7.18294	0	-4.39726	2.80658e-06	0.000723549	ACSL4|ADNP|AVEN|B4GALT1|BTK|CCL4L2|CD48|CDC42SE2|CDK1|CERK|CHPT1|CKAP2|COTL1|CUL4A|EIF2AK3|FANCI|FGD2|FKBP3|FNDC3A|GNA13|GPR65|HELLS|HIF1A|HIVEP2|HLA-DOA|HLA-DPB1|HLA-F|HLA-G|HMGB1|HMGB2|HSPD1|HSPE1|IFI27L2|IGF1|IRF4|LCP1|LIMS1|MBD4|MCTS1|MSH6|NAE1|NEDD9|NFX1|NPTN|PMAIP1|PPT1|PRKRA|PSMA3|PSMA6|PSMB8|PSMC5|PTGER4|PTGES3|RGS2|RPS3A|RTN4|SMNDC1|SP3|SS18|THOC1|TM2D1|TRIP12|XRCC6|YWHAG
regulation of cell communication [GoID:GO:0010646; evidenceTypes:IBA|IC|IDA|IEA|IEP|IGI|IMP|IPI|ISS|NAS|TAS]	GeneOntology_BP	45	688	514	78.2545	7.66863	6.5407	0	-4.33643	2.99681e-06	0.000764284	ADNP|CCL4L2|CDC42SE2|CDK1|CHP1|CHSY1|CRY1|DDX17|DEPDC1B|EIF2AK3|FAM162A|FGD2|G3BP1|GDI1|GDI2|GOLPH3|GOLT1B|GPR65|HIF1A|HMGB1|HMGB2|IGF1|IQGAP1|IRF4|MTDH|NPTN|OSBPL8|PMAIP1|PRDM1|PRKRA|PSMA3|PSMA6|PSMB8|PSMC5|RAP1B|RAPGEF2|RASGRP1|RASSF2|RBX1|RGS2|RHOC|RRN3|SFPQ|UBQLN2|YWHAG
Human Breast_Larsson07_3085genes (17638893-SuppTable2)	GeneSigDB	42	653	514	74.2735	7.50507	6.43185	0	-4.30023	3.45087e-06	0.000870719	AHNAK|ARPC5|ATP1B3|AVEN|C1GALT1|CHD1|COTL1|DBI|DNAJC10|EXOSC9|FDFT1|FDPS|GDI1|GGH|GOLPH3|HIF1A|HIST1H1C|HIVEP2|IFI27L2|IQGAP1|KDM3A|LCP1|MCTS1|MED23|MSH6|MSTO1|MTX2|NDUFB10|PCNA|PRDM1|PRR13|PSMC5|PTGES3|RANBP1|RBX1|RHOC|RPLP1|RPN2|SLC38A2|TEX30|THOC1|TMEM263
Myc_ChIP_PET_2plus	SignatureDB	54	778	514	88.4913	8.05844	6.94087	0	-4.28014	4.55953e-06	0.00113835	ATF4|B4GALT1|BBIP1|BUB3|CAST|CHSY1|EIF2AK3|ELOVL5|FAM49B|FDPS|FGD2|GGH|GOLM1|HACD2|HMGB1|HSD17B7P2|IDI1|IER3IP1|MBNL1|MRPL1|MRPL48|MSTO1|MTPN|MTX2|NAE1|NIN|NMI|NNT|PABPC1|PHF23|PMAIP1|POTEKP|PRRC1|PSMC5|PTMA|RAB6A|RANBP1|RASSF2|RPL23A|RPL5|RPL7|RPS18|SFPQ|SLC25A13|SLC38A2|SS18|STIM1|SUCLG2|TLK1|TRA2B|VIM|WIPF1|XPO4|ZNF644
PEREZ_TP53_TARGETS	MSigDB_C2	9	252	514	28.663	4.89811	3.57143	0	-4.0144	4.9579e-06	0.00122491	BUB3|CAST|CNIH4|EAF1|IRF4|MAN1A1|MBNL1|MED23|NEDD9
SCHLOSSER_SERUM_RESPONSE_DN	MSigDB_C2	53	255	514	29.0042	4.92545	20.7843	1	4.8718	5.52383e-06	0.00135066	ACSL4|ANXA2P1|ATF4|ATP11B|AZIN1|BBIP1|BTG3|CAST|CCNG2|CCNH|CLIC4|COX7B|CRY1|CUL4A|ELOVL5|FAM8A1|FDFT1|GMFB|HACD2|HAT1|HNRNPA2B1|HSPA4|IDI1|IRF4|MBD4|MBNL1|MSH6|MSMO1|MTDH|NMI|NPTN|PMAIP1|PSIP1|PSMA3|PTMA|RAP1B|RASGRP1|RBM34|RPN2|RTN4|SACM1L|SEC24A|SEC24D|SELENOF|SFPQ|SMARCA5|SMNDC1|SUB1|TRA2B|TXNDC9|UQCRC2|UTP3|WTAP
membrane [GoID:GO:0016020; evidenceTypes:IBA|IC|IDA|IEA|IGI|IMP|IPI|ISS|NAS|TAS]	GeneOntology_CC	154	1752	514	199.276	10.4001	8.78995	0	-4.3534	6.29342e-06	0.00150775	ABCE1|ACSL4|ACTR3|AHNAK|ALG5|ALOX5AP|ATF4|ATP11B|ATP1B3|ATP5C1|AVEN|B4GALT1|BTK|C1GALT1|CARMIL1|CAST|CD48|CDC42SE2|CDC5L|CDK1|CERK|CHP1|CHPT1|CHSY1|CLIC4|CNIH4|COLQ|COX7B|DAPP1|DDX17|DDX52|DNAJC10|ECI2|EIF2AK3|ELOVL5|EML4|ERGIC2|EXOSC10|FAM162A|FAM49B|FAM8A1|FANCI|FDFT1|FGD2|FKBP3|FNDC3A|G3BP1|GAPDH|GDI2|GNA13|GOLM1|GOLPH3|GOLT1B|GPR1|GPR65|HACD2|HECA|HIGD1A|HIST1H3D|HLA-DOA|HLA-DPB1|HLA-F|HLA-G|…
PUJANA_CHEK2_PCC_NETWORK	MSigDB_C2	63	323	514	36.7387	5.49903	19.5046	1	4.77563	6.4298e-06	0.00152502	ABCE1|ADNP|ATP11B|BUB3|CDK1|CNBP|COX7B|CUL4A|DBI|DDX52|FANCI|FDFT1|FDPS|FRG1|G3BP1|GNA13|HAT1|HMGB1|HMGB2|HNRNPA2B1|HSPA4|HSPD1|HSPE1|IDI1|IRF4|KIF11|KPNA2|LDHB|MAK16|MOB1A|MRPL19|MSH6|MTDH|MTF2|MTX2|NACA|NAE1|PABPC1|PCNA|PFAS|PRKRA|PSIP1|PSMA3|PSMA6|PTMA|RANBP1|RBM34|RIF1|RNASEH2B|RPL23|SAR1A|SELENOF|SFPQ|SLBP|SMARCA5|SMNDC1|TCP1|TRA2B|USP1|UTP3|VBP1|WTAP|XRCC6
regulation of macromolecule metabolic process [GoID:GO:0060255; evidenceTypes:IBA|IC|IDA|IEA|IEP|IGI|IMP|IPI|ISS|NAS|TAS]	GeneOntology_BP	114	1371	514	155.94	9.81304	8.3151	0	-4.27393	7.53552e-06	0.00176958	ABCE1|ADNP|AHNAK|ARPP19|ATF4|ATXN1|AZIN1|BTK|BUB3|C14ORF166|CAST|CCL4L2|CCNH|CDC5L|CDK1|CHD1|CHP1|CKAP2|CNBP|CRY1|CSNK2A3|CUL4A|DDX17|DNAJC10|EAF1|EIF2AK3|EXOSC10|EXOSC9|FAM162A|FANCI|FGD2|GAPDH|GMFB|GMNN|HAT1|HELLS|HIF1A|HIST1H1C|HIST1H3D|HIVEP2|HMGB1|HMGB2|HNRNPA2B1|HNRNPUL1|HSPD1|HSPE1|IGF1|IQGAP1|IRF4|KDM3A|KPNA2|LIMS1|LMO4|MBNL1|MCTS1|MED23|MORF4L1|MSH6|MTDH|MTF2|MTPN|NACA|NEK2|NFX1|NMI|NPTN…
regulation of signaling [GoID:GO:0023051; evidenceTypes:IBA|IC|IDA|IEA|IEP|IGI|IMP|IPI|ISS|NAS|TAS]	GeneOntology_BP	47	694	514	78.9369	7.69596	6.77233	0	-4.14983	8.06868e-06	0.00185799	ADNP|ATP1B3|CCL4L2|CDC42SE2|CDK1|CHP1|CHSY1|CRY1|DDX17|DEPDC1B|EIF2AK3|FAM162A|FGD2|G3BP1|GDI1|GDI2|GOLPH3|GOLT1B|GPR65|HIF1A|HMGB1|HMGB2|IGF1|IQGAP1|IRF4|MTDH|NPTN|OSBPL8|PMAIP1|PRDM1|PRKRA|PSMA3|PSMA6|PSMB8|PSMC5|RAP1B|RAPGEF2|RASGRP1|RASSF2|RBX1|RGS2|RHOC|RRN3|SFPQ|STIM1|UBQLN2|YWHAG
single-multicellular organism process [GoID:GO:0044707; evidenceTypes:IBA|IC|IDA|IEA|IEP|IGI|IMP|ISS|NAS|TAS]	GeneOntology_BP	90	1134	514	128.983	9.25451	7.93651	0	-4.21237	8.76748e-06	0.00199949	ACSL4|ADNP|AK4|ALG5|AMY1C|ARPC5|ATF4|ATP1B3|B4GALT1|BTK|C1GALT1|CARMIL1|CDK1|CHSY1|CLIC4|COLQ|COX7B|CRY1|CUL4A|DDX17|EIF2AK3|FH|FNDC3A|FRG1|GDI1|GMFB|GMNN|GNA13|GPR65|HECA|HELLS|HIF1A|HIST1H3D|HIVEP2|HLA-DOA|HLA-DPB1|HLA-G|HMGB1|HMGB2|HSPD1|HSPE1|IGF1|IQGAP1|IRF4|JAM3|KDM3A|LCP1|LMO4|MBNL1|MSH6|MTDH|MTF2|MTPN|NEK2|NMI|NPTN|PCNA|PPIB|PPT1|PRDM1|PRKRA|PSMA3|PSMA6|PSMB8|PSMC5|PTGER4|RAPGEF2|RASGRP1|…
catalytic activity [GoID:GO:0003824; evidenceTypes:EXP|IBA|IC|IDA|IEA|IEP|IGI|IMP|IPI|ISS|NAS|TAS]	GeneOntology_MF	149	1696	514	192.906	10.3356	8.78538	0	-4.24807	1.00378e-05	0.00224887	ABCE1|ACSL4|ADNP|AK4|ALDH1L2|ALG5|ALOX5AP|AMD1|AMY1C|ARPP19|ATP11B|ATP1B3|ATP5C1|AZIN1|B4GALT1|BTK|BUB3|C1GALT1|CAST|CCL4L2|CCNH|CDK1|CERK|CHD1|CHP1|CHPT1|CHSY1|CMPK1|COX7B|CPSF3|CSNK2A3|CUL4A|DDX17|DDX52|DEPDC1B|DNAJC10|ECI2|EIF2AK3|ELOVL5|EXOSC10|EXOSC9|FAM162A|FDFT1|FDPS|FGD2|FGFR1OP2|FH|FKBP3|G3BP1|GAPDH|GDI1|GDI2|GGH|GMFB|GNA13|GPR65|HACD2|HAT1|HELLS|HIF1A|HMGB1|HMGB2|HSPD1|HSPE1|IDI1|IGF1|I…
Phosphoprotein	UniProt-Keyword	206	2212	514	251.597	10.6705	9.31284	0	-4.27322	1.11564e-05	0.00247296	ABCE1|ACSL4|ADNP|AHNAK|ALDH1L2|AMD1|ARPP19|ATF4|ATP11B|ATP5C1|ATXN1|AVEN|BRIX1|BTK|BUB3|C1GALT1|C8ORF59|CARMIL1|CAST|CCNH|CDC42SE2|CDC5L|CDCA3|CDK1|CEP128|CEP295|CERK|CHD1|CHP1|CKAP2|CLIC4|CMPK1|CNBP|CPSF3|CRY1|CSNK2A3|CUL4A|DAPP1|DBI|DDX17|DDX52|DEPDC1B|EAF1|ECI2|EIF2AK3|ELOVL5|EML4|EXOSC10|EXOSC9|FAM103A1|FAM133B|FAM8A1|FANCI|FGD2|FGFR1OP2|FH|FKBP3|FNDC3A|FYTTD1|G3BP1|GAPDH|GDI2|GLOD4|GMFB|GMNN…
regulation of primary metabolic process [GoID:GO:0080090; evidenceTypes:IBA|IC|IDA|IEA|IEP|IGI|IMP|IPI|ISS|NAS|TAS]	GeneOntology_BP	112	1343	514	152.755	9.75541	8.33954	0	-4.17773	1.1717e-05	0.00257319	ABCE1|ADNP|AHNAK|ARPP19|ATF4|ATXN1|AZIN1|BTK|BUB3|C14ORF166|CAST|CCL4L2|CCNH|CDC5L|CDK1|CHD1|CHP1|CKAP2|CNBP|CRY1|CSNK2A3|CUL4A|DDX17|DNAJC10|EAF1|EIF2AK3|EXOSC9|FAM162A|FANCI|FGD2|GAPDH|GMFB|GMNN|GOLM1|GPR65|HAT1|HELLS|HIF1A|HIST1H1C|HIST1H3D|HIVEP2|HMGB1|HMGB2|HNRNPA2B1|HNRNPUL1|HSPD1|HSPE1|IGF1|IQGAP1|IRF4|KDM3A|KPNA2|LIMS1|LMO4|MBNL1|MCTS1|MED23|MORF4L1|MSH6|MTDH|MTF2|MTPN|NACA|NEK2|NFX1|NMI|…
PUJANA_BRCA1_PCC_NETWORK	MSigDB_C2	103	617	514	70.1788	7.32915	16.6937	1	4.47817	1.2436e-05	0.00270602	ABCE1|ACTR3|ADNP|ATF4|ATP11B|ATP1B3|AZIN1|BTK|BUB3|CAST|CCNH|CDK1|CNBP|COX7B|CUL4A|DBI|DDX52|ELOVL5|EXOSC10|FANCI|FDFT1|FDPS|FH|FRG1|G3BP1|GAPDH|GDI2|GGH|GNA13|HAT1|HLA-DOA|HMGB1|HMGB2|HNRNPA2B1|HNRNPUL1|HSPA4|HSPD1|HSPE1|IDI1|IMPA1|IRF4|KIF11|KPNA2|LCP1|LDHB|MAK16|MBD4|MBNL1|MOB1A|MRPL19|MSH6|MTDH|MTF2|MTX2|NACA|NAE1|NEK2|NFX1|NNT|P4HA1|PABPC1|PCNA|PFAS|PMAIP1|PRKRA|PSIP1|PSMA3|PSMA6|PSMB8|PTGES…
Monti (PMID:15550490)_OXYPHOS	PAPER	45	210	514	23.8858	4.4933	21.4286	1	4.69904	1.29582e-05	0.00279403	ACTR3|ALOX5AP|ATP5C1|BTG3|BUB3|CD48|CDK1|CERK|COX7B|DBI|FAM162A|GDI2|HEBP2|HIF1A|HLA-DPB1|HSPA4|HSPD1|IGLL3P|KIAA1551|MBD4|MCTS1|METTL7A|MOB1A|MRPL15|MTDH|NDUFAB1|NMI|OSBPL8|PCNA|PMAIP1|PPIB|PSIP1|PSMA6|RAP1B|RGS2|RPL14|RPL5|RPS15A|RPS27|RPS3A|TMEM97|TSPAN13|TXNDC9|TXNL1|VBP1
BLALOCK_ALZHEIMERS_DISEASE_UP	MSigDB_C2	31	506	514	57.5534	6.73096	6.12648	0	-3.94497	1.74642e-05	0.00369872	AVEN|BTG3|CAST|CDC5L|CHD1|COTL1|CUL4A|FDFT1|FDPS|GMFB|GMNN|GPR1|GPR65|HIST1H1C|HNRNPUL1|IQGAP1|KDM3A|METTL7A|MOB1A|NFX1|PABPC1|PTMA|RPL37A|RPL5|RPS28|SEC24A|SP3|STIM1|THOC1|USP1|ZFP36L1
Zinc-finger	UniProt-Keyword	21	389	514	44.2456	5.98711	5.39846	0	-3.88261	1.88958e-05	0.00396611	ADNP|BTK|CNBP|FGD2|HIVEP2|KDM3A|MBNL1|MCM10|MTF2|NFX1|PHF23|PRDM1|RASGRP1|RBX1|RPL37A|RPS27|SP3|ZFP36L1|ZNF146|ZNF33A|ZNF644
regulation of signal transduction [GoID:GO:0009966; evidenceTypes:IBA|IC|IDA|IEA|IEP|IGI|IMP|IPI|ISS|NAS|TAS]	GeneOntology_BP	44	647	514	73.5911	7.47631	6.80062	0	-3.95798	1.9949e-05	0.00411435	CCL4L2|CDC42SE2|CDK1|CHP1|CHSY1|CRY1|DDX17|DEPDC1B|EIF2AK3|FAM162A|FGD2|G3BP1|GDI1|GDI2|GOLPH3|GOLT1B|GPR65|HIF1A|HMGB1|HMGB2|IGF1|IQGAP1|IRF4|MTDH|NPTN|OSBPL8|PMAIP1|PRDM1|PRKRA|PSMA3|PSMA6|PSMB8|PSMC5|RAP1B|RAPGEF2|RASGRP1|RASSF2|RBX1|RGS2|RHOC|RRN3|SFPQ|UBQLN2|YWHAG
MIPS_RIBOSOME_CYTOPLASMIC	MSigDB_C2	13	32	514	3.63974	1.78987	40.625	1	5.22959	2.05765e-05	0.00420719	RPL14|RPL23|RPL23A|RPL37A|RPL5|RPL7|RPL9|RPLP1|RPS15A|RPS18|RPS27|RPS28|RPS3A
cation binding [GoID:GO:0043169; evidenceTypes:IBA|IC|IDA|IEA|IGI|IMP|ISS|NAS|TAS]	GeneOntology_MF	62	834	514	94.8608	8.28074	7.43405	0	-3.96834	2.27079e-05	0.00460331	ABCE1|ADNP|AMD1|AMY1C|ATP11B|B4GALT1|BTK|C1GALT1|CERK|CHP1|CHPT1|CHSY1|CNBP|CPSF3|FDPS|FGD2|GNA13|HIVEP2|HSPE1|IDI1|IMPA1|IQGAP1|KDM3A|LCP1|LIMS1|LMO4|MAN1A1|MBNL1|MCM10|MOB1A|MSH6|MSMO1|MTF2|NDUFAB1|NEK2|NFX1|NIN|NUCB2|P4HA1|PDLIM1|PFAS|PHF23|PRDM1|RAPGEF2|RASGRP1|RBX1|RPL37A|RPS27|SEC24A|SEC24D|SLC25A13|SP3|STIM1|TATDN1|TBC1D9|UGP2|UQCRC2|ZC3H11B|ZFP36L1|ZNF146|ZNF33A|ZNF644
metal ion binding [GoID:GO:0046872; evidenceTypes:IBA|IC|IDA|IEA|IGI|IMP|ISS|NAS|TAS]	GeneOntology_MF	61	822	514	93.4959	8.23432	7.42092	0	-3.9464	2.49503e-05	0.00501501	ABCE1|ADNP|AMY1C|ATP11B|B4GALT1|BTK|C1GALT1|CERK|CHP1|CHPT1|CHSY1|CNBP|CPSF3|FDPS|FGD2|GNA13|HIVEP2|HSPE1|IDI1|IMPA1|IQGAP1|KDM3A|LCP1|LIMS1|LMO4|MAN1A1|MBNL1|MCM10|MOB1A|MSH6|MSMO1|MTF2|NDUFAB1|NEK2|NFX1|NIN|NUCB2|P4HA1|PDLIM1|PFAS|PHF23|PRDM1|RAPGEF2|RASGRP1|RBX1|RPL37A|RPS27|SEC24A|SEC24D|SLC25A13|SP3|STIM1|TATDN1|TBC1D9|UGP2|UQCRC2|ZC3H11B|ZFP36L1|ZNF146|ZNF33A|ZNF644
regulation of RNA biosynthetic process [GoID:GO:2001141; evidenceTypes:IBA|IC|IDA|IEA|IGI|IMP|IPI|ISS|NAS|TAS]	GeneOntology_BP	63	841	514	95.657	8.30752	7.49108	0	-3.93102	2.72232e-05	0.00542588	ADNP|ATF4|ATXN1|BTK|C14ORF166|CCNH|CDC5L|CDK1|CHD1|CHP1|CKAP2|CNBP|CRY1|DDX17|EAF1|EIF2AK3|EXOSC9|GMNN|HAT1|HELLS|HIF1A|HIST1H1C|HIST1H3D|HIVEP2|HMGB1|HMGB2|HNRNPA2B1|HNRNPUL1|IGF1|IRF4|KDM3A|LIMS1|LMO4|MCTS1|MED23|MORF4L1|MTDH|MTF2|MTPN|NACA|NFX1|NMI|PCNA|PDLIM1|PRDM1|PRR13|PSIP1|PSMA6|PSMC5|PTTG3P|RBX1|RRN3|SFPQ|SMARCA5|SP3|SS18|SUB1|THOC1|XRCC6|ZFP36L1|ZNF146|ZNF33A|ZNF644
regulation of transcription, DNA-templated [GoID:GO:0006355; evidenceTypes:IBA|IC|IDA|IEA|IGI|IMP|IPI|ISS|NAS|TAS]	GeneOntology_BP	62	830	514	94.4058	8.26534	7.46988	0	-3.92069	2.83318e-05	0.00559978	ADNP|ATF4|ATXN1|BTK|C14ORF166|CCNH|CDC5L|CDK1|CHD1|CHP1|CKAP2|CNBP|CRY1|DDX17|EAF1|EIF2AK3|EXOSC9|GMNN|HAT1|HELLS|HIF1A|HIST1H1C|HIST1H3D|HIVEP2|HMGB1|HMGB2|HNRNPA2B1|HNRNPUL1|IGF1|IRF4|KDM3A|LIMS1|LMO4|MCTS1|MED23|MORF4L1|MTDH|MTF2|MTPN|NACA|NFX1|PCNA|PDLIM1|PRDM1|PRR13|PSIP1|PSMA6|PSMC5|PTTG3P|RBX1|RRN3|SFPQ|SMARCA5|SP3|SS18|SUB1|THOC1|XRCC6|ZFP36L1|ZNF146|ZNF33A|ZNF644
RODRIGUES_THYROID_CARCINOMA_POORLY_DIFFERENTIATED_UP	MSigDB_C2	49	243	514	27.6393	4.81492	20.1646	1	4.43635	3.00326e-05	0.00588688	ABCE1|AK4|ATP1B3|AVEN|BBIP1|BRIX1|BTG3|BUB3|CDK1|CENPW|CKAP2|CLIC4|CPSF3|DNAJC10|EXOSC9|FAM89A|FANCI|FH|GDI2|GMFB|HAT1|HELLS|HIST1H2BH|HMGB2|HSPA4|HSPD1|KIAA1551|KPNA2|MBNL1|MOB1A|MSH6|NNT|P4HA1|PCNA|PMAIP1|PSMA3|RIF1|SAR1A|SS18|SUB1|TARS|TLK1|TMEM45A|TMEM97|UBA6|UBE2V2|USP1|ZNF146|ZNF644
regulation of nucleic acid-templated transcription [GoID:GO:1903506; evidenceTypes:IBA|IC|IDA|IEA|IGI|IMP|IPI|ISS|NAS|TAS]	GeneOntology_BP	63	839	514	95.4295	8.29989	7.50894	0	-3.90722	3.0377e-05	0.00590559	ADNP|ATF4|ATXN1|BTK|C14ORF166|CCNH|CDC5L|CDK1|CHD1|CHP1|CKAP2|CNBP|CRY1|DDX17|EAF1|EIF2AK3|EXOSC9|GMNN|HAT1|HELLS|HIF1A|HIST1H1C|HIST1H3D|HIVEP2|HMGB1|HMGB2|HNRNPA2B1|HNRNPUL1|IGF1|IRF4|KDM3A|LIMS1|LMO4|MCTS1|MED23|MORF4L1|MTDH|MTF2|MTPN|NACA|NFX1|NMI|PCNA|PDLIM1|PRDM1|PRR13|PSIP1|PSMA6|PSMC5|PTTG3P|RBX1|RRN3|SFPQ|SMARCA5|SP3|SS18|SUB1|THOC1|XRCC6|ZFP36L1|ZNF146|ZNF33A|ZNF644
Human Liver_Capurso06_990genes (16728581-SuppTable1)	GeneSigDB	10	243	514	27.6393	4.81492	4.11523	0	-3.66346	3.6633e-05	0.00695089	ARPP19|ATF4|AZIN1|EIF2AK3|HECA|HLA-DPB1|RPS28|RTN4|SMNDC1|TBC1D9
response to external stimulus [GoID:GO:0009605; evidenceTypes:IBA|IC|IDA|IEA|IEP|IGI|IMP|ISS|NAS|TAS]	GeneOntology_BP	25	425	514	48.3403	6.23068	5.88235	0	-3.74603	4.09845e-05	0.00771484	ACSL4|ADNP|ATF4|BTK|CCL4L2|CHSY1|COTL1|CRY1|EIF2AK3|HAT1|HMGB1|HMGB2|HNRNPUL1|IRF4|JAM3|MTDH|MTPN|PMAIP1|PRDM1|PRKRA|PSMA6|PTGER4|RPS15A|SLC38A2|WIPF1
cellular response to organic substance [GoID:GO:0071310; evidenceTypes:IBA|IC|IDA|IEA|IEP|IGI|IMP|IPI|ISS|NAS|TAS]	GeneOntology_BP	32	504	514	57.326	6.71932	6.34921	0	-3.76912	4.1622e-05	0.0077711	ATF4|CCL4L2|CDC5L|CRY1|DDX17|EIF2AK3|GAPDH|HIF1A|HLA-DPB1|HLA-F|HLA-G|HMGB2|HNRNPA2B1|IQGAP1|IRF4|KDM3A|LIMS1|MTDH|NMI|NPTN|OSBPL8|PRDM1|PRKRA|PSMA3|PSMA6|PSMB8|PSMC5|PTGER4|RAP1B|RAPGEF2|YWHAG|ZFP36L1
nucleic acid-templated transcription [GoID:GO:0097659; evidenceTypes:IBA|IC|IDA|IEA|IGI|IMP|IPI|ISS|NAS|TAS]	GeneOntology_BP	68	884	514	100.548	8.46731	7.69231	0	-3.84395	4.19386e-05	0.0077711	ADNP|ATF4|ATXN1|BTK|C14ORF166|CCNH|CDC5L|CDK1|CHD1|CHP1|CKAP2|CNBP|CPSF3|CRY1|DDX17|EAF1|EIF2AK3|EXOSC9|GMNN|HAT1|HELLS|HIF1A|HIST1H1C|HIST1H3D|HIVEP2|HMGB1|HMGB2|HNRNPA2B1|HNRNPUL1|IGF1|INTS8|IRF4|KDM3A|LIMS1|LMO4|MCTS1|MED23|MORF4L1|MTDH|MTF2|MTPN|NACA|NFX1|NMI|PCNA|PDLIM1|POLR2J3|PRDM1|PRR13|PSIP1|PSMA6|PSMC5|PTMA|PTTG3P|RBX1|RRN3|SFPQ|SLBP|SMARCA5|SP3|SS18|SUB1|THOC1|XRCC6|ZFP36L1|ZNF146|ZNF3…
MILI_PSEUDOPODIA_HAPTOTAXIS_UP	MSigDB_C2	39	182	514	20.701	4.1966	21.4286	1	4.36042	4.99702e-05	0.00911687	ACSL4|ARPP19|C14ORF166|CCNH|CDC5L|CHPT1|ERGIC2|EXOSC9|FAM133B|FGFR1OP2|FKBP3|FNDC3A|FRG1|FYTTD1|GDI2|GMFB|GOLPH3|HIF1A|IDI1|INTS8|LIMS1|MAK16|MBNL1|MTMR6|MTPN|NAE1|NUP54|PSIP1|RBM34|SACM1L|THOC1|TMEM263|TRA2B|TXNDC9|TXNL1|UBE2V2|UBLCP1|UGP2|VBP1
transcription, DNA-templated [GoID:GO:0006351; evidenceTypes:IBA|IC|IDA|IEA|IGI|IMP|IPI|ISS|NAS|TAS]	GeneOntology_BP	68	879	514	99.9792	8.44914	7.73606	0	-3.78491	5.45509e-05	0.00987662	ADNP|ATF4|ATXN1|BTK|C14ORF166|CCNH|CDC5L|CDK1|CHD1|CHP1|CKAP2|CNBP|CPSF3|CRY1|DDX17|EAF1|EIF2AK3|EXOSC9|GMNN|HAT1|HELLS|HIF1A|HIST1H1C|HIST1H3D|HIVEP2|HMGB1|HMGB2|HNRNPA2B1|HNRNPUL1|IGF1|INTS8|IRF4|KDM3A|LIMS1|LMO4|MCTS1|MED23|MORF4L1|MTDH|MTF2|MTPN|NACA|NFX1|NMI|PCNA|PDLIM1|POLR2J3|PRDM1|PRR13|PSIP1|PSMA6|PSMC5|PTMA|PTTG3P|RBX1|RRN3|SFPQ|SLBP|SMARCA5|SP3|SS18|SUB1|THOC1|XRCC6|ZFP36L1|ZNF146|ZNF3…
TARTE_PLASMA_CELL_VS_PLASMABLAST_DN	MSigDB_C2	36	164	514	18.6537	3.99193	21.9512	1	4.34534	5.74251e-05	0.0101723	ABCE1|ATP1B3|CDK1|COX7B|DBI|FDFT1|FDPS|FH|GGH|HMGB2|HSPA4|HSPE1|IGF1|IQGAP1|KIF11|KPNA2|LDHB|LIMS1|MRPL19|NAE1|NARS|NEK2|NNT|PCNA|PDLIM1|PSMA3|PSMB8|PSMC5|TARS|TCP1|TMEM97|TRA2B|TUBA4A|UQCRC2|VBP1|XRCC6
GNF2_DAP3	MSigDB_C4	16	49	514	5.57336	2.21065	32.6531	1	4.71656	5.75674e-05	0.0101723	C14ORF166|GDI2|INTS8|NACA|PTMA|RPL14|RPL23|RPL23A|RPL37A|RPL5|RPL7|RPL9|RPS28|RPS3A|TRA2B|UTP3
response to chemical [GoID:GO:0042221; evidenceTypes:IBA|IC|IDA|IEA|IEP|IGI|IMP|IPI|ISS|NAS|TAS]	GeneOntology_BP	62	817	514	92.9272	8.21479	7.58874	0	-3.76482	5.73436e-05	0.0101723	ACSL4|ADNP|AK4|ALOX5AP|ATF4|BTK|CCL4L2|CDC5L|CDK1|CLIC4|CRY1|DDX17|DNAJC10|EIF2AK3|FAM162A|GAPDH|GDI1|GGH|HAT1|HIF1A|HLA-DPB1|HLA-F|HLA-G|HMGB1|HMGB2|HNRNPA2B1|HSPA4|HSPD1|HSPE1|IQGAP1|IRF4|JAM3|KDM3A|LIMS1|MBD4|MTDH|NMI|NPTN|OSBPL8|PCNA|PFAS|PMAIP1|PRDM1|PRKRA|PSMA3|PSMA6|PSMB8|PSMC5|PTGER4|RAP1B|RAPGEF2|RBX1|RPN2|SFPQ|SLC25A13|SS18|STIM1|TRA2B|TXNL1|UBQLN2|YWHAG|ZFP36L1
response to organic substance [GoID:GO:0010033; evidenceTypes:IBA|IC|IDA|IEA|IEP|IGI|IMP|IPI|ISS|NAS|TAS]	GeneOntology_BP	46	650	514	73.9323	7.49072	7.07692	0	-3.72892	5.9272e-05	0.0103369	ACSL4|ADNP|ATF4|BTK|CCL4L2|CDC5L|CDK1|CRY1|DDX17|DNAJC10|EIF2AK3|GAPDH|GGH|HIF1A|HLA-DPB1|HLA-F|HLA-G|HMGB1|HMGB2|HNRNPA2B1|HSPA4|HSPD1|HSPE1|IQGAP1|IRF4|KDM3A|LIMS1|MBD4|MTDH|NMI|NPTN|OSBPL8|PCNA|PMAIP1|PRDM1|PRKRA|PSMA3|PSMA6|PSMB8|PSMC5|PTGER4|RAP1B|RAPGEF2|UBQLN2|YWHAG|ZFP36L1
regulation of nitrogen compound metabolic process [GoID:GO:0051171; evidenceTypes:IBA|IC|IDA|IEA|IGI|IMP|IPI|ISS|NAS|TAS]	GeneOntology_BP	86	1056	514	120.112	9.03287	8.14394	0	-3.77638	6.24187e-05	0.0108062	ABCE1|ADNP|AHNAK|ATF4|ATXN1|AZIN1|BTK|C14ORF166|CCNH|CDC5L|CDK1|CHD1|CHP1|CKAP2|CNBP|CRY1|CUL4A|DDX17|EAF1|EIF2AK3|EXOSC9|GAPDH|GMNN|GPR65|HAT1|HELLS|HIF1A|HIST1H1C|HIST1H3D|HIVEP2|HMGB1|HMGB2|HNRNPA2B1|HNRNPUL1|IGF1|IRF4|KDM3A|KPNA2|LIMS1|LMO4|MBNL1|MCTS1|MED23|MORF4L1|MSH6|MTDH|MTF2|MTPN|NACA|NEK2|NFX1|NMI|PABPC1|PCNA|PDLIM1|PGAM4|PRDM1|PRKRA|PRR13|PSIP1|PSMA3|PSMA6|PSMB8|PSMC5|PTTG3P|RBX1|RGS2…
KEGG_RIBOSOME	MSigDB_C2	13	35	514	3.98097	1.87126	37.1429	1	4.81976	6.32713e-05	0.0108744	RPL14|RPL23|RPL23A|RPL37A|RPL5|RPL7|RPL9|RPLP1|RPS15A|RPS18|RPS27|RPS28|RPS3A
cell surface receptor signaling pathway [GoID:GO:0007166; evidenceTypes:IBA|IC|IDA|IEA|IEP|IGI|IMP|IPI|ISS|NAS|TAS]	GeneOntology_BP	36	541	514	61.5344	6.92944	6.65434	0	-3.68491	6.49897e-05	0.0110894	ACTR3|ARPC5|BTK|CCL4L2|CHSY1|DEPDC1B|EIF2AK3|G3BP1|HIF1A|HLA-DPB1|HLA-F|HLA-G|HMGB2|IGF1|IQGAP1|IRF4|MTDH|NEDD9|NMI|NPTN|OSBPL8|PMAIP1|PRDM1|PSMA3|PSMA6|PSMB8|PSMC5|RAPGEF2|RASSF2|RBX1|SS18|SUB1|TSPAN13|USP8|VIM|WIPF1
regulation of RNA metabolic process [GoID:GO:0051252; evidenceTypes:IBA|IC|IDA|IEA|IGI|IMP|IPI|ISS|NAS|TAS]	GeneOntology_BP	69	885	514	100.662	8.47094	7.79661	0	-3.73768	6.75212e-05	0.0114391	ABCE1|ADNP|AHNAK|ATF4|ATXN1|BTK|C14ORF166|CCNH|CDC5L|CDK1|CHD1|CHP1|CKAP2|CNBP|CRY1|DDX17|EAF1|EIF2AK3|EXOSC9|GMNN|HAT1|HELLS|HIF1A|HIST1H1C|HIST1H3D|HIVEP2|HMGB1|HMGB2|HNRNPA2B1|HNRNPUL1|IGF1|IRF4|KDM3A|LIMS1|LMO4|MBNL1|MCTS1|MED23|MORF4L1|MTDH|MTF2|MTPN|NACA|NFX1|NMI|PABPC1|PCNA|PDLIM1|PRDM1|PRR13|PSIP1|PSMA6|PSMC5|PTTG3P|RBX1|RRN3|SFPQ|SMARCA5|SP3|SS18|SUB1|THOC1|TRA2B|WTAP|XRCC6|ZFP36L1|ZNF14…
developmental process [GoID:GO:0032502; evidenceTypes:IBA|IC|IDA|IEA|IEP|IGI|IMP|ISS|NAS|TAS]	GeneOntology_BP	94	1131	514	128.642	9.24635	8.31123	0	-3.74658	7.35116e-05	0.0123656	ACSL4|ADNP|AK4|ALG5|ARPC5|B4GALT1|BTK|C1GALT1|CARMIL1|CDC42SE2|CDC5L|CDK1|CHSY1|CLIC4|COLQ|COX7B|CUL4A|DDX17|EIF2AK3|FGD2|FNDC3A|FRG1|GDI1|GMFB|GMNN|GNA13|GPR65|HECA|HELLS|HIF1A|HIVEP2|HLA-DOA|HLA-G|HMGB1|HMGB2|HSPD1|HSPE1|IGF1|IQGAP1|IRF4|JAM3|KDM3A|LCP1|LIMS1|LMO4|MBNL1|MSH6|MTDH|MTF2|MTPN|NEK2|NPTN|OSBPL8|PCNA|PLEKHO1|PPIB|PPT1|PRDM1|PRKRA|PSMA3|PSMA6|PSMB8|PSMC5|PTGER4|RAP1B|RAPGEF2|RASGRP1|R…
MORF_SMC1L1	MSigDB_C4	12	31	514	3.526	1.76187	38.7097	1	4.80965	7.58859e-05	0.0126751	BUB3|CNBP|G3BP1|GDI2|HAT1|HNRNPA2B1|MSH6|PCNA|SLBP|TRA2B|USP1|XRCC6
chr4q31	MSigDB_C1	8	15	514	1.70613	1.22776	53.3333	1	5.12632	8.25588e-05	0.0136932	ABCE1|ANXA2P1|H3F3AP6|HMGB2|RPS3A|SMARCA5|TBC1D9|TMEM154
REACTOME_FORMATION_OF_THE_TERNARY_COMPLEX_AND_SUBSEQUENTLY_THE_43S_COMPLEX	MSigDB_C2	11	27	514	3.07103	1.64501	40.7407	1	4.82	8.76952e-05	0.0143445	LOC651894|RPS12P4|RPS15A|RPS15AP11|RPS18|RPS26P35|RPS27|RPS27AP11|RPS28|RPS3A|RPS8P10
CAGGTG_V$E12_Q6	MSigDB_C3	32	492	514	55.9611	6.64876	6.50407	0	-3.60384	8.91616e-05	0.014386	ACSL4|ADNP|AMD1|ARPP19|ATXN1|AZIN1|CARMIL1|CAST|CLIC4|EIF2AK3|EML4|FAM162A|FAM98A|FDPS|FNDC3A|GAPDH|GNA13|HIF1A|IQGAP1|LCP1|MAN1A1|NACA|PRDM1|PSIP1|RASSF2|RTN4|TSPAN13|TUBA4A|USP1|WTAP|ZFP36L1|ZNF644
SRP-dependent cotranslational protein targeting to membrane [GoID:GO:0006614; evidenceTypes:IBA|IEA|IMP|ISS|TAS]	GeneOntology_BP	13	36	514	4.09471	1.89759	36.1111	1	4.69294	8.89178e-05	0.014386	RPL14|RPL23|RPL23A|RPL37A|RPL5|RPL7|RPL9|RPLP1|RPS15A|RPS18|RPS27|RPS28|RPS3A
MODULE_83	MSigDB_C4	29	124	514	14.104	3.48705	23.3871	1	4.27181	9.30326e-05	0.0149091	COX7B|FAM103A1|HMGB1|KPNA2|LDHB|MTPN|NACA|NDUFAB1|PABPC1|PPIB|PSMA3|PTMA|RAP1B|RPL14|RPL23|RPL23A|RPL5|RPL7|RPL9|RPLP1|RPS15A|RPS18|RPS27|RPS28|RPS3A|SUB1|TRA2B|UQCRC2|YWHAG
ZWANG_TRANSIENTLY_UP_BY_2ND_EGF_PULSE_ONLY	MSigDB_C2	5	163	514	18.5399	3.9802	3.06748	0	-3.40182	9.37688e-05	0.0149262	CD48|IRF4|PRDM1|UBA6|UGP2
V$PEA3_Q6	MSigDB_C3	0	76	514	8.64439	2.74481	0	0	-3.14936	9.52795e-05	0.0150656
cytosolic ribosome [GoID:GO:0022626; evidenceTypes:IBA|IDA|IEA|ISS|NAS|TAS]	GeneOntology_CC	14	41	514	4.66342	2.02396	34.1463	1	4.61303	9.66949e-05	0.0151881	MCTS1|RPL14|RPL23|RPL23A|RPL37A|RPL5|RPL7|RPL9|RPLP1|RPS15A|RPS18|RPS27|RPS28|RPS3A
nucleus [GoID:GO:0005634; evidenceTypes:IBA|IC|IDA|IEA|IGI|IMP|IPI|ISS|NAS|TAS]	GeneOntology_CC	170	1839	514	209.171	10.4864	9.24415	0	-3.73546	9.79843e-05	0.0152894	ADNP|AHNAK|ALOX5AP|ARPP19|ATF4|ATP11B|ATXN1|AZIN1|BRIX1|BTK|BUB3|C14ORF166|CARMIL1|CCNH|CDC5L|CDK1|CENPW|CHD1|CHP1|CLIC4|CMPK1|CNBP|COTL1|CPSF3|CRY1|CUL4A|DDX17|DDX52|EAF1|ECI2|ERGIC2|EXOSC10|EXOSC9|FAM103A1|FANCI|FDPS|FGD2|FKBP3|FRG1|FYTTD1|G3BP1|GAPDH|GGH|GMNN|GNA13|GOLPH3|HAT1|HECA|HELLS|HIF1A|HIST1H1C|HIST1H2BH|HIST1H3D|HIVEP2|HMGB1|HMGB1P1|HMGB2|HNRNPA2B1|HNRNPUL1|HSPD1|INTS8|IQGAP1|IRF4|KDM…
nuclear-transcribed mRNA catabolic process, nonsense-mediated decay [GoID:GO:0000184; evidenceTypes:IBA|IDA|IEA|IGI|IMP|TAS]	GeneOntology_BP	15	46	514	5.23213	2.14262	32.6087	1	4.55884	9.98267e-05	0.0154751	EXOSC10|PABPC1|RPL14|RPL23|RPL23A|RPL37A|RPL5|RPL7|RPL9|RPLP1|RPS15A|RPS18|RPS27|RPS28|RPS3A
REACTOME_ACTIVATION_OF_THE_MRNA_UPON_BINDING_OF_THE_CAP_BINDING_COMPLEX_AND_EIFS_AND_SUBSEQUENT_BINDING_TO_43S	MSigDB_C2	12	32	514	3.63974	1.78987	37.5	1	4.67089	0.000109072	0.0166901	LOC651894|PABPC1|RPS12P4|RPS15A|RPS15AP11|RPS18|RPS26P35|RPS27|RPS27AP11|RPS28|RPS3A|RPS8P10
SEIDEN_ONCOGENESIS_BY_MET	MSigDB_C2	12	32	514	3.63974	1.78987	37.5	1	4.67089	0.000109072	0.0166901	ACTR3|CDK1|CLIC4|HAT1|HIGD1A|HSPA4|MBNL1|MSMO1|P4HA1|SELENOF|SLC38A2|SUB1
FLECHNER_BIOPSY_KIDNEY_TRANSPLANT_OK_VS_DONOR_UP	MSigDB_C2	41	202	514	22.9759	4.41097	20.297	1	4.0862	0.000117833	0.0179152	ACSL4|AK4|AMD1|ARPC5|AZIN1|CCNG2|CNBP|ELOVL5|FNDC3A|G3BP1|GDI2|HAT1|HLA-DPB1|HLA-F|HLA-G|HMGB2|HNRNPA2B1|HSPE1|KPNA2|MSMO1|MTDH|NACA|NARS|NMI|NNT|NPTN|PPIB|PRKRA|PSMA3|PSMC5|PTGES3|PTMA|RAP1B|SLC25A13|SP3|SUB1|TXNDC9|UBQLN2|VIM|WSB1|ZNF146
establishment of protein localization to endoplasmic reticulum [GoID:GO:0072599; evidenceTypes:IBA|IDA|IEA|IMP|ISS|TAS]	GeneOntology_BP	13	37	514	4.20845	1.92355	35.1351	1	4.57047	0.000123088	0.0183611	RPL14|RPL23|RPL23A|RPL37A|RPL5|RPL7|RPL9|RPLP1|RPS15A|RPS18|RPS27|RPS28|RPS3A
protein targeting to ER [GoID:GO:0045047; evidenceTypes:IBA|IEA|IMP|ISS|TAS]	GeneOntology_BP	13	37	514	4.20845	1.92355	35.1351	1	4.57047	0.000123088	0.0183611	RPL14|RPL23|RPL23A|RPL37A|RPL5|RPL7|RPL9|RPLP1|RPS15A|RPS18|RPS27|RPS28|RPS3A
Blood_Module-1.7_MHC_Ribosomal_proteins	SignatureDB	13	37	514	4.20845	1.92355	35.1351	1	4.57047	0.000123088	0.0183611	GAPDH|HLA-G|PABPC1|RPL23A|RPL37A|RPL7|RPL9|RPLP1|RPS15A|RPS18|RPS27|RPS28|RPS3A
organelle part [GoID:GO:0044422; evidenceTypes:IBA|IC|IDA|IEA|IMP|IPI|ISS|NAS|TAS]	GeneOntology_CC	205	2147	514	244.204	10.6596	9.54821	0	-3.67782	0.000133967	0.0198589	ABCE1|ACSL4|ACTR3|AHNAK|AK4|ALDH1L2|ALG5|ALOX5AP|ARPC5|ARPP19|ATF4|ATP11B|ATP5C1|ATXN1|B4GALT1|BBIP1|BRIX1|BUB3|C14ORF166|C1GALT1|CARMIL1|CCNH|CDC5L|CDK1|CENPW|CEP128|CEP295|CHP1|CHPT1|CHSY1|CKAP2|CLIC4|COX7B|CPSF3|CUL4A|DDX17|DDX52|DNAJC10|EAF1|ECI2|EIF2AK3|ELOVL5|EML4|ERGIC2|EXOSC10|EXOSC9|FANCI|FDFT1|FDPS|FGD2|FH|FKBP3|FNDC3A|FRG1|FYTTD1|GAPDH|GMNN|GOLPH3|GOLT1B|HACD2|HAT1|HELLS|HIF1A|HIGD1A|H…
Mouse StemCell_Chambers07_1521genes (17676974-TableS2)	GeneSigDB	21	361	514	41.0609	5.78713	5.81717	0	-3.46646	0.000138709	0.0204342	AHNAK|CHPT1|ERGIC2|EXOSC10|FABP5P2|FGFR1OP2|IER3IP1|NDUFAB1|NDUFB10|NIN|PABPC1|PHF23|PIGH|PLEKHO1|PPIB|RGS2|RPL14|RPL37A|RPS27|SKA2|VIM
cell periphery [GoID:GO:0071944; evidenceTypes:IBA|IC|IDA|IEA|IGI|IMP|IPI|ISS|NAS|TAS]	GeneOntology_CC	64	820	514	93.2684	8.22653	7.80488	0	-3.55781	0.000141496	0.0207161	AHNAK|ATF4|ATP11B|ATP1B3|B4GALT1|BTK|CARMIL1|CD48|CDC42SE2|CERK|CHP1|CLIC4|COLQ|DAPP1|FGD2|G3BP1|GAPDH|GNA13|GOLM1|GOLPH3|GPR1|GPR65|HLA-DOA|HLA-DPB1|HLA-F|HLA-G|HMGB1|HSPD1|IGF1|IQGAP1|JAM3|LCP1|LIMS1|MCTS1|MSH6|MSMO1|MTDH|NAE1|NEDD9|NFX1|NPTN|NUCB2|PLEKHO1|PTGER4|RAP1B|RAPGEF2|RASGRP1|RGS2|RHOC|RIF1|RTN4|SACM1L|SLC25A13|SLC38A2|SP3|STIM1|SUCLG2|TM2D1|TMEM97|TSPAN13|UAP1|UBQLN2|USP8|VIM
GSE41978_ID2_KO_VS_ID2_KO_AND_BIM_KO_KLRG1_LOW_EFFECTOR_CD8_TCELL_DN	MSigDB_C7	20	74	514	8.41691	2.70906	27.027	1	4.27568	0.000145227	0.0211319	BUB3|CPSF3|HMGB1|MORF4L1|PABPC1|PSMB8|RAP1B|RPL23|RPL23A|RPL37A|RPL5|RPL9|RPLP1|RPN2|RPS15A|RPS18|RPS3A|TMEM45A|USP8|VIM
macromolecule biosynthetic process [GoID:GO:0009059; evidenceTypes:IBA|IC|IDA|IEA|IGI|IMP|IPI|ISS|NAS|TAS]	GeneOntology_BP	108	1251	514	142.291	9.55074	8.63309	0	-3.59042	0.000147841	0.021381	ABCE1|ADNP|ALG5|ATF4|ATXN1|B4GALT1|BTK|C14ORF166|C1GALT1|CCNH|CDC5L|CDK1|CHD1|CHP1|CHSY1|CKAP2|CNBP|CPSF3|CRY1|DDX17|EAF1|EIF2AK3|EXOSC9|GAPDH|GMNN|GOLPH3|HAT1|HELLS|HIF1A|HIST1H1C|HIST1H3D|HIVEP2|HMGB1|HMGB2|HNRNPA2B1|HNRNPUL1|IGF1|INTS8|IRF4|KDM3A|LIMS1|LMO4|MAN1A1|MCM10|MCTS1|MED23|MORF4L1|MRPL1|MRPL15|MRPL19|MRPL48|MTDH|MTF2|MTPN|NACA|NARS|NEK2|NFX1|NMI|NOL8|NUP54|PABPC1|PCNA|PDLIM1|PIGH|POLR…
GNF2_BUB3	MSigDB_C4	8	16	514	1.81987	1.26788	50	1	4.87438	0.0001488	0.0213894	BUB3|HNRNPA2B1|NAE1|PSIP1|PSMA3|PTGES3|TARS|TCP1
GNF2_XRCC5	MSigDB_C4	12	33	514	3.75349	1.81741	36.3636	1	4.5375	0.000153983	0.022001	ABCE1|BUB3|C14ORF166|HNRNPA2B1|MCTS1|NAE1|PSMA3|PTGES3|SFPQ|TARS|TCP1|UQCRC2
intracellular organelle part [GoID:GO:0044446; evidenceTypes:IBA|IC|IDA|IEA|IMP|IPI|ISS|NAS|TAS]	GeneOntology_CC	203	2124	514	241.588	10.6536	9.55744	0	-3.62205	0.00016556	0.0232352	ABCE1|ACSL4|ACTR3|AHNAK|AK4|ALDH1L2|ALG5|ALOX5AP|ARPC5|ARPP19|ATF4|ATP11B|ATP5C1|ATXN1|B4GALT1|BRIX1|BUB3|C14ORF166|C1GALT1|CARMIL1|CCNH|CDC5L|CDK1|CENPW|CEP128|CEP295|CHP1|CHPT1|CHSY1|CKAP2|CLIC4|COX7B|CPSF3|CUL4A|DDX17|DDX52|DNAJC10|EAF1|ECI2|EIF2AK3|ELOVL5|EML4|ERGIC2|EXOSC10|EXOSC9|FANCI|FDFT1|FDPS|FGD2|FH|FKBP3|FNDC3A|FRG1|FYTTD1|GAPDH|GMNN|GOLPH3|GOLT1B|HACD2|HAT1|HELLS|HIF1A|HIGD1A|HIST1H1…
single-organism developmental process [GoID:GO:0044767; evidenceTypes:IBA|IC|IDA|IEA|IEP|IGI|IMP|ISS|NAS|TAS]	GeneOntology_BP	93	1104	514	125.571	9.17165	8.42391	0	-3.55129	0.000164693	0.0232352	ACSL4|ADNP|AK4|ALG5|ARPC5|B4GALT1|BTK|C1GALT1|CARMIL1|CDC42SE2|CDC5L|CDK1|CHSY1|CLIC4|COLQ|COX7B|CUL4A|DDX17|EIF2AK3|FGD2|FNDC3A|FRG1|GDI1|GMFB|GMNN|GNA13|GPR65|HECA|HELLS|HIF1A|HIVEP2|HLA-DOA|HLA-G|HMGB1|HMGB2|HSPD1|HSPE1|IGF1|IQGAP1|IRF4|JAM3|KDM3A|LCP1|LIMS1|LMO4|MBNL1|MSH6|MTDH|MTF2|MTPN|NEK2|NPTN|OSBPL8|PCNA|PLEKHO1|PPIB|PPT1|PRDM1|PRKRA|PSMA3|PSMA6|PSMB8|PSMC5|PTGER4|RAP1B|RAPGEF2|RASGRP1|R…
cotranslational protein targeting to membrane [GoID:GO:0006613; evidenceTypes:IBA|IEA|IMP|ISS|TAS]	GeneOntology_BP	13	38	514	4.3222	1.94916	34.2105	1	4.45208	0.000168008	0.0233912	RPL14|RPL23|RPL23A|RPL37A|RPL5|RPL7|RPL9|RPLP1|RPS15A|RPS18|RPS27|RPS28|RPS3A
gene expression [GoID:GO:0010467; evidenceTypes:IBA|IC|IDA|IEA|IEP|IGI|IMP|IPI|ISS|NAS|TAS]	GeneOntology_BP	116	1323	514	150.481	9.71294	8.76795	0	-3.54997	0.000178101	0.0244173	ABCE1|ADNP|AHNAK|ATF4|ATXN1|BTK|C14ORF166|CCNH|CDC5L|CDK1|CHD1|CHP1|CKAP2|CNBP|CPSF3|CRY1|DDX17|DDX52|EAF1|EIF2AK3|EXOSC10|EXOSC9|FAM103A1|FRG1|FYTTD1|GAPDH|GMNN|GOLPH3|HAT1|HELLS|HIF1A|HIST1H1C|HIST1H3D|HIVEP2|HMGB1|HMGB2|HNRNPA2B1|HNRNPUL1|HSPD1|IGF1|INTS8|IRF4|KDM3A|LIMS1|LMO4|MAK16|MBNL1|MCTS1|MED23|MORF4L1|MRPL1|MRPL15|MRPL19|MRPL48|MTDH|MTF2|MTPN|NACA|NARS|NFX1|NMI|NOL8|NUP54|PABPC1|PCNA|PD…
cellular response to chemical stimulus [GoID:GO:0070887; evidenceTypes:IBA|IC|IDA|IEA|IEP|IGI|IMP|IPI|ISS|NAS|TAS]	GeneOntology_BP	44	608	514	69.1551	7.28388	7.23684	0	-3.45353	0.00019294	0.0262997	ALOX5AP|ATF4|BTK|CCL4L2|CDC5L|CDK1|CLIC4|CRY1|DDX17|EIF2AK3|FAM162A|GAPDH|HIF1A|HLA-DPB1|HLA-F|HLA-G|HMGB1|HMGB2|HNRNPA2B1|IQGAP1|IRF4|JAM3|KDM3A|LIMS1|MTDH|NMI|NPTN|OSBPL8|PCNA|PMAIP1|PRDM1|PRKRA|PSMA3|PSMA6|PSMB8|PSMC5|PTGER4|RAP1B|RAPGEF2|RBX1|SFPQ|TXNL1|YWHAG|ZFP36L1
SHEDDEN_LUNG_CANCER_POOR_SURVIVAL_A6	MSigDB_C2	38	187	514	21.2697	4.2514	20.3209	1	3.93523	0.00020446	0.0276311	ACTR3|AK4|ARPP19|BUB3|CDCA3|CDK1|CKAP2|FANCI|GAPDH|GGH|GMFB|GOLT1B|HAT1|HELLS|HIST1H2BH|HMGB2|KIF11|KPNA2|LDHB|MCM10|MOB1A|MRPL19|MSH6|MTF2|NEK2|PCNA|PMAIP1|PTTG3P|RIF1|SAR1A|SLBP|SMNDC1|SS18|TCP1|TEX30|TUBA4A|UBA6|UBE2V2
Transcription	UniProt-Keyword	38	543	514	61.7619	6.9405	6.99816	0	-3.42366	0.000208295	0.0279115	ADNP|ATF4|ATXN1|BTK|C14ORF166|CCNH|CDC5L|CHD1|CNBP|CRY1|DDX17|EAF1|HELLS|HIF1A|HIVEP2|HMGB2|HNRNPUL1|IRF4|KDM3A|LMO4|MCTS1|MED23|MORF4L1|NACA|NFX1|POLR2J3|PRDM1|PRR13|PSIP1|RRN3|SFPQ|SP3|SS18|SUB1|THOC1|XRCC6|ZNF33A|ZNF644
response to endogenous stimulus [GoID:GO:0009719; evidenceTypes:IBA|IC|IDA|IEA|IEP|IGI|IMP|IPI|ISS|NAS|TAS]	GeneOntology_BP	18	320	514	36.3974	5.47539	5.625	0	-3.36002	0.000209589	0.0279271	CDC5L|CDK1|CRY1|DDX17|GGH|HMGB1|HMGB2|IQGAP1|KDM3A|LIMS1|NPTN|OSBPL8|PCNA|PTGER4|RAP1B|RAPGEF2|YWHAG|ZFP36L1
multicellular organism development [GoID:GO:0007275; evidenceTypes:IBA|IC|IDA|IEA|IEP|IGI|IMP|ISS|NAS|TAS]	GeneOntology_BP	76	931	514	105.894	8.63313	8.16327	0	-3.46268	0.000220815	0.029096	ACSL4|ADNP|AK4|ALG5|ARPC5|B4GALT1|BTK|C1GALT1|CDK1|CHSY1|CLIC4|COLQ|COX7B|CUL4A|DDX17|EIF2AK3|FNDC3A|FRG1|GDI1|GMFB|GMNN|GNA13|GPR65|HECA|HELLS|HIF1A|HIVEP2|HLA-DOA|HLA-G|HMGB1|HMGB2|HSPD1|IGF1|IQGAP1|IRF4|JAM3|LCP1|LMO4|MBNL1|MSH6|MTDH|MTF2|MTPN|NEK2|NPTN|PCNA|PPIB|PPT1|PRDM1|PRKRA|PSMA3|PSMA6|PSMB8|PSMC5|PTGER4|RAPGEF2|RASGRP1|RASSF2|RNASEH2B|RRN3|RTN4|SEC24D|SLC38A2|SP3|STIM1|THOC1|TRA2B|TRIP1…
GSE6269_HEALTHY_VS_E_COLI_INF_PBMC_UP	MSigDB_C7	0	69	514	7.8482	2.61741	0	0	-2.99846	0.000225114	0.0293365
Human Prostate_John-Aryankalayil09_2212genes (19139136-TableS3)	GeneSigDB	29	444	514	50.5014	6.35364	6.53153	0	-3.38411	0.000224686	0.0293365	AHNAK|AVEN|C1GALT1|C8ORF59|CDCA3|CDK1|CKAP2|DAPP1|DEPDC1B|FDFT1|GMNN|GPR1|HIST1H3D|IDI1|KIF11|KPNA2|MCM10|MSMO1|NEK2|NMI|NPTN|NUCB2|PABPC1|PMAIP1|RAB6A|SKA2|TMEM45A|TMEM97|ZFP36L1
anatomical structure development [GoID:GO:0048856; evidenceTypes:IBA|IC|IDA|IEA|IEP|IGI|IMP|ISS|NAS|TAS]	GeneOntology_BP	86	1028	514	116.927	8.94827	8.36576	0	-3.45617	0.000235232	0.0304877	ACSL4|ADNP|AK4|ALG5|ARPC5|B4GALT1|BTK|C1GALT1|CARMIL1|CDC42SE2|CDK1|CHSY1|CLIC4|COLQ|COX7B|CUL4A|DDX17|EIF2AK3|FGD2|FNDC3A|FRG1|GDI1|GMFB|GMNN|GNA13|GPR65|HECA|HELLS|HIF1A|HIVEP2|HLA-DOA|HLA-G|HMGB1|HMGB2|HSPD1|IGF1|IQGAP1|IRF4|JAM3|KDM3A|LCP1|LIMS1|LMO4|MBNL1|MSH6|MTDH|MTF2|MTPN|NEK2|NPTN|PCNA|PLEKHO1|PPIB|PPT1|PRDM1|PRKRA|PSMA3|PSMA6|PSMB8|PSMC5|PTGER4|RAP1B|RAPGEF2|RASGRP1|RASSF2|RHOC|RNASEH2B…
Human Leukemia_Pellegrini08_2692genes (18801183-SuppTable1)	GeneSigDB	21	353	514	40.1509	5.72815	5.94901	0	-3.3433	0.00023888	0.0307922	ATXN1|B4GALT1|CD48|GOLT1B|GPR65|HIST1H1C|HIST1H2BH|HIVEP2|IER5|IGF1|LMO4|NEDD9|OTUD6B|PSIP1|RASGRP1|RASSF2|RNASEH2B|SFPQ|SLC38A2|SS18|WIPF1
JOHNSTONE_PARVB_TARGETS_3_DN	MSigDB_C2	62	355	514	40.3784	5.74297	17.4648	1	3.76488	0.000245005	0.0314109	ATP1B3|BRIX1|BTG3|BUB3|C1GALT1|CDC42SE2|CDK1|CENPW|CEP128|CKAP2|COX7B|CPSF3|DEPDC1B|ERGIC2|FAM103A1|FAM98A|FANCI|FH|GMNN|GOLT1B|HELLS|HIGD1A|HIST1H2BH|HMGB1|IER3IP1|KIF11|MBNL1|MCTS1|MSH6|MTF2|MTPN|NAE1|NEK2|NUCB2|NUP54|OTUD6B|PCNA|PPT1|PRKRA|PSIP1|PTMA|PTTG3P|RAPGEF2|RIF1|RPL14|SACM1L|SAR1A|SFPQ|SKA2|SMARCA5|SMNDC1|SUB1|TCP1|TMED7|TMEM97|TRA2B|UAP1|UBA6|UBE2V2|UQCRC2|USP1|WTAP
chr2q31	MSigDB_C1	9	21	514	2.38858	1.45173	42.8571	1	4.55416	0.000247763	0.0314249	FTH1P20|HAT1|LOC643997|MTX2|PRKRA|RPS15P4|SP3|TLK1|WIPF1
Rat Hypothalamic_Mansuy10_1270genes (20937356-TableS1)	GeneSigDB	10	220	514	25.0232	4.5937	4.54545	0	-3.2704	0.000247448	0.0314249	ACSL4|B4GALT1|CARMIL1|CCNG2|CHSY1|EIF2AK3|MAN1A1|PPIB|PPT1|RASSF2
GNF2_MLH1	MSigDB_C4	8	17	514	1.93361	1.30676	47.0588	1	4.64232	0.00025333	0.0317701	C14ORF166|FANCI|HNRNPA2B1|MSH6|PTGES3|SLBP|TCP1|USP1
GSE6259_BCELL_VS_CD4_TCELL_UP	MSigDB_C7	0	68	514	7.73445	2.59867	0	0	-2.97632	0.000254504	0.0317701
transferase activity [GoID:GO:0016740; evidenceTypes:EXP|IBA|IC|IDA|IEA|IEP|IGI|IMP|IPI|ISS|NAS|TAS]	GeneOntology_MF	60	768	514	87.3538	8.01718	7.8125	0	-3.4119	0.000252296	0.0317701	ADNP|AK4|ALDH1L2|ALG5|B4GALT1|BTK|BUB3|C1GALT1|CCNH|CDK1|CERK|CHP1|CHPT1|CHSY1|CMPK1|CSNK2A3|CUL4A|EIF2AK3|ELOVL5|FDFT1|FDPS|FGD2|FGFR1OP2|GAPDH|GMFB|HAT1|HMGB1|IGF1|IQGAP1|IRF4|LMO4|METTL7A|NEK2|NPTN|OSBPL8|PIGH|POLR2J3|PRDM1|PSMA3|PSMA6|PSMB8|PSMC5|PTGES3|RAPGEF2|RASGRP1|RASSF2|RBX1|RGS2|RPLP1|RPN2|TCP1|TLK1|TRIP12|TRMT10C|TXNDC9|UAP1|UBE2V2|UGP2|WSB1|YWHAG
BORCZUK_MALIGNANT_MESOTHELIOMA_UP	MSigDB_C2	29	131	514	14.9002	3.58126	22.1374	1	3.9371	0.000259563	0.032232	ADNP|AZIN1|BUB3|DBI|G3BP1|GDI2|HACD2|HSPA4|KIF11|KPNA2|MOB1A|MSH6|MSMO1|P4HA1|PABPC1|PCNA|PPT1|PTGES3|RAP1B|RIF1|RPS15A|SEC24D|SMNDC1|SS18|TMED7|TMEM97|UBQLN2|VBP1|WTAP
transferase complex [GoID:GO:1990234; evidenceTypes:IBA|IC|IDA|IEA|IMP|IPI|ISS|NAS|TAS]	GeneOntology_CC	10	219	514	24.9095	4.58378	4.56621	0	-3.25266	0.000268202	0.0331313	CCNH|CUL4A|HSPD1|INTS8|MORF4L1|MTF2|RBX1|RPN2|UBE2V2|WTAP
MORF_HAT1	MSigDB_C4	18	66	514	7.50697	2.56074	27.2727	1	4.09765	0.0002742	0.0335231	BUB3|CNBP|COX7B|G3BP1|HAT1|HNRNPA2B1|HSPA4|HSPE1|KPNA2|MRPL19|MTDH|PCNA|PTGES3|RTN4|SLBP|TARS|USP1|VBP1
Receptor	UniProt-Keyword	4	137	514	15.5827	3.65985	2.91971	0	-3.16478	0.00027343	0.0335231	CRY1|GPR1|GPR65|PTGER4
plasma membrane [GoID:GO:0005886; evidenceTypes:IBA|IC|IDA|IEA|IGI|IMP|IPI|ISS|NAS|TAS]	GeneOntology_CC	63	796	514	90.5386	8.1315	7.91457	0	-3.38666	0.000283168	0.0342662	AHNAK|ATF4|ATP11B|ATP1B3|B4GALT1|BTK|CARMIL1|CD48|CDC42SE2|CERK|CHP1|CLIC4|COLQ|DAPP1|FGD2|G3BP1|GAPDH|GNA13|GOLM1|GOLPH3|GPR1|GPR65|HLA-DOA|HLA-DPB1|HLA-F|HLA-G|HMGB1|HSPD1|IGF1|IQGAP1|JAM3|LCP1|LIMS1|MCTS1|MSH6|MSMO1|MTDH|NAE1|NFX1|NPTN|NUCB2|PLEKHO1|PTGER4|RAP1B|RAPGEF2|RASGRP1|RGS2|RHOC|RIF1|RTN4|SACM1L|SLC25A13|SLC38A2|SP3|STIM1|SUCLG2|TM2D1|TMEM97|TSPAN13|UAP1|UBQLN2|USP8|VIM
IIZUKA_LIVER_CANCER_PROGRESSION_G1_G2_DN	MSigDB_C2	6	10	514	1.13742	1.00302	60	1	4.84796	0.000295656	0.0351785	ADNP|FDPS|PPIB|SFPQ|SP3|UBQLN2
ATTCTTT,MIR-186	MSigDB_C3	19	72	514	8.18942	2.6728	26.3889	1	4.04466	0.000297522	0.0351785	ACSL4|BUB3|CAST|CDC5L|FAM104A|FNDC3A|MBNL1|MTPN|OSBPL8|PABPC1|PRDM1|PTGES3|RAB6A|SP3|SYAP1|TMED7|UBQLN2|WIPF1|ZFP36L1
biosynthetic process [GoID:GO:0009058; evidenceTypes:EXP|IBA|IC|IDA|IEA|IEP|IGI|IMP|IPI|ISS|NAS|TAS]	GeneOntology_BP	136	1499	514	170.499	10.0501	9.07272	0	-3.43271	0.000295538	0.0351785	ABCE1|ACSL4|ADNP|AK4|ALDH1L2|ALG5|ALOX5AP|AMD1|ARPP19|ATF4|ATP5C1|ATXN1|AZIN1|B4GALT1|BTK|C14ORF166|C1GALT1|CCNH|CDC5L|CDK1|CHD1|CHP1|CHPT1|CHSY1|CKAP2|CMPK1|CNBP|CPSF3|CRY1|DDX17|EAF1|EIF2AK3|ELOVL5|EXOSC9|FDFT1|FDPS|GAPDH|GMNN|GOLPH3|GPR65|HACD2|HAT1|HELLS|HIF1A|HIST1H1C|HIST1H3D|HIVEP2|HMGB1|HMGB2|HNRNPA2B1|HNRNPUL1|IDI1|IGF1|IMPA1|INTS8|IRF4|KDM3A|LIMS1|LMO4|MAN1A1|MCM10|MCTS1|MED23|MORF4L1|M…
cellular biosynthetic process [GoID:GO:0044249; evidenceTypes:EXP|IBA|IC|IDA|IEA|IEP|IGI|IMP|IPI|ISS|NAS|TAS]	GeneOntology_BP	133	1471	514	167.314	10.0019	9.04147	0	-3.4308	0.000295679	0.0351785	ABCE1|ACSL4|ADNP|AK4|ALG5|ALOX5AP|AMD1|ARPP19|ATF4|ATP5C1|ATXN1|AZIN1|B4GALT1|BTK|C14ORF166|C1GALT1|CCNH|CDC5L|CDK1|CHD1|CHP1|CHPT1|CHSY1|CKAP2|CMPK1|CNBP|CPSF3|CRY1|DDX17|EAF1|EIF2AK3|ELOVL5|EXOSC9|FDFT1|FDPS|GAPDH|GMNN|GOLPH3|GPR65|HACD2|HAT1|HELLS|HIF1A|HIST1H1C|HIST1H3D|HIVEP2|HMGB1|HMGB2|HNRNPA2B1|HNRNPUL1|IDI1|IGF1|IMPA1|INTS8|IRF4|KDM3A|LIMS1|LMO4|MAN1A1|MCM10|MCTS1|MED23|MORF4L1|MRPL1|MRP…
regulation of nucleobase-containing compound metabolic process [GoID:GO:0019219; evidenceTypes:IBA|IC|IDA|IEA|IGI|IMP|IPI|ISS|NAS|TAS]	GeneOntology_BP	80	964	514	109.647	8.74431	8.29876	0	-3.39046	0.000298462	0.0351785	ABCE1|ADNP|AHNAK|ATF4|ATXN1|BTK|C14ORF166|CCNH|CDC5L|CDK1|CHD1|CHP1|CKAP2|CNBP|CRY1|CUL4A|DDX17|EAF1|EIF2AK3|EXOSC9|GMNN|GPR65|HAT1|HELLS|HIF1A|HIST1H1C|HIST1H3D|HIVEP2|HMGB1|HMGB2|HNRNPA2B1|HNRNPUL1|IGF1|IRF4|KDM3A|KPNA2|LIMS1|LMO4|MBNL1|MCTS1|MED23|MORF4L1|MSH6|MTDH|MTF2|MTPN|NACA|NEK2|NFX1|NMI|PABPC1|PCNA|PDLIM1|PGAM4|PRDM1|PRR13|PSIP1|PSMA6|PSMC5|PTTG3P|RBX1|RIF1|RRN3|SFPQ|SMARCA5|SP3|SS18|SU…
regulation of response to stimulus [GoID:GO:0048583; evidenceTypes:IBA|IC|IDA|IEA|IEP|IGI|IMP|IPI|ISS|NAS|TAS]	GeneOntology_BP	69	855	514	97.2494	8.36042	8.07018	0	-3.37894	0.000299606	0.0351785	ACTR3|ARPC5|ATF4|BTK|CCL4L2|CD48|CDC42SE2|CDK1|CHP1|CHSY1|CRY1|CUL4A|DDX17|DEPDC1B|EIF2AK3|FAM162A|FGD2|G3BP1|GDI1|GDI2|GOLPH3|GOLT1B|GPR65|HIF1A|HLA-DPB1|HLA-F|HLA-G|HMGB1|HMGB2|HSPD1|IGF1|IQGAP1|IRF4|JAM3|MSH6|MTDH|MTPN|NMI|NPTN|NUP54|OSBPL8|PCNA|PMAIP1|PRDM1|PRKRA|PSMA3|PSMA6|PSMB8|PSMC5|PTGER4|PTGES3|RAP1B|RAPGEF2|RASGRP1|RASSF2|RBX1|RGS2|RHOC|RIF1|RNASEH2B|RRN3|SFPQ|THOC1|TRIP12|UBE2V2|UBQLN…
Ribosomal protein	UniProt-Keyword	17	61	514	6.93826	2.46321	27.8689	1	4.0848	0.000304793	0.0354367	MRPL1|MRPL15|MRPL19|MRPL48|RPL14|RPL23|RPL23A|RPL37A|RPL5|RPL7|RPL9|RPLP1|RPS15A|RPS18|RPS27|RPS28|RPS3A
positive regulation of biological process [GoID:GO:0048518; evidenceTypes:IBA|IC|IDA|IEA|IEP|IGI|IMP|IPI|ISS|NAS|TAS]	GeneOntology_BP	105	1205	514	137.059	9.43924	8.71369	0	-3.39636	0.000314828	0.0364249	ACTR3|ADNP|ARPC5|ARPP19|ATF4|ATP1B3|AZIN1|B4GALT1|BTK|BUB3|C14ORF166|CARMIL1|CCL4L2|CCNH|CDK1|CEP295|CHD1|CHP1|CHSY1|CKAP2|CNBP|CSNK2A3|CUL4A|DDX17|DEPDC1B|EIF2AK3|EXOSC9|FAM162A|FANCI|FGD2|GMFB|GOLPH3|GOLT1B|GPR65|HEBP2|HIF1A|HIST1H3D|HLA-DPB1|HLA-G|HMGB1|HMGB2|HSPD1|HSPE1|IGF1|IQGAP1|IRF4|KDM3A|LCP1|LIMS1|LMO4|MCTS1|MSH6|MTDH|MTF2|MTPN|NEK2|NMI|NOL8|NPTN|OSBPL8|PABPC1|PCNA|PGAM4|PHF23|PMAIP1|PP…
cellular developmental process [GoID:GO:0048869; evidenceTypes:IBA|IC|IDA|IEA|IEP|IGI|IMP|ISS|NAS|TAS]	GeneOntology_BP	58	743	514	84.5103	7.91184	7.80619	0	-3.35071	0.000319157	0.0367465	ACSL4|ADNP|B4GALT1|BTK|C1GALT1|CARMIL1|CDC42SE2|CDC5L|CDK1|CHSY1|CLIC4|CUL4A|DDX17|EIF2AK3|FGD2|FNDC3A|GDI1|GNA13|HIF1A|HLA-DOA|HLA-G|HMGB1|HMGB2|HSPE1|IGF1|IQGAP1|IRF4|JAM3|KDM3A|LIMS1|LMO4|MBNL1|MTF2|MTPN|NPTN|OSBPL8|PCNA|PLEKHO1|PPT1|PRDM1|PSMB8|PTGER4|RAP1B|RAPGEF2|RASGRP1|RASSF2|RGS2|RPS3A|RRN3|RTN4|SP3|SS18|UBA6|UBE2V2|VIM|WIPF1|YWHAG|ZFP36L1
GCM_TPT1	MSigDB_C4	10	26	514	2.95729	1.61444	38.4615	1	4.36232	0.000324145	0.0369124	NACA|RPL14|RPL23|RPL23A|RPL7|RPL9|RPLP1|RPS18|RPS28|RPS3A
cellular macromolecule biosynthetic process [GoID:GO:0034645; evidenceTypes:IBA|IC|IDA|IEA|IGI|IMP|IPI|ISS|NAS|TAS]	GeneOntology_BP	106	1214	514	138.083	9.46155	8.73147	0	-3.39086	0.000322411	0.0369124	ABCE1|ADNP|ALG5|ATF4|ATXN1|B4GALT1|BTK|C14ORF166|C1GALT1|CCNH|CDC5L|CDK1|CHD1|CHP1|CHSY1|CKAP2|CNBP|CPSF3|CRY1|DDX17|EAF1|EIF2AK3|EXOSC9|GAPDH|GMNN|GOLPH3|HAT1|HELLS|HIF1A|HIST1H1C|HIST1H3D|HIVEP2|HMGB1|HMGB2|HNRNPA2B1|HNRNPUL1|IGF1|INTS8|IRF4|KDM3A|LIMS1|LMO4|MAN1A1|MCM10|MCTS1|MED23|MORF4L1|MRPL1|MRPL15|MRPL19|MRPL48|MTDH|MTF2|MTPN|NACA|NARS|NEK2|NFX1|NMI|NOL8|PABPC1|PCNA|PDLIM1|PIGH|POLR2J3|PR…
Human Breast_Mira09_221genes (19838208-TableS1)	GeneSigDB	0	66	514	7.50697	2.56074	0	0	-2.93156	0.000325267	0.0369124
immune system process [GoID:GO:0002376; evidenceTypes:IBA|IC|IDA|IEA|IEP|IGI|IMP|IPI|ISS|NAS|TAS]	GeneOntology_BP	46	619	514	70.4063	7.33914	7.43134	0	-3.3255	0.000330661	0.0373458	ACTR3|ARPC5|ATP1B3|B4GALT1|BTK|CCL4L2|CD48|CUL4A|EXOSC9|GAPDH|GOLPH3|GPR65|HELLS|HIF1A|HLA-DOA|HLA-DPB1|HLA-F|HLA-G|HMGB1|HMGB2|HSPD1|IGF1|IRF4|JAM3|KIF11|LCP1|LMO4|MSH6|NMI|PMAIP1|PRDM1|PRKRA|PSMA3|PSMA6|PSMB8|PSMC5|PTGER4|RAB6A|RASGRP1|RASSF2|SEC24A|SEC24D|SP3|THOC1|WIPF1|ZFP36L1
structural constituent of ribosome [GoID:GO:0003735; evidenceTypes:IBA|IDA|IEA|IMP|ISS|NAS|TAS]	GeneOntology_MF	16	56	514	6.36955	2.36143	28.5714	1	4.07823	0.000334715	0.0374471	MRPL1|MRPL15|MRPL19|RPL14|RPL23|RPL23A|RPL37A|RPL5|RPL7|RPL9|RPLP1|RPS15A|RPS18|RPS27|RPS28|RPS3A
Transcription regulation	UniProt-Keyword	37	524	514	59.6008	6.83426	7.06107	0	-3.30699	0.000334617	0.0374471	ADNP|ATF4|ATXN1|BTK|C14ORF166|CCNH|CDC5L|CHD1|CNBP|CRY1|DDX17|EAF1|HELLS|HIF1A|HIVEP2|HMGB2|HNRNPUL1|IRF4|KDM3A|LMO4|MCTS1|MED23|MORF4L1|NACA|NFX1|PRDM1|PRR13|PSIP1|RRN3|SFPQ|SP3|SS18|SUB1|THOC1|XRCC6|ZNF33A|ZNF644
MODULE_114	MSigDB_C4	28	127	514	14.4452	3.52777	22.0472	1	3.8423	0.000355152	0.0395469	C14ORF166|COX7B|FAM103A1|FDPS|MTPN|NACA|NDUFAB1|PABPC1|PCNA|PPIB|PSMA6|PTMA|RBX1|RPL14|RPL23|RPL23A|RPL7|RPL9|RPLP1|RPS15A|RPS27|RPS28|RPS3A|TRA2B|UQCRC2|VBP1|YWHAG|ZFP36L1
organic substance biosynthetic process [GoID:GO:1901576; evidenceTypes:EXP|IBA|IC|IDA|IEA|IEP|IGI|IMP|IPI|ISS|NAS|TAS]	GeneOntology_BP	135	1485	514	168.907	10.0262	9.09091	0	-3.38181	0.000357418	0.0396133	ABCE1|ACSL4|ADNP|AK4|ALG5|ALOX5AP|AMD1|ARPP19|ATF4|ATP5C1|ATXN1|AZIN1|B4GALT1|BTK|C14ORF166|C1GALT1|CCNH|CDC5L|CDK1|CHD1|CHP1|CHPT1|CHSY1|CKAP2|CMPK1|CNBP|CPSF3|CRY1|DDX17|EAF1|EIF2AK3|ELOVL5|EXOSC9|FDFT1|FDPS|GAPDH|GMNN|GOLPH3|GPR65|HACD2|HAT1|HELLS|HIF1A|HIST1H1C|HIST1H3D|HIVEP2|HMGB1|HMGB2|HNRNPA2B1|HNRNPUL1|IDI1|IGF1|IMPA1|INTS8|IRF4|KDM3A|LIMS1|LMO4|MAN1A1|MCM10|MCTS1|MED23|MORF4L1|MRPL1|MRP…
macromolecule modification [GoID:GO:0043412; evidenceTypes:EXP|IBA|IC|IDA|IEA|IEP|IGI|IMP|IPI|ISS|NAS|TAS]	GeneOntology_BP	84	999	514	113.628	8.85771	8.40841	0	-3.34491	0.000361016	0.0396416	ADNP|ALG5|ARPP19|B4GALT1|BTK|BUB3|C1GALT1|CCL4L2|CCNH|CDCA3|CDK1|CHD1|CHP1|CRY1|CSNK2A3|CUL4A|DAPP1|DNAJC10|EIF2AK3|FANCI|FGD2|FGFR1OP2|FKBP3|GAPDH|GMFB|HAT1|HELLS|HIST1H1C|HMGB1|IGF1|IQGAP1|IRF4|KDM3A|MAN1A1|MBD4|MORF4L1|MTF2|MTMR6|NAE1|NDUFAB1|NEK2|NMI|NPTN|NUP54|OSBPL8|OTUD1|P4HA1|PCNA|PHF23|PIGH|PPIAL4A|PPIB|PPT1|PRKRA|PSMA3|PSMA6|PSMB8|PSMC5|PTGER4|RAB6A|RAP1B|RAPGEF2|RASGRP1|RASSF2|RBX1|RGS…
Human Colon_SeidenLong06_94genes (16158056-SuppTable1)	GeneSigDB	11	31	514	3.526	1.76187	35.4839	1	4.24208	0.000371984	0.0406577	ACTR3|CDK1|CLIC4|HAT1|HIGD1A|HSPA4|MBNL1|MSMO1|P4HA1|SLC38A2|SUB1
cellular nitrogen compound biosynthetic process [GoID:GO:0044271; evidenceTypes:EXP|IBA|IC|IDA|IEA|IEP|IGI|IMP|IPI|ISS|NAS|TAS]	GeneOntology_BP	107	1220	514	138.765	9.47629	8.77049	0	-3.35207	0.000374743	0.0407713	ABCE1|ADNP|AK4|AMD1|ATF4|ATP5C1|ATXN1|AZIN1|BTK|C14ORF166|CCNH|CDC5L|CDK1|CHD1|CHP1|CKAP2|CMPK1|CNBP|CPSF3|CRY1|DDX17|EAF1|EIF2AK3|EXOSC9|GAPDH|GMNN|GPR65|HAT1|HELLS|HIF1A|HIST1H1C|HIST1H3D|HIVEP2|HMGB1|HMGB2|HNRNPA2B1|HNRNPUL1|IGF1|INTS8|IRF4|KDM3A|LIMS1|LMO4|MCTS1|MED23|MORF4L1|MRPL1|MRPL15|MRPL19|MRPL48|MTDH|MTF2|MTPN|NACA|NARS|NEK2|NFX1|NMI|NUP54|PABPC1|PCNA|PDLIM1|PFAS|POLR2J3|PRDM1|PRKRA|PR…
GSE5679_PPARG_LIGAND_ROSIGLITAZONE_VS_RARA_AGONIST_AM580_TREATED_DC_DN	MSigDB_C7	1	85	514	9.66807	2.89984	1.17647	0	-2.98915	0.000382209	0.0412056	RASGRP1
Glycoprotein	UniProt-Keyword	36	511	514	58.1222	6.75992	7.04501	0	-3.27255	0.000381662	0.0412056	ALG5|AMY1C|ATP1B3|B4GALT1|CD48|CHSY1|DNAJC10|EIF2AK3|GGH|GOLM1|GPR1|GPR65|HACD2|HIST1H2BH|HLA-DOA|HLA-DPB1|HLA-F|HLA-G|JAM3|MAN1A1|NPTN|NUP54|P4HA1|PPIB|PPT1|PSMA6|PTGER4|RHOC|RPN2|SLC38A2|STIM1|TM2D1|TMED7|TMEM263|TSPAN13|VIM
GSE2405_0H_VS_9H_A_PHAGOCYTOPHILUM_STIM_NEUTROPHIL_DN	MSigDB_C7	21	85	514	9.66807	2.89984	24.7059	1	3.90777	0.000389753	0.0416675	ACTR3|ATP5C1|CNBP|GDI2|HMGB1|KPNA2|LDHB|PCNA|PSMA6|RAP1B|RPL14|RPL23|RPL23A|RPL37A|RPL5|RPL7|RPL9|RPS15A|RPS18|RPS27|RPS3A
negative regulation of biological process [GoID:GO:0048519; evidenceTypes:IBA|IC|IDA|IEA|IEP|IGI|IMP|IPI|ISS|NAS|TAS]	GeneOntology_BP	95	1104	514	125.571	9.17165	8.60507	0	-3.33322	0.000390007	0.0416675	ABCE1|ADNP|ARPP19|ATF4|ATXN1|AVEN|AZIN1|B4GALT1|BTG3|BTK|BUB3|CARMIL1|CAST|CCNG2|CDC5L|CDK1|CHP1|CHSY1|CKAP2|CLIC4|CRY1|CUL4A|DNAJC10|EIF2AK3|FANCI|G3BP1|GAPDH|GDI1|GMFB|GMNN|GOLPH3|HAT1|HECA|HELLS|HIF1A|HIGD1A|HIST1H1C|HIST1H3D|HLA-DOA|HLA-G|HMGB1|HMGB2|HNRNPA2B1|HSPD1|IGF1|IQGAP1|IRF4|KDM3A|LIMS1|LMO4|MORF4L1|MSH6|MTDH|MTF2|MTPN|NAE1|NEK2|NFX1|NMI|NUP54|OSBPL8|PABPC1|PCNA|PHF23|PMAIP1|PPT1|PRDM…
chr19q13	MSigDB_C1	3	118	514	13.4216	3.40396	2.54237	0	-3.0616	0.000398292	0.0423355	HNRNPUL1|RPL21P131|ZNF146
cellular protein modification process [GoID:GO:0006464; evidenceTypes:EXP|IBA|IC|IDA|IEA|IEP|IGI|IMP|IPI|ISS|NAS|TAS]	GeneOntology_BP	77	928	514	105.553	8.62281	8.29741	0	-3.31128	0.000401614	0.0423355	ADNP|ALG5|ARPP19|B4GALT1|BTK|BUB3|C1GALT1|CCL4L2|CCNH|CDCA3|CDK1|CHP1|CRY1|CSNK2A3|CUL4A|DAPP1|DNAJC10|EIF2AK3|FANCI|FGD2|FGFR1OP2|FKBP3|GAPDH|GMFB|HAT1|HIST1H1C|HMGB1|IGF1|IQGAP1|IRF4|KDM3A|MAN1A1|MORF4L1|MTF2|MTMR6|NAE1|NDUFAB1|NEK2|NMI|NPTN|NUP54|OSBPL8|OTUD1|P4HA1|PCNA|PHF23|PIGH|PPIAL4A|PPIB|PPT1|PRKRA|PSMA3|PSMA6|PSMB8|PSMC5|PTGER4|RAB6A|RAP1B|RAPGEF2|RASGRP1|RASSF2|RBX1|RGS2|RPLP1|RPN2|SFP…
protein modification process [GoID:GO:0036211; evidenceTypes:EXP|IBA|IC|IDA|IEA|IEP|IGI|IMP|IPI|ISS|NAS|TAS]	GeneOntology_BP	77	928	514	105.553	8.62281	8.29741	0	-3.31128	0.000401614	0.0423355	ADNP|ALG5|ARPP19|B4GALT1|BTK|BUB3|C1GALT1|CCL4L2|CCNH|CDCA3|CDK1|CHP1|CRY1|CSNK2A3|CUL4A|DAPP1|DNAJC10|EIF2AK3|FANCI|FGD2|FGFR1OP2|FKBP3|GAPDH|GMFB|HAT1|HIST1H1C|HMGB1|IGF1|IQGAP1|IRF4|KDM3A|MAN1A1|MORF4L1|MTF2|MTMR6|NAE1|NDUFAB1|NEK2|NMI|NPTN|NUP54|OSBPL8|OTUD1|P4HA1|PCNA|PHF23|PIGH|PPIAL4A|PPIB|PPT1|PRKRA|PSMA3|PSMA6|PSMB8|PSMC5|PTGER4|RAB6A|RAP1B|RAPGEF2|RASGRP1|RASSF2|RBX1|RGS2|RPLP1|RPN2|SFP…
MIPS_60S_RIBOSOMAL_SUBUNIT_CYTOPLASMIC	MSigDB_C2	8	18	514	2.04736	1.34449	44.4444	1	4.42743	0.000411058	0.0428633	RPL14|RPL23|RPL23A|RPL37A|RPL5|RPL7|RPL9|RPLP1
GNF2_TPT1	MSigDB_C4	8	18	514	2.04736	1.34449	44.4444	1	4.42743	0.000411058	0.0428633	RPL23|RPL23A|RPL37A|RPL9|RPLP1|RPS18|RPS27|RPS3A
MODULE_33	MSigDB_C4	0	64	514	7.27949	2.52221	0	0	-2.88615	0.000415657	0.0428633
GSE31082_DN_VS_CD4_SP_THYMOCYTE_DN	MSigDB_C7	0	64	514	7.27949	2.52221	0	0	-2.88615	0.000415657	0.0428633
cell differentiation [GoID:GO:0030154; evidenceTypes:IBA|IC|IDA|IEA|IEP|IGI|IMP|ISS|NAS|TAS]	GeneOntology_BP	54	697	514	79.2782	7.70955	7.74749	0	-3.27881	0.000415591	0.0428633	ACSL4|ADNP|B4GALT1|BTK|C1GALT1|CARMIL1|CDC5L|CDK1|CHSY1|CLIC4|CUL4A|DDX17|EIF2AK3|FNDC3A|GDI1|GNA13|HIF1A|HLA-DOA|HLA-G|HMGB1|HMGB2|HSPE1|IGF1|IQGAP1|IRF4|JAM3|KDM3A|LIMS1|LMO4|MBNL1|MTF2|MTPN|NPTN|OSBPL8|PCNA|PLEKHO1|PPT1|PRDM1|PSMB8|PTGER4|RAP1B|RAPGEF2|RASGRP1|RASSF2|RGS2|RPS3A|RRN3|RTN4|SP3|UBA6|UBE2V2|VIM|YWHAG|ZFP36L1
MODULE_60	MSigDB_C4	1	84	514	9.55433	2.88306	1.19048	0	-2.9671	0.000427545	0.0438983	IGF1
regulation of intracellular signal transduction [GoID:GO:1902531; evidenceTypes:IBA|IC|IDA|IEA|IEP|IGI|IMP|ISS|NAS|TAS]	GeneOntology_BP	28	422	514	47.9991	6.21093	6.63507	0	-3.21999	0.00043938	0.044919	CCL4L2|CDK1|CHP1|DEPDC1B|EIF2AK3|FGD2|GDI1|GDI2|GOLPH3|GOLT1B|GPR65|HIF1A|HMGB1|IGF1|IQGAP1|MTDH|NPTN|OSBPL8|PMAIP1|PRKRA|RAP1B|RAPGEF2|RASGRP1|RASSF2|RGS2|RHOC|RRN3|SFPQ
MIKKELSEN_NPC_ICP_WITH_H3K4ME3	MSigDB_C2	2	101	514	11.4879	3.1553	1.9802	0	-3.00698	0.000443776	0.0449807	MCTS1|NOL8
organic cyclic compound binding [GoID:GO:0097159; evidenceTypes:IBA|IC|IDA|IEA|IEP|IGI|IMP|IPI|ISS|NAS|TAS]	GeneOntology_MF	145	1572	514	178.802	10.1668	9.22392	0	-3.32479	0.000450788	0.045497	ABCE1|ACSL4|ACTR3|ADNP|AHNAK|AK4|ATF4|ATP11B|ATP5C1|ATXN1|BRIX1|BTK|C14ORF166|CAST|CDC5L|CDK1|CENPW|CERK|CHD1|CMPK1|CNBP|CPSF3|CRY1|CSNK2A3|DDX17|DDX52|EIF2AK3|EXOSC10|EXOSC9|FAM103A1|FAM133B|FAM98A|FANCI|FDPS|FGD2|FKBP3|FNDC3A|FRG1|FYTTD1|G3BP1|GAPDH|GDI1|GDI2|GNA13|HELLS|HIF1A|HIST1H1C|HIST1H2BH|HIST1H3D|HIVEP2|HMGB1|HMGB1P1|HMGB2|HNRNPA2B1|HNRNPUL1|HSPA4|HSPD1|HSPE1|IGF1|IRF4|KDM3A|KIF11|KPNA2…
SANSOM_APC_TARGETS_REQUIRE_MYC	MSigDB_C2	0	63	514	7.16574	2.50271	0	0	-2.8632	0.000469855	0.0464055
zinc ion binding [GoID:GO:0008270; evidenceTypes:IBA|IC|IDA|IEA|IMP|ISS|NAS|TAS]	GeneOntology_MF	14	261	514	29.6867	4.97955	5.36398	0	-3.15021	0.000474622	0.0464055	CNBP|LIMS1|LMO4|MTF2|NFX1|PDLIM1|PHF23|RASGRP1|RBX1|RPS27|SEC24A|SEC24D|UQCRC2|ZNF146
cellular nitrogen compound metabolic process [GoID:GO:0034641; evidenceTypes:EXP|IBA|IC|IDA|IEA|IEP|IGI|IMP|IPI|ISS|NAS|TAS]	GeneOntology_BP	151	1626	514	184.944	10.2448	9.28659	0	-3.31335	0.000475442	0.0464055	ABCE1|ADNP|AHNAK|AK4|ALDH1L2|AMD1|ATF4|ATP5C1|ATXN1|AZIN1|BTK|C14ORF166|CARMIL1|CCNH|CDC5L|CDK1|CERK|CHD1|CHP1|CKAP2|CMPK1|CNBP|COX7B|CPSF3|CRY1|CUL4A|DDX17|DDX52|EAF1|EIF2AK3|EXOSC10|EXOSC9|FAM103A1|FANCI|FRG1|G3BP1|GAPDH|GGH|GMNN|GPR65|HAT1|HELLS|HIF1A|HIST1H1C|HIST1H3D|HIVEP2|HMGB1|HMGB2|HNRNPA2B1|HNRNPUL1|HSPD1|IGF1|INTS8|IRF4|KDM3A|KPNA2|LDHB|LIMS1|LMO4|MAK16|MBD4|MBNL1|MCM10|MCTS1|MED23|MOR…
cellular response to endogenous stimulus [GoID:GO:0071495; evidenceTypes:IBA|IC|IDA|IEA|IEP|IGI|IMP|IPI|ISS|NAS|TAS]	GeneOntology_BP	13	249	514	28.3218	4.87058	5.22088	0	-3.14577	0.00047203	0.0464055	CDC5L|CRY1|DDX17|IQGAP1|KDM3A|LIMS1|NPTN|OSBPL8|PTGER4|RAP1B|RAPGEF2|YWHAG|ZFP36L1
Human Breast_Charafe-Jauffret06_1309genes (16288205-GeneTable3)	GeneSigDB	12	237	514	26.9568	4.75844	5.06329	0	-3.14322	0.000464605	0.0464055	BBIP1|CHSY1|LDHB|METTL7A|PFAS|RGS2|RTN4|SFPQ|TSPAN13|UBLCP1|VIM|WIPF1
GNF2_EIF3S6	MSigDB_C4	14	47	514	5.34587	2.16554	29.7872	1	3.99628	0.000490658	0.0476943	GDI2|INTS8|NACA|PABPC1|PTMA|RPL14|RPL23|RPL23A|RPL5|RPL7|RPL9|RPS18|RPS28|RPS3A
heterocyclic compound binding [GoID:GO:1901363; evidenceTypes:IBA|IC|IDA|IEA|IEP|IGI|IMP|IPI|ISS|NAS|TAS]	GeneOntology_MF	144	1560	514	177.437	10.1485	9.23077	0	-3.29482	0.0005021	0.0486074	ABCE1|ACSL4|ACTR3|ADNP|AHNAK|AK4|ATF4|ATP11B|ATP5C1|ATXN1|BRIX1|BTK|C14ORF166|CAST|CDC5L|CDK1|CENPW|CERK|CHD1|CMPK1|CNBP|CPSF3|CRY1|CSNK2A3|DDX17|DDX52|EIF2AK3|EXOSC10|EXOSC9|FAM103A1|FAM133B|FAM98A|FANCI|FDPS|FGD2|FKBP3|FNDC3A|FRG1|FYTTD1|G3BP1|GAPDH|GDI1|GDI2|GNA13|HELLS|HIF1A|HIST1H1C|HIST1H2BH|HIST1H3D|HIVEP2|HMGB1|HMGB1P1|HMGB2|HNRNPA2B1|HNRNPUL1|HSPA4|HSPD1|HSPE1|IGF1|IRF4|KDM3A|KIF11|KPNA2…
cytoplasmic part [GoID:GO:0044444; evidenceTypes:IBA|IC|IDA|IEA|IGI|IMP|IPI|ISS|NAS|TAS]	GeneOntology_CC	193	2006	514	228.166	10.6054	9.62114	0	-3.31588	0.000506862	0.0488689	ABCE1|ACSL4|ACTR3|AHNAK|AK4|ALDH1L2|ALG5|ALOX5AP|AMD1|ARPC5|ATP11B|ATP1B3|ATP5C1|AZIN1|B4GALT1|BBIP1|BTK|BUB3|C14ORF166|C1GALT1|CARMIL1|CAST|CDC5L|CDCA3|CDK1|CEP128|CEP295|CERK|CHP1|CHPT1|CHSY1|CKAP2|CLIC4|CMPK1|CNBP|CNIH4|COX7B|CRY1|DAPP1|DBI|DEPDC1B|DNAJC10|ECI2|EIF2AK3|ELOVL5|ERGIC2|EXOSC9|FAM162A|FDFT1|FDPS|FGD2|FGFR1OP2|FH|FKBP3|FNDC3A|FRG1|G3BP1|GAPDH|GDI1|GDI2|GGH|GLOD4|GMNN|GNA13|GOLM1|GO…
GNF2_RAN	MSigDB_C4	13	42	514	4.77716	2.04826	30.9524	1	4.01454	0.000515219	0.0490762	ABCE1|BUB3|C14ORF166|HNRNPA2B1|MRPL15|MSH6|NAE1|PSMA3|PTGES3|RANBP1|SLBP|TARS|TCP1
MORF_RRM1	MSigDB_C4	13	42	514	4.77716	2.04826	30.9524	1	4.01454	0.000515219	0.0490762	BUB3|FH|HAT1|HNRNPA2B1|HSPE1|KIF11|NAE1|PTGES3|SLBP|TARS|TCP1|TRA2B|USP1
protein localization to endoplasmic reticulum [GoID:GO:0070972; evidenceTypes:IBA|IDA|IEA|IGI|IMP|ISS|NAS|TAS]	GeneOntology_BP	13	42	514	4.77716	2.04826	30.9524	1	4.01454	0.000515219	0.0490762	RPL14|RPL23|RPL23A|RPL37A|RPL5|RPL7|RPL9|RPLP1|RPS15A|RPS18|RPS27|RPS28|RPS3A
KINSEY_TARGETS_OF_EWSR1_FLII_FUSION_DN	MSigDB_C2	1	82	514	9.32684	2.84917	1.21951	0	-2.92255	0.000534749	0.0501311	VIM
GSE10273_LOW_IL7_VS_HIGH_IL7_AND_IRF4_IN_IRF4_8_NULL_PRE_BCELL_DN	MSigDB_C7	0	62	514	7.052	2.48304	0	0	-2.84006	0.000531104	0.0501311
Human Breast_Nagaraja10_3054genes (20081105-ST-2)	GeneSigDB	117	785	514	89.2875	8.08704	14.9045	1	3.42679	0.000533943	0.0501311	ACSL4|ACTR3|AK4|ALG5|ALOX5AP|AMY1C|ANXA2P1|ARPC5|ARPP19|ATP11B|ATP1B3|ATXN1|AVEN|B4GALT1|BRIX1|C1GALT1|CAST|CCNG2|CCNH|CHSY1|CLIC4|CMPK1|CUL4A|DAPP1|DDX17|DEPDC1B|DNAJC10|ECI2|ELOVL5|ERGIC2|FAM103A1|FAM162A|FAM89A|FAM98A|FKBP3|FYTTD1|GAPDH|GGH|GNA13|GPR1|HEBP2|HECA|HELLS|HIF1A|HLA-F|HLA-G|HMGB2|IFI27L2|IQGAP1|JAM3|KIF11|LMO4|MAN1A1|MBNL1|MCM10|MCTS1|MORF4L1|MTMR6|MTPN|NEK2|NNT|NPTN|NUCB2|P4HA1|PG…
MORF_MSH2	MSigDB_C4	9	23	514	2.61607	1.51895	39.1304	1	4.20285	0.000558643	0.052165	BUB3|G3BP1|HAT1|HNRNPA2B1|MSH6|NAE1|PCNA|RANBP1|USP1
response to stress [GoID:GO:0006950; evidenceTypes:IBA|IC|IDA|IEA|IEP|IGI|IMP|IPI|ISS|NAS|TAS]	GeneOntology_BP	74	891	514	101.344	8.49258	8.30527	0	-3.21976	0.000562905	0.0523568	ATF4|B4GALT1|BTK|CARMIL1|CCL4L2|CCNH|CD48|CDC5L|CDK1|COTL1|CRY1|CUL4A|DNAJC10|EIF2AK3|FAM162A|FANCI|FGD2|FGFR1OP2|GAPDH|GNA13|HIF1A|HIST1H3D|HLA-DPB1|HLA-F|HLA-G|HMGB1|HMGB1P1|HMGB2|HSPA4|HSPD1|HSPE1|IGF1|IRF4|JAM3|MBD4|MCM10|MCTS1|MORF4L1|MSH6|MTPN|NFX1|NMI|NUP54|PCNA|PDLIM1|PMAIP1|PRDM1|PRKRA|PSIP1|PSMA3|PSMA6|PSMB8|PSMC5|PTGER4|PTGES3|RASGRP1|RASSF2|RBX1|RHOC|RIF1|RNASEH2B|SFPQ|SLC38A2|SMARCA5…
intracellular signal transduction [GoID:GO:0035556; evidenceTypes:IBA|IC|IDA|IEA|IEP|IGI|IMP|IPI|ISS|NAS|TAS]	GeneOntology_BP	51	660	514	75.0697	7.53836	7.72727	0	-3.19296	0.00057106	0.0529079	ATF4|BTK|CCL4L2|CDC5L|CDK1|CHP1|CUL4A|DEPDC1B|DNAJC10|EIF2AK3|FGD2|G3BP1|GDI1|GDI2|GNA13|GOLPH3|GOLT1B|GPR65|HIF1A|HMGB1|IGF1|IQGAP1|LCP1|MOB1A|MSH6|MTDH|NMI|NPTN|OSBPL8|PCNA|PMAIP1|PRKRA|PSMA3|PSMA6|PSMB8|PSMC5|PTGER4|RAB6A|RAP1B|RAPGEF2|RASGRP1|RASSF2|RBX1|RGS2|RHOC|RRN3|SFPQ|SS18|TLK1|WSB1|ZFP36L1
Nucleus	UniProt-Keyword	126	1389	514	157.988	9.84897	9.07127	0	-3.24781	0.000575632	0.0531239	ADNP|AHNAK|ALOX5AP|ATF4|ATXN1|AZIN1|BRIX1|BTK|BUB3|C14ORF166|CCNH|CDC5L|CDK1|CENPW|CHD1|CHP1|CLIC4|CMPK1|COTL1|CPSF3|CRY1|DDX17|DDX52|EAF1|ERGIC2|EXOSC10|EXOSC9|FAM103A1|FANCI|FGD2|FKBP3|FRG1|FYTTD1|G3BP1|GAPDH|GMNN|GNA13|HAT1|HELLS|HIF1A|HIST1H1C|HIST1H2BH|HIST1H3D|HIVEP2|HMGB1|HMGB1P1|HMGB2|HNRNPA2B1|HNRNPUL1|INTS8|IRF4|KDM3A|KPNA2|MAK16|MBD4|MBNL1|MCM10|MED23|MORF4L1|MSH6|MTDH|MTF2|MTMR6|MTPN|…
MODULE_151	MSigDB_C4	26	118	514	13.4216	3.40396	22.0339	1	3.69524	0.000579018	0.0532292	C14ORF166|COX7B|FDPS|MTPN|NACA|NDUFAB1|PCNA|PPIB|PSMA6|PTMA|RBX1|RPL14|RPL23|RPL23A|RPL7|RPL9|RPLP1|RPS15A|RPS27|RPS28|RPS3A|TRA2B|UQCRC2|VBP1|YWHAG|ZFP36L1
GSE21670_TGFB_VS_TGFB_AND_IL6_TREATED_CD4_TCELL_UP	MSigDB_C7	0	61	514	6.93826	2.46321	0	0	-2.81675	0.00060032	0.0545533
GGGAGGRR_V$MAZ_Q6	MSigDB_C3	39	534	514	60.7382	6.89052	7.30337	0	-3.1548	0.000620273	0.0559378	ACTR3|AHNAK|ARPC5|AZIN1|CCNG2|CDCA3|CHD1|DAPP1|FDPS|FGD2|GAPDH|HAT1|HNRNPA2B1|HNRNPUL1|HSPD1|HSPE1|IER5|KDM3A|LDHB|LMO4|NIN|P4HA1|PABPC1|PSIP1|PTMA|RASSF2|RHOC|RPL5|SAR1A|SEC24D|SMNDC1|SP3|TLK1|TPI1P2|UGP2|VIM|YWHAG|ZFP36L1|ZNF644
Human Ovarian_Crijns09_2394Genes_17PathwayPredictor (19192944-TableS4)	GeneSigDB	23	361	514	41.0609	5.78713	6.37119	0	-3.12087	0.000619968	0.0559378	ARPC5|ATF4|ATP5C1|BUB3|CCNH|CD48|COX7B|GNA13|HLA-F|IGF1|IQGAP1|JAM3|NDUFAB1|NDUFB10|NDUFB9|PCNA|PFAS|RAPGEF2|RASGRP1|RBX1|UQCRC2|VIM|YWHAG
response to oxygen-containing compound [GoID:GO:1901700; evidenceTypes:IBA|IC|IDA|IEA|IEP|IGI|IMP|ISS|NAS|TAS]	GeneOntology_BP	20	327	514	37.1936	5.53034	6.11621	0	-3.10896	0.00062607	0.0562467	ADNP|BTK|CDC5L|CDK1|CRY1|GGH|HIF1A|HMGB2|IQGAP1|MBD4|MTDH|OSBPL8|PCNA|PRDM1|PTGER4|RAP1B|RAPGEF2|TRA2B|YWHAG|ZFP36L1
Human Messina_04_1962genes_TranscriptionFactors (15489324-TableS2)	GeneSigDB	28	415	514	47.2029	6.16446	6.74699	0	-3.1151	0.00066738	0.0592843	ADNP|ATF4|C14ORF166|CHD1|CNBP|ERGIC2|HIF1A|HIVEP2|HMGB1|HMGB2|IRF4|KDM3A|LMO4|MBD4|MED23|MORF4L1|MTF2|NFX1|NMI|PRDM1|PSIP1|PSMC5|RRN3|SMARCA5|SP3|SUB1|ZNF146|ZNF33A
signal transducer activity [GoID:GO:0004871; evidenceTypes:IBA|IC|IDA|IEA|IGI|IMP|IPI|ISS|NAS|TAS]	GeneOntology_MF	18	303	514	34.4638	5.33874	5.94059	0	-3.08384	0.000672974	0.0595582	CDK1|CRY1|FGD2|GMFB|GNA13|GOLT1B|GPR1|GPR65|HLA-DOA|IGF1|IQGAP1|NPTN|PTGER4|RAPGEF2|RASGRP1|RGS2|RHOC|TM2D1
GSE40274_FOXP3_VS_FOXP3_AND_XBP1_TRANSDUCED_ACTIVATED_CD4_TCELL_DN	MSigDB_C7	0	60	514	6.82452	2.44322	0	0	-2.79325	0.000678537	0.0598273
nucleic acid binding transcription factor activity [GoID:GO:0001071; evidenceTypes:IBA|IC|IDA|IEA|IGI|IMP|ISS|NAS|TAS]	GeneOntology_MF	22	348	514	39.5822	5.69085	6.32184	0	-3.08956	0.00069404	0.0607426	ATF4|BTK|CDC5L|CHP1|CNBP|HIF1A|HIVEP2|HMGB1|HMGB2|IRF4|KDM3A|LMO4|MTDH|MTPN|NFX1|PRDM1|PSMA6|SP3|SUB1|ZFP36L1|ZNF146|ZNF33A
transcription factor activity, sequence-specific DNA binding [GoID:GO:0003700; evidenceTypes:IBA|IC|IDA|IEA|IGI|IMP|ISS|NAS|TAS]	GeneOntology_MF	22	348	514	39.5822	5.69085	6.32184	0	-3.08956	0.00069404	0.0607426	ATF4|BTK|CDC5L|CHP1|CNBP|HIF1A|HIVEP2|HMGB1|HMGB2|IRF4|KDM3A|LMO4|MTDH|MTPN|NFX1|PRDM1|PSMA6|SP3|SUB1|ZFP36L1|ZNF146|ZNF33A
nitrogen compound metabolic process [GoID:GO:0006807; evidenceTypes:EXP|IBA|IC|IDA|IEA|IEP|IGI|IMP|IPI|ISS|NAS|TAS]	GeneOntology_BP	160	1697	514	193.02	10.3368	9.4284	0	-3.19442	0.000739523	0.0644854	ABCE1|ADNP|AHNAK|AK4|ALDH1L2|AMD1|ATF4|ATP5C1|ATXN1|AZIN1|B4GALT1|BTK|C14ORF166|CARMIL1|CCNH|CDC5L|CDK1|CERK|CHD1|CHP1|CHPT1|CHSY1|CKAP2|CMPK1|CNBP|COLQ|COX7B|CPSF3|CRY1|CUL4A|DBI|DDX17|DDX52|EAF1|EIF2AK3|ELOVL5|EXOSC10|EXOSC9|FAM103A1|FANCI|FRG1|G3BP1|GAPDH|GGH|GMNN|GPR65|HACD2|HAT1|HELLS|HIF1A|HIST1H1C|HIST1H3D|HIVEP2|HMGB1|HMGB2|HNRNPA2B1|HNRNPUL1|HSPD1|IGF1|INTS8|IRF4|KDM3A|KPNA2|LDHB|LIMS1|L…
Human Breast_Mackay07_1264GenesDownRegulated (17555561-Table1)	GeneSigDB	16	278	514	31.6203	5.1289	5.7554	0	-3.04554	0.000760337	0.0660574	ABCE1|ARPP19|CDK1|CHSY1|ERGIC2|GDI1|GPR1|HELLS|HIGD1A|HNRNPUL1|PRRC1|SLC35E1|TBC1D9|TEX30|TMEM154|TMEM97
DIAZ_CHRONIC_MEYLOGENOUS_LEUKEMIA_UP	MSigDB_C2	81	512	514	58.2359	6.76569	15.8203	1	3.36464	0.00076708	0.0661586	ABCE1|ACSL4|ACTR3|ALG5|AMD1|ARPP19|ATXN1|AZIN1|BTK|BUB3|CAST|CCNH|CDC5L|CHPT1|CLIC4|CMPK1|CNBP|CRY1|CUL4A|ECI2|ELOVL5|FAM8A1|FDFT1|FDPS|FH|FKBP3|FRG1|G3BP1|GDI2|GGH|GMFB|GMNN|GOLPH3|HAT1|HEBP2|HMGB1|IMPA1|LDHB|LMO4|MBD4|MSH6|MSMO1|MTX2|NDUFAB1|NMI|NNT|NPTN|NUP54|P4HA1|PRKRA|PRR13|PSIP1|PSMA3|PTGES3|RANBP1|RAPGEF2|RPN2|RTN4|SELENOF|SLBP|SLC38A2|SMARCA5|SMNDC1|SS18|SUB1|TARS|TCP1|TLK1|TM2D1|TRIP12|…
GSE411_UNSTIM_VS_100MIN_IL6_STIM_SOCS3_KO_MACROPHAGE_UP	MSigDB_C7	0	59	514	6.71078	2.42304	0	0	-2.76957	0.000766922	0.0661586
system development [GoID:GO:0048731; evidenceTypes:IBA|IC|IDA|IEA|IEP|IGI|IMP|ISS|NAS|TAS]	GeneOntology_BP	67	814	514	92.586	8.20302	8.23096	0	-3.11909	0.000799936	0.0684942	ACSL4|ADNP|AK4|ARPC5|B4GALT1|BTK|C1GALT1|CDK1|CHSY1|CLIC4|COLQ|COX7B|CUL4A|DDX17|EIF2AK3|FNDC3A|FRG1|GDI1|GMFB|GMNN|GNA13|HECA|HIF1A|HLA-DOA|HLA-G|HMGB1|HMGB2|HSPD1|IGF1|IQGAP1|IRF4|JAM3|LCP1|LMO4|MBNL1|MSH6|MTDH|MTPN|NPTN|PCNA|PPIB|PPT1|PRDM1|PRKRA|PSMA3|PSMA6|PSMB8|PSMC5|PTGER4|RAPGEF2|RASGRP1|RASSF2|RRN3|RTN4|SLC38A2|SP3|STIM1|THOC1|TRA2B|UBA6|UBE2V2|USP1|UTP3|VIM|XRCC6|YWHAG|ZFP36L1
GSE5589_LPS_AND_IL10_VS_LPS_AND_IL6_STIM_MACROPHAGE_45MIN_UP	MSigDB_C7	0	58	514	6.59703	2.40269	0	0	-2.74569	0.000866795	0.073952
REACTOME_TCA_CYCLE_AND_RESPIRATORY_ELECTRON_TRANSPORT	MSigDB_C2	12	39	514	4.43594	1.97442	30.7692	1	3.83104	0.00089393	0.0757223	ATP5C1|COX7B|FH|LDHB|NDUFAB1|NDUFB10|NDUFB9|NNT|SUCLG2|UQCRBP1|UQCRC2|UQCRHL
Chiche(PMID: 24644022)-2014_M5.9	PAPER	10	29	514	3.29852	1.70447	34.4828	1	3.93171	0.000890787	0.0757223	CMPK1|LOC440927|LOC649548|LOC651894|LOC731640|PABPC1|RPS15A|RPS27|RPS28|RPS3A
Transferase	UniProt-Keyword	27	399	514	45.383	6.05623	6.76692	0	-3.03539	0.00090084	0.076036	AK4|ALG5|B4GALT1|BTK|C1GALT1|CDK1|CERK|CHPT1|CHSY1|CMPK1|CSNK2A3|EIF2AK3|ELOVL5|FDFT1|FDPS|GAPDH|HAT1|METTL7A|NEK2|PIGH|PRDM1|RPN2|TLK1|TRIP12|TRMT10C|UAP1|UGP2
MORF_PRDX3	MSigDB_C4	11	34	514	3.86723	1.84454	32.3529	1	3.86697	0.000914133	0.0768844	ACTR3|BUB3|G3BP1|HAT1|HNRNPA2B1|HSPA4|KPNA2|MTDH|PPT1|UQCRC2|VBP1
SENESE_HDAC3_TARGETS_DN	MSigDB_C2	5	138	514	15.6964	3.67277	3.62319	0	-2.91235	0.000940678	0.0785599	AHNAK|CLIC4|MSTO1|PDLIM1|TMEM45A
GSE22886_NAIVE_CD8_TCELL_VS_MONOCYTE_DN	MSigDB_C7	0	57	514	6.48329	2.38215	0	0	-2.72161	0.000979645	0.080959
GSE32986_CURDLAN_LOWDOSE_VS_GMCSF_AND_CURDLAN_LOWDOSE_STIM_DC_UP	MSigDB_C7	0	57	514	6.48329	2.38215	0	0	-2.72161	0.000979645	0.080959
GSE5099_UNSTIM_VS_MCSF_TREATED_MONOCYTE_DAY7_DN	MSigDB_C7	0	57	514	6.48329	2.38215	0	0	-2.72161	0.000979645	0.080959
GSE42021_TCONV_PLN_VS_CD24INT_TCONV_THYMUS_UP	MSigDB_C7	17	67	514	7.62071	2.57978	25.3731	1	3.6357	0.000997597	0.0821563	ACSL4|CDK1|CERK|CLIC4|CPSF3|ERGIC2|FAM8A1|FDFT1|HLA-G|IQGAP1|NAE1|PSMB8|RPL7|TRIP12|UBLCP1|UQCRHL|XRCC6
RNA metabolic process [GoID:GO:0016070; evidenceTypes:IBA|IC|IDA|IEA|IGI|IMP|IPI|ISS|NAS|TAS]	GeneOntology_BP	104	1167	514	132.737	9.34232	8.91174	0	-3.07599	0.00101939	0.0836605	ABCE1|ADNP|AHNAK|ATF4|ATXN1|BTK|C14ORF166|CCNH|CDC5L|CDK1|CHD1|CHP1|CKAP2|CNBP|CPSF3|CRY1|DDX17|DDX52|EAF1|EIF2AK3|EXOSC10|EXOSC9|FAM103A1|FRG1|GMNN|HAT1|HELLS|HIF1A|HIST1H1C|HIST1H3D|HIVEP2|HMGB1|HMGB2|HNRNPA2B1|HNRNPUL1|IGF1|INTS8|IRF4|KDM3A|LIMS1|LMO4|MAK16|MBNL1|MCTS1|MED23|MORF4L1|MRPL1|MTDH|MTF2|MTPN|NACA|NARS|NFX1|NMI|NOL8|NUP54|PABPC1|PCNA|PDLIM1|POLR2J3|PRDM1|PRKRA|PRR13|PSIP1|PSMA6|PSMC…
MORF_NPM1	MSigDB_C4	18	73	514	8.30316	2.691	24.6575	1	3.60343	0.00102752	0.0840367	GDI2|HSPD1|NACA|PABPC1|PTMA|RPL14|RPL23|RPL23A|RPL5|RPL7|RPL9|RPLP1|RPS15A|RPS18|RPS27|RPS28|RPS3A|XRCC6
Chiche(PMID: 24644022)-2014_M5.10	PAPER	1	76	514	8.64439	2.74481	1.31579	0	-2.78503	0.00104235	0.0846662	ATP1B3
Mouse StemCell_Fazzio08_466genes (18614019-TableS4b)	GeneSigDB	1	76	514	8.64439	2.74481	1.31579	0	-2.78503	0.00104235	0.0846662	WIPF1
MEISSNER_NPC_HCP_WITH_H3_UNMETHYLATED	MSigDB_C2	0	56	514	6.36955	2.36143	0	0	-2.69733	0.00110716	0.0887146
Human Skin_Dry10_181genes (20215513-TableS4)	GeneSigDB	0	56	514	6.36955	2.36143	0	0	-2.69733	0.00110716	0.0887146
Human Skin_Dry10_269genes (20215513-TableS3)	GeneSigDB	0	56	514	6.36955	2.36143	0	0	-2.69733	0.00110716	0.0887146
MODULE_13	MSigDB_C4	2	92	514	10.4643	3.01451	2.17391	0	-2.80784	0.0011302	0.0902559	PRRC1|SAR1A
ribosomal subunit [GoID:GO:0044391; evidenceTypes:IBA|IDA|IEA|ISS|NAS|TAS]	GeneOntology_CC	16	62	514	7.052	2.48304	25.8065	1	3.60364	0.00114701	0.0909859	MCTS1|MRPL15|MRPL19|RPL14|RPL23|RPL23A|RPL37A|RPL5|RPL7|RPL9|RPLP1|RPS15A|RPS18|RPS27|RPS28|RPS3A
protein targeting to membrane [GoID:GO:0006612; evidenceTypes:IBA|IDA|IEA|IGI|IMP|ISS|NAS|TAS]	GeneOntology_BP	16	62	514	7.052	2.48304	25.8065	1	3.60364	0.00114701	0.0909859	CHP1|GDI1|NUP54|RPL14|RPL23|RPL23A|RPL37A|RPL5|RPL7|RPL9|RPLP1|RPS15A|RPS18|RPS27|RPS28|RPS3A
GSE5099_UNSTIM_VS_MCSF_TREATED_MONOCYTE_DAY3_DN	MSigDB_C7	1	75	514	8.53065	2.727	1.33333	0	-2.76151	0.00116432	0.0917454	MTPN
negative regulation of transcription from RNA polymerase II promoter [GoID:GO:0000122; evidenceTypes:IBA|IC|IDA|IEA|IGI|IMP|ISS|NAS|TAS]	GeneOntology_BP	10	200	514	22.7484	4.3901	5	0	-2.9039	0.00118546	0.0931016	CRY1|HIST1H1C|HMGB1|HNRNPA2B1|MTDH|MTF2|NFX1|PRDM1|SFPQ|SP3
negative regulation of cellular process [GoID:GO:0048523; evidenceTypes:IBA|IC|IDA|IEA|IEP|IGI|IMP|IPI|ISS|NAS|TAS]	GeneOntology_BP	90	1029	514	117.04	8.95133	8.74636	0	-3.02083	0.001203	0.0941676	ABCE1|ADNP|ARPP19|ATF4|ATXN1|AVEN|B4GALT1|BTG3|BUB3|CARMIL1|CAST|CCNG2|CDC5L|CDK1|CHP1|CKAP2|CLIC4|CRY1|CUL4A|DNAJC10|EIF2AK3|FANCI|G3BP1|GAPDH|GDI1|GMFB|GMNN|GOLPH3|HAT1|HECA|HELLS|HIF1A|HIGD1A|HIST1H1C|HIST1H3D|HLA-G|HMGB1|HMGB2|HNRNPA2B1|HSPD1|IGF1|IQGAP1|IRF4|KDM3A|LIMS1|LMO4|MORF4L1|MSH6|MTDH|MTF2|MTPN|NAE1|NEK2|NFX1|NMI|OSBPL8|PABPC1|PCNA|PHF23|PMAIP1|PPT1|PRDM1|PRKRA|PSMA3|PSMA6|PSMB8|PSMC…
CHANDRAN_METASTASIS_UP	MSigDB_C2	18	74	514	8.41691	2.70906	24.3243	1	3.53742	0.00121797	0.0950255	AK4|DDX17|EML4|FGFR1OP2|G3BP1|GAPDH|HSPE1|INTS8|LRRC58|MTF2|NOL8|P4HA1|PABPC1|PRRC1|RNPC3|SFPQ|TARS|TM2D1
MODULE_38	MSigDB_C4	2	91	514	10.3505	2.99842	2.1978	0	-2.78498	0.00125253	0.0970837	DDX17|IGF1
GSE24634_TREG_VS_TCONV_POST_DAY7_IL4_CONVERSION_DN	MSigDB_C7	0	55	514	6.25581	2.34051	0	0	-2.67284	0.00125123	0.0970837
RODWELL_AGING_KIDNEY_UP	MSigDB_C2	6	148	514	16.8338	3.79917	4.05405	0	-2.85163	0.00128085	0.0989549	HLA-F|HLA-G|IGLL3P|PLEKHO1|PSMB8|VIM

## Sheet: M3
Gene Signature	GeneSet	Overlapping	GeneSetSize	DiffExpGenes	randomAvg	randomSD	%Overlap	Enriched	Zscore	probability	FDR	EnrichedGenes
LU_EZH2_TARGETS_DN	MSigDB_C2	19	127	70	1.96725	1.37214	14.9606	1	12.4133	1.64957e-14	7.82492e-11	BLZF1|CCBE1|CFAP74|CRCP|DMC1|DTWD2|EXO5|FKBP14|IL17RD|MIGA1|NLRP8|PNPT1|SPTLC1|SULT1A1|TMEM267|USP49|XRCC2|ZNF14|ZNF682
Complete proteome	UniProt-Keyword	43	3785	70	58.6302	3.06229	1.13606	0	-5.1041	5.03389e-06	0.013266	AIRE|ANKRD36C|BICD2|BLZF1|CATSPER2|CCBE1|CCDC125|CFAP74|CRCP|DMC1|DOPEY2|DTWD2|EIF3A|EXO5|FKBP14|GALNT1|GOLGA6L6|IL17RD|LARP4|LCOR|LEP|LUC7L3|MIGA1|NDE1|NLRP8|PNPT1|PPA2|PTBP3|RBM25|RHBDL2|SPTLC1|ST8SIA4|SULT1A1|TMEM267|TNFSF14|USP49|WSB2|XRCC2|ZNF14|ZNF223|ZNF682|ZNF738|ZNF91
Reference proteome	UniProt-Keyword	43	3785	70	58.6302	3.06229	1.13606	0	-5.1041	5.03389e-06	0.013266	AIRE|ANKRD36C|BICD2|BLZF1|CATSPER2|CCBE1|CCDC125|CFAP74|CRCP|DMC1|DOPEY2|DTWD2|EIF3A|EXO5|FKBP14|GALNT1|GOLGA6L6|IL17RD|LARP4|LCOR|LEP|LUC7L3|MIGA1|NDE1|NLRP8|PNPT1|PPA2|PTBP3|RBM25|RHBDL2|SPTLC1|ST8SIA4|SULT1A1|TMEM267|TNFSF14|USP49|WSB2|XRCC2|ZNF14|ZNF223|ZNF682|ZNF738|ZNF91
molecular_function [GoID:GO:0003674; evidenceTypes:EXP|IBA|IC|IDA|IEA|IEP|IGI|IMP|IPI|ISS|NAS|ND|TAS]	GeneOntology_MF	37	3454	70	53.503	3.52371	1.07122	0	-4.68341	1.16932e-05	0.0277339	AIRE|ANKRD36C|BICD2|BLZF1|CATSPER2|CCBE1|CRCP|DMC1|DOPEY2|EIF3A|EXO5|FKBP14|GALNT1|IL17RD|LARP4|LCOR|LEP|LUC7L3|MIGA1|NDE1|NLRP8|PNPT1|PPA2|PTBP3|RBM25|RHBDL2|SPTLC1|ST8SIA4|SULT1A1|TNFSF14|USP49|XRCC2|ZNF14|ZNF223|ZNF682|ZNF738|ZNF91
protein binding [GoID:GO:0005515; evidenceTypes:EXP|IBA|IC|IDA|IEA|IGI|IMP|IPI|ISS|NAS|TAS]	GeneOntology_MF	22	2570	70	39.8097	4.11185	0.856031	0	-4.33131	1.32318e-05	0.0285301	AIRE|BICD2|BLZF1|CATSPER2|CCBE1|CRCP|DMC1|EIF3A|EXO5|LCOR|LEP|LUC7L3|MIGA1|NDE1|PNPT1|RBM25|SPTLC1|SULT1A1|TNFSF14|USP49|XRCC2|ZNF223
Chiche(PMID: 24644022)-2014_M2.1	PAPER	5	23	70	0.356274	0.590802	21.7391	1	7.86004	2.09197e-05	0.0413478	LOC644250|LOC653086|USP49|ZNF14|ZNF223
membrane-bounded organelle [GoID:GO:0043227; evidenceTypes:IBA|IC|IDA|IEA|IGI|IMP|IPI|ISS|NAS|TAS]	GeneOntology_CC	28	2865	70	44.3793	3.9994	0.977312	0	-4.09544	5.1552e-05	0.0873365	AIRE|BICD2|BLZF1|CRCP|DMC1|DOPEY2|EIF3A|EXO5|FKBP14|GALNT1|IL17RD|LCOR|LUC7L3|MIGA1|PNPT1|PPA2|PTBP3|RBM25|RHBDL2|SPTLC1|ST8SIA4|USP49|XRCC2|ZNF14|ZNF223|ZNF682|ZNF738|ZNF91
cellular_component [GoID:GO:0005575; evidenceTypes:IBA|IC|IDA|IEA|IEP|IGI|IMP|IPI|ISS|NAS|ND|TAS]	GeneOntology_CC	41	3586	70	55.5477	3.36055	1.14334	0	-4.32896	5.52628e-05	0.0873816	AIRE|BICD2|BLZF1|CATSPER2|CCBE1|CCDC125|CFAP74|CRCP|DMC1|DOPEY2|DTWD2|EIF3A|EXO5|FKBP14|GALNT1|IL17RD|LARP4|LCOR|LEP|LUC7L3|MIGA1|NDE1|NLRP8|PNPT1|PPA2|PTBP3|RBM25|RHBDL2|SPTLC1|ST8SIA4|SULT1A1|TMEM267|TNFSF14|USP49|WSB2|XRCC2|ZNF14|ZNF223|ZNF682|ZNF738|ZNF91

## Sheet: M4
Gene Signature	GeneSet	Overlapping	GeneSetSize	DiffExpGenes	randomAvg	randomSD	%Overlap	Enriched	Zscore	probability	FDR	EnrichedGenes
GSE23925_LIGHT_ZONE_VS_NAIVE_BCELL_UP	MSigDB_C7	25	76	147	2.47223	1.53366	32.8947	1	14.6889	1.58985e-19	3.7708e-15	ATF3|CBX4|CD69|CSRNP1|DDX3X|DUSP1|DUSP2|DUSP5|EGR1|EGR2|EGR3|FOS|FOSB|IER2|JUNB|NFKBID|NR4A2|PPP1R15A|SH2D2A|SRF|STK17B|TP53INP2|TPM3|TRIB1|YRDC
GSE23925_DARK_ZONE_VS_NAIVE_BCELL_DN	MSigDB_C7	24	80	147	2.60235	1.57279	30	1	13.6049	1.04265e-17	6.18238e-14	CBX4|CD69|CSRNP1|DUSP1|DUSP2|DUSP5|EGR1|EGR2|EGR3|EYA3|FOS|FOSB|IER2|JUNB|NFKBID|NR4A2|SH2D2A|SRF|STK17B|TNF|TP53INP2|TRIB1|VAMP2|YRDC
HALLMARK_TNFA_SIGNALING_VIA_NFKB	MSigDB_H	22	84	147	2.73246	1.6109	26.1905	1	11.9607	6.55285e-15	2.59034e-11	ATF3|CD69|DUSP1|DUSP2|DUSP4|DUSP5|EGR1|EGR2|EGR3|EIF1|FOS|FOSB|IER2|JUNB|KLF6|NFKBIA|NR4A2|PDE4B|PPP1R15A|TNF|TRIB1|YRDC
GSE14769_UNSTIM_VS_40MIN_LPS_BMDM_DN	MSigDB_C7	21	81	147	2.63487	1.58241	25.9259	1	11.6058	3.56239e-14	1.20704e-10	ATF3|CD69|CSRNP1|DUSP1|DUSP2|DUSP4|DUSP5|EGR1|EGR2|FOS|IER2|JUNB|KLF6|NFKBIA|NFKBID|PDE4B|PELI1|PPP1R15A|TNF|UBC|YRDC
NAGASHIMA_EGF_SIGNALING_UP	MSigDB_C2	14	29	147	0.94335	0.952369	48.2759	1	13.7096	4.07974e-14	1.20954e-10	ATF3|DUSP1|DUSP2|DUSP5|EGR1|EGR2|EGR3|FOS|FOSB|IER2|JUNB|KLF6|NR4A2|TRIB1
DIRMEIER_LMP1_RESPONSE_EARLY	MSigDB_C2	16	43	147	1.39876	1.15788	37.2093	1	12.6104	8.66553e-14	2.28366e-10	ACTB|CCL3|CD69|DUSP2|DUSP5|EGR1|EGR2|EGR3|EIF1|IER2|JUNB|KLF6|NFKBIA|PPP1R15A|TNF|UBALD2
OSWALD_HEMATOPOIETIC_STEM_CELL_IN_COLLAGEN_GEL_UP	MSigDB_C2	20	81	147	2.63487	1.58241	24.6914	1	10.9738	4.19033e-13	9.93861e-10	ATF3|DUSP1|DUSP2|EGR1|EGR2|EGR3|FOS|FOSB|H1FX|IER2|JUNB|KLF6|NFKBIA|NR4A2|PDE4B|PPP1R15A|TNF|TRIB1|USP46|YRDC
GSE37605_TREG_VS_TCONV_NOD_FOXP3_FUSION_GFP_UP	MSigDB_C7	15	42	147	1.36623	1.14446	35.7143	1	11.9128	1.09745e-12	2.3663e-09	ATF3|DUSP1|DUSP5|EGR1|EGR2|EGR3|FOS|FOSB|IER2|JUNB|NR4A2|PPP1R15A|PPP1R2|SNORA70|TRIB1
PICCALUGA_ANGIOIMMUNOBLASTIC_LYMPHOMA_DN	MSigDB_C2	18	69	147	2.24452	1.46247	26.087	1	10.7732	2.45007e-12	4.84256e-09	CBX4|CD69|CSRNP1|DDX3X|DUSP2|DUSP4|EIF1|ETNK1|FOSB|ING3|KLF6|NR4A2|PELI1|PPP1R15A|SON|STK17B|TP53INP2|TSC22D3
NAGASHIMA_NRG1_SIGNALING_UP	MSigDB_C2	19	81	147	2.63487	1.58241	23.4568	1	10.3419	4.58454e-12	8.36432e-09	ATF3|DDIT3|DUSP1|DUSP2|DUSP4|DUSP5|EGR1|EGR2|EGR3|FOS|FOSB|IER2|JUNB|KLF6|NR4A2|PPP1R15A|SRF|TRIB1|YRDC
GSE16385_ROSIGLITAZONE_IFNG_TNF_VS_IL4_STIM_MACROPHAGE_UP	MSigDB_C7	17	63	147	2.04935	1.39838	26.9841	1	10.6914	5.69808e-12	9.65337e-09	CD69|DDX3X|DUSP1|DUSP2|DUSP5|EGR1|EGR2|FOS|FOSB|IER2|JUNB|NFKBID|PPP1R15A|SRF|STK17B|TP53INP2|TRIB1
Human Lymphoma_Piccaluga07_214genes (18006812-TableS2)	GeneSigDB	18	73	147	2.37464	1.50359	24.6575	1	10.392	6.99858e-12	1.10662e-08	CBX4|CD69|CSRNP1|DDX3X|DUSP2|DUSP4|EIF1|ETNK1|FOSB|ING3|KLF6|NR4A2|PELI1|PPP1R15A|SON|STK17B|TP53INP2|TSC22D3
GSE17974_0H_VS_0.5H_IN_VITRO_ACT_CD4_TCELL_DN	MSigDB_C7	16	62	147	2.01682	1.3874	25.8065	1	10.0787	5.26005e-11	7.79736e-08	C16ORF91|CD69|DUSP2|DUSP4|EGR1|EGR2|EGR3|ENC1|EVI2A|IER2|NFKBID|NR4A2|PRPF38A|TAGAP|TNF|YRDC
GSE16385_UNTREATED_VS_12H_ROSIGLITAZONE_IFNG_TNF_TREATED_MACROPHAGE_UP	MSigDB_C7	15	54	147	1.75658	1.29596	27.7778	1	10.219	6.8832e-11	9.60327e-08	C21ORF91|CD69|DUSP2|DUSP5|EGR1|EGR2|EGR3|EVI2A|IER2|JUNB|NFKBID|NR4A2|SH2D2A|STK17B|YRDC
GSE36891_POLYIC_TLR3_VS_PAM_TLR2_STIM_PERITONEAL_MACROPHAGE_UP	MSigDB_C7	14	47	147	1.52888	1.20999	29.7872	1	10.3068	1.08582e-10	1.43074e-07	ATF3|DUSP1|DUSP2|DUSP4|DUSP5|EGR1|EGR2|FOS|FOSB|IER2|JUNB|NR4A2|PIK3C2A|TRIB1
GSE32986_CURDLAN_HIGHDOSE_VS_GMCSF_AND_CURDLAN_HIGHDOSE_STIM_DC_DN	MSigDB_C7	17	78	147	2.53729	1.55336	21.7949	1	9.31062	2.32442e-10	2.90161e-07	CASP4|CD69|CSRNP1|DUSP1|DUSP2|DUSP5|EGR1|EGR3|JARID2|JUNB|NFKBIA|NFKBID|PDE4B|PPP1R15A|STX11|TAGAP|TNF
AMIT_EGF_RESPONSE_40_HELA	MSigDB_C2	11	27	147	0.878292	0.919147	40.7407	1	11.0121	2.47825e-10	2.93896e-07	ATF3|CBX4|DUSP1|DUSP2|DUSP5|EGR1|EGR3|IER2|JUNB|KLF6|PPP1R15A
GSE36891_UNSTIM_VS_POLYIC_TLR3_STIM_PERITONEAL_MACROPHAGE_UP	MSigDB_C7	12	34	147	1.106	1.03063	35.2941	1	10.5702	2.6573e-10	3.00124e-07	ATF3|DUSP4|DUSP5|EGR1|EGR2|EGR3|ENC1|FOS|FOSB|IER2|NR4A2|PPP1R15A
GSE19923_WT_VS_HEB_AND_E2A_KO_DP_THYMOCYTE_DN	MSigDB_C7	18	94	147	3.05776	1.70217	19.1489	1	8.77833	6.40008e-10	6.89987e-07	ATF3|DUSP1|EGR1|EGR2|EIF1|EVI2A|FOS|IER2|JUNB|KLF6|MDFIC|MED10|NFKBIA|PELI1|PPP1R15A|SH2D2A|SNIP1|TNF
GSE29617_CTRL_VS_DAY7_TIV_FLU_VACCINE_PBMC_2008_UP	MSigDB_C7	15	64	147	2.08188	1.40928	23.4375	1	9.16647	9.59175e-10	9.89118e-07	ATF3|CD69|CSRNP1|CTNNB1|DUSP1|DUSP2|EGR2|EGR3|FOS|FOSB|JARID2|JUNB|STX11|TP53INP2|TPM3
Human Lymphoma_Piccaluga07_91genes (17304354-Table6s)	GeneSigDB	13	46	147	1.49635	1.19719	28.2609	1	9.60891	1.08576e-09	1.073e-06	CBX4|CD69|CSRNP1|DUSP2|EIF1|ING3|KLF6|NR4A2|PELI1|PPP1R15A|STK17B|TAGAP|TP53INP2
CROONQUIST_STROMAL_STIMULATION_UP	MSigDB_C2	9	18	147	0.585528	0.751232	50	1	11.2009	1.21108e-09	1.14897e-06	CCL3|DUSP1|FOS|FOSB|IER2|NFKBIA|NR4A2|PPP1R15A|TSC22D3
GSE9988_LOW_LPS_VS_CTRL_TREATED_MONOCYTE_UP	MSigDB_C7	15	68	147	2.21199	1.452	22.0588	1	8.80717	2.38509e-09	2.17575e-06	CSRNP1|DNAAF1|DUSP1|DUSP2|DUSP5|EGR1|EGR3|HNRNPC|NFKBIA|NR4A2|PDE4B|PELI1|PPP1R15A|TNF|YRDC
V$SRF_Q4	MSigDB_C3	14	59	147	1.91923	1.35387	23.7288	1	8.92314	3.01967e-09	2.63359e-06	ACTB|DUSP2|DUSP5|EGR1|EGR2|EGR3|FOS|FOSB|IER2|JUNB|KLF6|RAB30|SRF|TPM3
Human Prostate_Chandran05_101genes_Donor_v_AdjNormal (15892885-tableS1b)	GeneSigDB	11	33	147	1.07347	1.01548	33.3333	1	9.77525	3.10906e-09	2.63359e-06	ATF3|DUSP1|EGR1|EGR2|EGR3|EIF2B2|FOS|FOSB|IER2|JUNB|NR4A2
GSE17974_CTRL_VS_ACT_IL4_AND_ANTI_IL12_0.5H_CD4_TCELL_DN	MSigDB_C7	15	71	147	2.30958	1.48318	21.1268	1	8.5562	4.52162e-09	3.69806e-06	CD69|DUSP2|DUSP4|EGR1|EGR2|EGR3|EVI2A|IER2|NFKBID|NR4A2|PRPF38A|TAGAP|TNF|YRDC|ZNF256
PHONG_TNF_TARGETS_UP	MSigDB_C2	10	27	147	0.878292	0.919147	37.037	1	9.9241	5.13557e-09	4.06018e-06	ATF3|DUSP1|DUSP5|EGR1|EGR2|FOS|IER2|JUNB|KLF6|NFKBIA
V$CREB_Q2	MSigDB_C3	16	83	147	2.69993	1.60147	19.2771	1	8.30492	5.53541e-09	4.23513e-06	ATF3|CHAC1|DDX3X|DUSP1|EGR1|EGR3|EIF1|FOS|FOSB|ING3|NFKBID|NR4A2|PPP1R15A|TP53INP2|TRIB1|TSC22D3
GSE9988_LPS_VS_VEHICLE_TREATED_MONOCYTE_UP	MSigDB_C7	14	62	147	2.01682	1.3874	22.5806	1	8.63717	6.07033e-09	4.49925e-06	CHAC1|CSRNP1|DNAAF1|DUSP1|DUSP2|DUSP5|EGR1|HNRNPC|NFKBIA|NFKBID|PELI1|PPP1R15A|TNF|YRDC
V$CREB_Q4	MSigDB_C3	16	86	147	2.79752	1.6296	18.6047	1	8.10166	9.51634e-09	6.63849e-06	ATF3|C12ORF66|CHAC1|DDX3X|DUSP1|EGR3|EIF1|FOS|FOSB|ING3|NFKBID|NR4A2|PPP1R15A|TP53INP2|TRIB1|TSC22D3
V$SRF_C	MSigDB_C3	14	64	147	2.08188	1.40928	21.875	1	8.45689	9.44527e-09	6.63849e-06	ACTB|DUSP2|DUSP5|EGR1|EGR2|EGR3|FOS|FOSB|IER2|JUNB|KLF6|RAB30|SRF|TPM3
Human Prostate_Wu04_39genes (15492251-Table1)	GeneSigDB	7	11	147	0.357823	0.587722	63.6364	1	11.3016	9.90109e-09	6.70954e-06	ATF3|CBX4|EGR3|FOS|IER2|JUNB|KLF6
V$ATF_01	MSigDB_C3	15	77	147	2.50476	1.54354	19.4805	1	8.09518	1.47418e-08	9.71241e-06	ATF3|DUSP1|DUSP4|EGR2|EGR3|EIF1|FOS|FOSB|ING3|NR4A2|PPP1R15A|SH2D2A|SON|SPAG9|TRIB1
MITSIADES_RESPONSE_TO_APLIDIN_UP	MSigDB_C2	23	185	147	6.01792	2.36327	12.4324	1	7.18583	1.66462e-08	1.06707e-05	DDIT3|DNAAF1|DUSP1|DUSP2|DUSP5|EGR2|EIF1|ETNK1|FOSB|H1FX|JARID2|KLF6|N4BP2L2|NFKBIA|PPP1R15A|PPP1R2|SH2D2A|STK17B|TMEM62|TRIB1|TSC22D3|VAMP2|ZNF165
Blood_Module-3.2_Inflammation-1	SignatureDB	17	102	147	3.31799	1.77152	16.6667	1	7.7233	1.82109e-08	1.13664e-05	ATF3|CCL3|CPD|CPEB4|CSRNP1|EGR3|ELL|JARID2|NFKBID|PPP1R15A|SKP1|SNIP1|SPAG9|STX11|TP53INP2|TPM3|TRIB1
CHEN_HOXA5_TARGETS_9HR_UP	MSigDB_C2	16	91	147	2.96017	1.67536	17.5824	1	7.78331	2.22955e-08	1.35591e-05	ATF3|C21ORF91|CHAC1|DUSP5|EGR1|FOS|FOSB|IER2|ING3|JUNB|KLF6|MARCH7|NFKBIA|PELI1|ZNF165|ZNF280D
IL2_UP.V1_UP	MSigDB_C6	13	58	147	1.8867	1.3425	22.4138	1	8.27808	2.40432e-08	1.42564e-05	CD69|DUSP2|DUSP4|EGR1|EGR2|EGR3|FOS|JUNB|KLF6|STX11|TRIB1|YRDC|ZBTB32
Li(PMID: 24336226)-2013-MolSigVaccines_putative targets of PAX3 (M89.1)	PAPER	6	8	147	0.260235	0.501377	75	1	11.448	2.84314e-08	1.53258e-05	ATF3|DUSP1|DUSP2|EGR2|EGR3|NR4A2
Li(PMID: 24336226)-2013-MolSigVaccines_signaling in T cells (I) (M35.0)	PAPER	6	8	147	0.260235	0.501377	75	1	11.448	2.84314e-08	1.53258e-05	ATF3|EGR1|FOS|FOSB|JUNB|TNF
Human Breast_Bieche04_29genes_invasive (15501955-Table1)	GeneSigDB	6	8	147	0.260235	0.501377	75	1	11.448	2.84314e-08	1.53258e-05	CCL3|DUSP1|EGR1|FOS|FOSB|JUNB
Immediate_early	SignatureDB	6	8	147	0.260235	0.501377	75	1	11.448	2.84314e-08	1.53258e-05	DUSP1|EGR1|FOS|FOSB|JUNB|KLF6
Blood_Module-1.4_Undetermined	SignatureDB	12	49	147	1.59394	1.23519	24.4898	1	8.42464	2.93506e-08	1.54697e-05	DUSP5|EIF1|ETNK1|HNRNPC|NR4A2|PDE4B|PELI1|RNF10|SKP1|SON|STK17B|UBALD2
GSE43863_LY6C_INT_CXCR5POS_VS_LY6C_LOW_CXCR5NEG_EFFECTOR_CD4_TCELL_DN	MSigDB_C7	13	60	147	1.95176	1.36514	21.6667	1	8.09311	3.72189e-08	1.91904e-05	ATF3|CASP4|CSRNP1|DEGS1|DUSP4|EGR1|EGR2|IER2|MDFIC|NR4A2|PPP1R15A|SH2D2A|TAGAP
STK33_NOMO_UP	MSigDB_C6	15	84	147	2.73246	1.6109	17.8571	1	7.61531	5.08676e-08	2.56697e-05	CPEB4|CSRNP1|DUSP1|DUSP5|EGR2|EGR3|ELK4|FOS|JUNB|KLF6|PELI1|PPP1R15A|SLC11A2|STK17B|TLR6
GSE37605_FOXP3_FUSION_GFP_VS_IRES_GFP_TREG_C57BL6_UP	MSigDB_C7	11	43	147	1.39876	1.15788	25.5814	1	8.2921	6.98091e-08	3.42407e-05	ATF3|CSRNP1|DUSP1|DUSP5|EGR1|EGR2|FOS|FOSB|JUNB|NR4A2|PPP1R15A
GSE9988_ANTI_TREM1_VS_CTRL_TREATED_MONOCYTES_UP	MSigDB_C7	15	86	147	2.79752	1.6296	17.4419	1	7.48801	7.07393e-08	3.42407e-05	ATF3|CHAC1|CSRNP1|DUSP1|DUSP2|DUSP4|DUSP5|EGR1|EGR2|EGR3|NR4A2|SPAG9|TMEM70|TNF|TRIB1
WONG_ADULT_TISSUE_STEM_MODULE	MSigDB_C2	21	169	147	5.49746	2.26293	12.426	1	6.85065	7.57677e-08	3.59412e-05	ATF3|CASP4|CBX4|CCL3|DDIT3|DUSP1|DUSP2|DUSP4|EGR2|EIF1|ETNK1|FOS|FOSB|IER2|JUNB|KLF6|MDFIC|NFKBIA|NR4A2|PPP1R15A|STK17B
V$CREBP1_Q2	MSigDB_C3	14	75	147	2.4397	1.52371	18.6667	1	7.58697	8.12819e-08	3.78009e-05	DDX3X|DUSP1|EGR1|EGR2|EGR3|FOS|FOSB|ING3|NFKBID|NR4A2|PPP1R15A|SMDT1|TP53INP2|TRIB1
CHASSOT_SKIN_WOUND	MSigDB_C2	6	9	147	0.292764	0.531732	66.6667	1	10.7333	8.30117e-08	3.78507e-05	EGR1|EGR2|EGR3|FOS|FOSB|JUNB
GSE9988_LOW_LPS_VS_VEHICLE_TREATED_MONOCYTE_UP	MSigDB_C7	13	64	147	2.08188	1.40928	20.3125	1	7.74731	8.45808e-08	3.78507e-05	CSRNP1|DNAAF1|DUSP1|DUSP2|DUSP5|EGR1|HNRNPC|NFKBIA|NFKBID|PELI1|PPP1R15A|TNF|YRDC
CCAWWNAAGG_V$SRF_Q4	MSigDB_C3	9	27	147	0.878292	0.919147	33.3333	1	8.83614	9.08286e-08	3.98939e-05	ACTB|DUSP2|DUSP5|EGR1|EGR2|FOSB|KLF6|RAB30|SRF
WATTEL_AUTONOMOUS_THYROID_ADENOMA_DN	MSigDB_C2	7	14	147	0.45541	0.662819	50	1	9.87388	9.482e-08	4.08898e-05	ATF3|DUSP1|DUSP2|DUSP5|JUNB|KLF6|PPP1R15A
GSE2706_UNSTIM_VS_2H_LPS_AND_R848_DC_DN	MSigDB_C7	14	77	147	2.50476	1.54354	18.1818	1	7.44732	1.15132e-07	4.87626e-05	ATF3|CSRNP1|DNAAF1|DUSP1|DUSP2|DUSP5|JUNB|NFKBIA|NR4A2|PELI1|PPP1R15A|RAB30|SRF|STX11
GSE17721_CTRL_VS_POLYIC_2H_BMDC_DN	MSigDB_C7	12	55	147	1.78911	1.30776	21.8182	1	7.80795	1.17939e-07	4.9075e-05	BCLAF1|C12ORF66|CPD|EGR3|IER2|JARID2|JUNB|PELI1|PPP1R15A|RAB30|YRDC|ZNF280D
AMIT_SERUM_RESPONSE_40_MCF10A	MSigDB_C2	7	15	147	0.48794	0.686006	46.6667	1	9.49271	1.72969e-07	7.07325e-05	ATF3|DUSP1|EGR1|FOS|FOSB|KLF6|NR4A2
V$SRF_Q5_01	MSigDB_C3	13	68	147	2.21199	1.452	19.1176	1	7.42976	1.80516e-07	7.13579e-05	ACTB|ATF3|DUSP5|EGR1|EGR2|EGR3|FOS|FOSB|IER2|JUNB|KLF6|SRF|TPM3
GSE27241_CTRL_VS_DIGOXIN_TREATED_CD4_TCELL_IN_TH17_POLARIZING_CONDITIONS_UP	MSigDB_C7	13	68	147	2.21199	1.452	19.1176	1	7.42976	1.80516e-07	7.13579e-05	CD69|DUSP2|EGR1|EGR2|ELK4|ETNK1|FOS|NFKBIA|NFKBID|PPP1R15A|STX11|TAGAP|TRIB1
Human Lung_Joo07_54genes (17699800-Table1)	GeneSigDB	9	29	147	0.94335	0.952369	31.0345	1	8.45958	1.83563e-07	7.13727e-05	ATF3|DDIT3|EGR1|EGR3|FOS|FOSB|JUNB|KLF6|NR4A2
Li(PMID: 24336226)-2013-MolSigVaccines_AP-1 transcription factor network (M20)	PAPER	5	6	147	0.195176	0.434302	83.3333	1	11.0633	1.99114e-07	7.61706e-05	ATF3|EGR1|FOS|FOSB|JUNB
GSE24671_CTRL_VS_BAKIMULC_INFECTED_MOUSE_SPLENOCYTES_DN	MSigDB_C7	10	38	147	1.23611	1.08909	26.3158	1	8.047	2.11535e-07	7.83934e-05	CD69|CSRNP1|DUSP1|JUNB|KLF6|NFKBIA|NFKBID|NR4A2|PPP1R15A|STK17B
Human ProteinKinases_Frevel03_112genes (12509443-Table1)	GeneSigDB	10	38	147	1.23611	1.08909	26.3158	1	8.047	2.11535e-07	7.83934e-05	CCL3|CCL3L1|DDX3X|DUSP2|EGR2|JUNB|NFKBIA|PDE4B|PPP1R15A|TNF
ZWANG_CLASS_3_TRANSIENTLY_INDUCED_BY_EGF	MSigDB_C2	13	72	147	2.34211	1.49342	18.0556	1	7.13655	3.64706e-07	0.000133079	ATF3|CSRNP1|DUSP1|DUSP5|FOS|FOSB|JUNB|NR4A2|PELI1|PPP1R15A|STX11|TRIB1|YRDC
regulation of macromolecule biosynthetic process [GoID:GO:0010556; evidenceTypes:IBA|IC|IDA|IEA|IGI|IMP|IPI|ISS|NAS|TAS]	GeneOntology_BP	58	972	147	31.6185	4.90057	5.96708	1	5.38335	3.98855e-07	0.000143334	ATF3|BCLAF1|CBX4|CCL3|CPEB4|CSRNP1|CTNNB1|DDIT3|DDX3X|DUSP1|EGR1|EGR2|EGR3|EIF1|EIF2B2|EIF4A1|ELK4|ELL|ENC1|EYA3|FOS|FOSB|HNRNPC|ING3|JARID2|JUNB|KLF6|MARCH8|MDFIC|MED10|N4BP2L2|NFKBIA|NFKBID|NOTCH2|NR4A2|PELI1|PPP1R15A|RNF10|SNIP1|SRF|TACO1|TLR6|TNF|TP53INP2|TRIB1|TSC22D3|UBC|UBE2L3|WWP2|YRDC|ZBTB32|ZNF165|ZNF256|ZNF280D|ZNF431|ZNF548|ZNF669|ZSCAN2
STK33_UP	MSigDB_C6	15	98	147	3.18787	1.73723	15.3061	1	6.79941	4.23812e-07	0.000150029	CPEB4|CSRNP1|DUSP1|DUSP5|EGR1|EGR2|EGR3|FOS|JUNB|KLF6|PELI1|PPP1R15A|TLR6|TNF|TRIB1
GSE45365_NK_CELL_VS_CD11B_DC_DN	MSigDB_C7	13	73	147	2.37464	1.50359	17.8082	1	7.06666	4.31442e-07	0.000150484	CSRNP1|DUSP1|DUSP5|EGR1|EIF4A1|ENC1|FOS|JUNB|NFKBIA|NFKBID|PDE4B|STX11|TPM3
GSE43863_TFH_VS_LY6C_LOW_CXCR5NEG_EFFECTOR_CD4_TCELL_DN	MSigDB_C7	11	51	147	1.659	1.25987	21.5686	1	7.41427	4.61892e-07	0.00015877	DUSP4|EGR1|EGR2|EGR3|IER2|MDFIC|NR4A2|OSBPL3|SH2D2A|TAGAP|TRIB1
SEKI_INFLAMMATORY_RESPONSE_LPS_UP	MSigDB_C2	8	24	147	0.780704	0.86687	33.3333	1	8.32801	4.904e-07	0.000166161	CASP4|CCL3|EGR1|EGR2|EGR3|NFKBIA|SLC11A2|STX11
GSE3920_UNTREATED_VS_IFNG_TREATED_ENDOTHELIAL_CELL_UP	MSigDB_C7	10	42	147	1.36623	1.14446	23.8095	1	7.54395	5.8874e-07	0.000196672	CD69|CHAC1|DUSP4|DUSP5|EGR1|EGR2|EGR3|SH2D2A|SPAG9|TNF
Mouse Lung_Rangasamy09_2003genes (19286929-SuppTable1)	GeneSigDB	36	474	147	15.4189	3.65453	7.59494	1	5.63167	6.12238e-07	0.000201681	ACOT2|ATF3|BCLAF1|BNIP2|CHAC1|CPD|CSRNP1|DDX3X|DUSP1|DUSP4|EGR1|EIF1|EIF4A1|ELL|FOS|IER2|JUNB|KLF6|MARCH7|NFKBIA|NR4A2|PDE4B|PPP1R15A|PPP1R2|SON|SRSF6|STK17B|TPM3|TRIB1|TSC22D3|UBALD2|UBC|USP6NL|VAMP2|WDR43|YRDC
transcription regulatory region DNA binding [GoID:GO:0044212; evidenceTypes:IBA|IC|IDA|IEA|IMP|ISS|NAS|TAS]	GeneOntology_MF	21	191	147	6.2131	2.39963	10.9948	1	6.16217	6.2801e-07	0.000204043	ACTB|ATF3|CBX4|CTNNB1|DDIT3|EGR1|EGR2|ELK4|FOS|FOSB|HNRNPC|JARID2|JUNB|NR4A2|RNF10|SRF|TNF|ZNF256|ZNF431|ZNF548|ZSCAN2
endoderm formation [GoID:GO:0001706; evidenceTypes:IBA|IDA|IEA|IEP|IMP|ISS]	GeneOntology_BP	5	7	147	0.227705	0.469048	71.4286	1	10.1744	6.78639e-07	0.000214613	CTNNB1|DUSP1|DUSP2|DUSP4|DUSP5
Human Glioblastoma_Morandi08_22genes (18694480-Table1)	GeneSigDB	5	7	147	0.227705	0.469048	71.4286	1	10.1744	6.78639e-07	0.000214613	ATF3|DDIT3|DUSP5|EGR1|EGR3
GSE21546_WT_VS_ELK1_KO_ANTI_CD3_STIM_DP_THYMOCYTES_UP	MSigDB_C7	11	53	147	1.72405	1.28405	20.7547	1	7.224	6.98941e-07	0.000218125	AZI2|CSRNP1|DUSP2|EGR1|EIF2B2|FOSB|JARID2|JUNB|NFKBID|PROSER1|SRF
regulation of gene expression [GoID:GO:0010468; evidenceTypes:IBA|IC|IDA|IEA|IEP|IGI|IMP|IPI|ISS|NAS|TAS]	GeneOntology_BP	60	1039	147	33.798	5.01858	5.77478	1	5.22101	7.21945e-07	0.000222378	ACTB|ATF3|BCLAF1|CBX4|CCL3|CHAC1|CPEB4|CSRNP1|CTNNB1|DDIT3|DDX3X|EGR1|EGR2|EGR3|EIF1|EIF2B2|EIF4A1|ELK4|ELL|ENC1|EYA3|FOS|FOSB|HNRNPC|ING3|JARID2|JUNB|KLF6|MDFIC|MED10|N4BP2L2|NFKBIA|NFKBID|NOTCH2|NR4A2|PELI1|PPP1R15A|RNF10|SNIP1|SON|SRF|SRSF3|SRSF6|TACO1|TNF|TP53INP2|TRIB1|TSC22D3|UBC|UBE2L3|WWP2|YRDC|ZBTB32|ZNF165|ZNF256|ZNF280D|ZNF431|ZNF548|ZNF669|ZSCAN2
regulatory region DNA binding [GoID:GO:0000975; evidenceTypes:IBA|IC|IDA|IEA|IMP|ISS|NAS|TAS]	GeneOntology_MF	21	193	147	6.27816	2.4116	10.8808	1	6.1046	7.48477e-07	0.000227595	ACTB|ATF3|CBX4|CTNNB1|DDIT3|EGR1|EGR2|ELK4|FOS|FOSB|HNRNPC|JARID2|JUNB|NR4A2|RNF10|SRF|TNF|ZNF256|ZNF431|ZNF548|ZSCAN2
CASORELLI_ACUTE_PROMYELOCYTIC_LEUKEMIA_UP	MSigDB_C2	12	65	147	2.11441	1.42009	18.4615	1	6.96126	8.17805e-07	0.000233695	AZI2|DUSP1|EVI2A|FOS|FOSB|KLF6|NFKBIA|NR4A2|PLA2G16|STK17B|TRIB1|TSC22D3
V$SRF_Q6	MSigDB_C3	12	65	147	2.11441	1.42009	18.4615	1	6.96126	8.17805e-07	0.000233695	ACTB|DUSP2|DUSP5|EGR1|EGR2|EGR3|FOS|FOSB|JUNB|KLF6|SRF|TPM3
regulatory region nucleic acid binding [GoID:GO:0001067; evidenceTypes:IBA|IC|IDA|IEA|IMP|ISS|NAS|TAS]	GeneOntology_MF	21	194	147	6.31069	2.41756	10.8247	1	6.07609	8.1634e-07	0.000233695	ACTB|ATF3|CBX4|CTNNB1|DDIT3|EGR1|EGR2|ELK4|FOS|FOSB|HNRNPC|JARID2|JUNB|NR4A2|RNF10|SRF|TNF|ZNF256|ZNF431|ZNF548|ZSCAN2
negative regulation of macromolecule biosynthetic process [GoID:GO:0010558; evidenceTypes:IBA|IC|IDA|IEA|IGI|IMP|ISS|NAS|TAS]	GeneOntology_BP	31	377	147	12.2636	3.29806	8.22281	1	5.68104	8.09185e-07	0.000233695	ATF3|BCLAF1|CBX4|CCL3|CPEB4|CTNNB1|DDIT3|DDX3X|DUSP1|EGR1|ELK4|ENC1|FOSB|HNRNPC|JARID2|JUNB|MARCH8|MDFIC|N4BP2L2|NR4A2|PPP1R15A|SNIP1|SRF|TNF|TSC22D3|UBC|WWP2|ZBTB32|ZNF256|ZNF280D|ZNF431
Human Viral_Feuerhake05_47genes (15870177-FigureS4)	GeneSigDB	7	18	147	0.585528	0.751232	38.8889	1	8.5386	7.87765e-07	0.000233695	CCL3L1|CD69|DUSP1|EGR1|IER2|JUNB|NFKBIA
RELA_DN.V1_UP	MSigDB_C6	9	34	147	1.106	1.03063	26.4706	1	7.65937	8.36347e-07	0.000236149	ATF3|EGR1|EGR3|FOS|FOSB|JUNB|KLF6|PPP1R15A|ZNF165
GSE9006_TYPE_1_DIABETES_AT_DX_VS_4MONTH_POST_DX_PBMC_UP	MSigDB_C7	14	90	147	2.92764	1.66632	15.5556	1	6.64481	8.60151e-07	0.000240013	BNIP2|DDX3X|DUSP1|DUSP5|EGR3|FOSB|IER2|JUNB|NFKBIA|NR4A2|PPP1R15A|STX11|TRIB1|TSC22D3
GSE41176_WT_VS_TAK1_KO_ANTI_IGM_STIM_BCELL_3H_UP	MSigDB_C7	10	44	147	1.43129	1.17113	22.7273	1	7.3166	9.38782e-07	0.000255931	CD69|DUSP1|DUSP2|EGR1|FOS|FOSB|IER2|NFKBID|PDE4B|PPP1R15A
Human Leukemia_Puigdecanet08_96genes (18480837-SuppTable1)	GeneSigDB	10	44	147	1.43129	1.17113	22.7273	1	7.3166	9.38782e-07	0.000255931	CCL3|DUSP2|DUSP5|FOSB|NR4A2|PDE4B|PPP1R15A|TAGAP|TNF|TRIB1
GSE34392_ST2_KO_VS_WT_DAY8_LCMV_EFFECTOR_CD8_TCELL_DN	MSigDB_C7	12	66	147	2.14694	1.43081	18.1818	1	6.88636	9.7188e-07	0.000261944	ATF3|CASP4|CD70|DUSP1|DUSP4|DUSP5|EGR1|EGR2|JUNB|NFKBID|RAB30|STX11
HRAS_overexpression_4x_up	SignatureDB	8	26	147	0.845762	0.902066	30.7692	1	7.93095	9.8557e-07	0.000262649	DUSP1|DUSP4|DUSP5|EGR1|FOS|IER2|JUNB|PPP1R15A
Tcell_PIind4x_Feske_Fig6	SignatureDB	11	55	147	1.78911	1.30776	20	1	7.04328	1.03737e-06	0.000273381	ATF3|CCL3|DUSP2|DUSP5|FOS|FOSB|NFKBIA|NR4A2|PELI1|PPP1R2|TNF
GSE40666_STAT1_KO_VS_STAT4_KO_CD8_TCELL_WITH_IFNA_STIM_90MIN_DN	MSigDB_C7	9	35	147	1.13853	1.04556	25.7143	1	7.51889	1.09493e-06	0.000285379	CSRNP1|DUSP2|EGR1|EGR2|EGR3|FOSB|NR4A2|PPP1R15A|TNF
regulation of biosynthetic process [GoID:GO:0009889; evidenceTypes:IBA|IC|IDA|IEA|IGI|IMP|IPI|ISS|NAS|TAS]	GeneOntology_BP	58	1001	147	32.5618	4.95277	5.79421	1	5.13615	1.13083e-06	0.000291534	ATF3|BCLAF1|CBX4|CCL3|CPEB4|CSRNP1|CTNNB1|DDIT3|DDX3X|DUSP1|EGR1|EGR2|EGR3|EIF1|EIF2B2|EIF4A1|ELK4|ELL|ENC1|EYA3|FOS|FOSB|HNRNPC|ING3|JARID2|JUNB|KLF6|MARCH8|MDFIC|MED10|N4BP2L2|NFKBIA|NFKBID|NOTCH2|NR4A2|PELI1|PPP1R15A|RNF10|SNIP1|SRF|TACO1|TLR6|TNF|TP53INP2|TRIB1|TSC22D3|UBC|UBE2L3|WWP2|YRDC|ZBTB32|ZNF165|ZNF256|ZNF280D|ZNF431|ZNF548|ZNF669|ZSCAN2
GSE9988_LPS_VS_CTRL_TREATED_MONOCYTE_UP	MSigDB_C7	12	67	147	2.17946	1.44145	17.9104	1	6.81298	1.15116e-06	0.000293584	CSRNP1|DNAAF1|DUSP1|DUSP2|DUSP5|EGR1|HNRNPC|NFKBIA|PELI1|PPP1R15A|TNF|YRDC
V$SRF_01	MSigDB_C3	7	19	147	0.618057	0.771732	36.8421	1	8.26964	1.21353e-06	0.000306196	EGR1|EGR2|EGR3|FOS|FOSB|IER2|JUNB
IL15_UP.V1_UP	MSigDB_C6	11	56	147	1.82164	1.31944	19.6429	1	6.95624	1.25527e-06	0.00031013	CD69|DUSP2|DUSP4|EGR1|EGR2|EGR3|FOS|JUNB|TRIB1|YRDC|ZBTB32
GSE19198_CTRL_VS_IL21_TREATED_TCELL_24H_UP	MSigDB_C7	11	56	147	1.82164	1.31944	19.6429	1	6.95624	1.25527e-06	0.00031013	ATF3|CD70|CHAC1|DDIT3|ENC1|PDE4B|TNF|TRIB1|TSC22D3|UBALD2|UBC
Human Viral_Feuerhake05_64genes (15870177-TableS1a)	GeneSigDB	9	36	147	1.17106	1.06028	25	1	7.38387	1.41981e-06	0.000347165	CCL3L1|CD69|DUSP1|DUSP2|EGR1|IER2|JUNB|NFKBIA|TNF
GSE42021_TREG_PLN_VS_CD24HI_TREG_THYMUS_UP	MSigDB_C7	13	81	147	2.63487	1.58241	16.0494	1	6.55021	1.49963e-06	0.000357324	DUSP1|DUSP2|EGR1|EGR2|FOS|IER2|JUNB|MARCH7|NFKBIA|NOTCH2|PELI1|PPP1R15A|TNF
GSE45365_NK_CELL_VS_BCELL_UP	MSigDB_C7	11	57	147	1.85417	1.33102	19.2982	1	6.87128	1.51246e-06	0.000357324	ATF3|CSRNP1|DUSP1|EGR1|EGR3|ENC1|FOS|FOSB|IER2|JUNB|NFKBID
Human StemCell_Oswald06_50genes (16166251-table1)	GeneSigDB	6	13	147	0.422881	0.638779	46.1538	1	8.73091	1.52162e-06	0.000357324	DUSP1|DUSP2|EGR1|EGR3|NR4A2|TNF
Human StemCell_Shim04_25genes_DownRegulated (15246160-table6)	GeneSigDB	6	13	147	0.422881	0.638779	46.1538	1	8.73091	1.52162e-06	0.000357324	ATF3|DUSP1|FOSB|KLF6|NR4A2|TSC22D3
GSE20366_EX_VIVO_VS_DEC205_CONVERSION_DN	MSigDB_C7	12	69	147	2.24452	1.46247	17.3913	1	6.67053	1.59977e-06	0.000371993	ACOT2|ATF3|CASP4|ELL|FOSB|ING3|MARCH7|NR4A2|PDE4B|TAGAP|UBC|WDR43
ABE_VEGFA_TARGETS_30MIN	MSigDB_C2	5	8	147	0.260235	0.501377	62.5	1	9.45349	1.76232e-06	0.000394327	DUSP5|EGR1|EGR2|EGR3|TRIB1
Li(PMID: 24336226)-2013-MolSigVaccines_putative targets of PAX3 (M89.0)	PAPER	5	8	147	0.260235	0.501377	62.5	1	9.45349	1.76232e-06	0.000394327	DUSP2|EGR1|EGR2|EGR3|NR4A2
Human Stomach_Mahadevan07_20genes_OverExpressed24HrTreatment (17325667-Table3a)	GeneSigDB	5	8	147	0.260235	0.501377	62.5	1	9.45349	1.76232e-06	0.000394327	ATF3|DDIT3|DUSP1|DUSP5|PPP1R15A
Human pancreas_Kim07_59genes (17414055-Table3)	GeneSigDB	5	8	147	0.260235	0.501377	62.5	1	9.45349	1.76232e-06	0.000394327	ATF3|CTNNB1|EGR1|EGR2|NFKBIA
RNA polymerase II regulatory region DNA binding [GoID:GO:0001012; evidenceTypes:IBA|IDA|IEA|IMP|ISS]	GeneOntology_MF	16	124	147	4.03364	1.94838	12.9032	1	6.1417	1.84603e-06	0.000400672	ACTB|ATF3|DDIT3|EGR1|EGR2|FOS|FOSB|HNRNPC|JARID2|JUNB|NR4A2|SRF|ZNF256|ZNF431|ZNF548|ZSCAN2
RNA polymerase II regulatory region sequence-specific DNA binding [GoID:GO:0000977; evidenceTypes:IBA|IDA|IEA|IMP|ISS]	GeneOntology_MF	16	124	147	4.03364	1.94838	12.9032	1	6.1417	1.84603e-06	0.000400672	ACTB|ATF3|DDIT3|EGR1|EGR2|FOS|FOSB|HNRNPC|JARID2|JUNB|NR4A2|SRF|ZNF256|ZNF431|ZNF548|ZSCAN2
regulation of cellular biosynthetic process [GoID:GO:0031326; evidenceTypes:IBA|IC|IDA|IEA|IGI|IMP|IPI|ISS|NAS|TAS]	GeneOntology_BP	57	990	147	32.204	4.93318	5.75758	1	5.02637	1.85825e-06	0.000400672	ATF3|BCLAF1|CBX4|CCL3|CPEB4|CSRNP1|CTNNB1|DDIT3|DDX3X|DUSP1|EGR1|EGR2|EGR3|EIF1|EIF2B2|EIF4A1|ELK4|ELL|ENC1|EYA3|FOS|FOSB|HNRNPC|ING3|JARID2|JUNB|KLF6|MDFIC|MED10|N4BP2L2|NFKBIA|NFKBID|NOTCH2|NR4A2|PELI1|PPP1R15A|RNF10|SNIP1|SRF|TACO1|TLR6|TNF|TP53INP2|TRIB1|TSC22D3|UBC|UBE2L3|WWP2|YRDC|ZBTB32|ZNF165|ZNF256|ZNF280D|ZNF431|ZNF548|ZNF669|ZSCAN2
Human Prostate_Chandran07_154genes (17430594-table4)	GeneSigDB	9	37	147	1.20358	1.07478	24.3243	1	7.25396	1.82465e-06	0.000400672	ATF3|CBX4|DUSP1|DUSP2|EGR2|EGR3|FOS|FOSB|KLF6
SMIRNOV_RESPONSE_TO_IR_6HR_DN	MSigDB_C2	12	70	147	2.27705	1.47287	17.1429	1	6.60138	1.87733e-06	0.000401139	CD69|DUSP2|EGR1|EGR3|EVI2A|H1FX|IER2|KLF6|NR4A2|TNF|TRIB1|ZBTB32
regulation of cellular macromolecule biosynthetic process [GoID:GO:2000112; evidenceTypes:IBA|IC|IDA|IEA|IGI|IMP|IPI|ISS|NAS|TAS]	GeneOntology_BP	55	943	147	30.6751	4.84661	5.83245	1	5.01894	2.09044e-06	0.000442687	ATF3|BCLAF1|CBX4|CPEB4|CSRNP1|CTNNB1|DDIT3|DDX3X|DUSP1|EGR1|EGR2|EGR3|EIF1|EIF2B2|EIF4A1|ELK4|ELL|ENC1|EYA3|FOS|FOSB|HNRNPC|ING3|JARID2|JUNB|KLF6|MDFIC|MED10|N4BP2L2|NFKBIA|NFKBID|NOTCH2|NR4A2|PELI1|PPP1R15A|RNF10|SNIP1|SRF|TACO1|TNF|TP53INP2|TRIB1|TSC22D3|UBC|UBE2L3|WWP2|YRDC|ZBTB32|ZNF165|ZNF256|ZNF280D|ZNF431|ZNF548|ZNF669|ZSCAN2
GSE17974_0H_VS_72H_IN_VITRO_ACT_CD4_TCELL_UP	MSigDB_C7	11	59	147	1.91923	1.35387	18.6441	1	6.70727	2.16912e-06	0.000455285	DUSP1|EGR1|ENC1|IER2|MARCH8|NR4A2|RNF10|TRIB1|YRDC|ZNF256|ZNF669
negative regulation of biosynthetic process [GoID:GO:0009890; evidenceTypes:IBA|IC|IDA|IEA|IGI|IMP|ISS|NAS|TAS]	GeneOntology_BP	31	395	147	12.8491	3.36854	7.8481	1	5.38837	2.23856e-06	0.000465737	ATF3|BCLAF1|CBX4|CCL3|CPEB4|CTNNB1|DDIT3|DDX3X|DUSP1|EGR1|ELK4|ENC1|FOSB|HNRNPC|JARID2|JUNB|MARCH8|MDFIC|N4BP2L2|NR4A2|PPP1R15A|SNIP1|SRF|TNF|TSC22D3|UBC|WWP2|ZBTB32|ZNF256|ZNF280D|ZNF431
GSE46606_UNSTIM_VS_CD40L_IL2_IL5_1DAY_STIMULATED_IRF4HIGH_SORTED_BCELL_DN	MSigDB_C7	13	84	147	2.73246	1.6109	15.4762	1	6.37377	2.29809e-06	0.000473965	CSRNP1|DUSP1|DUSP2|DUSP5|EGR1|NFKBIA|NFKBID|PDE4B|PPP1R15A|SRF|TAGAP|TNF|TRIB1
Human Lung_not_cancer_Temple01_78genes (11694447-Figure2)	GeneSigDB	9	38	147	1.23611	1.08909	23.6842	1	7.1288	2.32528e-06	0.000475439	CASP4|CD69|DUSP5|EGR1|EGR2|EGR3|IER2|PDE4B|SRSF3
GSE19401_NAIVE_VS_IMMUNIZED_MOUSE_PLN_FOLLICULAR_DC_UP	MSigDB_C7	14	98	147	3.18787	1.73723	14.2857	1	6.22378	2.48026e-06	0.000502794	ATF3|CCL3|CD69|DUSP1|DUSP2|DUSP4|DUSP5|ELK4|JUNB|PPP1R15A|SRF|SRSF3|TNF|TSC22D3
TIAN_TNF_SIGNALING_NOT_VIA_NFKB	MSigDB_C2	6	14	147	0.45541	0.662819	42.8571	1	8.36517	2.59171e-06	0.000502979	DUSP2|EGR1|FOSB|JUNB|KLF6|PPP1R15A
UZONYI_RESPONSE_TO_LEUKOTRIENE_AND_THROMBIN	MSigDB_C2	6	14	147	0.45541	0.662819	42.8571	1	8.36517	2.59171e-06	0.000502979	ATF3|DUSP1|EGR1|EGR2|EGR3|NR4A2
GSE14769_UNSTIM_VS_80MIN_LPS_BMDM_DN	MSigDB_C7	12	72	147	2.34211	1.49342	16.6667	1	6.46694	2.56303e-06	0.000502979	ATF3|CD69|CSRNP1|DUSP1|DUSP4|DUSP5|EGR2|FOS|IER2|KLF6|NFKBID|STX11
regulation of macromolecule metabolic process [GoID:GO:0060255; evidenceTypes:IBA|IC|IDA|IEA|IEP|IGI|IMP|IPI|ISS|NAS|TAS]	GeneOntology_BP	71	1371	147	44.5977	5.48301	5.1787	1	4.81529	2.60842e-06	0.000502979	ACTB|ATF3|BCLAF1|CBX4|CCL3|CCL3L1|CCL3L3|CHAC1|CPEB4|CSRNP1|CTNNB1|DDIT3|DDX3X|DUSP1|DUSP2|DUSP4|DUSP5|EGR1|EGR2|EGR3|EIF1|EIF2B2|EIF4A1|ELK4|ELL|ENC1|EYA3|FOS|FOSB|HNRNPC|ING3|JARID2|JUNB|KLF6|MARCH8|MDFIC|MED10|N4BP2L2|NFKBIA|NFKBID|NOTCH2|NR4A2|PELI1|PPP1R15A|PPP1R2|RNF10|SKP1|SNIP1|SON|SPAG9|SRF|SRSF3|SRSF6|TACO1|TLR6|TNF|TP53INP2|TRIB1|TSC22D3|UBC|UBE2L3|WWP2|YRDC|ZBTB32|ZNF165|ZNF256|ZNF280…
regulation of primary metabolic process [GoID:GO:0080090; evidenceTypes:IBA|IC|IDA|IEA|IEP|IGI|IMP|IPI|ISS|NAS|TAS]	GeneOntology_BP	70	1343	147	43.6869	5.45082	5.21221	1	4.82737	2.56647e-06	0.000502979	ATF3|BCLAF1|CBX4|CCL3|CCL3L1|CCL3L3|CHAC1|CPEB4|CSRNP1|CTNNB1|DDIT3|DDX3X|DUSP1|DUSP12|DUSP2|DUSP4|DUSP5|EGR1|EGR2|EGR3|EIF1|EIF2B2|EIF4A1|ELK4|ELL|ENC1|EYA3|FOS|FOSB|HNRNPC|ING3|JARID2|JUNB|KLF6|MDFIC|MED10|N4BP2L2|NFKBIA|NFKBID|NOTCH2|NR4A2|PELI1|PPP1R15A|PPP1R2|RNF10|SKP1|SNIP1|SON|SPAG9|SRF|SRSF3|SRSF6|TACO1|TLR6|TNF|TP53INP2|TRIB1|TSC22D3|UBC|UBE2L3|WWP2|YRDC|ZBTB32|ZNF165|ZNF256|ZNF280D|ZNF…
Human BoneMarrow_Croonquist03_50genes_StromaIL6 (12791645-Table2)	GeneSigDB	6	14	147	0.45541	0.662819	42.8571	1	8.36517	2.59171e-06	0.000502979	CCL3|DUSP1|FOS|FOSB|NFKBIA|NR4A2
GSE17974_0H_VS_1H_IN_VITRO_ACT_CD4_TCELL_DN	MSigDB_C7	13	85	147	2.76499	1.62028	15.2941	1	6.31681	2.6379e-06	0.000504561	DUSP2|DUSP4|EGR1|EGR2|EIF2B2|EVI2A|IER2|NFKBID|PRPF38A|SH2D2A|TNF|YRDC|ZNF165
regulation of nitrogen compound metabolic process [GoID:GO:0051171; evidenceTypes:IBA|IC|IDA|IEA|IGI|IMP|IPI|ISS|NAS|TAS]	GeneOntology_BP	59	1056	147	34.351	5.0471	5.58712	1	4.88381	3.05565e-06	0.000579792	ATF3|BCLAF1|CBX4|CCL3|CPEB4|CSRNP1|CTNNB1|DDIT3|DDX3X|DUSP1|EGR1|EGR2|EGR3|EIF1|EIF2B2|EIF4A1|ELK4|ELL|ENC1|EYA3|FOS|FOSB|HNRNPC|ING3|JARID2|JUNB|KLF6|MDFIC|MED10|N4BP2L2|NFKBIA|NFKBID|NOTCH2|NR4A2|PELI1|PPP1R15A|RNF10|SNIP1|SON|SRF|SRSF3|SRSF6|TACO1|TNF|TP53INP2|TRIB1|TSC22D3|UBC|UBE2L3|WWP2|YRDC|ZBTB32|ZNF165|ZNF256|ZNF280D|ZNF431|ZNF548|ZNF669|ZSCAN2
negative regulation of cellular macromolecule biosynthetic process [GoID:GO:2000113; evidenceTypes:IBA|IC|IDA|IEA|IGI|IMP|ISS|NAS|TAS]	GeneOntology_BP	29	362	147	11.7756	3.23763	8.01105	1	5.32006	3.37184e-06	0.000629711	ATF3|BCLAF1|CBX4|CPEB4|CTNNB1|DDIT3|DDX3X|DUSP1|EGR1|ELK4|ENC1|FOSB|HNRNPC|JARID2|JUNB|MDFIC|N4BP2L2|NR4A2|PPP1R15A|SNIP1|SRF|TNF|TSC22D3|UBC|WWP2|ZBTB32|ZNF256|ZNF280D|ZNF431
regulation of cellular metabolic process [GoID:GO:0031323; evidenceTypes:IBA|IC|IDA|IEA|IEP|IGI|IMP|IPI|ISS|NAS|TAS]	GeneOntology_BP	70	1352	147	43.9796	5.4613	5.17751	1	4.7645	3.34947e-06	0.000629711	ATF3|BCLAF1|CBX4|CCL3|CCL3L1|CCL3L3|CHAC1|CPEB4|CSRNP1|CTNNB1|DDIT3|DDX3X|DUSP1|DUSP12|DUSP2|DUSP4|DUSP5|EGR1|EGR2|EGR3|EIF1|EIF2B2|EIF4A1|ELK4|ELL|ENC1|EYA3|FOS|FOSB|HNRNPC|ING3|JARID2|JUNB|KLF6|MDFIC|MED10|N4BP2L2|NFKBIA|NFKBID|NOTCH2|NR4A2|PELI1|PPP1R15A|PPP1R2|RNF10|SKP1|SNIP1|SON|SPAG9|SRF|SRSF3|SRSF6|TACO1|TLR6|TNF|TP53INP2|TRIB1|TSC22D3|UBC|UBE2L3|WWP2|YRDC|ZBTB32|ZNF165|ZNF256|ZNF280D|ZNF…
V$E4F1_Q6	MSigDB_C3	13	87	147	2.83005	1.63886	14.9425	1	6.20549	3.45406e-06	0.000635066	DDX3X|DUSP1|EGR2|EGR3|EIF1|EIF4A1|FOSB|NR4A2|PPP1R15A|SH2D2A|TP53INP2|TRIB1|TSC22D3
GSE14769_UNSTIM_VS_60MIN_LPS_BMDM_DN	MSigDB_C7	13	87	147	2.83005	1.63886	14.9425	1	6.20549	3.45406e-06	0.000635066	ATF3|CD69|CSRNP1|DUSP1|DUSP2|DUSP4|DUSP5|EGR2|FOS|IER2|KLF6|NFKBID|STX11
Human Bladder_Buytaert08_47genes (17952126-Table1)	GeneSigDB	7	22	147	0.715645	0.830149	31.8182	1	7.57015	3.78287e-06	0.000684901	ATF3|DDIT3|ENC1|FOS|NFKBIA|PPP1R15A|STK17B
BROWNE_HCMV_INFECTION_2HR_UP	MSigDB_C2	5	9	147	0.292764	0.531732	55.5556	1	8.85265	3.86145e-06	0.000688616	ATF3|EGR1|FOS|NFKBIA|NR4A2
Human StemCell_Shim04_23genes (15246160-table4)	GeneSigDB	5	9	147	0.292764	0.531732	55.5556	1	8.85265	3.86145e-06	0.000688616	ATF3|FOSB|KLF6|NFKBIA|NR4A2
GSE17721_CTRL_VS_GARDIQUIMOD_4H_BMDC_DN	MSigDB_C7	10	51	147	1.659	1.25987	19.6078	1	6.62054	3.97531e-06	0.00070363	ATF3|CPD|DNAJB12|DUSP2|EGR3|JARID2|NOTCH2|PDE4B|PLA2G16|RAB30
GSE42021_CD24HI_TREG_VS_CD24HI_TCONV_THYMUS_DN	MSigDB_C7	12	75	147	2.4397	1.52371	16	1	6.27438	4.00634e-06	0.000703869	DUSP1|DUSP2|EGR1|EGR2|FOS|IER2|JUNB|MARCH7|NFKBIA|PELI1|PPP1R15A|TMEM70
PID_ATF2_PATHWAY	MSigDB_C2	6	15	147	0.48794	0.686006	40	1	8.035	4.20421e-06	0.00072785	ATF3|DDIT3|DUSP1|DUSP5|FOS|JUNB
Human Brain_Wong05_78genes (15665281-TableS2)	GeneSigDB	6	15	147	0.48794	0.686006	40	1	8.035	4.20421e-06	0.00072785	CCL3|EGR1|EGR2|EGR3|JUNB|NR4A2
nucleic acid binding transcription factor activity [GoID:GO:0001071; evidenceTypes:IBA|IC|IDA|IEA|IGI|IMP|ISS|NAS|TAS]	GeneOntology_MF	28	348	147	11.3202	3.17975	8.04598	1	5.24563	4.72519e-06	0.000800515	ATF3|CSRNP1|CTNNB1|DDIT3|EGR1|EGR2|EGR3|ELK4|FOS|FOSB|JARID2|JUNB|NFKBIA|NFKBID|NR4A2|PELI1|SRF|TNF|TRIB1|TSC22D3|UBC|WWP2|ZNF165|ZNF256|ZNF280D|ZNF431|ZNF548|ZSCAN2
transcription factor activity, sequence-specific DNA binding [GoID:GO:0003700; evidenceTypes:IBA|IC|IDA|IEA|IGI|IMP|ISS|NAS|TAS]	GeneOntology_MF	28	348	147	11.3202	3.17975	8.04598	1	5.24563	4.72519e-06	0.000800515	ATF3|CSRNP1|CTNNB1|DDIT3|EGR1|EGR2|EGR3|ELK4|FOS|FOSB|JARID2|JUNB|NFKBIA|NFKBID|NR4A2|PELI1|SRF|TNF|TRIB1|TSC22D3|UBC|WWP2|ZNF165|ZNF256|ZNF280D|ZNF431|ZNF548|ZSCAN2
regulation of metabolic process [GoID:GO:0019222; evidenceTypes:IBA|IC|IDA|IEA|IEP|IGI|IMP|IPI|ISS|NAS|TAS]	GeneOntology_BP	72	1419	147	46.1591	5.53548	5.074	1	4.66823	4.69994e-06	0.000800515	ACTB|ATF3|BCLAF1|CBX4|CCL3|CCL3L1|CCL3L3|CHAC1|CPEB4|CSRNP1|CTNNB1|DDIT3|DDX3X|DUSP1|DUSP12|DUSP2|DUSP4|DUSP5|EGR1|EGR2|EGR3|EIF1|EIF2B2|EIF4A1|ELK4|ELL|ENC1|EYA3|FOS|FOSB|HNRNPC|ING3|JARID2|JUNB|KLF6|MARCH8|MDFIC|MED10|N4BP2L2|NFKBIA|NFKBID|NOTCH2|NR4A2|PELI1|PPP1R15A|PPP1R2|RNF10|SKP1|SNIP1|SON|SPAG9|SRF|SRSF3|SRSF6|TACO1|TLR6|TNF|TP53INP2|TRIB1|TSC22D3|UBC|UBE2L3|WWP2|YRDC|ZBTB32|ZNF165|ZNF256…
HRAS_overexpression_2x_up	SignatureDB	10	52	147	1.69152	1.27202	19.2308	1	6.53173	4.78619e-06	0.000805098	DUSP1|DUSP4|DUSP5|EGR1|FOS|IER2|JUNB|KLF6|PPP1R15A|TRIB1
negative regulation of nitrogen compound metabolic process [GoID:GO:0051172; evidenceTypes:IBA|IC|IDA|IEA|IGI|IMP|ISS|NAS|TAS]	GeneOntology_BP	31	410	147	13.337	3.42565	7.56098	1	5.15609	4.94851e-06	0.00082654	ATF3|BCLAF1|CBX4|CCL3|CPEB4|CTNNB1|DDIT3|DDX3X|DUSP1|EGR1|ELK4|ENC1|FOSB|HNRNPC|JARID2|JUNB|MDFIC|N4BP2L2|NR4A2|PPP1R15A|SNIP1|SRF|SRSF6|TNF|TSC22D3|UBC|WWP2|ZBTB32|ZNF256|ZNF280D|ZNF431
GSE14769_UNSTIM_VS_20MIN_LPS_BMDM_DN	MSigDB_C7	11	64	147	2.08188	1.40928	17.1875	1	6.32814	5.00981e-06	0.000830928	DUSP1|DUSP2|EGR1|FOS|IER2|JUNB|NFKBIA|PDE4B|PPP1R15A|TNF|UBC
GSE27434_WT_VS_DNMT1_KO_TREG_DN	MSigDB_C7	13	90	147	2.92764	1.66632	14.4444	1	6.04469	5.09909e-06	0.000839863	CASP4|DUSP1|DUSP2|EGR1|EGR2|FOS|IER2|JUNB|MARCH7|NFKBIA|PELI1|PPP1R15A|TNF
MAP kinase phosphatase activity [GoID:GO:0033549; evidenceTypes:IDA|IEA|IMP|ISS]	GeneOntology_MF	4	5	147	0.162647	0.396505	80	1	9.67794	5.24363e-06	0.000846044	DUSP1|DUSP2|DUSP4|DUSP5
MAP kinase tyrosine_serine_threonine phosphatase activity [GoID:GO:0017017; evidenceTypes:IDA|IEA|ISS]	GeneOntology_MF	4	5	147	0.162647	0.396505	80	1	9.67794	5.24363e-06	0.000846044	DUSP1|DUSP2|DUSP4|DUSP5
Li(PMID: 24336226)-2013-MolSigVaccines_growth factor induced, enriched in nuclear receptor subfamily 4 (M94)	PAPER	4	5	147	0.162647	0.396505	80	1	9.67794	5.24363e-06	0.000846044	DUSP1|EGR3|NR4A2|PPP1R15A
negative regulation of transcription from RNA polymerase II promoter [GoID:GO:0000122; evidenceTypes:IBA|IC|IDA|IEA|IGI|IMP|ISS|NAS|TAS]	GeneOntology_BP	20	200	147	6.50586	2.45296	10	1	5.50117	5.32616e-06	0.000853554	ATF3|CBX4|CTNNB1|DDIT3|EGR1|ELK4|FOSB|JARID2|JUNB|N4BP2L2|NR4A2|PPP1R15A|SRF|TNF|TSC22D3|UBC|WWP2|ZBTB32|ZNF280D|ZNF431
negative regulation of cellular biosynthetic process [GoID:GO:0031327; evidenceTypes:IBA|IC|IDA|IEA|IGI|IMP|ISS|NAS|TAS]	GeneOntology_BP	30	391	147	12.719	3.35306	7.67263	1	5.15381	5.39951e-06	0.000859501	ATF3|BCLAF1|CBX4|CCL3|CPEB4|CTNNB1|DDIT3|DDX3X|DUSP1|EGR1|ELK4|ENC1|FOSB|HNRNPC|JARID2|JUNB|MDFIC|N4BP2L2|NR4A2|PPP1R15A|SNIP1|SRF|TNF|TSC22D3|UBC|WWP2|ZBTB32|ZNF256|ZNF280D|ZNF431
GSE41176_WT_VS_TAK1_KO_ANTI_IGM_STIM_BCELL_6H_UP	MSigDB_C7	10	53	147	1.72405	1.28405	18.8679	1	6.44521	5.73671e-06	0.000907089	CD69|CSRNP1|DUSP1|DUSP2|FOS|IER2|ING3|MARCH7|PDE4B|PROSER1
AMIT_SERUM_RESPONSE_60_MCF10A	MSigDB_C2	6	16	147	0.520469	0.708426	37.5	1	7.7348	6.54723e-06	0.00102163	DUSP5|EGR1|EGR3|IER2|NR4A2|TRIB1
PID_NFAT_TFPATHWAY	MSigDB_C2	6	16	147	0.520469	0.708426	37.5	1	7.7348	6.54723e-06	0.00102163	EGR1|EGR2|EGR3|FOS|JUNB|TNF
AACTTT_UNKNOWN	MSigDB_C3	31	416	147	13.5322	3.44811	7.45192	1	5.06591	6.70841e-06	0.00103994	ACTB|ATF3|BEGAIN|C21ORF91|CD69|CSRNP1|CTNNB1|DDIT3|DDX3X|EGR2|EGR3|FOS|FOSB|ING3|JARID2|KLF6|MARCH7|NFKBIA|NFKBID|NR4A2|PDE4B|RAB30|SPAG9|SRSF6|TNF|TPM3|TRIB1|UBE2L3|USP46|WWP2|ZNF431
PID_AP1_PATHWAY	MSigDB_C2	7	24	147	0.780704	0.86687	29.1667	1	7.17443	7.26746e-06	0.00111928	ATF3|CTNNB1|DUSP1|EGR1|FOS|FOSB|JUNB
MAHADEVAN_RESPONSE_TO_MP470_DN	MSigDB_C2	5	10	147	0.325293	0.560433	50	1	8.34125	7.52093e-06	0.00115085	ATF3|DDIT3|DUSP1|DUSP5|PPP1R15A
Human UmbilicalCordBloodCells_Miyagawa09_145genes (20067540-Table3)	GeneSigDB	9	44	147	1.43129	1.17113	20.4545	1	6.46273	8.55747e-06	0.00129278	DUSP2|DUSP4|EGR2|EGR3|FOS|JARID2|NFKBIA|NR4A2|STK17B
Tcell_PIind_CalciumDefPtdown4x_Feske_Fig6	SignatureDB	9	44	147	1.43129	1.17113	20.4545	1	6.46273	8.55747e-06	0.00129278	ATF3|CCL3|FOS|FOSB|NFKBIA|NR4A2|PELI1|PPP1R2|TNF
negative regulation of gene expression [GoID:GO:0010629; evidenceTypes:IBA|IC|IDA|IEA|IEP|IGI|IMP|ISS|NAS|TAS]	GeneOntology_BP	30	401	147	13.0443	3.39155	7.4813	1	4.9994	9.02564e-06	0.00135487	ATF3|BCLAF1|CBX4|CCL3|CHAC1|CPEB4|CTNNB1|DDIT3|DDX3X|EGR1|ELK4|ENC1|FOSB|JARID2|JUNB|MDFIC|N4BP2L2|NR4A2|PPP1R15A|SNIP1|SRF|SRSF6|TNF|TSC22D3|UBC|WWP2|ZBTB32|ZNF256|ZNF280D|ZNF431
GSE17974_1H_VS_72H_UNTREATED_IN_VITRO_CD4_TCELL_UP	MSigDB_C7	11	68	147	2.21199	1.452	16.1765	1	6.05235	9.23381e-06	0.00137741	CD69|DDX3X|DNAJB12|FOSB|MARCH8|NFKBID|RAB30|TAGAP|TRIB1|ZNF165|ZNF256
V$CEBP_01	MSigDB_C3	10	56	147	1.82164	1.31944	17.8571	1	6.19834	9.6336e-06	0.00142806	CPEB4|DUSP2|EGR2|EVI2A|FOSB|JARID2|SRSF6|TNF|TSC22D3|WWP2
HAHTOLA_MYCOSIS_FUNGOIDES_CD4_UP	MSigDB_C2	7	25	147	0.813233	0.884647	28	1	6.99349	9.8209e-06	0.0014419	ATF3|EGR1|EGR2|ENC1|KLF6|PPP1R15A|TRIB1
RASHI_RESPONSE_TO_IONIZING_RADIATION_1	MSigDB_C2	6	17	147	0.552998	0.730147	35.2941	1	7.46014	9.84856e-06	0.0014419	ATF3|DUSP1|EGR1|FOS|IER2|WWP2
GSE21033_CTRL_VS_POLYIC_STIM_DC_1H_DN	MSigDB_C7	10	57	147	1.85417	1.33102	17.5439	1	6.11998	1.13615e-05	0.0016532	AZI2|EIF2B2|EIF4A1|ING3|JUNB|MARCH7|RNF10|SNIP1|SRSF3|TPM3
Human Breast_Yau08_1518genes_OxidativeStress (18631401-TableS3)	GeneSigDB	29	385	147	12.5238	3.32965	7.53247	1	4.94833	1.15077e-05	0.00166427	ATF3|BCAP29|BEGAIN|BNIP1|CHAC1|CPT2|CUTC|DDIT3|DUSP1|DUSP2|DUSP4|DUSP5|EGR1|EGR3|EIF1|ELK4|ENC1|FOS|H1FX|JUNB|KLF6|NSL1|PPP1R15A|SLC11A2|TRIB1|TSC22D3|WDR43|YRDC|ZNF165
GSE26343_UNSTIM_VS_LPS_STIM_NFAT5_KO_MACROPHAGE_DN	MSigDB_C7	12	83	147	2.69993	1.60147	14.4578	1	5.80722	1.18667e-05	0.00170578	CASP4|CD69|CSRNP1|DUSP1|DUSP2|DUSP5|EGR3|IER2|JUNB|NR4A2|SLC11A2|TAGAP
transcription regulatory region sequence-specific DNA binding [GoID:GO:0000976; evidenceTypes:IBA|IDA|IEA|IMP|ISS|NAS]	GeneOntology_MF	16	143	147	4.65169	2.08781	11.1888	1	5.43552	1.21886e-05	0.00174151	ACTB|ATF3|DDIT3|EGR1|EGR2|FOS|FOSB|HNRNPC|JARID2|JUNB|NR4A2|SRF|ZNF256|ZNF431|ZNF548|ZSCAN2
CROONQUIST_NRAS_VS_STROMAL_STIMULATION_DN	MSigDB_C2	9	46	147	1.49635	1.19719	19.5652	1	6.26774	1.25792e-05	0.00178655	DUSP1|FOS|FOSB|IER2|NFKBIA|NR4A2|PPP1R15A|STMN1|TSC22D3
GNF2_FOS	MSigDB_C4	5	11	147	0.357823	0.587722	45.4545	1	7.8986	1.3428e-05	0.00187811	DUSP1|FOS|IER2|NFKBIA|STX11
GSE19923_HEB_KO_VS_HEB_AND_E2A_KO_DP_THYMOCYTE_DN	MSigDB_C7	12	84	147	2.73246	1.6109	14.2857	1	5.753	1.34615e-05	0.00187811	ATF3|DUSP2|EGR1|EGR2|EIF1|FOS|IER2|NFKBIA|PELI1|SH2D2A|TNF|UBALD2
Human StemCell_Matushansky08_297genes (18310505-TableS8)	GeneSigDB	12	84	147	2.73246	1.6109	14.2857	1	5.753	1.34615e-05	0.00187811	DNAJB12|DUSP1|EIF1|FOS|FOSB|JUNB|KLF6|NFKBIA|PPP1R15A|RNF10|STX11|TRIB1
KAECH_DAY15_EFF_VS_MEMORY_CD8_TCELL_DN	MSigDB_C7	11	71	147	2.30958	1.48318	15.493	1	5.8593	1.41797e-05	0.00196674	DUSP1|EGR1|ELL|FOSB|KLF6|NFKBIA|PPP1R15A|SLC11A2|TLR6|TNF|UBALD2
Li(PMID: 24336226)-2013-MolSigVaccines_chemokines and inflammatory molecules in myeloid cells (M86.0)	PAPER	4	6	147	0.195176	0.434302	66.6667	1	8.76078	1.53327e-05	0.00210208	DUSP1|NFKBIA|PDE4B|TNF
Human Brain_Levy04_32genes (15173083-Table2)	GeneSigDB	4	6	147	0.195176	0.434302	66.6667	1	8.76078	1.53327e-05	0.00210208	FOS|FOSB|JUNB|TNF
transcription factor binding [GoID:GO:0008134; evidenceTypes:IBA|IDA|IEA|IGI|IMP|IPI|ISS|NAS|TAS]	GeneOntology_MF	16	146	147	4.74928	2.10887	10.9589	1	5.33496	1.59116e-05	0.00216892	ACTB|CTNNB1|DDIT3|DDX3X|EGR2|FOS|FOSB|JUNB|MDFIC|NFKBIA|NFKBID|NR4A2|SRF|TRIB1|TSC22D3|WWP2
biological regulation [GoID:GO:0065007; evidenceTypes:EXP|IBA|IC|IDA|IEA|IEP|IGI|IMP|IPI|ISS|NAS|TAS]	GeneOntology_BP	101	2339	147	76.0861	5.95973	4.31808	1	4.18038	1.6746e-05	0.00226961	ACTB|ARRDC5|ATF3|AZI2|BCLAF1|BNIP1|BNIP2|CASP4|CBX4|CCL3|CCL3L1|CCL3L3|CD69|CD70|CHAC1|CPEB4|CSRNP1|CTNNB1|CUTC|DDIT3|DDX3X|DNAAF1|DUSP1|DUSP12|DUSP2|DUSP4|DUSP5|EGR1|EGR2|EGR3|EIF1|EIF2B2|EIF4A1|ELK4|ELL|ENC1|EVI2A|EYA3|FOS|FOSB|FUCA2|HNRNPC|ING3|JARID2|JUNB|KLF6|MARCH7|MARCH8|MDFIC|MED10|N4BP2L2|NFKBIA|NFKBID|NOTCH2|NR4A2|NSG2|PDE4B|PELI1|PIK3C2A|PLA2G16|PPP1R15A|PPP1R2|RAB30|RNF10|SH2D2A|SKP1|…
GSE17974_0H_VS_24H_IN_VITRO_ACT_CD4_TCELL_UP	MSigDB_C7	10	60	147	1.95176	1.36514	16.6667	1	5.89554	1.82422e-05	0.00245834	DUSP1|ENC1|FOS|JUNB|NR4A2|PDE4B|RNF10|TSC22D3|ZNF256|ZNF669
GSE42088_UNINF_VS_LEISHMANIA_INF_DC_2H_DN	MSigDB_C7	11	73	147	2.37464	1.50359	15.0685	1	5.73651	1.86327e-05	0.00249679	CD69|DDIT3|DUSP1|FOS|FOSB|IER2|JUNB|NR4A2|SRSF3|SRSF6|TSC22D3
regulation of RNA metabolic process [GoID:GO:0051252; evidenceTypes:IBA|IC|IDA|IEA|IGI|IMP|IPI|ISS|NAS|TAS]	GeneOntology_BP	50	885	147	28.7884	4.73312	5.64972	1	4.48152	2.0127e-05	0.00268186	ATF3|BCLAF1|CBX4|CCL3|CSRNP1|CTNNB1|DDIT3|DDX3X|EGR1|EGR2|EGR3|ELK4|ELL|EYA3|FOS|FOSB|ING3|JARID2|JUNB|KLF6|MDFIC|MED10|N4BP2L2|NFKBIA|NFKBID|NOTCH2|NR4A2|PELI1|PPP1R15A|RNF10|SNIP1|SON|SRF|SRSF3|SRSF6|TNF|TP53INP2|TRIB1|TSC22D3|UBC|UBE2L3|WWP2|ZBTB32|ZNF165|ZNF256|ZNF280D|ZNF431|ZNF548|ZNF669|ZSCAN2
formation of primary germ layer [GoID:GO:0001704; evidenceTypes:IBA|IDA|IEA|IEP|IMP|ISS|TAS]	GeneOntology_BP	6	19	147	0.618057	0.771732	31.5789	1	6.97385	2.04553e-05	0.00269533	CTNNB1|DUSP1|DUSP2|DUSP4|DUSP5|SRF
Human Prostate_Tamura07_70genes (17545589-Table2)	GeneSigDB	6	19	147	0.618057	0.771732	31.5789	1	6.97385	2.04553e-05	0.00269533	ATF3|DUSP1|EGR1|FOS|IER2|JUNB
GSE17974_0H_VS_48H_IN_VITRO_ACT_CD4_TCELL_UP	MSigDB_C7	10	61	147	1.98429	1.37632	16.3934	1	5.82403	2.12183e-05	0.00277341	CD69|DUSP1|ENC1|FOS|JUNB|MARCH8|NR4A2|PDE4B|RNF10|ZNF256
GSE42088_UNINF_VS_LEISHMANIA_INF_DC_4H_DN	MSigDB_C7	11	74	147	2.40717	1.51368	14.8649	1	5.67677	2.12818e-05	0.00277341	BEGAIN|CD69|DDX3X|DUSP1|FOSB|MARCH8|NR4A2|PPP1R15A|SRSF3|STX11|TSC22D3
AMIT_EGF_RESPONSE_40_MCF10A	MSigDB_C2	5	12	147	0.390352	0.613787	41.6667	1	7.51018	2.24181e-05	0.00285867	DUSP5|EGR1|EGR3|FOS|KLF6
GSE18791_CTRL_VS_NEWCASTLE_VIRUS_DC_1H_DN	MSigDB_C7	8	38	147	1.23611	1.08909	21.0526	1	6.2106	2.21382e-05	0.00285867	BNIP1|CSRNP1|FOSB|NR4A2|PDE4B|PELI1|STK17B|ZNF165
endoderm development [GoID:GO:0007492; evidenceTypes:IBA|IDA|IEA|IEP|IMP|ISS|TAS]	GeneOntology_BP	5	12	147	0.390352	0.613787	41.6667	1	7.51018	2.24181e-05	0.00285867	CTNNB1|DUSP1|DUSP2|DUSP4|DUSP5
Human Prostate_Chandran05_101genes_Donor_v_Tumor (15892885-tableS1a)	GeneSigDB	7	28	147	0.910821	0.935909	25	1	6.50616	2.22827e-05	0.00285867	DUSP1|EGR1|FOS|FOSB|IER2|JUNB|TRIB1
negative regulation of nucleobase-containing compound metabolic process [GoID:GO:0045934; evidenceTypes:IBA|IC|IDA|IEA|IGI|IMP|ISS|NAS|TAS]	GeneOntology_BP	27	357	147	11.613	3.21713	7.56303	1	4.78285	2.27091e-05	0.00288029	ATF3|BCLAF1|CBX4|CCL3|CTNNB1|DDIT3|DUSP1|EGR1|ELK4|FOSB|HNRNPC|JARID2|JUNB|MDFIC|N4BP2L2|NR4A2|PPP1R15A|SRF|SRSF6|TNF|TSC22D3|UBC|WWP2|ZBTB32|ZNF256|ZNF280D|ZNF431
GSE7219_WT_VS_NIK_NFKB2_KO_DC_UP	MSigDB_C7	11	75	147	2.4397	1.52371	14.6667	1	5.61808	2.4251e-05	0.00305949	ATF3|CBX4|CCL3|DUSP2|EGR1|NFKBIA|PDE4B|PPP1R15A|SH2D2A|TNF|UBC
STK33_SKM_UP	MSigDB_C6	12	89	147	2.89511	1.65722	13.4831	1	5.49407	2.4579e-05	0.00308447	CPEB4|DUSP1|DUSP5|EGR1|FOS|JUNB|KLF6|NFKBIA|TLR6|TNF|TP53INP2|TRIB1
negative regulation of RNA metabolic process [GoID:GO:0051253; evidenceTypes:IBA|IC|IDA|IEA|IGI|IMP|ISS|NAS|TAS]	GeneOntology_BP	25	319	147	10.3769	3.05494	7.83699	1	4.78671	2.62467e-05	0.00327641	ATF3|BCLAF1|CBX4|CCL3|CTNNB1|DDIT3|EGR1|ELK4|FOSB|JARID2|JUNB|MDFIC|N4BP2L2|NR4A2|PPP1R15A|SRF|SRSF6|TNF|TSC22D3|UBC|WWP2|ZBTB32|ZNF256|ZNF280D|ZNF431
GSE18281_CORTICAL_VS_MEDULLARY_THYMOCYTE_UP	MSigDB_C7	10	63	147	2.04935	1.39838	15.873	1	5.6856	2.84392e-05	0.00353153	ATF3|CASP4|DDIT3|EGR1|FOS|KLF6|NFKBIA|PELI1|PPP1R15A|TNF
GSE22589_HIV_VS_HIV_AND_SIV_INFECTED_DC_UP	MSigDB_C7	9	51	147	1.659	1.25987	17.6471	1	5.82681	3.0229e-05	0.00373422	BNIP2|CD69|CD70|CSRNP1|DUSP2|EGR1|NFKBIA|PDE4B|TNF
GSE17974_CTRL_VS_ACT_IL4_AND_ANTI_IL12_1H_CD4_TCELL_DN	MSigDB_C7	10	64	147	2.08188	1.40928	15.625	1	5.61856	3.2778e-05	0.00394622	EGR1|EGR2|EGR3|EIF2B2|EVI2A|NFKBID|PRPF38A|SH2D2A|TNF|ZNF165
GSE17974_CTRL_VS_ACT_IL4_AND_ANTI_IL12_6H_CD4_TCELL_UP	MSigDB_C7	10	64	147	2.08188	1.40928	15.625	1	5.61856	3.2778e-05	0.00394622	DUSP1|ENC1|FOS|H1FX|JUNB|MARCH8|TP53INP2|TSC22D3|ZNF256|ZNF669
GSE2706_R848_VS_R848_AND_LPS_2H_STIM_DC_DN	MSigDB_C7	8	40	147	1.30117	1.11713	20	1	5.99646	3.29434e-05	0.00394622	CD69|CSRNP1|EGR1|EGR3|KLF6|PELI1|PPP1R15A|TNF
transcriptional activator activity, RNA polymerase II transcription regulatory region sequence-specific binding [GoID:GO:0001228; evidenceTypes:IBA|IC|IDA|IEA|IMP|ISS|TAS]	GeneOntology_MF	10	64	147	2.08188	1.40928	15.625	1	5.61856	3.2778e-05	0.00394622	ATF3|CSRNP1|DDIT3|EGR1|EGR2|FOS|FOSB|JUNB|NR4A2|SRF
negative regulation of RNA biosynthetic process [GoID:GO:1902679; evidenceTypes:IBA|IC|IDA|IEA|IGI|IMP|ISS|NAS|TAS]	GeneOntology_BP	24	303	147	9.85638	2.98301	7.92079	1	4.74139	3.2709e-05	0.00394622	ATF3|BCLAF1|CBX4|CCL3|CTNNB1|DDIT3|EGR1|ELK4|FOSB|JARID2|JUNB|MDFIC|N4BP2L2|NR4A2|PPP1R15A|SRF|TNF|TSC22D3|UBC|WWP2|ZBTB32|ZNF256|ZNF280D|ZNF431
regulation of cellular process [GoID:GO:0050794; evidenceTypes:IBA|IC|IDA|IEA|IEP|IGI|IMP|IPI|ISS|NAS|TAS]	GeneOntology_BP	94	2145	147	69.7754	5.95576	4.38228	1	4.06742	3.22091e-05	0.00394622	ACTB|ARRDC5|ATF3|AZI2|BCLAF1|BNIP1|BNIP2|CASP4|CBX4|CCL3|CCL3L1|CCL3L3|CD69|CD70|CHAC1|CPEB4|CSRNP1|CTNNB1|DDIT3|DDX3X|DNAAF1|DUSP1|DUSP12|DUSP2|DUSP4|DUSP5|EGR1|EGR2|EGR3|EIF1|EIF2B2|EIF4A1|ELK4|ELL|ENC1|EVI2A|EYA3|FOS|FOSB|HNRNPC|ING3|JARID2|JUNB|KLF6|MARCH7|MDFIC|MED10|N4BP2L2|NFKBIA|NFKBID|NOTCH2|NR4A2|NSG2|PDE4B|PELI1|PIK3C2A|PLA2G16|PPP1R15A|PPP1R2|RAB30|RNF10|SH2D2A|SKP1|SNIP1|SON|SPAG9|SR…
protein tyrosine_threonine phosphatase activity [GoID:GO:0008330; evidenceTypes:IDA|IEA|TAS]	GeneOntology_MF	3	3	147	0.097588	0.3072	100	1	9.44796	3.37442e-05	0.00399718	DUSP1|DUSP2|DUSP4
sequence-specific double-stranded DNA binding [GoID:GO:1990837; evidenceTypes:IBA|IC|IDA|IEA|IMP|ISS|NAS|TAS]	GeneOntology_MF	16	155	147	5.04204	2.17066	10.3226	1	5.04822	3.38744e-05	0.00399718	ACTB|ATF3|DDIT3|EGR1|EGR2|FOS|FOSB|HNRNPC|JARID2|JUNB|NR4A2|SRF|ZNF256|ZNF431|ZNF548|ZSCAN2
Mouse Ovarian_Wang07_12genes (18234966-Table1b)	GeneSigDB	3	3	147	0.097588	0.3072	100	1	9.44796	3.37442e-05	0.00399718	EGR1|EGR2|FOS
inactivation of MAPK activity [GoID:GO:0000188; evidenceTypes:IDA|IEA|IMP|ISS|NAS|TAS]	GeneOntology_BP	4	7	147	0.227705	0.469048	57.1429	1	8.04246	3.48714e-05	0.00409445	DUSP1|DUSP2|DUSP4|DUSP5
PEDERSEN_METASTASIS_BY_ERBB2_ISOFORM_1	MSigDB_C2	5	13	147	0.422881	0.638779	38.4615	1	7.16542	3.54784e-05	0.00412488	DUSP4|DUSP5|EGR1|EGR3|TRIB1
protein tyrosine_serine_threonine phosphatase activity [GoID:GO:0008138; evidenceTypes:IBA|IDA|IEA|IMP|ISS|NAS|TAS]	GeneOntology_MF	5	13	147	0.422881	0.638779	38.4615	1	7.16542	3.54784e-05	0.00412488	DUSP1|DUSP12|DUSP2|DUSP4|DUSP5
Human Prostate_Chandran07_208genes (17430594-table3)	GeneSigDB	7	30	147	0.97588	0.968543	23.3333	1	6.21978	3.6272e-05	0.00419658	CPEB4|DUSP1|EGR2|EGR3|FOS|FOSB|IER2
GSE17721_12H_VS_24H_LPS_BMDC_UP	MSigDB_C7	10	65	147	2.11441	1.42009	15.3846	1	5.55289	3.76715e-05	0.00429564	ATF3|BNIP2|CASP4|DNAAF1|KLF6|MDFIC|NFKBIA|PLA2G16|PRPF38A|TLR6
GSE36392_EOSINOPHIL_VS_NEUTROPHIL_IL25_TREATED_LUNG_UP	MSigDB_C7	10	65	147	2.11441	1.42009	15.3846	1	5.55289	3.76715e-05	0.00429564	CD69|CHAC1|CPD|NFKBID|PELI1|STX11|TAGAP|TLR6|TNF|TSC22D3
GSE37301_HEMATOPOIETIC_STEM_CELL_VS_RAG2_KO_NK_CELL_DN	MSigDB_C7	10	65	147	2.11441	1.42009	15.3846	1	5.55289	3.76715e-05	0.00429564	ATF3|CD69|DUSP1|FOSB|JUNB|KLF6|STMN1|TAGAP|UBC|ZBTB32
Human Breast_Kim06_33genes_DownRegulated (17178900-Table1b)	GeneSigDB	6	21	147	0.683116	0.811153	28.5714	1	6.55473	3.87604e-05	0.00439865	BNIP2|DUSP1|DUSP5|EGR3|EIF1|IER2
GSE7219_UNSTIM_VS_LPS_AND_ANTI_CD40_STIM_NIK_NFKB2_KO_DC_DN	MSigDB_C7	11	79	147	2.56982	1.56311	13.9241	1	5.39323	4.00021e-05	0.00451795	ATF3|CBX4|DUSP2|EGR1|MDFIC|NFKBIA|PDE4B|PPP1R15A|TNF|TRIB1|UBC
GARGALOVIC_RESPONSE_TO_OXIDIZED_PHOSPHOLIPIDS_BLUE_UP	MSigDB_C2	9	53	147	1.72405	1.28405	16.9811	1	5.66642	4.16532e-05	0.00468214	ATF3|CPEB4|DDIT3|EIF1|N4BP2L2|TRIB1|TSC22D3|UBALD2|YRDC
response to nitrogen compound [GoID:GO:1901698; evidenceTypes:IBA|IC|IDA|IEA|IEP|IMP|ISS|NAS|TAS]	GeneOntology_BP	19	211	147	6.86369	2.5163	9.00474	1	4.82308	4.19624e-05	0.00469464	CASP4|CPEB4|CTNNB1|DUSP1|EGR1|EGR2|EIF2B2|FOS|FOSB|JUNB|NFKBIA|NR4A2|PDE4B|PELI1|PIK3C2A|SNIP1|SRSF6|TNF|VAMP2
MODULE_123	MSigDB_C4	10	66	147	2.14694	1.43081	15.1515	1	5.48855	4.31768e-05	0.00480782	ATF3|CBX4|CCL3|EGR1|EGR2|ELL|FOS|JUNB|KLF6|NR4A2
negative regulation of macromolecule metabolic process [GoID:GO:0010605; evidenceTypes:IBA|IC|IDA|IEA|IEP|IGI|IMP|ISS|NAS|TAS]	GeneOntology_BP	37	593	147	19.2899	4.02704	6.23946	1	4.3978	4.46151e-05	0.00494477	ATF3|BCLAF1|CBX4|CCL3|CHAC1|CPEB4|CTNNB1|DDIT3|DDX3X|DUSP1|DUSP2|DUSP4|DUSP5|EGR1|ELK4|ENC1|FOSB|HNRNPC|JARID2|JUNB|MARCH8|MDFIC|N4BP2L2|NR4A2|PPP1R15A|SNIP1|SRF|SRSF6|TNF|TRIB1|TSC22D3|UBC|WWP2|ZBTB32|ZNF256|ZNF280D|ZNF431
GSE2706_R848_VS_LPS_2H_STIM_DC_DN	MSigDB_C7	7	31	147	1.00841	0.984443	22.5806	1	6.08628	4.55874e-05	0.00500574	C21ORF91|CSRNP1|EGR1|EGR3|LAP3|PELI1|PPP1R15A
regulation of biological process [GoID:GO:0050789; evidenceTypes:IBA|IC|IDA|IEA|IEP|IGI|IMP|IPI|ISS|NAS|TAS]	GeneOntology_BP	96	2223	147	72.3127	5.96265	4.31849	1	3.97262	4.55452e-05	0.00500574	ACTB|ARRDC5|ATF3|AZI2|BCLAF1|BNIP1|BNIP2|CASP4|CBX4|CCL3|CCL3L1|CCL3L3|CD69|CD70|CHAC1|CPEB4|CSRNP1|CTNNB1|DDIT3|DDX3X|DNAAF1|DUSP1|DUSP12|DUSP2|DUSP4|DUSP5|EGR1|EGR2|EGR3|EIF1|EIF2B2|EIF4A1|ELK4|ELL|ENC1|EVI2A|EYA3|FOS|FOSB|FUCA2|HNRNPC|ING3|JARID2|JUNB|KLF6|MARCH7|MARCH8|MDFIC|MED10|N4BP2L2|NFKBIA|NFKBID|NOTCH2|NR4A2|NSG2|PDE4B|PELI1|PIK3C2A|PLA2G16|PPP1R15A|PPP1R2|RAB30|RNF10|SH2D2A|SKP1|SNIP1…
GALINDO_IMMUNE_RESPONSE_TO_ENTEROTOXIN	MSigDB_C2	8	42	147	1.36623	1.14446	19.0476	1	5.79641	4.78446e-05	0.00520541	CCL3|DUSP1|DUSP2|EGR2|JUNB|NFKBIA|TNF|UBC
regulation of nucleobase-containing compound metabolic process [GoID:GO:0019219; evidenceTypes:IBA|IC|IDA|IEA|IGI|IMP|IPI|ISS|NAS|TAS]	GeneOntology_BP	52	964	147	31.3583	4.88587	5.39419	1	4.22478	4.78038e-05	0.00520541	ATF3|BCLAF1|CBX4|CCL3|CSRNP1|CTNNB1|DDIT3|DDX3X|DUSP1|EGR1|EGR2|EGR3|ELK4|ELL|EYA3|FOS|FOSB|HNRNPC|ING3|JARID2|JUNB|KLF6|MDFIC|MED10|N4BP2L2|NFKBIA|NFKBID|NOTCH2|NR4A2|PELI1|PPP1R15A|RNF10|SNIP1|SON|SRF|SRSF3|SRSF6|TNF|TP53INP2|TRIB1|TSC22D3|UBC|UBE2L3|WWP2|ZBTB32|ZNF165|ZNF256|ZNF280D|ZNF431|ZNF548|ZNF669|ZSCAN2
Human Messina_04_1962genes_TranscriptionFactors (15489324-TableS2)	GeneSigDB	29	415	147	13.4997	3.44438	6.98795	1	4.50018	4.81656e-05	0.0052164	ATF3|BCLAF1|CBX4|CTNNB1|DDIT3|EGR1|EGR2|EGR3|ELK4|ENC1|EYA3|FOS|FOSB|IER2|JARID2|JUNB|KLF6|NFKBIA|NR4A2|RNF10|SRF|TSC22D3|ZBTB32|ZNF165|ZNF256|ZNF431|ZNF548|ZNF669|ZSCAN2
GROSS_HYPOXIA_VIA_ELK3_DN	MSigDB_C2	9	54	147	1.75658	1.29596	16.6667	1	5.58924	4.86146e-05	0.00524109	ATF3|CSRNP1|DUSP2|DUSP4|EGR1|FOS|KLF6|NFKBIA|PPP1R15A
GSE17721_CTRL_VS_GARDIQUIMOD_6H_BMDC_DN	MSigDB_C7	10	67	147	2.17946	1.44145	14.9254	1	5.42548	4.93552e-05	0.005273	ATF3|BNIP2|CPD|DUSP2|MDFIC|PELI1|PPP1R15A|VAMP2|WDR43|YRDC
GSE9988_ANTI_TREM1_VS_ANTI_TREM1_AND_LPS_MONOCYTE_DN	MSigDB_C7	10	67	147	2.17946	1.44145	14.9254	1	5.42548	4.93552e-05	0.005273	CSRNP1|DUSP2|HNRNPC|KLF6|NFKBIA|PELI1|PPP1R15A|SLC11A2|TNF|YRDC
GTGACGY_V$E4F1_Q6	MSigDB_C3	18	196	147	6.37575	2.42943	9.18367	1	4.78477	5.23311e-05	0.00554102	DDX3X|DUSP1|DUSP4|DUSP5|EGR1|EGR2|EGR3|EIF1|ELK4|FOSB|JUNB|NR4A2|PPP1R15A|SKP1|TP53INP2|TRIB1|TSC22D3|VAMP2
double-stranded DNA binding [GoID:GO:0003690; evidenceTypes:IBA|IC|IDA|IEA|IMP|ISS|NAS|TAS]	GeneOntology_MF	17	178	147	5.79022	2.32	9.55056	1	4.8318	5.21678e-05	0.00554102	ACTB|ATF3|CTNNB1|DDIT3|EGR1|EGR2|FOS|FOSB|HNRNPC|JARID2|JUNB|NR4A2|SRF|ZNF256|ZNF431|ZNF548|ZSCAN2
negative regulation of cellular metabolic process [GoID:GO:0031324; evidenceTypes:IBA|IC|IDA|IEA|IGI|IMP|ISS|NAS|TAS]	GeneOntology_BP	37	598	147	19.4525	4.0414	6.18729	1	4.34192	5.36961e-05	0.00559128	ATF3|BCLAF1|CBX4|CCL3|CHAC1|CPEB4|CTNNB1|DDIT3|DDX3X|DUSP1|DUSP2|DUSP4|DUSP5|EGR1|ELK4|ELL|ENC1|FOSB|HNRNPC|JARID2|JUNB|MDFIC|N4BP2L2|NR4A2|PPP1R15A|SNIP1|SRF|SRSF6|TNF|TRIB1|TSC22D3|UBC|WWP2|ZBTB32|ZNF256|ZNF280D|ZNF431
negative regulation of transcription, DNA-templated [GoID:GO:0045892; evidenceTypes:IBA|IC|IDA|IEA|IGI|IMP|ISS|NAS|TAS]	GeneOntology_BP	23	292	147	9.49856	2.93218	7.87671	1	4.60457	5.33209e-05	0.00559128	ATF3|BCLAF1|CBX4|CTNNB1|DDIT3|EGR1|ELK4|FOSB|JARID2|JUNB|MDFIC|N4BP2L2|NR4A2|PPP1R15A|SRF|TNF|TSC22D3|UBC|WWP2|ZBTB32|ZNF256|ZNF280D|ZNF431
regulation of transcription from RNA polymerase II promoter [GoID:GO:0006357; evidenceTypes:IBA|IC|IDA|IEA|IGI|IMP|IPI|ISS|NAS|TAS]	GeneOntology_BP	30	439	147	14.2804	3.5322	6.83371	1	4.45038	5.31482e-05	0.00559128	ATF3|CBX4|CSRNP1|CTNNB1|DDIT3|DDX3X|EGR1|EGR2|ELK4|ELL|FOS|FOSB|JARID2|JUNB|MED10|N4BP2L2|NFKBIA|NFKBID|NOTCH2|NR4A2|PPP1R15A|RNF10|SRF|TNF|TSC22D3|UBC|WWP2|ZBTB32|ZNF280D|ZNF431
Human Viral_Feuerhake05_46genes (15870177-FigureS2)	GeneSigDB	5	14	147	0.45541	0.662819	35.7143	1	6.85646	5.37487e-05	0.00559128	CCL3L1|CD69|DUSP1|JUNB|NFKBIA
regulation of RNA biosynthetic process [GoID:GO:2001141; evidenceTypes:IBA|IC|IDA|IEA|IGI|IMP|IPI|ISS|NAS|TAS]	GeneOntology_BP	47	841	147	27.3572	4.64181	5.58859	1	4.23172	5.42523e-05	0.00561902	ATF3|BCLAF1|CBX4|CCL3|CSRNP1|CTNNB1|DDIT3|DDX3X|EGR1|EGR2|EGR3|ELK4|ELL|EYA3|FOS|FOSB|ING3|JARID2|JUNB|KLF6|MDFIC|MED10|N4BP2L2|NFKBIA|NFKBID|NOTCH2|NR4A2|PELI1|PPP1R15A|RNF10|SNIP1|SRF|TNF|TP53INP2|TRIB1|TSC22D3|UBC|UBE2L3|WWP2|ZBTB32|ZNF165|ZNF256|ZNF280D|ZNF431|ZNF548|ZNF669|ZSCAN2
CHANDRAN_METASTASIS_DN	MSigDB_C2	10	68	147	2.21199	1.452	14.7059	1	5.36364	5.62726e-05	0.00580293	ATF3|DUSP1|DUSP2|EGR2|EGR3|FOS|FOSB|IER2|KLF6|PDE4B
DAZARD_RESPONSE_TO_UV_NHEK_UP	MSigDB_C2	11	82	147	2.6674	1.59197	13.4146	1	5.23414	5.69904e-05	0.00584575	ATF3|DDIT3|DUSP1|FOS|H1FX|IER2|JUNB|NR4A2|PPP1R15A|STK17B|TRIB1
NEMETH_INFLAMMATORY_RESPONSE_LPS_UP	MSigDB_C2	8	43	147	1.39876	1.15788	18.6047	1	5.70116	5.71808e-05	0.00584575	ATF3|CASP4|CCL3|DEGS1|EIF1|IER2|NFKBIA|TNF
V$CREB_Q4_01	MSigDB_C3	10	69	147	2.24452	1.46247	14.4928	1	5.30299	6.39999e-05	0.00645936	C12ORF66|DUSP1|EGR2|EIF1|FOSB|NR4A2|PPP1R15A|SPAG9|TRIB1|TSC22D3
GSE2706_UNSTIM_VS_8H_LPS_DC_DN	MSigDB_C7	10	69	147	2.24452	1.46247	14.4928	1	5.30299	6.39999e-05	0.00645936	CSRNP1|DNAAF1|DUSP1|DUSP5|PELI1|RAB30|SPAG9|STX11|TRIB1|ZBTB32
GSE43863_DAY6_EFF_VS_DAY150_MEM_TH1_CD4_TCELL_UP	MSigDB_C7	11	83	147	2.69993	1.60147	13.253	1	5.18279	6.38843e-05	0.00645936	DUSP4|EGR1|EGR2|EGR3|EYA3|FOSB|IER2|NR4A2|OSBPL3|SH2D2A|SPAG9
TGGAAA_V$NFAT_Q4_01	MSigDB_C3	28	400	147	13.0117	3.38773	7	1	4.42428	6.4691e-05	0.00647401	C21ORF91|CPEB4|DDX3X|EGR2|EIF1|FOS|HNRNPC|JARID2|LAP3|MDFIC|NFKBIA|NFKBID|NR4A2|PDE4B|RAB30|SH2D2A|SPAG9|SRSF6|STMN1|TAGAP|TMEM62|TNF|TPM3|TSC22D3|UBALD2|WWP2|ZBTB32|ZNF431
response to organonitrogen compound [GoID:GO:0010243; evidenceTypes:IBA|IC|IDA|IEA|IEP|IMP|ISS|NAS|TAS]	GeneOntology_BP	17	181	147	5.88781	2.33866	9.39227	1	4.75152	6.45753e-05	0.00647401	CASP4|CPEB4|CTNNB1|DUSP1|EGR1|EGR2|EIF2B2|FOS|FOSB|JUNB|NFKBIA|NR4A2|PDE4B|PIK3C2A|SRSF6|TNF|VAMP2
GSE3920_IFNA_VS_IFNG_TREATED_ENDOTHELIAL_CELL_UP	MSigDB_C7	9	56	147	1.82164	1.31944	16.0714	1	5.44044	6.55149e-05	0.00647451	ATF3|CSRNP1|EGR1|NFKBID|NR4A2|SON|SPAG9|TAGAP|VAMP2
GSE40274_CTRL_VS_IRF4_TRANSDUCED_ACTIVATED_CD4_TCELL_DN	MSigDB_C7	9	56	147	1.82164	1.31944	16.0714	1	5.44044	6.55149e-05	0.00647451	DEGS1|FOS|KLF6|MED10|SH2D2A|SPAG9|TAGAP|UBC|YRDC
regulation of sequence-specific DNA binding transcription factor activity [GoID:GO:0051090; evidenceTypes:IBA|IC|IDA|IEA|IGI|IMP|ISS|NAS|TAS]	GeneOntology_BP	12	98	147	3.18787	1.73723	12.2449	1	5.07252	6.53476e-05	0.00647451	CTNNB1|DDIT3|FOS|NFKBIA|NFKBID|PELI1|SRF|TNF|TRIB1|UBC|WWP2|ZNF431
JECHLINGER_EPITHELIAL_TO_MESENCHYMAL_TRANSITION_DN	MSigDB_C2	6	23	147	0.748174	0.848712	26.087	1	6.18799	6.83191e-05	0.00656029	ATF3|DUSP1|EGR1|EGR2|FOS|FOSB
LEE_AGING_NEOCORTEX_UP	MSigDB_C2	6	23	147	0.748174	0.848712	26.087	1	6.18799	6.83191e-05	0.00656029	CTNNB1|DDIT3|FOS|JUNB|PPP1R2|UBC
VANHARANTA_UTERINE_FIBROID_DN	MSigDB_C2	6	23	147	0.748174	0.848712	26.087	1	6.18799	6.83191e-05	0.00656029	ATF3|EGR1|IER2|MDFIC|NR4A2|TRIB1
WANG_LSD1_TARGETS_DN	MSigDB_C2	4	8	147	0.260235	0.501377	50	1	7.45898	6.79804e-05	0.00656029	EGR1|EGR2|FOS|JUNB
regulation of DNA-templated transcription in response to stress [GoID:GO:0043620; evidenceTypes:IDA|IEA|IGI|IMP|ISS|TAS]	GeneOntology_BP	6	23	147	0.748174	0.848712	26.087	1	6.18799	6.83191e-05	0.00656029	ATF3|BCLAF1|DDIT3|EGR1|PPP1R15A|UBC
Human Viral_Sun01_27genes_SignalTransduction-Related (11573962-Table1)	GeneSigDB	4	8	147	0.260235	0.501377	50	1	7.45898	6.79804e-05	0.00656029	ACTB|EGR1|FOS|NFKBIA
Mouse Leukemia_Faiola03_53genes (15120971-Table3)	GeneSigDB	6	23	147	0.748174	0.848712	26.087	1	6.18799	6.83191e-05	0.00656029	CCL3|DUSP2|EGR1|EGR2|EIF1|IER2
GSE26156_DOUBLE_POSITIVE_VS_CD4_SINGLE_POSITIVE_THYMOCYTE_UP	MSigDB_C7	11	84	147	2.73246	1.6109	13.0952	1	5.13223	7.14823e-05	0.00683636	BNIP2|CASP4|DDIT3|DDX3X|ENC1|JUNB|PDE4B|PPP1R15A|SPAG9|SRSF6|TSC22D3
GSE16451_IMMATURE_VS_MATURE_NEURON_CELL_LINE_WEST_EQUINE_ENC_VIRUS_DN	MSigDB_C7	10	70	147	2.27705	1.47287	14.2857	1	5.24348	7.26127e-05	0.00686394	CHAC1|EGR1|EIF2B2|EYA3|NFKBIA|SLC11A2|TACO1|TNF|TRIB1|ZBTB32
GSE9988_ANTI_TREM1_AND_LPS_VS_CTRL_TREATED_MONOCYTES_UP	MSigDB_C7	10	70	147	2.27705	1.47287	14.2857	1	5.24348	7.26127e-05	0.00686394	CHAC1|CSRNP1|DUSP1|DUSP2|DUSP5|EGR1|KLF6|NR4A2|SPAG9|TNF
transcription from RNA polymerase II promoter [GoID:GO:0006366; evidenceTypes:IBA|IC|IDA|IEA|IGI|IMP|IPI|ISS|NAS|TAS]	GeneOntology_BP	32	491	147	15.9719	3.71166	6.51731	1	4.31831	7.26389e-05	0.00686394	ATF3|CBX4|CSRNP1|CTNNB1|DDIT3|DDX3X|EGR1|EGR2|ELK4|ELL|FOS|FOSB|JARID2|JUNB|MED10|N4BP2L2|NFKBIA|NFKBID|NOTCH2|NR4A2|PPP1R15A|RNF10|SRF|SRSF3|SRSF6|TNF|TSC22D3|UBC|WWP2|ZBTB32|ZNF280D|ZNF431
GSE21360_SECONDARY_VS_QUATERNARY_MEMORY_CD8_TCELL_UP	MSigDB_C7	9	57	147	1.85417	1.33102	15.7895	1	5.36867	7.56687e-05	0.00709372	CASP4|CCL3|CD69|DUSP1|DUSP2|NFKBIA|PDE4B|STX11|TNF
Compagno(PMID: 19412164)_NFKB	PAPER	9	57	147	1.85417	1.33102	15.7895	1	5.36867	7.56687e-05	0.00709372	CCL3|CD69|DUSP1|DUSP2|EGR1|IER2|JUNB|NFKBIA|TNF
cellular nitrogen compound biosynthetic process [GoID:GO:0044271; evidenceTypes:EXP|IBA|IC|IDA|IEA|IEP|IGI|IMP|IPI|ISS|NAS|TAS]	GeneOntology_BP	61	1220	147	39.6858	5.29486	5	1	4.02546	7.76786e-05	0.00725346	ATF3|BCLAF1|CBX4|CCL3|CHAC1|CPEB4|CSRNP1|CTNNB1|DDIT3|DDX3X|DEGS1|DUSP1|EGR1|EGR2|EGR3|EIF1|EIF2B2|EIF4A1|ELK4|ELL|ENC1|EYA3|FOS|FOSB|HNRNPC|ING3|JARID2|JUNB|KLF6|MDFIC|MED10|N4BP2L2|NFKBIA|NFKBID|NOTCH2|NR4A2|PELI1|PPP1R15A|RNF10|SLC11A2|SNIP1|SRF|SRSF3|SRSF6|TACO1|TNF|TP53INP2|TRIB1|TSC22D3|UBC|UBE2L3|WWP2|YRDC|ZBTB32|ZNF165|ZNF256|ZNF280D|ZNF431|ZNF548|ZNF669|ZSCAN2
BROWNE_HCMV_INFECTION_30MIN_UP	MSigDB_C2	5	15	147	0.48794	0.686006	33.3333	1	6.57729	7.8521e-05	0.00726776	DUSP1|EGR2|EGR3|FOS|JUNB
ODONNELL_TFRC_TARGETS_UP	MSigDB_C2	12	100	147	3.25293	1.75447	12	1	4.9856	7.98926e-05	0.00726776	CD69|CSRNP1|DUSP1|EIF1|EIF4A1|JUNB|KLF6|PDE4B|PPP1R15A|STK17B|TPM3|TSC22D3
sequence-specific DNA binding [GoID:GO:0043565; evidenceTypes:IBA|IDA|IEA|IMP|ISS|NAS|TAS]	GeneOntology_MF	19	221	147	7.18898	2.57225	8.59729	1	4.59171	7.94476e-05	0.00726776	ACTB|ATF3|CSRNP1|DDIT3|EGR1|EGR2|ELK4|FOS|FOSB|HNRNPC|JARID2|JUNB|NR4A2|SRF|ZNF165|ZNF256|ZNF431|ZNF548|ZSCAN2
positive regulation of nucleic acid-templated transcription [GoID:GO:1903508; evidenceTypes:IBA|IC|IDA|IEA|IGI|IMP|ISS|NAS|TAS]	GeneOntology_BP	24	320	147	10.4094	3.05936	7.5	1	4.4423	7.94964e-05	0.00726776	ATF3|BCLAF1|CSRNP1|CTNNB1|DDIT3|DDX3X|EGR1|EGR2|ELL|FOS|FOSB|JUNB|KLF6|MDFIC|MED10|NFKBIA|NR4A2|PPP1R15A|RNF10|SRF|TNF|TP53INP2|UBC|WWP2
positive regulation of transcription, DNA-templated [GoID:GO:0045893; evidenceTypes:IBA|IC|IDA|IEA|IGI|IMP|ISS|NAS|TAS]	GeneOntology_BP	24	320	147	10.4094	3.05936	7.5	1	4.4423	7.94964e-05	0.00726776	ATF3|BCLAF1|CSRNP1|CTNNB1|DDIT3|DDX3X|EGR1|EGR2|ELL|FOS|FOSB|JUNB|KLF6|MDFIC|MED10|NFKBIA|NR4A2|PPP1R15A|RNF10|SRF|TNF|TP53INP2|UBC|WWP2
transcription, DNA-templated [GoID:GO:0006351; evidenceTypes:IBA|IC|IDA|IEA|IGI|IMP|IPI|ISS|NAS|TAS]	GeneOntology_BP	48	879	147	28.5933	4.72094	5.46075	1	4.11078	7.99766e-05	0.00726776	ATF3|BCLAF1|CBX4|CSRNP1|CTNNB1|DDIT3|DDX3X|EGR1|EGR2|EGR3|ELK4|ELL|EYA3|FOS|FOSB|ING3|JARID2|JUNB|KLF6|MDFIC|MED10|N4BP2L2|NFKBIA|NFKBID|NOTCH2|NR4A2|PELI1|PPP1R15A|RNF10|SNIP1|SRF|SRSF3|SRSF6|TNF|TP53INP2|TRIB1|TSC22D3|UBC|UBE2L3|WWP2|ZBTB32|ZNF165|ZNF256|ZNF280D|ZNF431|ZNF548|ZNF669|ZSCAN2
Human Placenta_Cindrova-Davies07_93genes (17823277-Table2)	GeneSigDB	5	15	147	0.48794	0.686006	33.3333	1	6.57729	7.8521e-05	0.00726776	CASP4|DUSP1|FOS|KLF6|NFKBIA
regulation of MAPK cascade [GoID:GO:0043408; evidenceTypes:IBA|IC|IDA|IEA|IEP|IMP|ISS|NAS|TAS]	GeneOntology_BP	15	149	147	4.84687	2.12969	10.0671	1	4.76741	8.09512e-05	0.00732824	ATF3|CCL3|CCL3L1|CCL3L3|CTNNB1|DUSP1|DUSP2|DUSP4|DUSP5|MDFIC|SPAG9|TLR6|TNF|TRIB1|UBC
negative regulation of nucleic acid-templated transcription [GoID:GO:1903507; evidenceTypes:IBA|IC|IDA|IEA|IGI|IMP|ISS|NAS|TAS]	GeneOntology_BP	23	300	147	9.7588	2.96926	7.66667	1	4.45942	8.13878e-05	0.00733976	ATF3|BCLAF1|CBX4|CTNNB1|DDIT3|EGR1|ELK4|FOSB|JARID2|JUNB|MDFIC|N4BP2L2|NR4A2|PPP1R15A|SRF|TNF|TSC22D3|UBC|WWP2|ZBTB32|ZNF256|ZNF280D|ZNF431
GSE1460_INTRATHYMIC_T_PROGENITOR_VS_DP_THYMOCYTE_DN	MSigDB_C7	10	71	147	2.30958	1.48318	14.0845	1	5.18508	8.21919e-05	0.00735633	DUSP2|EGR1|EGR3|ENC1|EVI2A|IER2|PPP1R15A|SH2D2A|STX11|TSC22D3
GSE2770_TGFB_AND_IL4_VS_IL12_TREATED_ACT_CD4_TCELL_2H_DN	MSigDB_C7	10	71	147	2.30958	1.48318	14.0845	1	5.18508	8.21919e-05	0.00735633	ATF3|CSRNP1|DDIT3|DEGS1|DUSP4|EGR1|NR4A2|PELI1|SH2D2A|UBC
regulation of transcription, DNA-templated [GoID:GO:0006355; evidenceTypes:IBA|IC|IDA|IEA|IGI|IMP|IPI|ISS|NAS|TAS]	GeneOntology_BP	46	830	147	26.9993	4.61824	5.54217	1	4.11426	8.37907e-05	0.00747123	ATF3|BCLAF1|CBX4|CSRNP1|CTNNB1|DDIT3|DDX3X|EGR1|EGR2|EGR3|ELK4|ELL|EYA3|FOS|FOSB|ING3|JARID2|JUNB|KLF6|MDFIC|MED10|N4BP2L2|NFKBIA|NFKBID|NOTCH2|NR4A2|PELI1|PPP1R15A|RNF10|SNIP1|SRF|TNF|TP53INP2|TRIB1|TSC22D3|UBC|UBE2L3|WWP2|ZBTB32|ZNF165|ZNF256|ZNF280D|ZNF431|ZNF548|ZNF669|ZSCAN2
GSE7218_UNSTIM_VS_ANTIGEN_STIM_THROUGH_IGG_BCELL_DN	MSigDB_C7	9	58	147	1.8867	1.3425	15.5172	1	5.29856	8.71149e-05	0.00773855	ATF3|CASP4|CCL3|CD69|NR4A2|PLA2G16|SH2D2A|TNF|ZBTB32
Human Uterine_Vanharanta05_79genes (15940248-Table3)	GeneSigDB	6	24	147	0.780704	0.86687	25	1	6.02086	8.86696e-05	0.00784726	ATF3|EGR1|IER2|MDFIC|NR4A2|TRIB1
negative regulation of metabolic process [GoID:GO:0009892; evidenceTypes:IBA|IC|IDA|IEA|IEP|IGI|IMP|ISS|NAS|TAS]	GeneOntology_BP	38	636	147	20.6886	4.14759	5.97484	1	4.17384	8.9603e-05	0.00790039	ATF3|BCLAF1|CBX4|CCL3|CHAC1|CPEB4|CTNNB1|DDIT3|DDX3X|DUSP1|DUSP2|DUSP4|DUSP5|EGR1|ELK4|ELL|ENC1|FOSB|HNRNPC|JARID2|JUNB|MARCH8|MDFIC|N4BP2L2|NR4A2|PPP1R15A|SNIP1|SRF|SRSF6|TNF|TRIB1|TSC22D3|UBC|WWP2|ZBTB32|ZNF256|ZNF280D|ZNF431
KAECH_DAY8_EFF_VS_MEMORY_CD8_TCELL_DN	MSigDB_C7	10	72	147	2.34211	1.49342	13.8889	1	5.12774	9.28237e-05	0.00809409	DUSP1|EGR1|EIF1|FOS|FOSB|IER2|KLF6|SLC11A2|TLR6|VAMP2
nucleic acid-templated transcription [GoID:GO:0097659; evidenceTypes:IBA|IC|IDA|IEA|IGI|IMP|IPI|ISS|NAS|TAS]	GeneOntology_BP	48	884	147	28.7559	4.73109	5.42986	1	4.06757	9.27327e-05	0.00809409	ATF3|BCLAF1|CBX4|CSRNP1|CTNNB1|DDIT3|DDX3X|EGR1|EGR2|EGR3|ELK4|ELL|EYA3|FOS|FOSB|ING3|JARID2|JUNB|KLF6|MDFIC|MED10|N4BP2L2|NFKBIA|NFKBID|NOTCH2|NR4A2|PELI1|PPP1R15A|RNF10|SNIP1|SRF|SRSF3|SRSF6|TNF|TP53INP2|TRIB1|TSC22D3|UBC|UBE2L3|WWP2|ZBTB32|ZNF165|ZNF256|ZNF280D|ZNF431|ZNF548|ZNF669|ZSCAN2
positive regulation of RNA biosynthetic process [GoID:GO:1902680; evidenceTypes:IBA|IC|IDA|IEA|IGI|IMP|ISS|NAS|TAS]	GeneOntology_BP	24	323	147	10.507	3.07257	7.43034	1	4.39144	9.22506e-05	0.00809409	ATF3|BCLAF1|CSRNP1|CTNNB1|DDIT3|DDX3X|EGR1|EGR2|ELL|FOS|FOSB|JUNB|KLF6|MDFIC|MED10|NFKBIA|NR4A2|PPP1R15A|RNF10|SRF|TNF|TP53INP2|UBC|WWP2
transcriptional activator activity, RNA polymerase II core promoter proximal region sequence-specific binding [GoID:GO:0001077; evidenceTypes:IBA|IC|IDA|IEA|IMP|ISS]	GeneOntology_MF	8	46	147	1.49635	1.19719	17.3913	1	5.43245	9.47219e-05	0.00822936	DDIT3|EGR1|EGR2|FOS|FOSB|JUNB|NR4A2|SRF
GSE17974_CTRL_VS_ACT_IL4_AND_ANTI_IL12_72H_CD4_TCELL_UP	MSigDB_C7	9	59	147	1.91923	1.35387	15.2542	1	5.23003	9.99818e-05	0.00865463	CASP4|CD69|DUSP1|ENC1|JUNB|MARCH8|NR4A2|TRIB1|YRDC
GSE29618_BCELL_VS_PDC_UP	MSigDB_C7	12	103	147	3.35052	1.77999	11.6505	1	4.8593	0.000106921	0.0091882	CD69|DDIT3|DUSP1|EGR1|IER2|JUNB|NFKBIA|NR4A2|PELI1|RAB30|TSC22D3|USP6NL
Transcription regulation	UniProt-Keyword	33	524	147	17.0454	3.81863	6.29771	1	4.17811	0.000107919	0.00924054	ATF3|BCLAF1|CBX4|CSRNP1|CTNNB1|DDIT3|DDX3X|EGR1|EGR2|EGR3|ELK4|ELL|EYA3|ING3|JARID2|JUNB|KLF6|MDFIC|MED10|NOTCH2|NR4A2|RNF10|SRF|TP53INP2|UBE2L3|ZBTB32|ZNF165|ZNF256|ZNF280D|ZNF431|ZNF548|ZNF669|ZSCAN2
regulation of nucleic acid-templated transcription [GoID:GO:1903506; evidenceTypes:IBA|IC|IDA|IEA|IGI|IMP|IPI|ISS|NAS|TAS]	GeneOntology_BP	46	839	147	27.2921	4.63755	5.48272	1	4.03401	0.000109903	0.00937652	ATF3|BCLAF1|CBX4|CSRNP1|CTNNB1|DDIT3|DDX3X|EGR1|EGR2|EGR3|ELK4|ELL|EYA3|FOS|FOSB|ING3|JARID2|JUNB|KLF6|MDFIC|MED10|N4BP2L2|NFKBIA|NFKBID|NOTCH2|NR4A2|PELI1|PPP1R15A|RNF10|SNIP1|SRF|TNF|TP53INP2|TRIB1|TSC22D3|UBC|UBE2L3|WWP2|ZBTB32|ZNF165|ZNF256|ZNF280D|ZNF431|ZNF548|ZNF669|ZSCAN2
Human StemCell_Fruehauf06_110genes (16863911-table1)	GeneSigDB	8	47	147	1.52888	1.20999	17.0213	1	5.34806	0.000111048	0.00944028	DUSP1|EGR1|EGR3|ETNK1|FOS|FOSB|IER2|NFKBIA
ZHOU_TNF_SIGNALING_30MIN	MSigDB_C2	6	25	147	0.813233	0.884647	24	1	5.86309	0.000113569	0.00962012	CTNNB1|DUSP1|EGR1|IER2|JUNB|NFKBIA
GSE27859_MACROPHAGE_VS_DC_UP	MSigDB_C7	9	60	147	1.95176	1.36514	15	1	5.16301	0.000114406	0.00962231	ATF3|CCL3|CD69|CPEB4|EIF1|MED10|TAGAP|TNF|YRDC
BILD_HRAS_ONCOGENIC_SIGNATURE	MSigDB_C2	10	74	147	2.40717	1.51368	13.5135	1	5.01613	0.000117619	0.00975412	DUSP1|DUSP4|DUSP5|EGR1|FOS|IER2|JUNB|KLF6|PPP1R15A|TRIB1
RNA polymerase II core promoter proximal region sequence-specific DNA binding [GoID:GO:0000978; evidenceTypes:IBA|IDA|IEA|IMP|ISS]	GeneOntology_MF	10	74	147	2.40717	1.51368	13.5135	1	5.01613	0.000117619	0.00975412	ACTB|ATF3|DDIT3|EGR2|FOS|FOSB|HNRNPC|JUNB|SRF|ZNF431
Human InVitro_Bild06_348genes (16273092-TableS1c)	GeneSigDB	10	74	147	2.40717	1.51368	13.5135	1	5.01613	0.000117619	0.00975412	DUSP1|DUSP4|DUSP5|EGR1|FOS|IER2|JUNB|KLF6|PPP1R15A|TRIB1
GSE36476_CTRL_VS_TSST_ACT_72H_MEMORY_CD4_TCELL_YOUNG_UP	MSigDB_C7	11	89	147	2.89511	1.65722	12.3596	1	4.89065	0.000122199	0.0100987	CD69|DUSP1|DUSP2|FOS|FOSB|JUNB|KLF6|MARCH8|NR4A2|PELI1|TSC22D3
negative regulation of biological process [GoID:GO:0048519; evidenceTypes:IBA|IC|IDA|IEA|IEP|IGI|IMP|IPI|ISS|NAS|TAS]	GeneOntology_BP	56	1104	147	35.9124	5.12464	5.07246	1	3.91981	0.000126346	0.0104	ATF3|BCLAF1|BNIP1|BNIP2|CBX4|CCL3|CCL3L1|CCL3L3|CHAC1|CPEB4|CTNNB1|DDIT3|DDX3X|DUSP1|DUSP2|DUSP4|DUSP5|EGR1|EGR3|ELK4|ELL|ENC1|EYA3|FOSB|HNRNPC|JARID2|JUNB|MARCH7|MARCH8|MDFIC|N4BP2L2|NFKBIA|NFKBID|NOTCH2|NR4A2|PDE4B|PELI1|PLA2G16|PPP1R15A|RNF10|SNIP1|SON|SRF|SRSF6|STMN1|TNF|TP53INP2|TRIB1|TSC22D3|UBC|WWP2|YRDC|ZBTB32|ZNF256|ZNF280D|ZNF431
regulation of apoptotic process [GoID:GO:0042981; evidenceTypes:IBA|IC|IDA|IEA|IEP|IGI|IMP|ISS|NAS|TAS]	GeneOntology_BP	26	372	147	12.1009	3.2781	6.98925	1	4.23999	0.000126722	0.0104	ATF3|BCLAF1|BNIP1|BNIP2|CASP4|CBX4|CCL3|CPEB4|CTNNB1|DDIT3|DDX3X|DUSP1|EGR1|EGR3|EYA3|ING3|NFKBIA|NFKBID|NOTCH2|NR4A2|SON|SRSF6|STK17B|TNF|TSC22D3|UBC
KIM_WT1_TARGETS_UP	MSigDB_C2	10	75	147	2.4397	1.52371	13.3333	1	4.96179	0.000131983	0.0106475	ACTB|DUSP5|EGR1|ENC1|IER2|JUNB|NFKBIA|SRF|SRSF6|TRIB1
V$CREB_Q2_01	MSigDB_C3	10	75	147	2.4397	1.52371	13.3333	1	4.96179	0.000131983	0.0106475	DUSP1|EGR1|FOSB|ING3|NFKBID|NR4A2|PPP1R15A|SPAG9|TRIB1|TSC22D3
GSE9988_ANTI_TREM1_AND_LPS_VS_VEHICLE_TREATED_MONOCYTES_UP	MSigDB_C7	9	61	147	1.98429	1.37632	14.7541	1	5.09746	0.000130535	0.0106475	CHAC1|CSRNP1|DUSP1|DUSP2|DUSP5|EGR1|SPAG9|TNF|YRDC
Human Breast_Gwinn04_8genes (15387888-Table1a)	GeneSigDB	3	4	147	0.130117	0.354684	75	1	8.09137	0.000131749	0.0106475	FOS|JUNB|NFKBIA
Human Lung_not_cancer_DaSilva03_34genes (12782081-Table1)	GeneSigDB	3	4	147	0.130117	0.354684	75	1	8.09137	0.000131749	0.0106475	ATF3|EGR1|EGR2
apoptotic process [GoID:GO:0006915; evidenceTypes:IBA|IC|IDA|IEA|IEP|IGI|IMP|ISS|NAS|TAS]	GeneOntology_BP	31	484	147	15.7442	3.68831	6.40496	1	4.13626	0.000134173	0.0107875	ATF3|BCAP29|BCLAF1|BNIP1|BNIP2|CASP4|CBX4|CCL3|CD70|CHAC1|CPEB4|CSRNP1|CTNNB1|DDIT3|DDX3X|DUSP1|EGR1|EGR3|EYA3|ING3|NFKBIA|NFKBID|NOTCH2|NR4A2|PPP1R15A|SON|SRSF6|STK17B|TNF|TSC22D3|UBC
regulation of cell death [GoID:GO:0010941; evidenceTypes:IBA|IC|IDA|IEA|IEP|IGI|IMP|ISS|NAS|TAS]	GeneOntology_BP	27	396	147	12.8816	3.37239	6.81818	1	4.18647	0.000140373	0.0112478	ATF3|BCLAF1|BNIP1|BNIP2|CASP4|CBX4|CCL3|CPEB4|CTNNB1|DDIT3|DDX3X|DUSP1|EGR1|EGR3|EYA3|ING3|JUNB|NFKBIA|NFKBID|NOTCH2|NR4A2|SON|SRSF6|STK17B|TNF|TSC22D3|UBC
BURTON_ADIPOGENESIS_PEAK_AT_2HR	MSigDB_C2	6	26	147	0.845762	0.902066	23.0769	1	5.71382	0.000143717	0.0113958	DUSP1|FOS|FOSB|JUNB|NR4A2|PPP1R15A
PRC1_BMI_UP.V1_DN	MSigDB_C6	6	26	147	0.845762	0.902066	23.0769	1	5.71382	0.000143717	0.0113958	DUSP2|EGR2|EYA3|PELI1|SH2D2A|USP46
positive regulation of transcription from RNA polymerase II promoter [GoID:GO:0045944; evidenceTypes:IBA|IC|IDA|IEA|IGI|IMP|ISS|NAS|TAS]	GeneOntology_BP	19	231	147	7.51427	2.62674	8.22511	1	4.37262	0.000144141	0.0113958	ATF3|CSRNP1|CTNNB1|DDIT3|DDX3X|EGR1|EGR2|ELL|FOS|FOSB|JUNB|MED10|NFKBIA|NR4A2|RNF10|SRF|TNF|UBC|WWP2
Human Lymphoma_Zhu05_61genes (15897243-Table1)	GeneSigDB	6	26	147	0.845762	0.902066	23.0769	1	5.71382	0.000143717	0.0113958	ACTB|BNIP1|BNIP2|JUNB|NFKBIA|PIK3C2A
PODAR_RESPONSE_TO_ADAPHOSTIN_UP	MSigDB_C2	10	76	147	2.47223	1.53366	13.1579	1	4.90838	0.000147803	0.0116079	ATF3|CHAC1|DDIT3|DNAAF1|DUSP1|DUSP5|KLF6|PPP1R15A|TRIB1|ZNF165
GSE2706_UNSTIM_VS_2H_LPS_DC_DN	MSigDB_C7	10	76	147	2.47223	1.53366	13.1579	1	4.90838	0.000147803	0.0116079	ATF3|CSRNP1|DNAAF1|DUSP2|DUSP5|NFKBIA|PELI1|RAB30|STX11|TP53INP2
LI_INDUCED_T_TO_NATURAL_KILLER_UP	MSigDB_C2	13	123	147	4.00111	1.94073	10.5691	1	4.63686	0.000150853	0.0117815	CCL3|CD69|DEGS1|DUSP5|EGR1|EGR3|EVI2A|JUNB|MED10|OSBPL3|STX11|TNF|ZBTB32
negative regulation of sequence-specific DNA binding transcription factor activity [GoID:GO:0043433; evidenceTypes:IDA|IEA|IMP|ISS|TAS]	GeneOntology_BP	7	37	147	1.20358	1.07478	18.9189	1	5.39311	0.000151503	0.0117815	DDIT3|NFKBIA|NFKBID|PELI1|TRIB1|WWP2|ZNF431
regulation of programmed cell death [GoID:GO:0043067; evidenceTypes:IBA|IC|IDA|IEA|IEP|IGI|IMP|ISS|NAS|TAS]	GeneOntology_BP	26	376	147	12.231	3.29408	6.91489	1	4.17991	0.000151201	0.0117815	ATF3|BCLAF1|BNIP1|BNIP2|CASP4|CBX4|CCL3|CPEB4|CTNNB1|DDIT3|DDX3X|DUSP1|EGR1|EGR3|EYA3|ING3|NFKBIA|NFKBID|NOTCH2|NR4A2|SON|SRSF6|STK17B|TNF|TSC22D3|UBC
FOSTER_TOLERANT_MACROPHAGE_DN	MSigDB_C2	14	140	147	4.5541	2.0665	10	1	4.57097	0.00015206	0.0117862	CD69|CSRNP1|DUSP2|DUSP5|ETNK1|FOS|JARID2|JUNB|NFKBID|PDE4B|PRPF38A|SRSF3|WDR43|ZBTB32
IL6_Ly10_Up_group1	SignatureDB	5	17	147	0.552998	0.730147	29.4118	1	6.09055	0.000153481	0.0118576	CCL3|CCL3L1|DUSP2|EGR2|JUNB
Human Breast_Mackay07_1395GenesUpRegulated (17555561-Table2)	GeneSigDB	25	356	147	11.5804	3.21301	7.02247	1	4.17664	0.000161645	0.0124477	ATF3|BCLAF1|BNIP2|CCL3L1|CD69|CPD|CTNNB1|CUTC|DUSP1|EGR2|ENC1|FOS|LAP3|MDFIC|N4BP2L2|NOTCH2|OSBPL3|PELI1|PPP1R2|SLC11A2|SON|STK17B|STX11|VAMP2|ZNF280D
V$ATF4_Q2	MSigDB_C3	10	77	147	2.50476	1.54354	12.987	1	4.85588	0.000165194	0.0125579	CHAC1|DDX3X|DUSP1|FOS|FOSB|NFKBID|NR4A2|PPP1R15A|TRIB1|TSC22D3
GSE9988_ANTI_TREM1_VS_VEHICLE_TREATED_MONOCYTES_UP	MSigDB_C7	10	77	147	2.50476	1.54354	12.987	1	4.85588	0.000165194	0.0125579	CHAC1|CSRNP1|DUSP1|DUSP4|DUSP5|EGR2|EIF4A1|SPAG9|TMEM70|TRIB1
core promoter proximal region DNA binding [GoID:GO:0001159; evidenceTypes:IBA|IDA|IEA|IMP|ISS]	GeneOntology_MF	10	77	147	2.50476	1.54354	12.987	1	4.85588	0.000165194	0.0125579	ACTB|ATF3|DDIT3|EGR2|FOS|FOSB|HNRNPC|JUNB|SRF|ZNF431
core promoter proximal region sequence-specific DNA binding [GoID:GO:0000987; evidenceTypes:IBA|IDA|IEA|IMP|ISS]	GeneOntology_MF	10	77	147	2.50476	1.54354	12.987	1	4.85588	0.000165194	0.0125579	ACTB|ATF3|DDIT3|EGR2|FOS|FOSB|HNRNPC|JUNB|SRF|ZNF431
GSE2706_UNSTIM_VS_8H_LPS_AND_R848_DC_DN	MSigDB_C7	9	63	147	2.04935	1.39838	14.2857	1	4.97049	0.000168538	0.0127305	CD70|CHAC1|CSRNP1|DNAAF1|DUSP1|DUSP4|DUSP5|PELI1|STX11
phosphoprotein phosphatase activity [GoID:GO:0004721; evidenceTypes:IBA|IDA|IEA|IMP|ISS|NAS|TAS]	GeneOntology_MF	9	63	147	2.04935	1.39838	14.2857	1	4.97049	0.000168538	0.0127305	DUSP1|DUSP12|DUSP2|DUSP4|DUSP5|EYA3|PPP1R15A|PPP1R2|TNF
RNA biosynthetic process [GoID:GO:0032774; evidenceTypes:IBA|IC|IDA|IEA|IGI|IMP|IPI|ISS|NAS|TAS]	GeneOntology_BP	49	932	147	30.3173	4.82566	5.25751	1	3.87153	0.000174998	0.0131471	ATF3|BCLAF1|CBX4|CCL3|CSRNP1|CTNNB1|DDIT3|DDX3X|EGR1|EGR2|EGR3|ELK4|ELL|EYA3|FOS|FOSB|ING3|JARID2|JUNB|KLF6|MDFIC|MED10|N4BP2L2|NFKBIA|NFKBID|NOTCH2|NR4A2|PELI1|PPP1R15A|RNF10|SNIP1|SRF|SRSF3|SRSF6|TNF|TP53INP2|TRIB1|TSC22D3|UBC|UBE2L3|WWP2|ZBTB32|ZNF165|ZNF256|ZNF280D|ZNF431|ZNF548|ZNF669|ZSCAN2
programmed cell death [GoID:GO:0012501; evidenceTypes:IBA|IC|IDA|IEA|IEP|IGI|IMP|ISS|NAS|TAS]	GeneOntology_BP	31	491	147	15.9719	3.71166	6.31365	1	4.04888	0.000175162	0.0131471	ATF3|BCAP29|BCLAF1|BNIP1|BNIP2|CASP4|CBX4|CCL3|CD70|CHAC1|CPEB4|CSRNP1|CTNNB1|DDIT3|DDX3X|DUSP1|EGR1|EGR3|EYA3|ING3|NFKBIA|NFKBID|NOTCH2|NR4A2|PPP1R15A|SON|SRSF6|STK17B|TNF|TSC22D3|UBC
protein tyrosine phosphatase activity [GoID:GO:0004725; evidenceTypes:IBA|IDA|IEA|IMP|ISS|NAS|TAS]	GeneOntology_MF	6	27	147	0.878292	0.919147	22.2222	1	5.57224	0.000179872	0.0133526	DUSP1|DUSP12|DUSP2|DUSP4|DUSP5|EYA3
peptidyl-tyrosine dephosphorylation [GoID:GO:0035335; evidenceTypes:IBA|IDA|IEA|IMP|ISS]	GeneOntology_BP	6	27	147	0.878292	0.919147	22.2222	1	5.57224	0.000179872	0.0133526	DUSP1|DUSP12|DUSP2|DUSP4|DUSP5|EYA3
skeletal muscle tissue development [GoID:GO:0007519; evidenceTypes:IBA|IDA|IEA|IGI|IMP|ISS|NAS|TAS]	GeneOntology_BP	6	27	147	0.878292	0.919147	22.2222	1	5.57224	0.000179872	0.0133526	ATF3|CTNNB1|EGR1|EGR2|FOS|TSC22D3
Human Skin_Dazard03_92genes (12771951-Table1)	GeneSigDB	7	38	147	1.23611	1.08909	18.4211	1	5.2924	0.000180714	0.0133526	ATF3|DDIT3|FOS|H1FX|JUNB|PPP1R15A|TNF
Tcell_PIind_CsAdown4x	SignatureDB	7	38	147	1.23611	1.08909	18.4211	1	5.2924	0.000180714	0.0133526	FOS|FOSB|MDFIC|NR4A2|PELI1|PPP1R2|TNF
GSE7852_TREG_VS_TCONV_THYMUS_UP	MSigDB_C7	9	64	147	2.08188	1.40928	14.0625	1	4.90898	0.000190753	0.0140506	CASP4|DUSP1|DUSP4|DUSP5|MDFIC|NOTCH2|NR4A2|OSBPL3|PLA2G16
GSE37605_C57BL6_VS_NOD_FOXP3_FUSION_GFP_TREG_DN	MSigDB_C7	8	51	147	1.659	1.25987	15.6863	1	5.03307	0.000201403	0.0147891	ATF3|CCL3|DUSP1|DUSP5|FOS|FOSB|IER2|JUNB
KEGG_MAPK_SIGNALING_PATHWAY	MSigDB_C2	10	79	147	2.56982	1.56311	12.6582	1	4.75348	0.00020519	0.0150207	DDIT3|DUSP1|DUSP2|DUSP4|DUSP5|ELK4|FOS|SRF|STMN1|TNF
Human Brain_Rickman01_53genes (11559565-Table3)	GeneSigDB	5	18	147	0.585528	0.751232	27.7778	1	5.87631	0.000206982	0.0150589	CCL3|DUSP1|EGR3|FOS|PDE4B
Human Lung_Yamagata03_54genes (14581339-SuppTable6)	GeneSigDB	5	18	147	0.585528	0.751232	27.7778	1	5.87631	0.000206982	0.0150589	DNAAF1|EIF4A1|FOSB|NFKBIA|STX11
Human StemCell_West07_669genes (17234769-TableS2b)	GeneSigDB	13	127	147	4.13122	1.97113	10.2362	1	4.49933	0.000208818	0.015146	DNAJB12|DUSP1|EGR1|EGR3|FOS|FOSB|IER2|JUNB|KLF6|NR4A2|SNORA70|VAMP2|WWP2
cell death [GoID:GO:0008219; evidenceTypes:IBA|IC|IDA|IEA|IEP|IGI|IMP|ISS|NAS|TAS]	GeneOntology_BP	32	519	147	16.8827	3.80274	6.1657	1	3.97536	0.000210171	0.0151976	ATF3|BCAP29|BCLAF1|BNIP1|BNIP2|CASP4|CBX4|CCL3|CD70|CHAC1|CPEB4|CSRNP1|CTNNB1|DDIT3|DDX3X|DUSP1|EGR1|EGR3|EYA3|ING3|JUNB|NFKBIA|NFKBID|NOTCH2|NR4A2|PPP1R15A|SON|SRSF6|STK17B|TNF|TSC22D3|UBC
GSE12198_CTRL_VS_HIGH_IL2_STIM_NK_CELL_DN	MSigDB_C7	9	65	147	2.11441	1.42009	13.8462	1	4.84871	0.000215356	0.0153387	DEGS1|EGR2|EVI2A|HNRNPC|IER2|NFKBIA|NOTCH2|TP53INP2|ZBTB32
GSE17301_CTRL_VS_48H_ACD3_ACD28_STIM_CD8_TCELL_DN	MSigDB_C7	9	65	147	2.11441	1.42009	13.8462	1	4.84871	0.000215356	0.0153387	CASP4|CPD|JUNB|NFKBIA|PDE4B|SLC11A2|SRSF3|STX11|TNF
GSE46606_DAY1_VS_DAY3_CD40L_IL2_IL5_STIMULATED_IRF4HIGH_BCELL_DN	MSigDB_C7	9	65	147	2.11441	1.42009	13.8462	1	4.84871	0.000215356	0.0153387	ATF3|CPEB4|CSRNP1|PLA2G16|TAGAP|TNF|TRIB1|UBALD2|UBC
Human StemCell_Cui05_71genes (16269079-TableS1)	GeneSigDB	7	39	147	1.26864	1.1032	17.9487	1	5.19521	0.000214319	0.0153387	ATF3|DUSP4|DUSP5|EGR2|IER2|NFKBIA|TNF
Transcription	UniProt-Keyword	33	543	147	17.6634	3.87799	6.07735	1	3.95478	0.00021534	0.0153387	ATF3|BCLAF1|CBX4|CSRNP1|CTNNB1|DDIT3|DDX3X|EGR1|EGR2|EGR3|ELK4|ELL|EYA3|ING3|JARID2|JUNB|KLF6|MDFIC|MED10|NOTCH2|NR4A2|RNF10|SRF|TP53INP2|UBE2L3|ZBTB32|ZNF165|ZNF256|ZNF280D|ZNF431|ZNF548|ZNF669|ZSCAN2
ZHOU_INFLAMMATORY_RESPONSE_LIVE_UP	MSigDB_C2	12	111	147	3.61075	1.84614	10.8108	1	4.5442	0.000220356	0.0156479	C12ORF66|CPEB4|DUSP1|DUSP2|DUSP5|KLF6|NFKBIA|NFKBID|PPP1R15A|TNF|TP53INP2|YRDC
positive regulation of RNA metabolic process [GoID:GO:0051254; evidenceTypes:IBA|IC|IDA|IEA|IGI|IMP|ISS|NAS|TAS]	GeneOntology_BP	24	342	147	11.125	3.15449	7.01754	1	4.08148	0.000225004	0.0159303	ATF3|BCLAF1|CSRNP1|CTNNB1|DDIT3|DDX3X|EGR1|EGR2|ELL|FOS|FOSB|JUNB|KLF6|MDFIC|MED10|NFKBIA|NR4A2|PPP1R15A|RNF10|SRF|TNF|TP53INP2|UBC|WWP2
ENK_UV_RESPONSE_EPIDERMIS_DN	MSigDB_C2	15	164	147	5.33481	2.23048	9.14634	1	4.33322	0.000239772	0.0169253	ATF3|CBX4|DUSP2|EGR1|EGR2|EGR3|FOSB|JARID2|NR4A2|PDE4B|PELI1|SPAG9|STK17B|STX11|TRIB1
GSE29617_CTRL_VS_TIV_FLU_VACCINE_PBMC_2008_UP	MSigDB_C7	9	66	147	2.14694	1.43081	13.6364	1	4.78964	0.000242542	0.0170259	ATF3|BCLAF1|CD69|CSRNP1|CTNNB1|FOS|JARID2|JUNB|PDE4B
GSE9006_HEALTHY_VS_TYPE_1_DIABETES_PBMC_4MONTH_POST_DX_UP	MSigDB_C7	11	96	147	3.12281	1.7198	11.4583	1	4.5803	0.000242632	0.0170259	ATF3|BNIP2|CD69|DDX3X|DUSP5|JUNB|LAP3|NFKBIA|NR4A2|STK17B|TSC22D3
PLASARI_TGFB1_TARGETS_10HR_UP	MSigDB_C2	7	40	147	1.30117	1.11713	17.5	1	5.10131	0.000252793	0.0176345	CSRNP1|DUSP4|DUSP5|EGR2|IER2|JUNB|PPP1R15A
gene expression [GoID:GO:0010467; evidenceTypes:IBA|IC|IDA|IEA|IEP|IGI|IMP|IPI|ISS|NAS|TAS]	GeneOntology_BP	63	1323	147	43.0363	5.42708	4.7619	1	3.67853	0.000252715	0.0176345	ACTB|ATF3|BCLAF1|CBX4|CCL3|CHAC1|CPD|CPEB4|CSRNP1|CTNNB1|DDIT3|DDX3X|EGR1|EGR2|EGR3|EIF1|EIF2B2|EIF4A1|ELK4|ELL|ENC1|EYA3|FOS|FOSB|HNRNPC|ING3|JARID2|JUNB|KLF6|MDFIC|MED10|N4BP2L2|NFKBIA|NFKBID|NOTCH2|NR4A2|PELI1|PPP1R15A|PRPF38A|RNF10|SNIP1|SON|SRF|SRSF3|SRSF6|TACO1|TNF|TP53INP2|TRIB1|TSC22D3|UBC|UBE2L3|WDR43|WWP2|YRDC|ZBTB32|ZNF165|ZNF256|ZNF280D|ZNF431|ZNF548|ZNF669|ZSCAN2
MILI_PSEUDOPODIA_CHEMOTAXIS_DN	MSigDB_C2	13	130	147	4.22881	1.9936	10	1	4.39968	0.000263995	0.0183083	BCLAF1|CTNNB1|DDIT3|DEGS1|DUSP1|FOS|FOSB|KLF6|RNF10|SLC11A2|SON|TP53INP2|WWP2
leukocyte differentiation [GoID:GO:0002521; evidenceTypes:IBA|IC|IDA|IEA|IEP|IMP|ISS|NAS|TAS]	GeneOntology_BP	13	130	147	4.22881	1.9936	10	1	4.39968	0.000263995	0.0183083	AZI2|CCL3|CTNNB1|EGR1|EGR3|FOS|JUNB|KLF6|NFKBID|NOTCH2|SRF|TNF|TRIB1
GSE18791_CTRL_VS_NEWCASTLE_VIRUS_DC_2H_DN	MSigDB_C7	8	53	147	1.72405	1.28405	15.0943	1	4.88763	0.000265318	0.0183464	CSRNP1|NFKBID|NR4A2|PDE4B|PELI1|TNF|TP53INP2|ZNF165
SAFFORD_T_LYMPHOCYTE_ANERGY	MSigDB_C2	6	29	147	0.94335	0.952369	20.6897	1	5.30955	0.00027353	0.0185406	CASP4|CCL3|EGR2|JARID2|NR4A2|STX11
V$YY1_01	MSigDB_C3	9	67	147	2.17946	1.44145	13.4328	1	4.73173	0.000272519	0.0185406	CBX4|DDX3X|EGR2|EGR3|FOS|HNRNPC|SRF|SRSF3|TPM3
GSE19198_1H_VS_6H_IL21_TREATED_TCELL_DN	MSigDB_C7	9	67	147	2.17946	1.44145	13.4328	1	4.73173	0.000272519	0.0185406	CASP4|CD70|DDIT3|ENC1|FOS|JUNB|TLR6|UBC|UBE2L3
GSE25123_CTRL_VS_ROSIGLITAZONE_STIM_MACROPHAGE_UP	MSigDB_C7	9	67	147	2.17946	1.44145	13.4328	1	4.73173	0.000272519	0.0185406	CCDC94|DUSP5|EGR1|EGR2|EGR3|ELK4|EYA3|FOS|JUNB
GSE3920_UNTREATED_VS_IFNA_TREATED_FIBROBLAST_UP	MSigDB_C7	9	67	147	2.17946	1.44145	13.4328	1	4.73173	0.000272519	0.0185406	CCL3|CD69|CPD|CSRNP1|DUSP2|DUSP4|NFKBID|SH2D2A|SPAG9
Human Immune_Yang02_54genes (12371964-Table1)	GeneSigDB	5	19	147	0.618057	0.771732	26.3158	1	5.67807	0.000273599	0.0185406	CCL3|DUSP2|NFKBIA|PDE4B|TNF
Human Leukemia_Staber04_58genes (14749762-Table2)	GeneSigDB	5	19	147	0.618057	0.771732	26.3158	1	5.67807	0.000273599	0.0185406	DUSP1|EGR1|EGR2|FOS|STMN1
GSE22196_HEALTHY_VS_OBESE_MOUSE_SKIN_GAMMADELTA_TCELL_DN	MSigDB_C7	10	82	147	2.6674	1.59197	12.1951	1	4.60599	0.000280262	0.0189381	ATF3|CCL3|DUSP1|DUSP2|EIF4A1|ELK4|ENC1|FOSB|PPP1R15A|SRF
negative regulation of cellular process [GoID:GO:0048523; evidenceTypes:IBA|IC|IDA|IEA|IEP|IGI|IMP|IPI|ISS|NAS|TAS]	GeneOntology_BP	52	1029	147	33.4727	5.00154	5.05345	1	3.70433	0.000284605	0.0191769	ATF3|BCLAF1|BNIP1|BNIP2|CBX4|CCL3|CCL3L1|CCL3L3|CHAC1|CPEB4|CTNNB1|DDIT3|DDX3X|DUSP1|DUSP2|DUSP4|DUSP5|EGR1|EGR3|ELK4|ELL|ENC1|EYA3|FOSB|HNRNPC|JARID2|JUNB|MARCH7|MDFIC|N4BP2L2|NFKBIA|NFKBID|NOTCH2|NR4A2|PELI1|PLA2G16|PPP1R15A|RNF10|SNIP1|SON|SRF|SRSF6|STMN1|TNF|TRIB1|TSC22D3|UBC|WWP2|ZBTB32|ZNF256|ZNF280D|ZNF431
ENK_UV_RESPONSE_KERATINOCYTE_UP	MSigDB_C2	15	167	147	5.4324	2.25002	8.98204	1	4.25223	0.000292793	0.019611	ATF3|DUSP1|DUSP5|EIF1|EIF4A1|FOS|IER2|JUNB|NR4A2|PPP1R15A|SKP1|STK17B|STX11|TRIB1|ZNF165
MODULE_456	MSigDB_C4	7	41	147	1.3337	1.13088	17.0732	1	5.01051	0.000296641	0.019611	DUSP5|EVI2A|NFKBIA|SH2D2A|SON|STX11|TNF
cell differentiation [GoID:GO:0030154; evidenceTypes:IBA|IC|IDA|IEA|IEP|IGI|IMP|ISS|NAS|TAS]	GeneOntology_BP	39	697	147	22.6729	4.3077	5.59541	1	3.79021	0.000294282	0.019611	ATF3|AZI2|BCAP29|BNIP2|CCL3|CHAC1|CTNNB1|DDIT3|EGR1|EGR2|EGR3|EIF2B2|ELK4|ENC1|EYA3|FOS|HNRNPC|IER2|JARID2|JUNB|KLF6|N4BP2L2|NFKBIA|NFKBID|NOTCH2|NR4A2|RNF10|SH2D2A|SLC11A2|SPAG9|SRF|SRSF6|STMN1|TNF|TP53INP2|TRIB1|ZNF280D|ZNF431|ZSCAN2
osteoblast differentiation [GoID:GO:0001649; evidenceTypes:IBA|IDA|IEA|IEP|IGI|IMP|ISS|NAS|TAS]	GeneOntology_BP	7	41	147	1.3337	1.13088	17.0732	1	5.01051	0.000296641	0.019611	BCAP29|CCL3|CTNNB1|HNRNPC|JUNB|TNF|TP53INP2
Li(PMID: 24336226)-2013-MolSigVaccines_leukocyte differentiation (M160)	PAPER	4	11	147	0.357823	0.587722	36.3636	1	6.19711	0.000296836	0.019611	EGR2|JUNB|KLF6|NR4A2
Human Immune_Frenkel_73genes (11982591-Table1)	GeneSigDB	4	11	147	0.357823	0.587722	36.3636	1	6.19711	0.000296836	0.019611	ACTB|CCL3|TNF|UBC
Human Leukemia_Karawajew05_20genes (15705792-Table1)	GeneSigDB	4	11	147	0.357823	0.587722	36.3636	1	6.19711	0.000296836	0.019611	ATF3|CD69|EGR1|NFKBIA
Tcell_PIind4x_Feske_Fig4	SignatureDB	8	54	147	1.75658	1.29596	14.8148	1	4.81761	0.000303005	0.019963	CCL3|CD69|EVI2A|FOS|NFKBIA|PELI1|TAGAP|TNF
GSE21360_PRIMARY_VS_TERTIARY_MEMORY_CD8_TCELL_DN	MSigDB_C7	10	83	147	2.69993	1.60147	12.0482	1	4.55836	0.000309903	0.0203609	CASP4|CD69|DUSP5|EIF1|EYA3|JUNB|TNF|TRIB1|TSC22D3|USP6NL
TURJANSKI_MAPK14_TARGETS	MSigDB_C2	3	5	147	0.162647	0.396505	60	1	7.1559	0.000321507	0.0207779	DDIT3|ELK4|FOS
peptidyl-threonine dephosphorylation [GoID:GO:0035970; evidenceTypes:IDA|ISS]	GeneOntology_BP	3	5	147	0.162647	0.396505	60	1	7.1559	0.000321507	0.0207779	DUSP1|DUSP4|DUSP5
Li(PMID: 24336226)-2013-MolSigVaccines_cell cycle and growth arrest (M31)	PAPER	3	5	147	0.162647	0.396505	60	1	7.1559	0.000321507	0.0207779	DUSP1|JUNB|PPP1R15A
Human Leukemia_Gottardo07_09genes (17456054-Table2)	GeneSigDB	3	5	147	0.162647	0.396505	60	1	7.1559	0.000321507	0.0207779	BNIP2|NOTCH2|SNIP1
Mouse Viral_Geserick06_8genes (16501597-Table2)	GeneSigDB	3	5	147	0.162647	0.396505	60	1	7.1559	0.000321507	0.0207779	EGR2|FOSB|JUNB
Rat Lung_not_cancer_Wagenaar04_20genes (14990357-Table2)	GeneSigDB	3	5	147	0.162647	0.396505	60	1	7.1559	0.000321507	0.0207779	EGR1|FOS|JUNB
macromolecule biosynthetic process [GoID:GO:0009059; evidenceTypes:IBA|IC|IDA|IEA|IGI|IMP|IPI|ISS|NAS|TAS]	GeneOntology_BP	60	1251	147	40.6942	5.33646	4.79616	1	3.61772	0.000326794	0.0210622	ATF3|BCLAF1|CBX4|CCL3|CPEB4|CSRNP1|CTNNB1|DDIT3|DDX3X|DUSP1|EGR1|EGR2|EGR3|EIF1|EIF2B2|EIF4A1|ELK4|ELL|ENC1|EYA3|FOS|FOSB|HNRNPC|ING3|JARID2|JUNB|KLF6|MARCH8|MDFIC|MED10|N4BP2L2|NFKBIA|NFKBID|NOTCH2|NR4A2|PELI1|PPP1R15A|RNF10|SNIP1|SRF|SRSF3|SRSF6|TACO1|TLR6|TNF|TP53INP2|TRIB1|TSC22D3|UBC|UBE2L3|WWP2|YRDC|ZBTB32|ZNF165|ZNF256|ZNF280D|ZNF431|ZNF548|ZNF669|ZSCAN2
skeletal muscle organ development [GoID:GO:0060538; evidenceTypes:IBA|IDA|IEA|IGI|IMP|ISS|NAS|TAS]	GeneOntology_BP	6	30	147	0.97588	0.968543	20	1	5.1873	0.000332845	0.0213362	ATF3|CTNNB1|EGR1|EGR2|FOS|TSC22D3
Thymic_SP_CD4+Tcell_gt_Blood_CD4+Tcell	SignatureDB	6	30	147	0.97588	0.968543	20	1	5.1873	0.000332845	0.0213362	DUSP2|EGR1|EGR3|ENC1|NR4A2|STMN1
V$NRF2_01	MSigDB_C3	10	84	147	2.73246	1.6109	11.9048	1	4.51146	0.000342122	0.021813	C12ORF66|CPEB4|CPT2|CUTC|DDIT3|EGR2|EIF2B2|ELK4|SRSF6|WWP2
GSE34179_THPOK_KO_VS_WT_VA14I_NKTCELL_DN	MSigDB_C7	9	69	147	2.24452	1.46247	13.0435	1	4.61921	0.000341731	0.021813	BCAP29|CD69|DUSP5|EGR1|EGR2|EGR3|FOS|TRIB1|YRDC
immune system development [GoID:GO:0002520; evidenceTypes:IBA|IC|IDA|IEA|IEP|IMP|ISS|NAS|TAS]	GeneOntology_BP	18	227	147	7.38416	2.60511	7.92952	1	4.07501	0.000344714	0.0219194	AZI2|CCL3|CTNNB1|EGR1|EGR3|FOS|JARID2|JUNB|KLF6|MARCH7|N4BP2L2|NFKBIA|NFKBID|NOTCH2|SLC11A2|SRF|TNF|TRIB1
BORLAK_LIVER_CANCER_EGF_UP	MSigDB_C2	5	20	147	0.650586	0.791692	25	1	5.49382	0.000355317	0.0223784	ATF3|EGR1|FOS|JUNB|TLR6
LIN_NPAS4_TARGETS_DN	MSigDB_C2	5	20	147	0.650586	0.791692	25	1	5.49382	0.000355317	0.0223784	DUSP4|EGR1|EGR2|EGR3|IER2
WEST_ADRENOCORTICAL_TUMOR_DN	MSigDB_C2	13	134	147	4.35893	2.02311	9.70149	1	4.27117	0.00035665	0.0223784	DNAJB12|DUSP1|EGR1|EGR3|EIF4A1|FOS|FOSB|IER2|JUNB|KLF6|NR4A2|VAMP2|WWP2
GGGAGGRR_V$MAZ_Q6	MSigDB_C3	32	534	147	17.3707	3.85007	5.99251	1	3.79976	0.000355724	0.0223784	ACTB|BEGAIN|CSRNP1|DDIT3|DDX3X|DNAJB12|DUSP4|EGR1|EGR2|EGR3|EIF1|EIF4A1|ETNK1|FOS|FOSB|H1FX|JARID2|JUNB|MARCH7|N4BP2L2|NFKBIA|SON|SPAG9|SRF|SRSF6|STX11|TPM3|TRIB1|TSC22D3|UBE2L3|WWP2|ZSCAN2
regulation of transcription from RNA polymerase II promoter in response to stress [GoID:GO:0043618; evidenceTypes:IDA|IEA|IGI|IMP|ISS|TAS]	GeneOntology_BP	5	20	147	0.650586	0.791692	25	1	5.49382	0.000355317	0.0223784	ATF3|DDIT3|EGR1|PPP1R15A|UBC
Plasma_cell_gt_B_cell	SignatureDB	12	117	147	3.80593	1.89409	10.2564	1	4.32612	0.000361971	0.0226523	ATF3|DDIT3|DNAAF1|DUSP5|EGR1|FOS|FOSB|KLF6|NR4A2|PLA2G16|TACO1|TRIB1
Human Leukemia_Pellegrini08_2692genes (18801183-SuppTable1)	GeneSigDB	24	353	147	11.4829	3.20059	6.79887	1	3.91089	0.000363162	0.022667	CD69|DDX3X|DEGS1|DUSP1|DUSP5|EGR1|EGR3|ENC1|FOS|FOSB|IER2|KLF6|NOTCH2|PDE4B|PPP1R2|SLC11A2|SON|STX11|TLR6|TMEM62|TRIB1|TSC22D3|WWP2|ZSCAN2
negative regulation of apoptotic process [GoID:GO:0043066; evidenceTypes:IBA|IC|IDA|IEA|IGI|IMP|ISS|NAS|TAS]	GeneOntology_BP	17	209	147	6.79863	2.50493	8.13397	1	4.07252	0.000377191	0.0234809	BNIP1|BNIP2|CBX4|CPEB4|CTNNB1|DDX3X|DUSP1|EGR3|EYA3|NFKBIA|NOTCH2|NR4A2|SON|SRSF6|TNF|TSC22D3|UBC
GSE14769_UNSTIM_VS_120MIN_LPS_BMDM_DN	MSigDB_C7	9	70	147	2.27705	1.47287	12.8571	1	4.56453	0.000381437	0.0236212	ATF3|CD69|CSRNP1|DUSP1|DUSP2|EGR1|EGR2|EGR3|IER2
GSE25146_UNSTIM_VS_HELIOBACTER_PYLORI_LPS_STIM_AGS_CELL_DN	MSigDB_C7	9	70	147	2.27705	1.47287	12.8571	1	4.56453	0.000381437	0.0236212	BCLAF1|CCL3|CD69|DDX3X|FOSB|MARCH7|PIK3C2A|SRSF6|TMEM62
GSE17721_CPG_VS_GARDIQUIMOD_4H_BMDC_UP	MSigDB_C7	8	56	147	1.82164	1.31944	14.2857	1	4.68255	0.000391531	0.0240755	ATF3|AZI2|CASP4|DUSP2|EVI2A|NOTCH2|PRPF38A|SRSF3
GSE43700_UNTREATED_VS_IL10_TREATED_PBMC_UP	MSigDB_C7	8	56	147	1.82164	1.31944	14.2857	1	4.68255	0.000391531	0.0240755	ATF3|AZI2|DUSP1|DUSP2|EGR1|ENC1|FOS|NOTCH2
muscle structure development [GoID:GO:0061061; evidenceTypes:IBA|IDA|IEA|IEP|IGI|IMP|ISS|NAS|TAS]	GeneOntology_BP	12	118	147	3.83846	1.90195	10.1695	1	4.29113	0.000391817	0.0240755	ATF3|BNIP2|CTNNB1|DDIT3|EGR1|EGR2|EGR3|FOS|SPAG9|SRF|TNF|TSC22D3
gastrulation [GoID:GO:0007369; evidenceTypes:IBA|IDA|IEA|IEP|IGI|IMP|ISS|NAS|TAS]	GeneOntology_BP	6	31	147	1.00841	0.984443	19.3548	1	5.07047	0.000401786	0.0246242	CTNNB1|DUSP1|DUSP2|DUSP4|DUSP5|SRF
hematopoietic or lymphoid organ development [GoID:GO:0048534; evidenceTypes:IBA|IC|IDA|IEA|IEP|IMP|ISS|NAS|TAS]	GeneOntology_BP	17	211	147	6.86369	2.5163	8.05687	1	4.02826	0.00042196	0.025794	AZI2|CCL3|CTNNB1|EGR1|EGR3|FOS|JARID2|JUNB|KLF6|N4BP2L2|NFKBIA|NFKBID|NOTCH2|SLC11A2|SRF|TNF|TRIB1
BOQUEST_STEM_CELL_CULTURED_VS_FRESH_UP	MSigDB_C2	12	119	147	3.87099	1.90978	10.084	1	4.25652	0.000423723	0.0258351	ATF3|DUSP1|EGR1|EGR2|EIF1|JUNB|KLF6|NFKBIA|PELI1|PPP1R15A|TRIB1|TSC22D3
positive regulation of gene expression [GoID:GO:0010628; evidenceTypes:IBA|IC|IDA|IEA|IEP|IGI|IMP|ISS|NAS|TAS]	GeneOntology_BP	26	401	147	13.0443	3.39155	6.48379	1	3.82	0.000425106	0.025853	ACTB|ATF3|BCLAF1|CCL3|CSRNP1|CTNNB1|DDIT3|DDX3X|EGR1|EGR2|ELL|FOS|FOSB|JUNB|KLF6|MDFIC|MED10|NFKBIA|NR4A2|PPP1R15A|RNF10|SRF|TNF|TP53INP2|UBC|WWP2
V$ZF5_01	MSigDB_C3	8	57	147	1.85417	1.33102	14.0351	1	4.61737	0.000443101	0.0265391	BNIP2|DDIT3|EIF4A1|JUNB|RNF10|SPAG9|STMN1|UBALD2
PDGF_UP.V1_UP	MSigDB_C6	8	57	147	1.85417	1.33102	14.0351	1	4.61737	0.000443101	0.0265391	ATF3|CBX4|CCDC94|DEGS1|DUSP5|EGR1|EGR3|FOS
GSE28737_WT_VS_BCL6_HET_MARGINAL_ZONE_BCELL_DN	MSigDB_C7	8	57	147	1.85417	1.33102	14.0351	1	4.61737	0.000443101	0.0265391	CASP4|CD69|CD70|CPEB4|DUSP5|OSBPL3|STX11|TRIB1
GSE29618_MONOCYTE_VS_MDC_UP	MSigDB_C7	8	57	147	1.85417	1.33102	14.0351	1	4.61737	0.000443101	0.0265391	CPD|EGR1|EGR2|EIF1|EVI2A|NFKBIA|NOTCH2|PELI1
GSE9316_IL6_KO_VS_IFNG_KO_INVIVO_EXPANDED_CD4_TCELL_DN	MSigDB_C7	8	57	147	1.85417	1.33102	14.0351	1	4.61737	0.000443101	0.0265391	ATF3|CD70|DDIT3|FOS|LAP3|NFKBIA|TNF|UBE2L3
DNA binding [GoID:GO:0003677; evidenceTypes:IBA|IC|IDA|IEA|IEP|IMP|IPI|ISS|NAS|TAS]	GeneOntology_MF	34	588	147	19.1272	4.01258	5.78231	1	3.70653	0.000439228	0.0265391	ACTB|ATF3|BCLAF1|CBX4|CSRNP1|CTNNB1|DDIT3|DDX3X|EGR1|EGR2|EGR3|ELK4|FOS|FOSB|H1FX|HNRNPC|IER2|JARID2|JUNB|KLF6|NFKBIA|NR4A2|RNF10|SON|SRF|TNF|ZBTB32|ZNF165|ZNF256|ZNF280D|ZNF431|ZNF548|ZNF669|ZSCAN2
osteoclast differentiation [GoID:GO:0030316; evidenceTypes:IBA|IC|IDA|IEA|IMP|ISS|NAS|TAS]	GeneOntology_BP	5	21	147	0.683116	0.811153	23.8095	1	5.32191	0.000454241	0.0271378	CCL3|CTNNB1|FOS|JUNB|TNF
MODULE_1	MSigDB_C4	10	87	147	2.83005	1.63886	11.4943	1	4.37495	0.000456021	0.0271757	ATF3|CCL3|DUSP2|EGR1|EGR3|FOS|FOSB|JUNB|NR4A2|PPP1R15A
BUYTAERT_PHOTODYNAMIC_THERAPY_STRESS_UP	MSigDB_C2	21	295	147	9.59615	2.94616	7.11864	1	3.87075	0.000478639	0.028452	ATF3|AZI2|CHAC1|DDIT3|DUSP1|DUSP5|EIF1|ELK4|ELL|FOS|KLF6|MARCH7|N4BP2L2|NFKBIA|PPP1R15A|SNIP1|SPAG9|STK17B|TRIB1|YRDC|ZNF165
MGGAAGTG_V$GABP_B	MSigDB_C3	19	254	147	8.26245	2.74701	7.48031	1	3.90882	0.000492115	0.02918	ACTB|BCLAF1|BNIP2|C12ORF66|CCDC94|CPEB4|CPT2|CUTC|DDIT3|DUSP5|EGR2|EIF2B2|EIF4A1|ELK4|JUNB|NR4A2|TACO1|TMEM62|UBE2L3
negative regulation of programmed cell death [GoID:GO:0043069; evidenceTypes:IBA|IC|IDA|IEA|IGI|IMP|ISS|NAS|TAS]	GeneOntology_BP	17	214	147	6.96127	2.53324	7.94393	1	3.9628	0.000497727	0.0294391	BNIP1|BNIP2|CBX4|CPEB4|CTNNB1|DDX3X|DUSP1|EGR3|EYA3|NFKBIA|NOTCH2|NR4A2|SON|SRSF6|TNF|TSC22D3|UBC
GSE35825_IFNA_VS_IFNG_STIM_MACROPHAGE_UP	MSigDB_C7	8	58	147	1.8867	1.3425	13.7931	1	4.55368	0.000500059	0.0295035	ATF3|CD69|DUSP1|EIF1|JUNB|OSBPL3|PELI1|PRPF38A
DUTERTRE_ESTRADIOL_RESPONSE_24HR_DN	MSigDB_C2	13	139	147	4.52158	2.05934	9.35252	1	4.11706	0.000510298	0.0300329	BCAP29|CPEB4|CSRNP1|DDIT3|DUSP1|DUSP4|EGR1|ENC1|JUNB|KLF6|TRIB1|TSC22D3|ZSCAN2
hemopoiesis [GoID:GO:0030097; evidenceTypes:IBA|IC|IDA|IEA|IEP|IMP|ISS|NAS|TAS]	GeneOntology_BP	16	195	147	6.34322	2.4235	8.20513	1	3.98464	0.000513001	0.0301172	AZI2|CCL3|CTNNB1|EGR1|EGR3|FOS|JUNB|KLF6|N4BP2L2|NFKBIA|NFKBID|NOTCH2|SLC11A2|SRF|TNF|TRIB1
GSE23502_BM_VS_COLON_TUMOR_MYELOID_DERIVED_SUPPRESSOR_CELL_UP	MSigDB_C7	9	73	147	2.37464	1.50359	12.3288	1	4.40636	0.000524022	0.0305375	CASP4|CD69|DUSP5|EGR2|EIF1|MDFIC|STX11|TRIB1|ZBTB32
GSE25085_FETAL_BM_VS_ADULT_BM_SP4_THYMIC_IMPLANT_UP	MSigDB_C7	9	73	147	2.37464	1.50359	12.3288	1	4.40636	0.000524022	0.0305375	ATF3|DDIT3|DEGS1|EGR1|PDE4B|PPP1R15A|SRSF3|TPM3|UBC
response to molecule of bacterial origin [GoID:GO:0002237; evidenceTypes:IBA|IC|IDA|IEA|IEP|IGI|IMP|ISS|NAS|TAS]	GeneOntology_BP	9	73	147	2.37464	1.50359	12.3288	1	4.40636	0.000524022	0.0305375	CCL3|FOS|JUNB|NFKBIA|PDE4B|PELI1|TLR6|TNF|TRIB1
regulation of MAP kinase activity [GoID:GO:0043405; evidenceTypes:IBA|IC|IDA|IEA|IMP|ISS|NAS|TAS]	GeneOntology_BP	10	89	147	2.89511	1.65722	11.236	1	4.28723	0.000548235	0.0317926	DUSP1|DUSP2|DUSP4|DUSP5|MDFIC|SPAG9|TLR6|TNF|TRIB1|UBC
Human Bladder_Buytaert08_832genes (17952126-SuppTable1)	GeneSigDB	21	298	147	9.69374	2.96005	7.04698	1	3.81962	0.00054824	0.0317926	ATF3|AZI2|CHAC1|DDIT3|DUSP1|DUSP5|EIF1|ELK4|ELL|FOS|KLF6|MARCH7|N4BP2L2|NFKBIA|PPP1R15A|SNIP1|SPAG9|STK17B|TRIB1|YRDC|ZNF165
WIERENGA_STAT5A_TARGETS_UP	MSigDB_C2	8	59	147	1.91923	1.35387	13.5593	1	4.4914	0.000562816	0.0323511	CCL3|DUSP5|EGR1|ENC1|KLF6|STK17B|TP53INP2|TRIB1
GSE36888_STAT5_AB_KNOCKIN_VS_WT_TCELL_IL2_TREATED_17H_DN	MSigDB_C7	8	59	147	1.91923	1.35387	13.5593	1	4.4914	0.000562816	0.0323511	AZI2|CPD|CPEB4|EGR2|EGR3|EVI2A|ING3|LOC729887
GSE7348_UNSTIM_VS_LPS_STIM_MACROPHAGE_DN	MSigDB_C7	8	59	147	1.91923	1.35387	13.5593	1	4.4914	0.000562816	0.0323511	ATF3|CASP4|CCDC94|CD69|PELI1|PRPF38A|STX11|TAGAP
response to endogenous stimulus [GoID:GO:0009719; evidenceTypes:IBA|IC|IDA|IEA|IEP|IGI|IMP|IPI|ISS|NAS|TAS]	GeneOntology_BP	22	320	147	10.4094	3.05936	6.875	1	3.78857	0.000563327	0.0323511	CASP4|CPEB4|CTNNB1|DUSP1|EGR1|EGR2|EGR3|EIF2B2|FOS|FOSB|IER2|JUNB|NFKBIA|NR4A2|PDE4B|PIK3C2A|SRF|SRSF6|TNF|UBC|UBE2L3|VAMP2
VILIMAS_NOTCH1_TARGETS_UP	MSigDB_C2	5	22	147	0.715645	0.830149	22.7273	1	5.16095	0.000572584	0.0328032	CD69|EGR1|EGR2|JUNB|NFKBIA
transcription factor activity, RNA polymerase II core promoter proximal region sequence-specific binding [GoID:GO:0000982; evidenceTypes:IBA|IC|IDA|IEA|IMP|ISS]	GeneOntology_MF	9	74	147	2.40717	1.51368	12.1622	1	4.35549	0.000580293	0.0331648	ATF3|DDIT3|EGR1|EGR2|FOS|FOSB|JUNB|NR4A2|SRF
AMIT_EGF_RESPONSE_60_MCF10A	MSigDB_C2	4	13	147	0.422881	0.638779	30.7692	1	5.59993	0.000611186	0.0345146	EGR1|IER2|JUNB|TRIB1
GNF2_CD33	MSigDB_C4	4	13	147	0.422881	0.638779	30.7692	1	5.59993	0.000611186	0.0345146	DUSP1|FOS|IER2|STX11
lung morphogenesis [GoID:GO:0060425; evidenceTypes:IDA|IEA|IEP|ISS]	GeneOntology_BP	4	13	147	0.422881	0.638779	30.7692	1	5.59993	0.000611186	0.0345146	CTNNB1|SRF|SRSF6|TNF
mononuclear cell migration [GoID:GO:0071674; evidenceTypes:IBA|IC|IDA|IEA|IMP|ISS|NAS|TAS]	GeneOntology_BP	4	13	147	0.422881	0.638779	30.7692	1	5.59993	0.000611186	0.0345146	CCL3|CCL3L1|CCL3L3|TNF
Rat Lung_not_cancer_Wagenaar04_78genes (14990357-Table3)	GeneSigDB	4	13	147	0.422881	0.638779	30.7692	1	5.59993	0.000611186	0.0345146	EGR1|EGR2|FOS|JUNB
GUTIERREZ_WALDENSTROEMS_MACROGLOBULINEMIA_1_DN	MSigDB_C2	3	6	147	0.195176	0.434302	50	1	6.45824	0.000627681	0.0346217	DUSP1|FOSB|NR4A2
LEE_SP4_THYMOCYTE	MSigDB_C2	3	6	147	0.195176	0.434302	50	1	6.45824	0.000627681	0.0346217	DUSP4|EGR3|NR4A2
WENG_POR_TARGETS_GLOBAL_DN	MSigDB_C2	3	6	147	0.195176	0.434302	50	1	6.45824	0.000627681	0.0346217	ACOT2|EGR1|RAB30
TGCCAAR_V$NF1_Q6	MSigDB_C3	13	142	147	4.61916	2.08073	9.15493	1	4.02783	0.000627045	0.0346217	CBX4|CCL3|CPEB4|CSRNP1|DDIT3|DUSP2|DUSP4|EGR2|H1FX|SPAG9|SRF|TPM3|VAMP2
GSE2706_LPS_VS_R848_AND_LPS_8H_STIM_DC_DN	MSigDB_C7	7	46	147	1.49635	1.19719	15.2174	1	4.59716	0.000616343	0.0346217	CD70|DUSP1|DUSP2|DUSP4|EGR3|FOS|TNF
Human Endometrial_Du08_25genes (18949382-Table4)	GeneSigDB	3	6	147	0.195176	0.434302	50	1	6.45824	0.000627681	0.0346217	ACOT2|CTNNB1|SRSF3
Mouse Kidney_Kim04_23genes_NFKB (15496153-Table2)	GeneSigDB	3	6	147	0.195176	0.434302	50	1	6.45824	0.000627681	0.0346217	ATF3|EGR1|JUNB
Mouse Leukemia_Gery05_153genes (15985538-TableS1)	GeneSigDB	7	46	147	1.49635	1.19719	15.2174	1	4.59716	0.000616343	0.0346217	ATF3|DDIT3|DUSP1|FOS|IER2|JUNB|PPP1R15A
Cell_cycle_Cho	SignatureDB	15	179	147	5.82275	2.32624	8.37989	1	3.9451	0.000618673	0.0346217	ACOT2|ATF3|AZI2|C11ORF58|CUTC|DUSP12|DUSP5|EGR1|H1FX|IER2|KLF6|SRF|TMEM70|WWP2|ZNF165
GSE22103_UNSTIM_VS_LPS_STIM_NEUTROPHIL_DN	MSigDB_C7	8	60	147	1.95176	1.36514	13.3333	1	4.43049	0.000631802	0.0347681	ATF3|DUSP1|FOS|JARID2|SON|SRF|STMN1|UBC
positive regulation of macromolecule biosynthetic process [GoID:GO:0010557; evidenceTypes:IBA|IC|IDA|IEA|IGI|IMP|ISS|NAS|TAS]	GeneOntology_BP	25	389	147	12.6539	3.34528	6.42674	1	3.6906	0.000636008	0.0349186	ATF3|BCLAF1|CSRNP1|CTNNB1|DDIT3|DDX3X|EGR1|EGR2|ELL|FOS|FOSB|JUNB|KLF6|MDFIC|MED10|NFKBIA|NR4A2|PPP1R15A|RNF10|SRF|TLR6|TNF|TP53INP2|UBC|WWP2
MAP kinase activity [GoID:GO:0004707; evidenceTypes:IBA|IC|IDA|IEA|IMP|ISS|NAS|TAS]	GeneOntology_MF	10	91	147	2.96017	1.67536	10.989	1	4.20198	0.000655411	0.0359008	DUSP1|DUSP2|DUSP4|DUSP5|MDFIC|SPAG9|TLR6|TNF|TRIB1|UBC
Human StemCell_Matushansky08_1453genes (18310505-TableS7)	GeneSigDB	4	448	147	14.5731	3.56429	0.892857	0	-2.96641	0.00066926	0.0365749	ETNK1|OSBPL3|SLC11A2|STMN1
V$ATF6_01	MSigDB_C3	6	34	147	1.106	1.03063	17.6471	1	4.74854	0.000677131	0.036837	DUSP4|EGR1|EGR2|EGR3|EIF4A1|SH2D2A
cell-cell signaling [GoID:GO:0007267; evidenceTypes:IBA|IC|IDA|IEA|IEP|IGI|IMP|IPI|ISS|NAS|TAS]	GeneOntology_BP	18	240	147	7.80704	2.67461	7.5	1	3.81101	0.000677162	0.036837	CCL3|CD70|CTNNB1|DDIT3|DDX3X|EGR1|EGR2|EGR3|MDFIC|NR4A2|SKP1|SRF|STX11|SYT15|TNF|UBC|USP46|VAMP2
YYCATTCAWW_UNKNOWN	MSigDB_C3	7	47	147	1.52888	1.20999	14.8936	1	4.52161	0.00070477	0.0381638	ATF3|DUSP4|FOSB|PDE4B|RAB30|TPM3|UBALD2
GSE11961_MARGINAL_ZONE_BCELL_VS_PLASMA_CELL_DAY7_UP	MSigDB_C7	7	47	147	1.52888	1.20999	14.8936	1	4.52161	0.00070477	0.0381638	CD69|DNAAF1|EIF2B2|ETNK1|PDE4B|TSC22D3|YRDC
V$AML_Q6	MSigDB_C3	8	61	147	1.98429	1.37632	13.1148	1	4.37088	0.000707465	0.0382224	CD69|CTNNB1|DUSP1|DUSP2|EVI2A|TRIB1|TSC22D3|UBALD2
LIU_NASOPHARYNGEAL_CARCINOMA	MSigDB_C2	5	23	147	0.748174	0.848712	21.7391	1	5.00974	0.000712657	0.0383284	ETNK1|PELI1|RNF10|SMDT1|UBE2L3
IL6_Ly10_Up_all	SignatureDB	5	23	147	0.748174	0.848712	21.7391	1	5.00974	0.000712657	0.0383284	CCL3|CCL3L1|DUSP2|EGR2|JUNB
MAPK cascade [GoID:GO:0000165; evidenceTypes:IBA|IC|IDA|IEA|IEP|IMP|ISS|NAS|TAS]	GeneOntology_BP	16	201	147	6.53839	2.4588	7.9602	1	3.84806	0.000717485	0.0385007	ATF3|CCL3|CCL3L1|CCL3L3|CTNNB1|DUSP1|DUSP2|DUSP4|DUSP5|MDFIC|SKP1|SPAG9|TLR6|TNF|TRIB1|UBC
regulation of cellular protein metabolic process [GoID:GO:0032268; evidenceTypes:IBA|IC|IDA|IEA|IEP|IGI|IMP|IPI|ISS|NAS|TAS]	GeneOntology_BP	33	580	147	18.867	3.98924	5.68966	1	3.54278	0.000729452	0.0390545	ATF3|CCL3|CCL3L1|CCL3L3|CHAC1|CPEB4|CTNNB1|DDX3X|DUSP1|DUSP2|DUSP4|DUSP5|EGR1|EIF1|EIF2B2|EIF4A1|ENC1|JARID2|MDFIC|NFKBIA|PELI1|PPP1R15A|PPP1R2|SKP1|SNIP1|SPAG9|TACO1|TLR6|TNF|TRIB1|UBC|UBE2L3|YRDC
Human Leukemia_Chiaretti04_314genes (14684422-TableS1)	GeneSigDB	11	109	147	3.5457	1.82985	10.0917	1	4.07372	0.000734208	0.0392206	ATF3|CCL3L1|CD69|DUSP1|DUSP2|FOS|FOSB|JARID2|MDFIC|STK17B|TSC22D3
aromatic compound biosynthetic process [GoID:GO:0019438; evidenceTypes:EXP|IBA|IC|IDA|IEA|IEP|IGI|IMP|IPI|ISS|NAS|TAS]	GeneOntology_BP	52	1068	147	34.7413	5.06689	4.86891	1	3.40617	0.000737016	0.0392821	ATF3|BCLAF1|CBX4|CCL3|CSRNP1|CTNNB1|DDIT3|DDX3X|DUSP1|EGR1|EGR2|EGR3|ELK4|ELL|EYA3|FOS|FOSB|HNRNPC|ING3|JARID2|JUNB|KLF6|MDFIC|MED10|N4BP2L2|NFKBIA|NFKBID|NOTCH2|NR4A2|PELI1|PPP1R15A|RNF10|SLC11A2|SNIP1|SRF|SRSF3|SRSF6|TNF|TP53INP2|TRIB1|TSC22D3|UBC|UBE2L3|WWP2|ZBTB32|ZNF165|ZNF256|ZNF280D|ZNF431|ZNF548|ZNF669|ZSCAN2
organic substance biosynthetic process [GoID:GO:1901576; evidenceTypes:EXP|IBA|IC|IDA|IEA|IEP|IGI|IMP|IPI|ISS|NAS|TAS]	GeneOntology_BP	67	1485	147	48.306	5.60214	4.51178	1	3.33693	0.000741763	0.0394465	ACOT2|ATF3|BCLAF1|CBX4|CCL3|CHAC1|CPEB4|CSRNP1|CTNNB1|DDIT3|DDX3X|DEGS1|DUSP1|EGR1|EGR2|EGR3|EIF1|EIF2B2|EIF4A1|ELK4|ELL|ENC1|ETNK1|EYA3|FOS|FOSB|HNRNPC|ING3|JARID2|JUNB|KLF6|MARCH8|MDFIC|MED10|N4BP2L2|NFKBIA|NFKBID|NOTCH2|NR4A2|PELI1|PIK3C2A|PLA2G16|PPP1R15A|RNF10|SLC11A2|SNIP1|SRF|SRSF3|SRSF6|TACO1|TLR6|TNF|TP53INP2|TRIB1|TSC22D3|UBC|UBE2L3|WWP2|YRDC|ZBTB32|ZNF165|ZNF256|ZNF280D|ZNF431|ZNF548|Z…
DNA-binding	UniProt-Keyword	27	439	147	14.2804	3.5322	6.15034	1	3.60105	0.000751068	0.039852	ATF3|BCLAF1|CSRNP1|DDIT3|DDX3X|EGR1|EGR2|EGR3|ELK4|FOS|FOSB|H1FX|IER2|JUNB|KLF6|NR4A2|RNF10|SON|SRF|ZBTB32|ZNF165|ZNF256|ZNF280D|ZNF431|ZNF548|ZNF669|ZSCAN2
response to oxygen-containing compound [GoID:GO:1901700; evidenceTypes:IBA|IC|IDA|IEA|IEP|IGI|IMP|ISS|NAS|TAS]	GeneOntology_BP	22	327	147	10.6371	3.09007	6.72783	1	3.67724	0.000757214	0.0400884	CASP4|CCL3|CPEB4|CTNNB1|DUSP1|EGR1|EGR2|EIF2B2|FOS|FOSB|JUNB|NFKBIA|NR4A2|PDE4B|PELI1|PIK3C2A|SRF|SRSF6|TNF|TRIB1|USP46|VAMP2
RNA polymerase II transcription factor activity, sequence-specific DNA binding [GoID:GO:0000981; evidenceTypes:IBA|IC|IDA|IEA|IGI|IMP|ISS|NAS|TAS]	GeneOntology_MF	13	145	147	4.71675	2.10187	8.96552	1	3.94089	0.00076564	0.0403543	ATF3|CSRNP1|DDIT3|EGR1|EGR2|ELK4|FOS|FOSB|JARID2|JUNB|NR4A2|SRF|ZNF280D
heterocycle biosynthetic process [GoID:GO:0018130; evidenceTypes:EXP|IBA|IC|IDA|IEA|IEP|IGI|IMP|IPI|ISS|NAS|TAS]	GeneOntology_BP	52	1070	147	34.8064	5.07016	4.85981	1	3.39114	0.000772128	0.0406061	ATF3|BCLAF1|CBX4|CCL3|CSRNP1|CTNNB1|DDIT3|DDX3X|DUSP1|EGR1|EGR2|EGR3|ELK4|ELL|EYA3|FOS|FOSB|HNRNPC|ING3|JARID2|JUNB|KLF6|MDFIC|MED10|N4BP2L2|NFKBIA|NFKBID|NOTCH2|NR4A2|PELI1|PPP1R15A|RNF10|SLC11A2|SNIP1|SRF|SRSF3|SRSF6|TNF|TP53INP2|TRIB1|TSC22D3|UBC|UBE2L3|WWP2|ZBTB32|ZNF165|ZNF256|ZNF280D|ZNF431|ZNF548|ZNF669|ZSCAN2
response to bacterium [GoID:GO:0009617; evidenceTypes:IBA|IC|IDA|IEA|IEP|IGI|IMP|ISS|NAS|TAS]	GeneOntology_BP	10	93	147	3.02523	1.69329	10.7527	1	4.11907	0.000779359	0.0408957	CCL3|FOS|FUCA2|JUNB|NFKBIA|PDE4B|PELI1|TLR6|TNF|TRIB1
GOTZMANN_EPITHELIAL_TO_MESENCHYMAL_TRANSITION_DN	MSigDB_C2	8	62	147	2.01682	1.3874	12.9032	1	4.31253	0.000790271	0.0412855	CASP4|CPT2|CTNNB1|EGR1|FOS|IER2|NFKBIA|TPM3
Human Colon_Daoud03_167genes (12782583-Table3)	GeneSigDB	8	62	147	2.01682	1.3874	12.9032	1	4.31253	0.000790271	0.0412855	ATF3|DUSP5|EGR1|EGR3|FOSB|JUNB|KLF6|PDE4B
regulation of translational initiation [GoID:GO:0006446; evidenceTypes:IBA|IDA|IEA|IMP|ISS|NAS|TAS]	GeneOntology_BP	6	35	147	1.13853	1.04556	17.1429	1	4.64962	0.000795605	0.0412914	DDX3X|EIF1|EIF2B2|EIF4A1|PPP1R15A|TNF
Mouse Lung_Lu06_856genes_Array MG_U74Av2 (16488994-SuppTable1a)	GeneSigDB	11	110	147	3.57823	1.83802	10	1	4.03792	0.000793329	0.0412914	BCAP29|BNIP2|CCL3|DUSP1|EGR1|EGR2|JUNB|KLF6|NFKBIA|STMN1|VAMP2
Protein phosphatase	UniProt-Keyword	6	35	147	1.13853	1.04556	17.1429	1	4.64962	0.000795605	0.0412914	DUSP1|DUSP12|DUSP2|DUSP4|DUSP5|EYA3
positive regulation of nucleobase-containing compound metabolic process [GoID:GO:0045935; evidenceTypes:IBA|IC|IDA|IEA|IGI|IMP|ISS|NAS|TAS]	GeneOntology_BP	25	395	147	12.8491	3.36854	6.32911	1	3.60718	0.000798097	0.0413303	ATF3|BCLAF1|CSRNP1|CTNNB1|DDIT3|DDX3X|EGR1|EGR2|ELL|EYA3|FOS|FOSB|JUNB|KLF6|MDFIC|MED10|NFKBIA|NR4A2|PPP1R15A|RNF10|SRF|TNF|TP53INP2|UBC|WWP2
GERY_CEBP_TARGETS	MSigDB_C2	7	48	147	1.56141	1.22266	14.5833	1	4.44816	0.000802963	0.0414015	ATF3|DDIT3|DUSP1|FOS|IER2|JUNB|PPP1R15A
GSE3982_EOSINOPHIL_VS_BCELL_UP	MSigDB_C7	7	48	147	1.56141	1.22266	14.5833	1	4.44816	0.000802963	0.0414015	DUSP1|JARID2|NOTCH2|NR4A2|PPP1R15A|TRIB1|ZNF669
MCDOWELL_ACUTE_LUNG_INJURY_UP	MSigDB_C2	4	14	147	0.45541	0.662819	28.5714	1	5.34775	0.000834162	0.0425476	DUSP1|FOS|KLF6|NFKBIA
neutrophil chemotaxis [GoID:GO:0030593; evidenceTypes:IBA|IDA|IEA|IMP|ISS|NAS|TAS]	GeneOntology_BP	4	14	147	0.45541	0.662819	28.5714	1	5.34775	0.000834162	0.0425476	CCL3|CCL3L1|CCL3L3|PDE4B
regulation of osteoclast differentiation [GoID:GO:0045670; evidenceTypes:IBA|IC|IDA|IEA|IMP|ISS|NAS|TAS]	GeneOntology_BP	4	14	147	0.45541	0.662819	28.5714	1	5.34775	0.000834162	0.0425476	CCL3|CTNNB1|FOS|TNF
Human BoneMarrow_Croonquist03_49genes (12791645-Table4)	GeneSigDB	4	14	147	0.45541	0.662819	28.5714	1	5.34775	0.000834162	0.0425476	DUSP1|DUSP4|FOS|NR4A2
Human Breast_Itoh05_92genes (15831674-Table2)	GeneSigDB	4	14	147	0.45541	0.662819	28.5714	1	5.34775	0.000834162	0.0425476	ATF3|ENC1|NFKBIA|TSC22D3
YOSHIMURA_MAPK8_TARGETS_UP	MSigDB_C2	16	204	147	6.63598	2.47622	7.84314	1	3.78158	0.00084357	0.0429352	ACOT2|BEGAIN|CCL3|DNAAF1|DUSP4|EGR1|EGR3|FOS|HNRNPC|KLF6|PDE4B|PLA2G16|SRSF3|TNF|VAMP2|ZNF280D
protein dephosphorylation [GoID:GO:0006470; evidenceTypes:IBA|IDA|IEA|IGI|IMP|ISS|NAS|TAS]	GeneOntology_BP	9	78	147	2.53729	1.55336	11.5385	1	4.16048	0.000857184	0.0435346	DUSP1|DUSP12|DUSP2|DUSP4|DUSP5|EYA3|PPP1R15A|PPP1R2|TNF
GSE17721_0.5H_VS_4H_GARDIQUIMOD_BMDC_DN	MSigDB_C7	8	63	147	2.04935	1.39838	12.6984	1	4.25538	0.000880704	0.0443494	ATF3|C21ORF91|EIF4A1|KLF6|MDFIC|NFKBIA|PELI1|PRPF38A
GSE3982_EOSINOPHIL_VS_DC_UP	MSigDB_C7	8	63	147	2.04935	1.39838	12.6984	1	4.25538	0.000880704	0.0443494	C21ORF91|CUTC|DDIT3|EIF1|JARID2|PPP1R15A|STK17B|TPM3
GSE41176_UNSTIM_VS_ANTI_IGM_STIM_BCELL_1H_UP	MSigDB_C7	8	63	147	2.04935	1.39838	12.6984	1	4.25538	0.000880704	0.0443494	CASP4|DUSP2|DUSP5|ELL|NFKBIA|SLC11A2|TRIB1|YRDC
multicellular organismal process [GoID:GO:0032501; evidenceTypes:IBA|IC|IDA|IEA|IEP|IGI|IMP|ISS|NAS|TAS]	GeneOntology_BP	57	1212	147	39.4255	5.28386	4.70297	1	3.32606	0.000876966	0.0443494	ACTB|ATF3|AZI2|BCAP29|CCL3|CHAC1|CSRNP1|CTNNB1|DDIT3|DDX3X|DNAAF1|DUSP1|DUSP2|DUSP4|DUSP5|EGR1|EGR2|EGR3|EIF2B2|ELL|ENC1|EYA3|FOS|FOSB|HNRNPC|IER2|JARID2|JUNB|KLF6|MARCH7|MED10|N4BP2L2|NFKBIA|NFKBID|NOTCH2|NR4A2|PDE4B|PELI1|PIK3C2A|RNF10|SH2D2A|SLC11A2|SPAG9|SRF|SRSF6|STMN1|TLR6|TNF|TP53INP2|TPM3|TRIB1|TSC22D3|UBC|USP46|ZNF256|ZNF280D|ZSCAN2
negative regulation of cell death [GoID:GO:0060548; evidenceTypes:IBA|IC|IDA|IEA|IGI|IMP|ISS|NAS|TAS]	GeneOntology_BP	17	225	147	7.3191	2.59421	7.55556	1	3.73173	0.000884802	0.0443673	BNIP1|BNIP2|CBX4|CPEB4|CTNNB1|DDX3X|DUSP1|EGR3|EYA3|NFKBIA|NOTCH2|NR4A2|SON|SRSF6|TNF|TSC22D3|UBC
positive regulation of cellular metabolic process [GoID:GO:0031325; evidenceTypes:IBA|IC|IDA|IEA|IEP|IGI|IMP|IPI|ISS|NAS|TAS]	GeneOntology_BP	37	685	147	22.2826	4.27715	5.40146	1	3.44094	0.000883723	0.0443673	ATF3|BCLAF1|CCL3|CCL3L1|CCL3L3|CSRNP1|CTNNB1|DDIT3|DDX3X|DUSP12|DUSP5|EGR1|EGR2|ELL|EYA3|FOS|FOSB|JARID2|JUNB|KLF6|MDFIC|MED10|NFKBIA|NR4A2|PELI1|PPP1R15A|RNF10|SKP1|SPAG9|SRF|TLR6|TNF|TP53INP2|TRIB1|UBC|UBE2L3|WWP2
GSE20366_EX_VIVO_VS_DEC205_CONVERSION_NAIVE_CD4_TCELL_DN	MSigDB_C7	7	49	147	1.59394	1.23519	14.2857	1	4.37669	0.000911671	0.0455221	ATF3|DNAAF1|ELL|JARID2|NR4A2|TAGAP|WDR43
GSE360_L_DONOVANI_VS_L_MAJOR_DC_DN	MSigDB_C7	7	49	147	1.59394	1.23519	14.2857	1	4.37669	0.000911671	0.0455221	ATF3|CASP4|CD70|DUSP1|KLF6|RNF10|TRIB1
cellular macromolecule biosynthetic process [GoID:GO:0034645; evidenceTypes:IBA|IC|IDA|IEA|IGI|IMP|IPI|ISS|NAS|TAS]	GeneOntology_BP	57	1214	147	39.4906	5.28662	4.69522	1	3.31202	0.000916077	0.045646	ATF3|BCLAF1|CBX4|CPEB4|CSRNP1|CTNNB1|DDIT3|DDX3X|DUSP1|EGR1|EGR2|EGR3|EIF1|EIF2B2|EIF4A1|ELK4|ELL|ENC1|EYA3|FOS|FOSB|HNRNPC|ING3|JARID2|JUNB|KLF6|MDFIC|MED10|N4BP2L2|NFKBIA|NFKBID|NOTCH2|NR4A2|PELI1|PPP1R15A|RNF10|SNIP1|SRF|SRSF3|SRSF6|TACO1|TNF|TP53INP2|TRIB1|TSC22D3|UBC|UBE2L3|WWP2|YRDC|ZBTB32|ZNF165|ZNF256|ZNF280D|ZNF431|ZNF548|ZNF669|ZSCAN2
GSE22886_DAY0_VS_DAY7_MONOCYTE_IN_CULTURE_UP	MSigDB_C7	10	95	147	3.09029	1.71101	10.5263	1	4.03838	0.000922026	0.0458462	DUSP1|EVI2A|IER2|ING3|JARID2|JUNB|KLF6|NOTCH2|PELI1|TSC22D3
response to hormone [GoID:GO:0009725; evidenceTypes:IBA|IC|IDA|IEA|IEP|IGI|IMP|ISS|NAS|TAS]	GeneOntology_BP	15	186	147	6.05045	2.36938	8.06452	1	3.77717	0.000924701	0.0458829	CTNNB1|DUSP1|EGR1|EGR2|EIF2B2|FOS|FOSB|JUNB|NR4A2|PIK3C2A|SRF|SRSF6|TNF|UBE2L3|VAMP2
negative regulation of hemopoiesis [GoID:GO:1903707; evidenceTypes:IDA|IEA|IMP|ISS|NAS|TAS]	GeneOntology_BP	6	36	147	1.17106	1.06028	16.6667	1	4.55442	0.000929478	0.0459278	CCL3|CTNNB1|N4BP2L2|NFKBIA|NFKBID|TRIB1
Human Stomach_Hofsli05_99genes_RegulatedbyPACAP (15846300-SuppTable4)	GeneSigDB	6	36	147	1.17106	1.06028	16.6667	1	4.55442	0.000929478	0.0459278	EGR3|ELK4|FOSB|IER2|KLF6|PPP1R15A
nucleobase-containing compound biosynthetic process [GoID:GO:0034654; evidenceTypes:EXP|IBA|IC|IDA|IEA|IEP|IGI|IMP|IPI|ISS|NAS|TAS]	GeneOntology_BP	51	1052	147	34.2208	5.04044	4.84791	1	3.32891	0.000949189	0.0468043	ATF3|BCLAF1|CBX4|CCL3|CSRNP1|CTNNB1|DDIT3|DDX3X|DUSP1|EGR1|EGR2|EGR3|ELK4|ELL|EYA3|FOS|FOSB|HNRNPC|ING3|JARID2|JUNB|KLF6|MDFIC|MED10|N4BP2L2|NFKBIA|NFKBID|NOTCH2|NR4A2|PELI1|PPP1R15A|RNF10|SNIP1|SRF|SRSF3|SRSF6|TNF|TP53INP2|TRIB1|TSC22D3|UBC|UBE2L3|WWP2|ZBTB32|ZNF165|ZNF256|ZNF280D|ZNF431|ZNF548|ZNF669|ZSCAN2
single-multicellular organism process [GoID:GO:0044707; evidenceTypes:IBA|IC|IDA|IEA|IEP|IGI|IMP|ISS|NAS|TAS]	GeneOntology_BP	54	1134	147	36.8882	5.17094	4.7619	1	3.30922	0.000964002	0.0474361	ACTB|ATF3|AZI2|BCAP29|CCL3|CHAC1|CSRNP1|CTNNB1|DDIT3|DDX3X|DNAAF1|DUSP1|DUSP2|DUSP4|DUSP5|EGR1|EGR2|EGR3|EIF2B2|ELL|ENC1|EYA3|FOS|HNRNPC|IER2|JARID2|JUNB|KLF6|MARCH7|MED10|N4BP2L2|NFKBIA|NFKBID|NOTCH2|NR4A2|PDE4B|PELI1|RNF10|SH2D2A|SLC11A2|SPAG9|SRF|SRSF6|STMN1|TLR6|TNF|TP53INP2|TRIB1|TSC22D3|UBC|USP46|ZNF256|ZNF280D|ZSCAN2
V$HSF2_01	MSigDB_C3	8	64	147	2.08188	1.40928	12.5	1	4.1994	0.000979269	0.0478893	DUSP1|EGR3|FOS|JARID2|LAP3|NFKBID|RAB30|TRIB1
V$NFAT_Q4_01	MSigDB_C3	8	64	147	2.08188	1.40928	12.5	1	4.1994	0.000979269	0.0478893	DDX3X|FOS|HNRNPC|JARID2|NFKBID|NR4A2|TAGAP|TPM3
GSE43863_NAIVE_VS_MEMORY_TFH_CD4_TCELL_D150_LCMV_DN	MSigDB_C7	8	64	147	2.08188	1.40928	12.5	1	4.1994	0.000979269	0.0478893	ATF3|DUSP4|EGR2|EIF4A1|LAP3|SH2D2A|TRIB1|WDR43
biosynthetic process [GoID:GO:0009058; evidenceTypes:EXP|IBA|IC|IDA|IEA|IEP|IGI|IMP|IPI|ISS|NAS|TAS]	GeneOntology_BP	67	1499	147	48.7615	5.61549	4.46965	1	3.2479	0.000986289	0.0481333	ACOT2|ATF3|BCLAF1|CBX4|CCL3|CHAC1|CPEB4|CSRNP1|CTNNB1|DDIT3|DDX3X|DEGS1|DUSP1|EGR1|EGR2|EGR3|EIF1|EIF2B2|EIF4A1|ELK4|ELL|ENC1|ETNK1|EYA3|FOS|FOSB|HNRNPC|ING3|JARID2|JUNB|KLF6|MARCH8|MDFIC|MED10|N4BP2L2|NFKBIA|NFKBID|NOTCH2|NR4A2|PELI1|PIK3C2A|PLA2G16|PPP1R15A|RNF10|SLC11A2|SNIP1|SRF|SRSF3|SRSF6|TACO1|TLR6|TNF|TP53INP2|TRIB1|TSC22D3|UBC|UBE2L3|WWP2|YRDC|ZBTB32|ZNF165|ZNF256|ZNF280D|ZNF431|ZNF548|Z…
cellular biosynthetic process [GoID:GO:0044249; evidenceTypes:EXP|IBA|IC|IDA|IEA|IEP|IGI|IMP|IPI|ISS|NAS|TAS]	GeneOntology_BP	66	1471	147	47.8506	5.58852	4.48674	1	3.24761	0.000998928	0.0486501	ACOT2|ATF3|BCLAF1|CBX4|CCL3|CHAC1|CPEB4|CSRNP1|CTNNB1|DDIT3|DDX3X|DEGS1|DUSP1|EGR1|EGR2|EGR3|EIF1|EIF2B2|EIF4A1|ELK4|ELL|ENC1|ETNK1|EYA3|FOS|FOSB|HNRNPC|ING3|JARID2|JUNB|KLF6|MDFIC|MED10|N4BP2L2|NFKBIA|NFKBID|NOTCH2|NR4A2|PELI1|PIK3C2A|PLA2G16|PPP1R15A|RNF10|SLC11A2|SNIP1|SRF|SRSF3|SRSF6|TACO1|TLR6|TNF|TP53INP2|TRIB1|TSC22D3|UBC|UBE2L3|WWP2|YRDC|ZBTB32|ZNF165|ZNF256|ZNF280D|ZNF431|ZNF548|ZNF669|Z…
GSE17721_LPS_VS_GARDIQUIMOD_1H_BMDC_UP	MSigDB_C7	7	50	147	1.62647	1.24759	14	1	4.30712	0.00103167	0.050039	ATF3|DUSP2|EGR2|EIF2B2|IER2|JARID2|TNF
cellular response to biotic stimulus [GoID:GO:0071216; evidenceTypes:IDA|IEA|IEP|IGI|IMP|ISS|NAS|TAS]	GeneOntology_BP	7	50	147	1.62647	1.24759	14	1	4.30712	0.00103167	0.050039	CCL3|DDIT3|NFKBIA|PDE4B|TLR6|TNF|TRIB1
DACOSTA_LOW_DOSE_UV_RESPONSE_VIA_ERCC3_XPCS_DN	MSigDB_C2	3	7	147	0.227705	0.469048	42.8571	1	5.91048	0.00107229	0.0511721	ACTB|DUSP5|EIF4A1
WINZEN_DEGRADED_VIA_KHSRP	MSigDB_C2	5	25	147	0.813233	0.884647	20	1	4.7327	0.00106769	0.0511721	CPEB4|DUSP5|NR4A2|TNF|YRDC
MEL18_DN.V1_DN	MSigDB_C6	5	25	147	0.813233	0.884647	20	1	4.7327	0.00106769	0.0511721	DUSP2|EGR1|FOS|PDE4B|STK17B
chemokine activity [GoID:GO:0008009; evidenceTypes:IBA|IDA|IEA|NAS|TAS]	GeneOntology_MF	3	7	147	0.227705	0.469048	42.8571	1	5.91048	0.00107229	0.0511721	CCL3|CCL3L1|CCL3L3
Human Leukemia_Sanchez-Guijo08_14genes (18722011-SuppTable2a)	GeneSigDB	3	7	147	0.227705	0.469048	42.8571	1	5.91048	0.00107229	0.0511721	DDIT3|NFKBIA|SON
Human StemCell_Kubach07_23genes (17502455-Table1)	GeneSigDB	3	7	147	0.227705	0.469048	42.8571	1	5.91048	0.00107229	0.0511721	ACTB|STMN1|TPM3
Human Thyroid_Abu-Khudir10_40genes (20976176-Table1)	GeneSigDB	3	7	147	0.227705	0.469048	42.8571	1	5.91048	0.00107229	0.0511721	EGR1|FOS|FOSB
Mouse StemCell_Maussang09_26genes (19318580-Table1)	GeneSigDB	3	7	147	0.227705	0.469048	42.8571	1	5.91048	0.00107229	0.0511721	ACTB|KLF6|NR4A2
GSE21546_ELK1_KO_VS_SAP1A_KO_AND_ELK1_KO_ANTI_CD3_STIM_DP_THYMOCYTES_DN	MSigDB_C7	8	65	147	2.11441	1.42009	12.3077	1	4.14453	0.00108648	0.0512311	AZI2|CSRNP1|DUSP2|EGR1|EIF2B2|JARID2|NFKBID|SKP1
GSE411_UNSTIM_VS_100MIN_IL6_STIM_SOCS3_KO_MACROPHAGE_DN	MSigDB_C7	8	65	147	2.11441	1.42009	12.3077	1	4.14453	0.00108648	0.0512311	ATF3|DDIT3|DUSP5|ENC1|IER2|JUNB|MARCH7|RAB30
GSE6092_B_BURGDOFERI_VS_B_BURGDORFERI_AND_IFNG_STIM_ENDOTHELIAL_CELL_DN	MSigDB_C7	8	65	147	2.11441	1.42009	12.3077	1	4.14453	0.00108648	0.0512311	CPEB4|DUSP2|EGR2|OSBPL3|PRPF38A|STX11|TAGAP|TRIB1
GSE7460_TCONV_VS_TREG_THYMUS_DN	MSigDB_C7	8	65	147	2.11441	1.42009	12.3077	1	4.14453	0.00108648	0.0512311	CASP4|DUSP4|DUSP5|MDFIC|NOTCH2|OSBPL3|PLA2G16|STX11
GSE8515_IL1_VS_IL6_4H_STIM_MAC_UP	MSigDB_C7	8	65	147	2.11441	1.42009	12.3077	1	4.14453	0.00108648	0.0512311	CD70|EGR3|JUNB|NFKBIA|PDE4B|STX11|TNF|YRDC
cellular developmental process [GoID:GO:0048869; evidenceTypes:IBA|IC|IDA|IEA|IEP|IGI|IMP|ISS|NAS|TAS]	GeneOntology_BP	39	743	147	24.1693	4.42073	5.24899	1	3.35481	0.00108558	0.0512311	ATF3|AZI2|BCAP29|BNIP2|CCL3|CHAC1|CTNNB1|DDIT3|EGR1|EGR2|EGR3|EIF2B2|ELK4|ENC1|EYA3|FOS|HNRNPC|IER2|JARID2|JUNB|KLF6|N4BP2L2|NFKBIA|NFKBID|NOTCH2|NR4A2|RNF10|SH2D2A|SLC11A2|SPAG9|SRF|SRSF6|STMN1|TNF|TP53INP2|TRIB1|ZNF280D|ZNF431|ZSCAN2
RNA metabolic process [GoID:GO:0016070; evidenceTypes:IBA|IC|IDA|IEA|IGI|IMP|IPI|ISS|NAS|TAS]	GeneOntology_BP	55	1167	147	37.9617	5.22	4.71294	1	3.26404	0.00109135	0.0513583	ATF3|BCLAF1|CBX4|CCL3|CSRNP1|CTNNB1|DDIT3|DDX3X|EGR1|EGR2|EGR3|EIF4A1|ELK4|ELL|EYA3|FOS|FOSB|HNRNPC|ING3|JARID2|JUNB|KLF6|MDFIC|MED10|N4BP2L2|NFKBIA|NFKBID|NOTCH2|NR4A2|PELI1|PPP1R15A|PRPF38A|RNF10|SNIP1|SON|SRF|SRSF3|SRSF6|TNF|TP53INP2|TRIB1|TSC22D3|UBC|UBE2L3|WDR43|WWP2|YRDC|ZBTB32|ZNF165|ZNF256|ZNF280D|ZNF431|ZNF548|ZNF669|ZSCAN2
signal transduction by protein phosphorylation [GoID:GO:0023014; evidenceTypes:IBA|IC|IDA|IEA|IEP|IMP|ISS|NAS|TAS]	GeneOntology_BP	16	209	147	6.79863	2.50493	7.6555	1	3.67331	0.00109576	0.0514639	ATF3|CCL3|CCL3L1|CCL3L3|CTNNB1|DUSP1|DUSP2|DUSP4|DUSP5|MDFIC|SKP1|SPAG9|TLR6|TNF|TRIB1|UBC
SAGIV_CD24_TARGETS_DN	MSigDB_C2	4	15	147	0.48794	0.686006	26.6667	1	5.11957	0.00110894	0.0516735	ATF3|CHAC1|DUSP5|PPP1R15A
granulocyte chemotaxis [GoID:GO:0071621; evidenceTypes:IBA|IDA|IEA|IMP|ISS|NAS|TAS]	GeneOntology_BP	4	15	147	0.48794	0.686006	26.6667	1	5.11957	0.00110894	0.0516735	CCL3|CCL3L1|CCL3L3|PDE4B
neutrophil migration [GoID:GO:1990266; evidenceTypes:IBA|IDA|IEA|IMP|ISS|NAS|TAS]	GeneOntology_BP	4	15	147	0.48794	0.686006	26.6667	1	5.11957	0.00110894	0.0516735	CCL3|CCL3L1|CCL3L3|PDE4B
skeletal muscle cell differentiation [GoID:GO:0035914; evidenceTypes:IBA|IDA|IEA|IGI|IMP|ISS]	GeneOntology_BP	4	15	147	0.48794	0.686006	26.6667	1	5.11957	0.00110894	0.0516735	ATF3|EGR1|EGR2|FOS
GSE24574_BCL6_HIGH_TFH_VS_TFH_CD4_TCELL_DN	MSigDB_C7	9	81	147	2.63487	1.58241	11.1111	1	4.02242	0.00112868	0.0524902	CASP4|DDIT3|DDX3X|EIF1|NOTCH2|PDE4B|SPAG9|SRSF6|VAMP2
CTTTGT_V$LEF1_Q2	MSigDB_C3	26	428	147	13.9225	3.49237	6.07477	1	3.45824	0.00114763	0.0532343	ACTB|BNIP2|CTNNB1|DUSP1|DUSP4|EGR3|EYA3|FOS|HNRNPC|NOTCH2|NR4A2|PROSER1|RAB30|SKP1|SPAG9|SRSF3|STMN1|STX11|TMEM62|TP53INP2|TPM3|TRIB1|TSC22D3|VAMP2|WWP2|ZSCAN2
positive regulation of cellular biosynthetic process [GoID:GO:0031328; evidenceTypes:IBA|IC|IDA|IEA|IGI|IMP|ISS|NAS|TAS]	GeneOntology_BP	25	405	147	13.1744	3.40677	6.17284	1	3.47121	0.00114917	0.0532343	ATF3|BCLAF1|CSRNP1|CTNNB1|DDIT3|DDX3X|EGR1|EGR2|ELL|FOS|FOSB|JUNB|KLF6|MDFIC|MED10|NFKBIA|NR4A2|PPP1R15A|RNF10|SRF|TLR6|TNF|TP53INP2|UBC|WWP2
V$ATF1_Q6	MSigDB_C3	7	51	147	1.659	1.25987	13.7255	1	4.23934	0.00116375	0.0537003	DDIT3|EIF4A1|FOS|FOSB|SRSF6|TRIB1|TSC22D3
GSE2585_CTEC_VS_MTEC_THYMUS_DN	MSigDB_C7	7	51	147	1.659	1.25987	13.7255	1	4.23934	0.00116375	0.0537003	DNAAF1|JARID2|NFKBID|OSBPL3|STX11|TMEM70|TNF
GSE411_WT_VS_SOCS3_KO_MACROPHAGE_IL6_STIM_400MIN_UP	MSigDB_C7	8	66	147	2.14694	1.43081	12.1212	1	4.09074	0.00120289	0.0553984	C21ORF91|CASP4|DDX3X|DUSP1|JUNB|STK17B|UBALD2|ZBTB32
organic cyclic compound biosynthetic process [GoID:GO:1901362; evidenceTypes:EXP|IBA|IC|IDA|IEA|IEP|IGI|IMP|IPI|ISS|NAS|TAS]	GeneOntology_BP	52	1091	147	35.4895	5.10406	4.76627	1	3.23478	0.00124266	0.0570639	ATF3|BCLAF1|CBX4|CCL3|CSRNP1|CTNNB1|DDIT3|DDX3X|DUSP1|EGR1|EGR2|EGR3|ELK4|ELL|EYA3|FOS|FOSB|HNRNPC|ING3|JARID2|JUNB|KLF6|MDFIC|MED10|N4BP2L2|NFKBIA|NFKBID|NOTCH2|NR4A2|PELI1|PPP1R15A|RNF10|SLC11A2|SNIP1|SRF|SRSF3|SRSF6|TNF|TP53INP2|TRIB1|TSC22D3|UBC|UBE2L3|WWP2|ZBTB32|ZNF165|ZNF256|ZNF280D|ZNF431|ZNF548|ZNF669|ZSCAN2
regulation of muscle cell differentiation [GoID:GO:0051147; evidenceTypes:IBA|IDA|IEA|IEP|IGI|IMP|ISS|NAS|TAS]	GeneOntology_BP	6	38	147	1.23611	1.08909	15.7895	1	4.3742	0.00124868	0.0570639	BNIP2|CTNNB1|DDIT3|SPAG9|SRF|TNF
Human Breast_Graham05_133genes (15976005-Table2)	GeneSigDB	6	38	147	1.23611	1.08909	15.7895	1	4.3742	0.00124868	0.0570639	DUSP5|IER2|NFKBIA|SLC11A2|TSC22D3|USP46
Human Lymphoma_Chng09_209genes (18974375-TableS2)	GeneSigDB	6	38	147	1.23611	1.08909	15.7895	1	4.3742	0.00124868	0.0570639	CCL3L1|CD69|CPD|DUSP2|DUSP4|SH2D2A
negative regulation of immune system process [GoID:GO:0002683; evidenceTypes:IBA|IC|IDA|IEA|IGI|IMP|ISS|NAS|TAS]	GeneOntology_BP	10	99	147	3.2204	1.74587	10.101	1	3.88322	0.00127199	0.0580176	CCL3|CTNNB1|MARCH7|N4BP2L2|NFKBIA|NFKBID|PELI1|TNF|TRIB1|TSC22D3
Cytokine	UniProt-Keyword	5	26	147	0.845762	0.902066	19.2308	1	4.60525	0.00128768	0.0586204	CCL3|CCL3L1|CCL3L3|CD70|TNF
BOSCO_ALLERGEN_INDUCED_TH2_ASSOCIATED_MODULE	MSigDB_C2	7	52	147	1.69152	1.27202	13.4615	1	4.17327	0.00130876	0.0590138	CD69|DUSP4|DUSP5|ETNK1|RAB30|STK17B|TSC22D3
TGTGTGA,MIR-377	MSigDB_C3	7	52	147	1.69152	1.27202	13.4615	1	4.17327	0.00130876	0.0590138	C21ORF91|CPEB4|EGR1|EGR2|SLC11A2|SRF|UBE2L3
GSE30083_SP1_VS_SP3_THYMOCYTE_UP	MSigDB_C7	7	52	147	1.69152	1.27202	13.4615	1	4.17327	0.00130876	0.0590138	DUSP1|DUSP5|JUNB|N4BP2L2|NFKBID|STX11|TRIB1
GSE9006_HEALTHY_VS_TYPE_2_DIABETES_PBMC_AT_DX_DN	MSigDB_C7	7	52	147	1.69152	1.27202	13.4615	1	4.17327	0.00130876	0.0590138	EGR1|EGR2|EGR3|KLF6|SON|TLR6|TRIB1
regulation of ERK1 and ERK2 cascade [GoID:GO:0070372; evidenceTypes:IBA|IC|IDA|IEA|IMP|ISS|NAS]	GeneOntology_BP	7	52	147	1.69152	1.27202	13.4615	1	4.17327	0.00130876	0.0590138	ATF3|CCL3|CCL3L1|CCL3L3|DUSP1|DUSP4|TNF
GSE17974_1.5H_VS_72H_IL4_AND_ANTI_IL12_ACT_CD4_TCELL_UP	MSigDB_C7	8	67	147	2.17946	1.44145	11.9403	1	4.03798	0.00132904	0.0594759	CD69|CSRNP1|DUSP2|ENC1|PELI1|SRSF6|TNF|YRDC
GSE27859_MACROPHAGE_VS_CD11C_INT_F480_HI_MACROPHAGE_UP	MSigDB_C7	8	67	147	2.17946	1.44145	11.9403	1	4.03798	0.00132904	0.0594759	ATF3|CD69|CPEB4|NFKBIA|PDE4B|PELI1|PPP1R15A|TNF
GSE3982_MAC_VS_BASOPHIL_DN	MSigDB_C7	8	67	147	2.17946	1.44145	11.9403	1	4.03798	0.00132904	0.0594759	CASP4|CUTC|EIF1|ING3|JARID2|MARCH8|PELI1|SRSF3
[truncated: 150 more rows]

## Sheet: M5
Gene Signature	GeneSet	Overlapping	GeneSetSize	DiffExpGenes	randomAvg	randomSD	%Overlap	Enriched	Zscore	probability	FDR	EnrichedGenes
[truncated: 62 more rows]

[truncated: 11 more sheets: M6, M7, M8, M9, M10, M11, M12, M13, M14, M15, M16]
