# Supplementary material for: Growth Factor–like Gene Regulation Is Separable from Survival and Maturation in Antibody-Secreting Cells
Source: J Immunol. 2019 Jan 14;202(4):1287–300. doi: 10.4049/jimmunol.1801407 (PMC6360259; doi:10.4049/jimmunol.1801407)
Supplement: Data Supplement [file JI_1801407.zip › manifest.xml]

<?xml version="1.0" encoding="ISO-8859-1"?>
<!DOCTYPE datasupp PUBLIC "-//HIGHWIRE//DTD HighWire Data Supplement Manifest//EN" "http://schema.highwire.org/public/hwx/ds/datasupplement_manifest.dtd">
<datasupp sitecode="jimmunol">
<resource type="doi">10.4049/jimmunol.1801407</resource>
<linktext>Data Supplement</linktext>
<datasupp_id_string>Supplemental</datasupp_id_string>
<title>Data Supplement</title>
<description>
</description>
<file>
<filename>JI_1801407_Supplemental_Figures_1.pdf</filename>
<linktext>Supplemental Figures 1 (PDF)</linktext>
<item_id_string>Supplemental_PDF1</item_id_string>
<description>
</description>
</file>
<file>
<filename>JI_1801407_Supplemental_Table_1.xlsx</filename>
<linktext>Supplemental Table 1 (XLSX)</linktext>
<item_id_string>Supplemental_XLSX2</item_id_string>
<description>
</description>
</file>
<file>
<filename>JI_1801407_Supplemental_Table_2.xlsx</filename>
<linktext>Supplemental Table 2 (XLSX)</linktext>
<item_id_string>Supplemental_XLSX3</item_id_string>
<description>
</description>
</file>
<file>
<filename>JI_1801407_Supplemental_Table_3.xlsx</filename>
<linktext>Supplemental Table 3 (XLSX)</linktext>
<item_id_string>Supplemental_XLSX4</item_id_string>
<description>
</description>
</file>
<file>
<filename>JI_1801407_Supplemental_Table_4.xlsx</filename>
<linktext>Supplemental Table 4 (XLSX)</linktext>
<item_id_string>Supplemental_XLSX5</item_id_string>
<description>
</description>
</file>
<file>
<filename>JI_1801407_Supplemental_Table_5.xlsx</filename>
<linktext>Supplemental Table 5 (XLSX)</linktext>
<item_id_string>Supplemental_XLSX6</item_id_string>
<description>
</description>
</file>
<file>
<filename>JI_1801407_Supplemental_Table_6.xlsx</filename>
<linktext>Supplemental Table 6 (XLSX)</linktext>
<item_id_string>Supplemental_XLSX7</item_id_string>
<description>
</description>
</file>
<file>
<filename>JI_1801407_Supplemental_Table_7.xlsx</filename>
<linktext>Supplemental Table 7 (XLSX)</linktext>
<item_id_string>Supplemental_XLSX8</item_id_string>
<description>
</description>
</file>
<file>
<filename>JI_1801407_Supplemental_Table_8.xlsx</filename>
<linktext>Supplemental Table 8 (XLSX)</linktext>
<item_id_string>Supplemental_XLSX9</item_id_string>
<description>
</description>
</file>
<file>
<filename>JI_1801407_Supplemental_Table_9.xlsx</filename>
<linktext>Supplemental Table 9 (XLSX)</linktext>
<item_id_string>Supplemental_XLSX10</item_id_string>
<description>
</description>
</file>
</datasupp>
